# Supplementary material for: The invasive MED/Q Bemisia tabaci genome: a tale of gene loss and gene gain
Source: BMC Genomics. 2018 Jan 22;19:68. doi: 10.1186/s12864-018-4448-9 (PMC5778671; doi:10.1186/s12864-018-4448-9)
Supplement: Supplementary file 1 — Annotation of the unique genes from MED/Q genome relative to MEAM1/B. (XLS 904 kb) [file 12864_2018_4448_MOESM1_ESM.xls]

Unigene	Nr	Swissprot	KEGG	COG	TrEMBL	Interpro
BTA000050.1	gi|321477907|gb|EFX88865.1|/3.04219e-44/hypothetical protein DAPPUDRAFT_95804 [Daphnia pulex]	Q791B0/4e-43/UBL5_PSAOB Ubiquitin-like protein 5 OS=Psammomys obesus GN=UBL5 PE=3 SV=1	aec:105149645/1e-44/ubiquitin-like protein 5; K13113 ubiquitin-like protein 5	NA	R4FMI5/1e-45/R4FMI5_RHOPR Uncharacterized protein OS=Rhodnius prolixus PE=2 SV=1	PF00240/8.9E-6/Ubiquitin family
BTA009035.1	gi|646709925|gb|KDR15580.1|/1.53377e-58/Mediator of RNA polymerase II transcription subunit 11 [Zootermopsis nevadensis]	Q9VVS4/1e-49/MED11_DROME Mediator of RNA polymerase II transcription subunit 11 OS=Drosophila melanogaster GN=MED11 PE=1 SV=1	tca:663401/2e-57/mediator of RNA polymerase II transcription subunit 11; K15131 mediator of RNA polymerase II transcription subunit 11	NA	A0A067R7U6/3e-59/A0A067R7U6_ZOONE Mediator of RNA polymerase II transcription subunit 11 OS=Zootermopsis nevadensis GN=L798_10525 PE=4 SV=1	PF10280/6.0E-22/Mediator complex protein
BTA014817.1	gi|925681141|gb|KOX77897.1|/6.68726e-67/Yorkie like protein [Melipona quadrifasciata]	Q45VV3/8e-31/YAP1_DROME Transcriptional coactivator yorkie OS=Drosophila melanogaster GN=yki PE=1 SV=2	hst:105188241/3e-67/transcriptional coactivator YAP1; K16687 transcriptional coactivator YAP1	NA	A0A026X1A6/8e-69/A0A026X1A6_CERBI Protein yorkie OS=Cerapachys biroi GN=X777_08356 PE=4 SV=1	PS50020/9.734/WW/rsp5/WWP domain profile.
BTA019429.1	gi|242021215|ref|XP_002431041.1|/2.62515e-45/mitochondrial import inner membrane translocase subunit Tim10, putative [Pediculus humanus corporis] &gt;gnl|BL_ORD_ID|872950 mitochondrial import inner membrane translocase subunit Tim10, putative [Pediculus humanus corporis]	Q9W2D6/7e-45/TIM10_DROME Mitochondrial import inner membrane translocase subunit Tim10 OS=Drosophila melanogaster GN=Tim10 PE=3 SV=1	dwi:Dwil_GK27116/1e-43/GK27116 gene product from transcript GK27116-RA; K17778 mitochondrial import inner membrane translocase subunit TIM10	NA	A0A067QQ30/9e-45/A0A067QQ30_ZOONE Mitochondrial import inner membrane translocase subunit Tim10 OS=Zootermopsis nevadensis GN=L798_14343 PE=4 SV=1	PF02953/3.1E-22/Tim10/DDP family zinc finger
BTA022483.1	gi|270001480|gb|EEZ97927.1|/1.31632e-13/hypothetical protein TcasGA2_TC000314 [Tribolium castaneum]	NA	NA	NA	A0A0A9YZP2/2e-67/A0A0A9YZP2_LYGHE Transposable element P transposase (Fragment) OS=Lygus hesperus GN=T_14 PE=4 SV=1	NA
BTA022484.1	NA	NA	NA	NA	NA	PF05485/1.1E-6/THAP domain
BTA026279.1	gi|861637642|gb|KMQ92226.1|/8.56948e-27/ecdysone-induced protein 78c isoform x4 [Lasius niger]	NA	soc:105201637/3e-25/ecdysone-induced protein 78C; K08701 nuclear receptor subfamily 1 group D member 3	NA	A0A0C9R738/6e-29/A0A0C9R738_9HYME Eip78C_0 protein (Fragment) OS=Fopius arisanus GN=Eip78C_1 PE=4 SV=1	NA
BTA027505.1	gi|972201661|ref|XP_015182916.1|/5.71323e-61/PREDICTED: mucin-17-like isoform X2 [Polistes dominula]	NA	NA	NA	A0A088AAU9/4e-57/A0A088AAU9_APIME Uncharacterized protein OS=Apis mellifera GN=LOC551566 PE=4 SV=1	PS50157/9.058/Zinc finger C2H2 type domain profile.
BTA027510.1	gi|752864592|ref|XP_011268707.1|/7.20337e-56/PREDICTED: uncharacterized protein LOC105258860 isoform X5 [Camponotus floridanus] &gt;gnl|BL_ORD_ID|219193 PREDICTED: uncharacterized protein LOC105258860 isoform X5 [Camponotus floridanus]	NA	NA	NA	A0A067R2X5/3e-56/A0A067R2X5_ZOONE Atrial natriuretic peptide receptor A OS=Zootermopsis nevadensis GN=L798_13890 PE=3 SV=1	NA
BTA027552.1	gi|662219149|ref|XP_008483641.1|/2.45853e-20/PREDICTED: myb-like protein P [Diaphorina citri] &gt;gnl|BL_ORD_ID|1300985 PREDICTED: myb-like protein P [Diaphorina citri]	NA	NA	NA	V5I845/8e-20/V5I845_ANOGL Retrovirus-related Gag polyprotein from transposon HMS-Beagle (Fragment) OS=Anoplophora glabripennis GN=GAGHB PE=4 SV=1	NA
BTA027564.1	gi|662219149|ref|XP_008483641.1|/2.45853e-20/PREDICTED: myb-like protein P [Diaphorina citri] &gt;gnl|BL_ORD_ID|1300985 PREDICTED: myb-like protein P [Diaphorina citri]	NA	NA	NA	V5I845/8e-20/V5I845_ANOGL Retrovirus-related Gag polyprotein from transposon HMS-Beagle (Fragment) OS=Anoplophora glabripennis GN=GAGHB PE=4 SV=1	NA
BTA027592.1	NA	NA	NA	NA	NA	PF05225/6.7E-5/helix-turn-helix, Psq domain
BTA029093.1	gi|736163650|ref|XP_010795081.1|/1.47718e-25/PREDICTED: annexin A4-like [Notothenia coriiceps]	O13736/1e-06/SLA1_SCHPO Actin cytoskeleton-regulatory complex protein sla1 OS=Schizosaccharomyces pombe (strain 972 / ATCC 24843) GN=sla1 PE=1 SV=1	ola:100049456/9e-24/anxa11; annexin max4; K17095 annexin A7/11	DR0075/3e-06/---	E6ZHH6/3e-24/E6ZHH6_DICLA Annexin OS=Dicentrarchus labrax GN=ANXA11B PE=3 SV=1	NA
BTA029103.1	gi|755943401|ref|XP_011299106.1|/7.2432e-35/PREDICTED: UPF0587 protein C1orf123 homolog [Fopius arisanus]	A1Z9A2/8e-33/U587_DROME UPF0587 protein CG4646 OS=Drosophila melanogaster GN=CG4646 PE=2 SV=1	NA	NA	U5EXQ0/2e-34/U5EXQ0_9DIPT Uncharacterized protein OS=Corethrella appendiculata PE=2 SV=1	PF05907/7.6E-46/Eukaryotic protein of unknown function (DUF866)
BTA000093.1	gi|662205320|ref|XP_008476068.1|/2.70036e-169/PREDICTED: uncharacterized protein LOC103513036, partial [Diaphorina citri]	M9NEY8/2e-38/DMAD_DROME DNA N6-methyl adenine demethylase OS=Drosophila melanogaster GN=Tet PE=1 SV=1	mdo:100014701/4e-11/TET1; tet methylcytosine dioxygenase 1; K13097 methylcytosine dioxygenase [EC:1.14.11.-]	NA	T1HCS7/1e-128/T1HCS7_RHOPR Uncharacterized protein OS=Rhodnius prolixus PE=4 SV=1	PS51058/12.716/Zinc finger CXXC-type profile.
BTA000101.1	gi|808876726|gb|KKF25338.1|/2.25402e-72/ATP-binding cassette sub-family E member 1 [Larimichthys crocea]	Q14242/1e-10/SELPL_HUMAN P-selectin glycoprotein ligand 1 OS=Homo sapiens GN=SELPLG PE=1 SV=1	bter:100647661/2e-18/kinesin-related protein 4-like; K17501 protein phosphatase 1E [EC:3.1.3.16]	NA	A0A0F8C5V4/5e-73/A0A0F8C5V4_LARCR ATP-binding cassette sub-family E member 1 OS=Larimichthys crocea GN=EH28_08242 PE=4 SV=1	PTHR10780/1.1E-23/--
BTA001238.1	gi|242025335|ref|XP_002433080.1|/6.22502e-12/conserved hypothetical protein [Pediculus humanus corporis] &gt;gnl|BL_ORD_ID|874987 conserved hypothetical protein [Pediculus humanus corporis]	NA	pxy:105387618/1e-06/protein trachealess; K09098 neuronal PAS domain-containing protein 1/3	NA	H9JKY2/2e-06/H9JKY2_BOMMO Uncharacterized protein OS=Bombyx mori PE=4 SV=1	NA
BTA001242.2	gi|169238970|emb|CAQ03916.1|/3.61614e-40/histone H3 [Thrips palmi]	NA	cfa:488260/1e-36/uncharacterized LOC488260; K11254 histone H4	NA	S4S0N4/5e-44/S4S0N4_PETMA Uncharacterized protein (Fragment) OS=Petromyzon marinus PE=4 SV=1	NA
BTA001259.1	gi|752455599|gb|AJG39109.1|/3.00665e-11/ORF1 [Lishi Spider Virus 2]	NA	NA	NA	NA	NA
BTA002363.1	gi|646722967|gb|KDR23761.1|/1.54648e-62/Eye-specific diacylglycerol kinase [Zootermopsis nevadensis]	Q09103/2e-30/DGK2_DROME Eye-specific diacylglycerol kinase OS=Drosophila melanogaster GN=rdgA PE=2 SV=2	api:100163751/9e-60/eye-specific diacylglycerol kinase; K00901 diacylglycerol kinase (ATP) [EC:2.7.1.107]	NA	A0A0K8SV25/2e-82/A0A0K8SV25_LYGHE Uncharacterized protein (Fragment) OS=Lygus hesperus PE=4 SV=1	NA
BTA003244.1	gi|646699485|gb|KDR10065.1|/4.99354e-33/hypothetical protein L798_15302 [Zootermopsis nevadensis]	NA	NA	NA	A0A067QVU4/1e-33/A0A067QVU4_ZOONE Uncharacterized protein OS=Zootermopsis nevadensis GN=L798_15302 PE=4 SV=1	NA
BTA003279.1	gi|13925866|gb|AAK49448.1|/8.96125e-09/chloroquine resistance marker protein [Plasmodium falciparum]	Q00725/2e-07/SGS4_DROME Salivary glue protein Sgs-4 OS=Drosophila melanogaster GN=Sgs4 PE=2 SV=1	NA	NA	Q968T7/2e-09/Q968T7_PLAFA Chloroquine resistance marker protein OS=Plasmodium falciparum PE=2 SV=1	NA
BTA005153.1	NA	NA	NA	NA	NA	PF15136/2.7E-6/Uncharacterised protein family UPF0449
BTA005174.1	gi|985409752|ref|XP_015370285.1|/6.79755e-18/PREDICTED: ATP-binding cassette sub-family G member 1 isoform X1 [Diuraphis noxia]	NA	NA	NA	J9K4C5/6e-16/J9K4C5_ACYPI Uncharacterized protein OS=Acyrthosiphon pisum PE=3 SV=2	NA
BTA006896.1	gi|752455924|gb|AJG39319.1|/3.56666e-48/nucleopasid protein [Wuchang Cockraoch Virus 1]	NA	NA	NA	A0A0K8VWE9/5e-34/A0A0K8VWE9_BACLA Uncharacterized protein OS=Bactrocera latifrons GN=c0_g2_i1 PE=4 SV=1	NA
BTA007640.1	gi|646724192|gb|KDR24527.1|/1.32081e-49/Tubulin-specific chaperone A [Zootermopsis nevadensis]	O75347/7e-36/TBCA_HUMAN Tubulin-specific chaperone A OS=Homo sapiens GN=TBCA PE=1 SV=3	ame:725630/6e-49/GB15036; tubulin-specific chaperone A-like; K17292 tubulin-specific chaperone A	NA	A0A067RL27/3e-50/A0A067RL27_ZOONE Tubulin-specific chaperone A OS=Zootermopsis nevadensis GN=L798_00146 PE=4 SV=1	PD010430/6.0E-22/A COFACTOR CHAPERONE TUBULIN-SPECIFIC TUBULIN-FOLDING CYTOSKELETON MICROTUBULE CFA TCP1- CHAPERONIN
BTA008360.1	gi|646717115|gb|KDR20096.1|/5.40972e-117/mRNA-decapping enzyme 1A [Zootermopsis nevadensis]	Q3SZL6/4e-47/DCP1B_BOVIN mRNA-decapping enzyme 1B OS=Bos taurus GN=DCP1B PE=2 SV=1	bmor:101745129/8e-101/mRNA-decapping enzyme 1B; K12611 mRNA-decapping enzyme 1B [EC:3.-.-.-]	NA	A0A067R8W4/1e-117/A0A067R8W4_ZOONE mRNA-decapping enzyme 1A OS=Zootermopsis nevadensis GN=L798_05559 PE=4 SV=1	PF06058/2.5E-41/Dcp1-like decapping family
BTA008370.1	NA	Q28298/2e-12/RRBP1_CANLF Ribosome-binding protein 1 OS=Canis lupus familiaris GN=RRBP1 PE=2 SV=1	tva:TVAG_166480/3e-12/hypothetical protein; K10867 nijmegen breakage syndrome protein 1	NA	W4YD05/1e-26/W4YD05_STRPU Uncharacterized protein OS=Strongylocentrotus purpuratus GN=Sp-Hypp_2094 PE=4 SV=1	NA
BTA008373.1	gi|530647078|ref|XP_005310159.1|/3.27932e-23/PREDICTED: transcription factor E2F4 isoform X2 [Chrysemys picta bellii]	Q8R0K9/6e-24/E2F4_MOUSE Transcription factor E2F4 OS=Mus musculus GN=E2f4 PE=1 SV=1	cmk:103186667/5e-24/e2f4; E2F transcription factor 4; K04682 transcription factor E2F4/5	NA	V9KQT0/9e-24/V9KQT0_CALMI Transcription factor E2F4-like protein OS=Callorhinchus milii PE=2 SV=1	PTHR12081/1.4E-27/--
BTA008376.1	gi|209571490|ref|NP_001129376.1|/2.76967e-26/ribosomal protein L39 [Acyrthosiphon pisum] &gt;gnl|BL_ORD_ID|727486 PREDICTED: 60S ribosomal protein L39 [Diuraphis noxia]	Q962S4/6e-27/RL39_SPOFR 60S ribosomal protein L39 OS=Spodoptera frugiperda GN=RpL39 PE=3 SV=1	api:100190998/3e-27/Rpl39; ribosomal protein L39; K02924 large subunit ribosomal protein L39e	SPCC663.04/9e-22/---	X1XBX4/6e-27/X1XBX4_ACYPI Uncharacterized protein OS=Acyrthosiphon pisum GN=Luc7l PE=3 SV=1	PD007914/5.0E-4/RIBOSOMAL L39 60S RIBONUCLEOPROTEIN L39 ISOFORM L39E CBG20586 A CHROMOSOME
BTA009111.1	NA	Q8IDX6/1e-07/RBP2A_PLAF7 Reticulocyte-binding protein 2 homolog a OS=Plasmodium falciparum (isolate 3D7) GN=PF13_0198 PE=3 SV=1	pfd:PFDG_03263/3e-09/conserved hypothetical protein; K02350 DNA polymerase zeta [EC:2.7.7.7]	NA	NA	NA
BTA010345.1	gi|25009891|gb|AAN71114.1|/2.78238e-30/AT28638p [Drosophila melanogaster] &gt;gnl|BL_ORD_ID|1358906 FI08005p [Drosophila melanogaster]	NA	NA	NA	Q8IH90/6e-31/Q8IH90_DROME AT28638p OS=Drosophila melanogaster GN=CG42260-RB PE=2 SV=1	NA
BTA010967.1	NA	NA	NA	NA	A0A0A9XPA7/4e-06/A0A0A9XPA7_LYGHE THAP domain-containing protein 4 OS=Lygus hesperus GN=THAP4_2 PE=4 SV=1	NA
BTA011632.1	NA	NA	NA	NA	X1WL21/2e-11/X1WL21_ACYPI Uncharacterized protein OS=Acyrthosiphon pisum GN=LOC100168181 PE=4 SV=1	PF04218/2.5E-8/CENP-B N-terminal DNA-binding domain
BTA011663.1	gi|646712672|gb|KDR17360.1|/7.89923e-32/Mite allergen Lep d 7 [Zootermopsis nevadensis]	NA	NA	NA	A0A067RC34/2e-32/A0A067RC34_ZOONE Mite allergen Lep d 7 OS=Zootermopsis nevadensis GN=L798_08863 PE=4 SV=1	PS51257/5.0/Prokaryotic membrane lipoprotein lipid attachment site profile.
BTA011664.1	NA	NA	NA	NA	NA	PS51257/5.0/Prokaryotic membrane lipoprotein lipid attachment site profile.
BTA011675.1	gi|307203744|gb|EFN82703.1|/7.91556e-13/hypothetical protein EAI_17618, partial [Harpegnathos saltator]	NA	NA	NA	J9MA65/1e-14/J9MA65_ACYPI Uncharacterized protein OS=Acyrthosiphon pisum GN=LOC100164995 PE=4 SV=2	PF16087/6.4E-11/Domain of unknown function (DUF4817)
BTA013251.1	NA	NA	NA	NA	NA	PS50118/9.063/HMG boxes A and B DNA-binding domains profile.
BTA015379.1	NA	NA	NA	NA	NA	PR00624/1.4E-6/Histone H5 signature
BTA015797.1	gi|646720601|gb|KDR22262.1|/4.84467e-54/putative splicing factor 3B subunit 5 [Zootermopsis nevadensis]	Q9VHI4/4e-56/SF3B5_DROME Probable splicing factor 3B subunit 5 OS=Drosophila melanogaster GN=CG11985 PE=1 SV=1	dvi:Dvir_GJ10878/2e-54/GJ10878 gene product from transcript GJ10878-RB; K12832 splicing factor 3B subunit 5	NA	T1I4A4/3e-55/T1I4A4_RHOPR Uncharacterized protein OS=Rhodnius prolixus PE=4 SV=1	PTHR20978/1.3E-64/--
BTA015802.1	gi|646720601|gb|KDR22262.1|/4.84467e-54/putative splicing factor 3B subunit 5 [Zootermopsis nevadensis]	Q9VHI4/4e-56/SF3B5_DROME Probable splicing factor 3B subunit 5 OS=Drosophila melanogaster GN=CG11985 PE=1 SV=1	dvi:Dvir_GJ10878/2e-54/GJ10878 gene product from transcript GJ10878-RB; K12832 splicing factor 3B subunit 5	NA	T1I4A4/3e-55/T1I4A4_RHOPR Uncharacterized protein OS=Rhodnius prolixus PE=4 SV=1	PTHR20978/1.3E-64/--
BTA016320.1	gi|646723272|gb|KDR23937.1|/2.02085e-38/hypothetical protein L798_10810 [Zootermopsis nevadensis]	Q8WV07/4e-12/ORAV1_HUMAN Oral cancer-overexpressed protein 1 OS=Homo sapiens GN=ORAOV1 PE=1 SV=2	bfo:BRAFLDRAFT_84669/6e-12/hypothetical protein; K10903 HUS1 checkpoint protein	NA	A0A067RJE2/5e-39/A0A067RJE2_ZOONE Uncharacterized protein OS=Zootermopsis nevadensis GN=L798_10810 PE=4 SV=1	PF09811/2.3E-7/Essential protein Yae1, N terminal
BTA016341.1	gi|646723272|gb|KDR23937.1|/2.35877e-37/hypothetical protein L798_10810 [Zootermopsis nevadensis]	Q8WV07/1e-12/ORAV1_HUMAN Oral cancer-overexpressed protein 1 OS=Homo sapiens GN=ORAOV1 PE=1 SV=2	bfo:BRAFLDRAFT_84669/2e-12/hypothetical protein; K10903 HUS1 checkpoint protein	NA	A0A067RJE2/5e-38/A0A067RJE2_ZOONE Uncharacterized protein OS=Zootermopsis nevadensis GN=L798_10810 PE=4 SV=1	PTHR28532/1.5E-20/--
BTA017546.1	gi|642916541|ref|XP_008191622.1|/1.03567e-37/PREDICTED: E3 ubiquitin-protein ligase E3D [Tribolium castaneum]	NA	bim:105681514/9e-27/uncharacterized LOC105681514; K20803 ubiquitin-protein ligase E3 D [EC:2.3.2.26]	NA	A0A0A9WC56/2e-31/A0A0A9WC56_LYGHE E3 ubiquitin-protein ligase E3D OS=Lygus hesperus GN=Ube3d PE=4 SV=1	PTHR31531/2.1E-14/--
BTA017561.1	gi|817063398|ref|XP_012253398.1|/9.74763e-20/PREDICTED: nesprin-1 isoform X7 [Athalia rosae]	NA	pxy:105389529/3e-18/titin-like; K19326 nesprin-1	NA	G6D091/1e-16/G6D091_DANPL Muscle-specific protein 300 OS=Danaus plexippus GN=KGM_08355 PE=4 SV=1	NA
BTA019068.1	gi|985396173|ref|XP_015365575.1|/4.72085e-21/PREDICTED: cell wall protein DAN4-like [Diuraphis noxia] &gt;gnl|BL_ORD_ID|1760819 PREDICTED: cell wall protein DAN4-like [Diuraphis noxia]	NA	NA	NA	A0A0A9X3Y6/1e-21/A0A0A9X3Y6_LYGHE Uncharacterized protein OS=Lygus hesperus GN=CM83_78626 PE=4 SV=1	PF15888/6.0E-12/Folded gastrulation N-terminus
BTA019069.1	gi|985396173|ref|XP_015365575.1|/1.26791e-19/PREDICTED: cell wall protein DAN4-like [Diuraphis noxia] &gt;gnl|BL_ORD_ID|1760819 PREDICTED: cell wall protein DAN4-like [Diuraphis noxia]	NA	NA	NA	A0A0A9X3Y6/3e-19/A0A0A9X3Y6_LYGHE Uncharacterized protein OS=Lygus hesperus GN=CM83_78626 PE=4 SV=1	PF15888/6.4E-10/Folded gastrulation N-terminus
BTA019480.1	gi|914553274|gb|KOB64527.1|/8.92466e-06/Uncharacterized protein OBRU01_24127 [Operophtera brumata]	NA	NA	NA	A0A0L7KMK0/2e-06/A0A0L7KMK0_9NEOP Uncharacterized protein OS=Operophtera brumata GN=OBRU01_24127 PE=4 SV=1	NA
BTA019483.1	gi|662204120|ref|XP_008475425.1|/2.88494e-09/PREDICTED: uncharacterized protein LOC103512440 [Diaphorina citri]	Q0III0/3e-07/MSD3_BOVIN Myb/SANT-like DNA-binding domain-containing protein 3 OS=Bos taurus GN=MSANTD3 PE=2 SV=1	NA	NA	E1ZZ26/2e-09/E1ZZ26_CAMFO UPF0439 protein C9orf30-like protein (Fragment) OS=Camponotus floridanus GN=EAG_11355 PE=4 SV=1	PF13873/1.8E-14/Myb/SANT-like DNA-binding domain
BTA019923.1	gi|646714659|gb|KDR18549.1|/0/Beclin-1-like protein [Zootermopsis nevadensis]	Q9VCE1/2e-175/BECN1_DROME Beclin-1-like protein OS=Drosophila melanogaster GN=Atg6 PE=2 SV=1	bter:100647728/0.0/beclin-1-like protein; K08334 beclin	NA	A0A067REP6/0.0/A0A067REP6_ZOONE Beclin-1-like protein OS=Zootermopsis nevadensis GN=L798_07367 PE=4 SV=1	PTHR12768/8.5E-172/--
BTA021008.2	NA	NA	NA	NA	NA	PS50181/9.63/F-box domain profile.
BTA021016.1	gi|970912127|ref|XP_015122317.1|/1.57029e-09/PREDICTED: uncharacterized protein LOC107044799 [Diachasma alloeum]	NA	NA	NA	A0A0L7QJ86/1e-06/A0A0L7QJ86_9HYME Uncharacterized protein OS=Habropoda laboriosa GN=WH47_08632 PE=4 SV=1	NA
BTA021329.1	gi|478346283|gb|AGI96989.1|/8.03121e-33/troponin H, partial [Nilaparvata lugens]	NA	dwi:Dwil_GK13796/2e-26/GK13796 gene product from transcript GK13796-RJ; K10373 tropomyosin 1	NA	V5JDH0/2e-33/V5JDH0_NILLU Troponin H (Fragment) OS=Nilaparvata lugens PE=2 SV=1	NA
BTA021346.1	NA	NA	toh:BCB71_03290/4e-10/protoporphyrin IX magnesium chelatase; K02230 cobaltochelatase CobN [EC:6.6.1.2]	NA	A0A0N0U5A5/8e-07/A0A0N0U5A5_9HYME Protein piwi OS=Melipona quadrifasciata GN=WN51_00277 PE=4 SV=1	NA
BTA021542.1	gi|805796008|ref|XP_012143167.1|/1.66353e-59/PREDICTED: lysine-specific demethylase 8-like isoform X2 [Megachile rotundata]	B5XF11/6e-54/KDM8_SALSA Lysine-specific demethylase 8 OS=Salmo salar GN=kdm8 PE=2 SV=1	api:100165392/1e-56/lysine-specific demethylase 8; K10277 lysine-specific demethylase 8 [EC:1.14.11.27]	NA	T1HD77/4e-66/T1HD77_RHOPR Uncharacterized protein OS=Rhodnius prolixus PE=4 SV=1	PF13621/8.8E-14/Cupin-like domain
BTA021568.2	gi|270001382|gb|EEZ97829.1|/1.28763e-142/hypothetical protein TcasGA2_TC000197 [Tribolium castaneum]	P48441/3e-119/IDUA_MOUSE Alpha-L-iduronidase OS=Mus musculus GN=Idua PE=1 SV=2	tca:661752/1e-131/alpha-L-iduronidase; K01217 L-iduronidase [EC:3.2.1.76]	BH1068/1e-12/---	A0A067QQA6/7e-132/A0A067QQA6_ZOONE Alpha-L-iduronidase OS=Zootermopsis nevadensis GN=L798_15351 PE=4 SV=1	PTHR12631:SF8/2.5E-169/--
BTA022070.1	gi|307178702|gb|EFN67320.1|/6.38111e-94/hypothetical protein EAG_00551, partial [Camponotus floridanus]	NA	NA	NA	J9K4F9/3e-98/J9K4F9_ACYPI Uncharacterized protein OS=Acyrthosiphon pisum GN=LOC100572129 PE=4 SV=2	PTHR33053/2.1E-119/--
BTA022081.1	gi|985414985|ref|XP_015372891.1|/1.83804e-11/PREDICTED: uncharacterized protein LOC107168107 [Diuraphis noxia]	NA	NA	NA	A0A0M5J1H1/5e-09/A0A0M5J1H1_DROBS CG14277 OS=Drosophila busckii GN=Dbus_chr2Lg983 PE=4 SV=1	NA
BTA022507.1	gi|939634462|ref|XP_014291943.1|/3.82048e-87/PREDICTED: methyltransferase-like protein 5 [Halyomorpha halys]	Q8K1A0/5e-87/METL5_MOUSE Methyltransferase-like protein 5 OS=Mus musculus GN=Mettl5 PE=2 SV=2	dme:Dmel_CG9666/2e-81/CG9666 gene product from transcript CG9666-RD; K07579 putative methylase	ECU08g1860/3e-42/---	A0A0A9ZH41/1e-97/A0A0A9ZH41_LYGHE Methyltransferase-like protein 5 OS=Lygus hesperus GN=Mettl5_1 PE=4 SV=1	PS00092/-/N-6 Adenine-specific DNA methylases signature.
BTA023153.1	gi|802798681|gb|KKA79931.1|/8.90444e-17/hypothetical protein PRIPAC_177 [Pristionchus pacificus]	NA	NA	NA	U3JPK1/1e-25/U3JPK1_FICAL Uncharacterized protein OS=Ficedula albicollis PE=4 SV=1	NA
BTA023155.1	gi|939663411|ref|XP_014279300.1|/1.20199e-46/PREDICTED: myosin heavy chain, fast skeletal muscle-like [Halyomorpha halys]	Q21313/7e-07/EPI1_CAEEL Laminin-like protein epi-1 OS=Caenorhabditis elegans GN=epi-1 PE=1 SV=1	api:100570752/6e-23/spindle pole body component 110-like; K16471 Fas-binding factor 1	NA	A0A0A9YI78/3e-37/A0A0A9YI78_LYGHE Fas-binding factor 1 (Fragment) OS=Lygus hesperus GN=FBF1 PE=4 SV=1	NA
BTA023493.1	gi|646705730|gb|KDR13289.1|/5.08025e-123/GPI mannosyltransferase 1 [Zootermopsis nevadensis]	Q66IJ4/3e-97/PIGM_XENTR GPI mannosyltransferase 1 OS=Xenopus tropicalis GN=pigm PE=2 SV=1	nvi:100122098/1e-112/GPI mannosyltransferase 1; K05284 phosphatidylinositol glycan, class M [EC:2.4.1.-]	NA	A0A067QTY4/1e-123/A0A067QTY4_ZOONE GPI mannosyltransferase 1 OS=Zootermopsis nevadensis GN=L798_12219 PE=4 SV=1	PF05007/3.6E-76/Mannosyltransferase (PIG-M)
BTA023512.1	gi|751775349|ref|XP_011214328.1|/1.87923e-11/PREDICTED: uncharacterized protein LOC105233856 [Bactrocera dorsalis]	NA	NA	NA	A0A034V2G4/2e-11/A0A034V2G4_BACDO Uncharacterized protein (Fragment) OS=Bactrocera dorsalis PE=4 SV=1	NA
BTA023861.4	gi|662203104|ref|XP_008474872.1|/1.93392e-25/PREDICTED: uncharacterized protein LOC103511905 [Diaphorina citri]	NA	NA	NA	E3NM39/1e-07/E3NM39_CAERE Putative uncharacterized protein OS=Caenorhabditis remanei GN=CRE_30549 PE=4 SV=1	NA
BTA024235.1	gi|817071670|ref|XP_012257911.1|/2.17588e-46/PREDICTED: transmembrane protein 203 [Athalia rosae]	Q8R235/5e-26/TM203_MOUSE Transmembrane protein 203 OS=Mus musculus GN=Tmem203 PE=2 SV=1	dpo:Dpse_GA22553/4e-30/GA22553 gene product from transcript GA22553-RB; K14527 ribonuclease P/MRP protein subunit RPP20 [EC:3.1.26.5]	NA	E2C3V3/8e-44/E2C3V3_HARSA Transmembrane protein 203 (Fragment) OS=Harpegnathos saltator GN=EAI_14469 PE=4 SV=1	PTHR13568/2.6E-40/--
BTA025015.1	gi|195399556|ref|XP_002058385.1|/2.78661e-101/uncharacterized protein Dvir_GJ14342 [Drosophila virilis] &gt;gnl|BL_ORD_ID|367439 uncharacterized protein Dvir_GJ14342 [Drosophila virilis]	Q24168/2e-99/ORC2_DROME Origin recognition complex subunit 2 OS=Drosophila melanogaster GN=Orc2 PE=1 SV=2	dvi:Dvir_GJ14342/3e-102/GJ14342 gene product from transcript GJ14342-RA; K02604 origin recognition complex subunit 2	SPBC685.09/3e-44/---	A0A0A9Y4Q3/6e-107/A0A0A9Y4Q3_LYGHE Origin recognition complex subunit 2 OS=Lygus hesperus GN=Orc2_1 PE=4 SV=1	PF04084/4.0E-95/Origin recognition complex subunit 2
BTA025038.1	NA	NA	NA	NA	NA	PS51257/5.0/Prokaryotic membrane lipoprotein lipid attachment site profile.
BTA025364.1	gi|799238486|gb|KJZ68501.1|/3.32541e-20/hypothetical protein HIM_12111 [Hirsutella minnesotensis 3608]	NA	NA	NA	A0A0F7ZF45/8e-21/A0A0F7ZF45_9HYPO Uncharacterized protein OS=Hirsutella minnesotensis 3608 GN=HIM_12111 PE=4 SV=1	NA
BTA025879.1	gi|582973181|ref|YP_009001555.1|/5.78014e-26/hypothetical protein [Anomala cuprea entomopoxvirus] &gt;gnl|BL_ORD_ID|119781 hypothetical protein [Anomala cuprea entomopoxvirus]	NA	NA	NA	NA	NA
BTA026160.1	gi|662205108|ref|XP_008475953.1|/3.82765e-06/PREDICTED: uncharacterized protein LOC103512932 [Diaphorina citri]	NA	NA	NA	NA	NA
BTA026335.2	NA	NA	NA	NA	NA	PR01228/2.47E-5/Eggshell protein signature
BTA026582.1	gi|939670407|ref|XP_014281980.1|/3.7927e-34/PREDICTED: latrophilin Cirl-like isoform X1 [Halyomorpha halys]	B4GD14/6e-31/LPHN_DROPE Latrophilin Cirl OS=Drosophila persimilis GN=Cirl PE=3 SV=1	pxy:105381165/1e-29/latrophilin Cirl; K04593 latrophilin 2	NA	T1HIH7/4e-35/T1HIH7_RHOPR Uncharacterized protein OS=Rhodnius prolixus PE=4 SV=1	PTHR12011:SF300/4.7E-31/--
BTA027003.1	gi|985395182|ref|XP_015365027.1|/6.52792e-20/PREDICTED: eclosion hormone-like [Diuraphis noxia]	P11919/2e-19/ECLH_MANSE Eclosion hormone OS=Manduca sexta PE=1 SV=2	NA	NA	T1ID72/8e-21/T1ID72_RHOPR Uncharacterized protein (Fragment) OS=Rhodnius prolixus PE=4 SV=1	PF04736/1.7E-27/Eclosion hormone
BTA027007.1	gi|642933391|ref|XP_008197397.1|/3.08975e-21/PREDICTED: cyclin-dependent kinase 2-associated protein 1 [Tribolium castaneum]	O14519/2e-19/CDKA1_HUMAN Cyclin-dependent kinase 2-associated protein 1 OS=Homo sapiens GN=CDK2AP1 PE=1 SV=1	loa:LOAG_04022/3e-10/hypothetical protein; K17868 diphthine methyl ester acylhydrolase [EC:3.1.1.97]	NA	T1H9I0/1e-23/T1H9I0_RHOPR Uncharacterized protein OS=Rhodnius prolixus PE=4 SV=1	PTHR22607:SF3/7.1E-28/--
BTA027249.1	gi|669319297|gb|KFD59736.1|/1.96863e-86/hypothetical protein M514_28088 [Trichuris suis]	Q8I6U8/2e-19/GBP_PLAF7 Glycophorin-binding protein OS=Plasmodium falciparum (isolate 3D7) GN=GBP PE=3 SV=1	sko:102807477/8e-59/uncharacterized LOC102807477; K09228 KRAB domain-containing zinc finger protein	NA	A0A085MR90/4e-87/A0A085MR90_9BILA Uncharacterized protein OS=Trichuris suis GN=M514_28088 PE=4 SV=1	NA
BTA027389.1	gi|972201659|ref|XP_015182915.1|/3.01805e-22/PREDICTED: mucin-17-like isoform X1 [Polistes dominula]	NA	NA	NA	W4W0W9/5e-23/W4W0W9_ATTCE Uncharacterized protein OS=Atta cephalotes PE=4 SV=1	PS50157/9.058/Zinc finger C2H2 type domain profile.
BTA027711.1	gi|939632083|ref|XP_014283775.1|/0/PREDICTED: protein FAM73B [Halyomorpha halys] &gt;gnl|BL_ORD_ID|390387 PREDICTED: protein FAM73B [Halyomorpha halys]	Q4QQM5/1e-98/FA73A_MOUSE Protein FAM73A OS=Mus musculus GN=Fam73a PE=1 SV=1	NA	NA	A0A0A9XV69/0.0/A0A0A9XV69_LYGHE Protein FAM73B OS=Lygus hesperus GN=FAM73B PE=4 SV=1	PF10265/5.8E-166/Uncharacterized conserved protein (DUF2217)
BTA028053.1	gi|985416351|ref|XP_015373628.1|/1.70705e-13/PREDICTED: putative uncharacterized protein FLJ37770 [Diuraphis noxia]	Q3ZCU0/2e-08/YK006_HUMAN Putative uncharacterized protein FLJ37770 OS=Homo sapiens PE=5 SV=1	bmor:100101184/6e-08/mariner transposase; K11433 histone-lysine N-methyltransferase SETMAR [EC:2.1.1.43]	NA	A0A0L7RHU4/1e-13/A0A0L7RHU4_9HYME Uncharacterized protein (Fragment) OS=Habropoda laboriosa GN=WH47_02824 PE=4 SV=1	NA
BTA028398.1	gi|913329967|ref|XP_013196482.1|/2.05732e-09/PREDICTED: uncharacterized protein LOC106139555 [Amyelois transitella]	NA	bmor:101742254/3e-08/cAMP-specific 3',5'-cyclic phosphodiesterase; K13293 cAMP-specific phosphodiesterase 4 [EC:3.1.4.53]	NA	J9KTE3/4e-16/J9KTE3_ACYPI Uncharacterized protein OS=Acyrthosiphon pisum PE=4 SV=2	NA
BTA028399.1	gi|930670502|gb|KPJ11318.1|/1.63654e-10/cAMP-specific 3&apos;,5&apos;-cyclic phosphodiesterase, isoform I [Papilio machaon]	Q9W4T4/2e-10/PDE4A_DROME cAMP-specific 3',5'-cyclic phosphodiesterase, isoform I OS=Drosophila melanogaster GN=dnc PE=1 SV=2	dse:Dsec_GM19267/8e-09/GM19267 gene product from transcript GM19267-RA; K13293 cAMP-specific phosphodiesterase 4 [EC:3.1.4.53]	NA	G6DTA9/2e-10/G6DTA9_DANPL Uncharacterized protein OS=Danaus plexippus GN=KGM_01234 PE=4 SV=1	NA
BTA028495.1	gi|189236336|ref|XP_001816307.1|/0/PREDICTED: general transcription factor IIH subunit 1 [Tribolium castaneum] &gt;gnl|BL_ORD_ID|166779 hypothetical protein TcasGA2_TC007976 [Tribolium castaneum]	Q960E8/5e-171/TF2H1_DROME General transcription factor IIH subunit 1 OS=Drosophila melanogaster GN=Tfb1 PE=2 SV=1	tca:664231/0.0/general transcription factor IIH subunit 1; K03141 transcription initiation factor TFIIH subunit 1	NA	A0A067RJ16/0.0/A0A067RJ16_ZOONE General transcription factor IIH subunit 1 OS=Zootermopsis nevadensis GN=L798_06090 PE=4 SV=1	PS50858/10.702/BSD domain profile.
BTA028500.1	NA	NA	NA	NA	NA	PR00624/1.2E-5/Histone H5 signature
BTA028614.1	NA	NA	NA	NA	NA	PF00030/1.7E-4/Beta/Gamma crystallin
BTA028855.1	gi|242004074|ref|XP_002422963.1|/1.62556e-09/reverse transcriptase, putative [Pediculus humanus corporis] &gt;gnl|BL_ORD_ID|864767 reverse transcriptase, putative [Pediculus humanus corporis]	NA	NA	NA	V5FSZ1/2e-09/V5FSZ1_ANOGL Uncharacterized protein (Fragment) OS=Anoplophora glabripennis PE=4 SV=1	NA
BTA029388.1	gi|939657518|ref|XP_014277020.1|/1.25938e-25/PREDICTED: uncharacterized protein LOC106681291 [Halyomorpha halys]	NA	NA	NA	T1HMQ1/5e-22/T1HMQ1_RHOPR Uncharacterized protein OS=Rhodnius prolixus PE=4 SV=1	NA
BTA029461.1	gi|939643193|ref|XP_014271935.1|/2.9047e-35/PREDICTED: potassium/sodium hyperpolarization-activated cyclic nucleotide-gated channel 2 isoform X7 [Halyomorpha halys] &gt;gnl|BL_ORD_ID|394130 PREDICTED: potassium/sodium hyperpolarization-activated cyclic nucleotide-gated channel 2 isoform X7 [Halyomorpha halys]	NA	tca:659555/1e-21/potassium/sodium hyperpolarization-activated cyclic nucleotide-gated channel 2; K04955 hyperpolarization activated cyclic nucleotide-gated potassium channel 2	NA	A0A067QST2/2e-23/A0A067QST2_ZOONE Potassium/sodium hyperpolarization-activated cyclic nucleotide-gated channel 4 (Fragment) OS=Zootermopsis nevadensis GN=L798_13789 PE=4 SV=1	NA
BTA029735.1	NA	NA	phu:Phum_PHUM407110/4e-08/aspartyl/asparaginyl beta-hydroxylase, putative; K00476 aspartate beta-hydroxylase [EC:1.14.11.16]	NA	A0A0L1ICC3/3e-14/A0A0L1ICC3_PLAFA Uncharacterized protein OS=Plasmodium falciparum IGH-CR14 GN=PFMG_03491 PE=4 SV=1	NA
BTA030034.1	gi|242015079|ref|XP_002428202.1|/9.29848e-23/RAB6-interacting protein, putative [Pediculus humanus corporis] &gt;gnl|BL_ORD_ID|870119 RAB6-interacting protein, putative [Pediculus humanus corporis]	Q9H8G2/9e-13/CAAP1_HUMAN Caspase activity and apoptosis inhibitor 1 OS=Homo sapiens GN=CAAP1 PE=1 SV=2	mgp:100541843/4e-13/CAAP1; caspase activity and apoptosis inhibitor 1; K14018 phospholipase A-2-activating protein	NA	A0A067R6W1/2e-22/A0A067R6W1_ZOONE Uncharacterized protein OS=Zootermopsis nevadensis GN=L798_07535 PE=4 SV=1	PF15335/6.8E-23/Caspase activity and apoptosis inhibitor 1
BTA000137.1	gi|546677924|gb|ERL88666.1|/1.20201e-17/hypothetical protein D910_06050 [Dendroctonus ponderosae]	NA	tca:103313193/1e-13/Krueppel-like factor 6; K09206 krueppel-like factor 5	NA	U4UDJ0/3e-18/U4UDJ0_DENPD Uncharacterized protein OS=Dendroctonus ponderosae GN=D910_06050 PE=4 SV=1	NA
BTA000286.1	gi|999988875|gb|KXJ27943.1|/7.1275e-09/Transposon Ty3-G Gag-Pol polyprotein [Exaiptasia pallida]	NA	NA	NA	K7JGW7/1e-07/K7JGW7_NASVI Uncharacterized protein OS=Nasonia vitripennis PE=4 SV=1	PS50878/8.876/Reverse transcriptase (RT) catalytic domain profile.
BTA000418.1	gi|646702233|gb|KDR11567.1|/1.31374e-09/F-box/LRR-repeat protein 2 [Zootermopsis nevadensis]	Q8N1E6/1e-07/FXL14_HUMAN F-box/LRR-repeat protein 14 OS=Homo sapiens GN=FBXL14 PE=1 SV=1	dre:567995/2e-07/fbxo18, si:dkey-22l11.2; F-box protein, helicase, 18; K10300 F-box protein, helicase, 18 [EC:3.6.4.12]	NA	A0A067QQJ4/3e-10/A0A067QQJ4_ZOONE F-box/LRR-repeat protein 2 OS=Zootermopsis nevadensis GN=L798_14530 PE=4 SV=1	PS50181/13.498/F-box domain profile.
BTA000585.1	gi|501298547|dbj|BAN21355.1|/4.32562e-08/unkown protein [Riptortus pedestris]	NA	NA	NA	A0A023FBR0/8e-09/A0A023FBR0_TRIIF Uncharacterized protein OS=Triatoma infestans PE=2 SV=1	NA
BTA000599.1	NA	NA	NA	NA	NA	PS50181/9.63/F-box domain profile.
BTA000877.1	gi|939248390|ref|XP_014243688.1|/4.42303e-38/PREDICTED: mucin-5AC-like isoform X2 [Cimex lectularius]	NA	NA	NA	A0A067RN30/3e-08/A0A067RN30_ZOONE Uncharacterized protein OS=Zootermopsis nevadensis GN=L798_03043 PE=4 SV=1	NA
BTA000975.1	gi|827053180|gb|KLL04663.1|/9.56281e-06/hypothetical protein MRERV_15c045 [Mycoplasmataceae bacterium RV_VA103A]	NA	NA	NA	W7TXW9/2e-06/W7TXW9_9STRA Dnaj-like protein OS=Nannochloropsis gaditana GN=Naga_100207g10 PE=4 SV=1	SM00271/4.5E-7/DnaJ molecular chaperone homology domain
BTA001322.1	gi|817068483|ref|XP_012256182.1|/1.0564e-36/PREDICTED: uncharacterized protein KIAA1143 homolog [Athalia rosae]	Q5ZJ97/1e-27/K1143_CHICK Uncharacterized protein KIAA1143 homolog OS=Gallus gallus GN=RCJMB04_19n18 PE=2 SV=1	shr:105750752/2e-07/KIF15; kinesin family member 15; K10400 kinesin family member 15	NA	A0A0A9XK62/4e-33/A0A0A9XK62_LYGHE Uncharacterized protein OS=Lygus hesperus GN=CM83_63307 PE=4 SV=1	PF15377/1.9E-20/Domain of unknown function (DUF4604)
BTA001601.1	gi|646694347|gb|KDR07960.1|/6.82648e-13/hypothetical protein L798_01615 [Zootermopsis nevadensis]	NA	NA	NA	A0A067QHU0/2e-13/A0A067QHU0_ZOONE Uncharacterized protein OS=Zootermopsis nevadensis GN=L798_01615 PE=4 SV=1	NA
BTA001720.1	NA	NA	NA	NA	NA	PS51257/5.0/Prokaryotic membrane lipoprotein lipid attachment site profile.
BTA002054.1	gi|518667504|ref|WP_019829199.1|/1.67846e-55/MULTISPECIES: threonine--tRNA ligase [Pseudomonas] &gt;gnl|BL_ORD_ID|2294681 threonyl-tRNA synthetase [Pseudomonas sp. CF149] &gt;gnl|BL_ORD_ID|2294681 threonyl-tRNA synthetase [Pseudomonas psychrophila]	Q54J66/9e-14/SYTC1_DICDI Probable threonine--tRNA ligase 1, cytoplasmic OS=Dictyostelium discoideum GN=thrS1 PE=3 SV=1	pfz:AV641_14655/1e-55/threonine--tRNA ligase; K01868 threonyl-tRNA synthetase [EC:6.1.1.3]	PA2744/6e-51/---	A0A077ZM95/2e-27/A0A077ZM95_TRITR 50S ribosomal protein L35 OS=Trichuris trichiura GN=TTRE_0000926601 PE=3 SV=1	PTHR11451/1.1E-43/--
BTA002150.1	NA	NA	NA	NA	NA	PR00624/9.4E-6/Histone H5 signature
BTA002158.1	NA	NA	NA	NA	H0YN25/2e-15/H0YN25_HUMAN Insulin gene enhancer protein ISL-2 OS=Homo sapiens GN=ISL2 PE=4 SV=1	NA
BTA002258.1	gi|951069366|ref|XP_014490178.1|/0/PREDICTED: uncharacterized protein LOC106752905, partial [Vigna radiata var. radiata]	NA	NA	NA	K7JMI3/7e-14/K7JMI3_NASVI Uncharacterized protein OS=Nasonia vitripennis PE=4 SV=1	PF04843/3.8E-8/Herpesvirus tegument protein, N-terminal conserved region
BTA002577.1	gi|307178702|gb|EFN67320.1|/6.38111e-94/hypothetical protein EAG_00551, partial [Camponotus floridanus]	NA	NA	NA	J9K4F9/3e-98/J9K4F9_ACYPI Uncharacterized protein OS=Acyrthosiphon pisum GN=LOC100572129 PE=4 SV=2	PTHR33053/2.1E-119/--
BTA002841.1	gi|939278201|ref|XP_014259637.1|/1.29101e-49/PREDICTED: transmembrane channel-like protein 7 [Cimex lectularius]	NA	NA	NA	A0A0A9WWL6/6e-49/A0A0A9WWL6_LYGHE Transmembrane channel-like protein 7 (Fragment) OS=Lygus hesperus GN=Tmc7_1 PE=4 SV=1	NA
BTA002985.1	gi|817061977|ref|XP_012252618.1|/1.62374e-16/PREDICTED: centromere/kinetochore protein zw10 homolog [Athalia rosae]	O43264/5e-15/ZW10_HUMAN Centromere/kinetochore protein zw10 homolog OS=Homo sapiens GN=ZW10 PE=1 SV=3	bim:100747076/9e-17/centromere/kinetochore protein zw10 homolog; K11578 protein transport protein DSL1/ZW10	NA	A0A067R1H8/5e-17/A0A067R1H8_ZOONE Centromere/kinetochore protein zw10-like protein OS=Zootermopsis nevadensis GN=L798_09294 PE=4 SV=1	PTHR12205/7.8E-19/--
BTA002991.1	gi|389802415|emb|CCI18522.1|/2.52642e-08/hypothetical protein MICAF_40005 [Microcystis aeruginosa PCC 9807]	NA	pyo:PY03876/3e-08/hypothetical protein; K14327 regulator of nonsense transcripts 2	NA	Q7RHV7/6e-08/Q7RHV7_PLAYO TAP1 protein OS=Plasmodium yoelii yoelii GN=PY03876 PE=4 SV=1	NA
BTA003073.1	gi|676465422|ref|XP_009057239.1|/3.57451e-27/hypothetical protein LOTGIDRAFT_162927, partial [Lottia gigantea] &gt;gnl|BL_ORD_ID|117094 hypothetical protein LOTGIDRAFT_162927, partial [Lottia gigantea]	O97237/1e-06/YGCC1_PLAF7 GRIP and coiled-coil domain-containing protein PFC0235w OS=Plasmodium falciparum (isolate 3D7) GN=PFC0235w PE=3 SV=2	sasa:106598727/3e-14/ankyrin-3-like; K10380 ankyrin	NA	V4AF25/8e-28/V4AF25_LOTGI Uncharacterized protein (Fragment) OS=Lottia gigantea GN=LOTGIDRAFT_162927 PE=4 SV=1	NA
BTA003086.1	gi|242022898|ref|XP_002431874.1|/6.60378e-16/conserved hypothetical protein [Pediculus humanus corporis] &gt;gnl|BL_ORD_ID|873783 conserved hypothetical protein [Pediculus humanus corporis]	A5D6V4/2e-16/TM17B_DANRE Transmembrane protein 17B OS=Danio rerio GN=Tmem17b PE=2 SV=1	ola:105354285/9e-15/transmembrane protein 17B-like; K19384 transmembrane protein 17	NA	A0A0A9WLI9/6e-17/A0A0A9WLI9_LYGHE Transmembrane protein 17B OS=Lygus hesperus GN=Tmem17b_0 PE=4 SV=1	PTHR13531:SF6/1.5E-15/--
BTA003424.1	gi|328709578|ref|XP_003244004.1|/3.31804e-09/PREDICTED: uncharacterized protein LOC100574851 [Acyrthosiphon pisum]	NA	NA	NA	J9L8T9/8e-10/J9L8T9_ACYPI Uncharacterized protein OS=Acyrthosiphon pisum PE=4 SV=1	NA
BTA003842.1	gi|939670238|ref|XP_014281909.1|/6.13957e-43/PREDICTED: uncharacterized protein LOC106684377 [Halyomorpha halys]	NA	NA	NA	T1I7Q3/2e-39/T1I7Q3_RHOPR Uncharacterized protein (Fragment) OS=Rhodnius prolixus PE=4 SV=1	NA
BTA003939.1	gi|672032409|ref|XP_008756677.1|/7.31112e-19/PREDICTED: retinitis pigmentosa 1-like 1 protein isoform X2 [Rattus norvegicus]	F1QBY1/7e-10/NIPLB_DANRE Nipped-B-like protein B OS=Danio rerio GN=nipblb PE=2 SV=1	dre:794108/3e-08/nipblb, fc12g03, nipbl, nipbla, wu:fc12g03, wu:fi33d08; nipped-B homolog b (Drosophila); K06672 cohesin loading factor subunit SCC2	NA	A5KAP7/3e-12/A5KAP7_PLAVS Uncharacterized protein OS=Plasmodium vivax (strain Salvador I) GN=PVX_001000 PE=4 SV=1	NA
BTA004237.1	gi|242021301|ref|XP_002431083.1|/6.59277e-23/hypothetical protein Phum_PHUM511880 [Pediculus humanus corporis] &gt;gnl|BL_ORD_ID|872992 hypothetical protein Phum_PHUM511880 [Pediculus humanus corporis]	NA	tca:655414/7e-11/probable JmjC domain-containing histone demethylation protein 2C; K15601 lysine-specific demethylase 3 [EC:1.14.11.-]	NA	V5GRP1/3e-11/V5GRP1_ANOGL Uncharacterized protein (Fragment) OS=Anoplophora glabripennis PE=4 SV=1	NA
BTA004238.1	gi|242021301|ref|XP_002431083.1|/3.002e-23/hypothetical protein Phum_PHUM511880 [Pediculus humanus corporis] &gt;gnl|BL_ORD_ID|872992 hypothetical protein Phum_PHUM511880 [Pediculus humanus corporis]	NA	tca:655414/2e-11/probable JmjC domain-containing histone demethylation protein 2C; K15601 lysine-specific demethylase 3 [EC:1.14.11.-]	NA	V5GRP1/1e-12/V5GRP1_ANOGL Uncharacterized protein (Fragment) OS=Anoplophora glabripennis PE=4 SV=1	NA
BTA004304.1	gi|930656983|gb|KPI99305.1|/4.53158e-13/hypothetical protein RR46_05489 [Papilio xuthus]	NA	obi:106884320/2e-08/potassium channel subfamily K member 4-like; K05323 potassium channel subfamily K, invertebrate	NA	A0A0N1IQB2/3e-12/A0A0N1IQB2_PAPMA Uncharacterized protein OS=Papilio machaon GN=RR48_02401 PE=4 SV=1	NA
BTA004311.2	gi|646721103|gb|KDR22573.1|/4.5138e-24/hypothetical protein L798_12701 [Zootermopsis nevadensis]	Q0PNE2/9e-07/ELP6_HUMAN Elongator complex protein 6 OS=Homo sapiens GN=ELP6 PE=1 SV=1	NA	NA	A0A067RHR5/1e-24/A0A067RHR5_ZOONE Uncharacterized protein OS=Zootermopsis nevadensis GN=L798_12701 PE=4 SV=1	PTHR16184/2.7E-14/--
BTA004589.1	gi|641677486|ref|XP_008187804.1|/1.37788e-14/PREDICTED: uncharacterized protein LOC100163469 isoform X1 [Acyrthosiphon pisum]	NA	NA	NA	X1WRE5/5e-16/X1WRE5_ACYPI Uncharacterized protein OS=Acyrthosiphon pisum GN=LOC100159383 PE=4 SV=1	NA
BTA004609.1	gi|985415268|ref|XP_015373023.1|/3.85693e-15/PREDICTED: espin-like [Diuraphis noxia]	NA	NA	NA	X1WRE5/6e-16/X1WRE5_ACYPI Uncharacterized protein OS=Acyrthosiphon pisum GN=LOC100159383 PE=4 SV=1	NA
BTA005357.2	gi|939657932|ref|XP_014277173.1|/1.16309e-130/PREDICTED: epimerase family protein SDR39U1 [Halyomorpha halys]	Q17QH8/2e-102/D39U1_BOVIN Epimerase family protein SDR39U1 OS=Bos taurus GN=SDR39U1 PE=2 SV=1	cfo:105248766/1e-115/epimerase family protein SDR39U1; K07071 uncharacterized protein	all2390/3e-50/---	A0A0A9WA03/9e-131/A0A0A9WA03_LYGHE Epimerase family protein SDR39U1 (Fragment) OS=Lygus hesperus GN=SDR39U1_0 PE=4 SV=1	PF08338/1.2E-13/Domain of unknown function (DUF1731)
BTA005587.1	gi|514684195|ref|XP_004989678.1|/8.19184e-41/histidine-rich protein [Salpingoeca rosetta] &gt;gnl|BL_ORD_ID|342494 histidine-rich protein [Salpingoeca rosetta]	NA	egr:104446937/2e-33/DNA-directed RNA polymerase II subunit RPB1-like; K03006 DNA-directed RNA polymerase II subunit RPB1 [EC:2.7.7.6]	NA	F2UMK6/2e-41/F2UMK6_SALR5 Histidine-rich protein OS=Salpingoeca rosetta (strain ATCC 50818 / BSB-021) GN=PTSG_09421 PE=4 SV=1	NA
BTA005794.1	gi|985390014|ref|XP_015379642.1|/1.49363e-23/PREDICTED: dachshund homolog 2 isoform X2 [Diuraphis noxia]	NA	NA	NA	A0A0A9X5Y8/4e-25/A0A0A9X5Y8_LYGHE Uncharacterized protein (Fragment) OS=Lygus hesperus GN=CM83_10865 PE=4 SV=1	NA
BTA005877.1	gi|939253544|ref|XP_014246447.1|/3.39124e-17/PREDICTED: protein FAM43A [Cimex lectularius]	NA	NA	NA	T1HS48/8e-21/T1HS48_RHOPR Uncharacterized protein OS=Rhodnius prolixus PE=4 SV=1	NA
BTA006378.1	gi|646720626|gb|KDR22287.1|/2.50951e-41/hypothetical protein L798_02394 [Zootermopsis nevadensis]	Q9W1K0/1e-27/TM14_DROME Transmembrane protein 14 homolog OS=Drosophila melanogaster GN=CG5532 PE=3 SV=1	NA	NA	A0A067REU4/6e-42/A0A067REU4_ZOONE Uncharacterized protein OS=Zootermopsis nevadensis GN=L798_02394 PE=4 SV=1	PF03647/3.7E-26/Transmembrane proteins 14C
BTA006631.1	gi|930667802|gb|KPJ08868.1|/4.36868e-18/hypothetical protein RR48_04935 [Papilio machaon]	NA	api:100164030/6e-17/melanopsin-B-like; K04255 r-opsin	NA	A0A0N0PAX0/1e-18/A0A0N0PAX0_PAPMA Uncharacterized protein OS=Papilio machaon GN=RR48_04935 PE=4 SV=1	PTHR24229:SF43/8.4E-24/--
BTA006710.1	gi|939639117|ref|XP_014270519.1|/5.00147e-39/PREDICTED: arf-GAP with Rho-GAP domain, ANK repeat and PH domain-containing protein 2 [Halyomorpha halys]	NA	NA	NA	A0A0A9XNS8/4e-31/A0A0A9XNS8_LYGHE Non-canonical purine NTP pyrophosphatase OS=Lygus hesperus GN=CM83_85988 PE=4 SV=1	NA
BTA006715.1	gi|662206042|ref|XP_008476464.1|/9.3405e-42/PREDICTED: uncharacterized protein LOC103513417 [Diaphorina citri]	NA	NA	NA	NA	NA
BTA006937.1	gi|826457829|ref|XP_012533586.1|/9.7128e-55/PREDICTED: 39S ribosomal protein L51, mitochondrial [Monomorium pharaonis]	Q9VLJ9/6e-47/RM51_DROME 39S ribosomal protein L51, mitochondrial OS=Drosophila melanogaster GN=mRpL51 PE=2 SV=2	api:100168632/4e-53/39S ribosomal protein L51, mitochondrial; K17432 large subunit ribosomal protein L51	NA	A0A0L7RHT8/2e-53/A0A0L7RHT8_9HYME 39S ribosomal protein L51, mitochondrial OS=Habropoda laboriosa GN=WH47_02882 PE=4 SV=1	PF10244/1.7E-35/Mitochondrial ribosomal subunit
BTA006942.1	gi|939250120|ref|XP_014244610.1|/1.65323e-44/PREDICTED: small conductance calcium-activated potassium channel protein isoform X4 [Cimex lectularius]	Q7KVW5/2e-35/KCNN_DROME Small conductance calcium-activated potassium channel protein OS=Drosophila melanogaster GN=SK PE=2 SV=2	api:100165930/7e-42/small conductance calcium-activated potassium channel protein; K04944 potassium intermediate/small conductance calcium-activated channel subfamily N member 3	NA	T1HMJ9/1e-43/T1HMJ9_RHOPR Uncharacterized protein OS=Rhodnius prolixus PE=4 SV=1	PF03530/2.5E-14/Calcium-activated SK potassium channel
BTA006997.2	NA	NA	NA	NA	F0XVM7/3e-06/F0XVM7_AURAN Putative uncharacterized protein OS=Aureococcus anophagefferens GN=AURANDRAFT_70522 PE=4 SV=1	PR01228/1.9E-6/Eggshell protein signature
BTA007004.1	gi|828200027|ref|XP_012554791.1|/1.66268e-10/PREDICTED: uncharacterized protein LOC105843681 [Hydra vulgaris]	NA	bva:BVAF_339/3e-06/tolA; tolA domain protein; K03646 colicin import membrane protein	NA	V3Z705/5e-08/V3Z705_LOTGI Uncharacterized protein OS=Lottia gigantea GN=LOTGIDRAFT_166883 PE=4 SV=1	NA
BTA007074.1	gi|700207914|gb|KGN63033.1|/7.75192e-11/hypothetical protein Csa_2G385020 [Cucumis sativus]	NA	NA	NA	A0A0A0LMM0/2e-11/A0A0A0LMM0_CUCSA Uncharacterized protein OS=Cucumis sativus GN=Csa_2G385020 PE=4 SV=1	NA
BTA007250.1	gi|213159382|ref|YP_002321425.1|/1.81332e-06/GrBNV_gp06-like protein [Oryctes rhinoceros nudivirus] &gt;gnl|BL_ORD_ID|908007 GrBNV_gp06-like protein [Oryctes rhinoceros nudivirus]	NA	NA	NA	NA	NA
BTA007252.1	gi|821369909|gb|AKH40324.1|/2.26633e-27/putative gp33-like protein [Kallithea virus]	NA	NA	NA	NA	NA
BTA007255.1	gi|782910498|gb|AJZ73127.1|/8.78383e-27/hypothetical protein [Venturia canescens]	NA	NA	NA	A0A0C9PMH8/3e-22/A0A0C9PMH8_9HYME TopB_0 protein OS=Fopius arisanus GN=topB_1 PE=4 SV=1	NA
BTA007257.1	gi|612176271|gb|AHW98241.1|/1.47876e-11/OrNV_gp124-like protein [Nilaparvata lugens endogenous nudivirus]	NA	NA	NA	NA	NA
BTA007258.1	gi|782910491|gb|AJZ73121.1|/4.08734e-31/hypothetical protein [Venturia canescens]	NA	NA	NA	NA	NA
BTA007260.1	gi|612176309|gb|AHW98260.1|/2.1285e-11/GrBNV_gp97-like protein [Nilaparvata lugens endogenous nudivirus]	NA	NA	NA	NA	NA
BTA007262.1	gi|108515114|gb|ABF93339.1|/2.89068e-58/occlusion derived virus envelope protein 66 [Oryctes rhinoceros nudivirus]	NA	NA	NA	A0A0C9QUI1/1e-40/A0A0C9QUI1_9HYME Pnp protein (Fragment) OS=Fopius arisanus GN=pnp PE=4 SV=1	NA
BTA007274.1	gi|782910512|gb|AJZ73140.1|/1.25522e-43/hypothetical protein [Venturia canescens]	NA	NA	NA	A0A0C9QJ97/7e-27/A0A0C9QJ97_9HYME C09D4.1_3 protein OS=Fopius arisanus GN=C09D4.1_7 PE=4 SV=1	NA
BTA007275.1	gi|821369928|gb|AKH40342.1|/5.19416e-69/putative polh/gran [Kallithea virus]	NA	NA	NA	A0A0C9RDR3/9e-42/A0A0C9RDR3_9HYME GacG_0 protein OS=Fopius arisanus GN=gacG_0 PE=4 SV=1	NA
BTA007276.1	gi|782910495|gb|AJZ73124.1|/8.66232e-19/hypothetical protein [Venturia canescens]	NA	NA	NA	A0A0C9QYQ2/4e-17/A0A0C9QYQ2_9HYME Gek_0 protein OS=Fopius arisanus GN=gek_0 PE=4 SV=1	NA
BTA007277.1	gi|213159343|ref|YP_002321386.1|/1.70114e-74/dnaint/rec [Oryctes rhinoceros nudivirus] &gt;gnl|BL_ORD_ID|907968 dnaint/rec [Oryctes rhinoceros nudivirus]	NA	NA	NA	A0A022T5C3/6e-19/A0A022T5C3_9HYME Viral integrase, bracovirus particle protein OS=Microplitis demolitor GN=int-1 PE=4 SV=1	PF00589/4.1E-7/Phage integrase family
BTA007279.1	gi|612176375|gb|AHW98293.1|/1.0739e-107/PIF-1 [Nilaparvata lugens endogenous nudivirus]	NA	NA	NA	A0A0C9R7V1/1e-63/A0A0C9R7V1_9HYME Y119 protein OS=Fopius arisanus GN=Y119 PE=4 SV=1	PF05092/5.0E-15/Per os infectivity
BTA007280.1	gi|782910477|gb|AJZ73108.1|/0/Lef-8 [Venturia canescens]	NA	NA	NA	A0A0C9RSD1/0.0/A0A0C9RSD1_9HYME LEF-8_2 protein OS=Fopius arisanus GN=LEF-8_2 PE=4 SV=1	NA
BTA007281.1	gi|612176381|gb|AHW98296.1|/2.26284e-66/GrBNV_gp48-like protein [Nilaparvata lugens endogenous nudivirus]	NA	NA	NA	NA	NA
BTA007283.1	gi|213159363|ref|YP_002321406.1|/4.59147e-43/GrBNV_gp09-like protein [Oryctes rhinoceros nudivirus] &gt;gnl|BL_ORD_ID|907988 GrBNV_gp09-like protein [Oryctes rhinoceros nudivirus]	NA	NA	NA	NA	NA
BTA007371.1	gi|307213083|gb|EFN88605.1|/1.18442e-16/hypothetical protein EAI_10907 [Harpegnathos saltator]	Q8SY72/1e-13/SMCO4_DROME Single-pass membrane and coiled-coil domain-containing protein 4 homolog OS=Drosophila melanogaster GN=CG33169 PE=3 SV=1	NA	NA	K7JNE4/1e-16/K7JNE4_NASVI Uncharacterized protein OS=Nasonia vitripennis PE=4 SV=1	PD334145/4.0E-8/FN5 ISOFORM A BC017612 MGC80673 RH56317P CG33169-PA RIKEN CLONE:I730044H04 PRODUCT:SIMILAR
BTA007428.1	gi|939250167|ref|XP_014244633.1|/2.88993e-15/PREDICTED: uncharacterized protein LOC106663910 isoform X2 [Cimex lectularius]	NA	NA	NA	T1I553/9e-20/T1I553_RHOPR Uncharacterized protein OS=Rhodnius prolixus PE=4 SV=1	NA
BTA007431.1	gi|478254432|gb|ENN74684.1|/3.40554e-11/hypothetical protein YQE_08801, partial [Dendroctonus ponderosae] &gt;gnl|BL_ORD_ID|213246 hypothetical protein D910_09593 [Dendroctonus ponderosae]	NA	tca:657585/1e-09/tyrosine-protein kinase Src42A; K08892 fyn-related kinase [EC:2.7.10.2]	NA	N6T3G0/8e-12/N6T3G0_DENPD Uncharacterized protein (Fragment) OS=Dendroctonus ponderosae GN=D910_09593 PE=4 SV=1	NA
BTA007769.1	gi|646696292|gb|KDR08684.1|/9.37246e-159/Pumilio domain-containing protein [Zootermopsis nevadensis]	Q562C7/5e-98/K0020_RAT Pumilio domain-containing protein KIAA0020 homolog OS=Rattus norvegicus PE=2 SV=1	api:100166700/1e-135/pumilio homolog 3; K14844 pumilio homology domain family member 6	NA	A0A067QIM4/2e-159/A0A067QIM4_ZOONE Pumilio domain-containing protein OS=Zootermopsis nevadensis GN=L798_01582 PE=4 SV=1	PS50303/26.05/Pumilio homology domain (PUM-HD) profile.
BTA007951.1	gi|242024565|ref|XP_002432698.1|/2.25151e-26/conserved hypothetical protein [Pediculus humanus corporis] &gt;gnl|BL_ORD_ID|874605 conserved hypothetical protein [Pediculus humanus corporis]	Q01083/3e-15/SPITZ_DROME Protein spitz OS=Drosophila melanogaster GN=spi PE=1 SV=2	bim:100745703/7e-23/uncharacterized LOC100745703; K16691 keren	NA	D7RNZ2/6e-26/D7RNZ2_GRYBI TGF-alpha (Fragment) OS=Gryllus bimaculatus GN=tgfa PE=2 SV=1	PTHR12332/8.8E-14/--
BTA007963.1	gi|939670238|ref|XP_014281909.1|/6.13957e-43/PREDICTED: uncharacterized protein LOC106684377 [Halyomorpha halys]	NA	NA	NA	T1I7Q3/2e-39/T1I7Q3_RHOPR Uncharacterized protein (Fragment) OS=Rhodnius prolixus PE=4 SV=1	NA
BTA008123.3	gi|915658379|gb|KOC61513.1|/2.22391e-69/hypothetical protein WH47_05117, partial [Habropoda laboriosa]	NA	NA	NA	A0A0L7QSA4/5e-70/A0A0L7QSA4_9HYME Uncharacterized protein (Fragment) OS=Habropoda laboriosa GN=WH47_05117 PE=4 SV=1	PF05225/8.4E-6/helix-turn-helix, Psq domain
BTA008139.1	gi|157117085|ref|XP_001658692.1|/0/AAEL007865-PA [Aedes aegypti] &gt;gnl|BL_ORD_ID|39704 AAEL007865-PA [Aedes aegypti]	Q9ULQ0/0.0/STRP2_HUMAN Striatin-interacting protein 2 OS=Homo sapiens GN=STRIP2 PE=1 SV=2	smm:Smp_133500/2e-09/serine/threonine protein kinase; K19603 mitogen-activated protein kinase 15 [EC:2.7.11.24]	NA	A0A0A9W8Z8/0.0/A0A0A9W8Z8_LYGHE Protein FAM40A OS=Lygus hesperus GN=Fam40a PE=4 SV=1	PF07923/6.9E-42/N1221-like protein
BTA008461.1	gi|662192629|ref|XP_008469180.1|/2.24533e-38/PREDICTED: apical endosomal glycoprotein-like [Diaphorina citri]	B3EWZ6/1e-08/MLRP2_ACRMI MAM and LDL-receptor class A domain-containing protein 2 (Fragment) OS=Acropora millepora PE=1 SV=1	NA	NA	A0A0K8SQP2/2e-39/A0A0K8SQP2_LYGHE Uncharacterized protein OS=Lygus hesperus PE=4 SV=1	PTHR23282/1.6E-16/--
BTA008674.1	gi|551662061|ref|XP_005833796.1|/2.83064e-16/hypothetical protein GUITHDRAFT_70109, partial [Guillardia theta CCMP2712] &gt;gnl|BL_ORD_ID|302796 hypothetical protein GUITHDRAFT_70109, partial [Guillardia theta CCMP2712]	Q3URU2/3e-07/PEG3_MOUSE Paternally-expressed gene 3 protein OS=Mus musculus GN=Peg3 PE=1 SV=1	tgu:100218073/9e-07/CDC42BPB; CDC42 binding protein kinase beta; K16307 serine/threonine-protein kinase MRCK [EC:2.7.11.1]	NA	T2MAX1/2e-18/T2MAX1_HYDVU Doublecortin domain-containing protein 5 (Fragment) OS=Hydra vulgaris GN=DCDC5 PE=2 SV=1	NA
BTA008858.1	gi|477515103|gb|ENH67459.1|/2.48402e-41/Glutamine-rich protein 2 [Fusarium oxysporum f. sp. cubense race 1]	NA	apla:101792384/5e-18/CLCN2; chloride voltage-gated channel 2; K05011 chloride channel 2	NA	N4TX43/6e-42/N4TX43_FUSC1 Glutamine-rich protein 2 OS=Fusarium oxysporum f. sp. cubense (strain race 1) GN=FOC1_g10010734 PE=4 SV=1	NA
BTA008910.1	gi|939632877|ref|XP_014286219.1|/1.0911e-87/PREDICTED: probable inactive tRNA-specific adenosine deaminase-like protein 3 [Halyomorpha halys]	Q6PAT0/2e-69/ADAT3_MOUSE Probable inactive tRNA-specific adenosine deaminase-like protein 3 OS=Mus musculus GN=Adat3 PE=1 SV=1	tca:663369/3e-83/probable inactive tRNA-specific adenosine deaminase-like protein 3; K15442 tRNA-specific adenosine deaminase 3	SPAP27G11.04c/9e-18/---	A0A067RLB3/2e-86/A0A067RLB3_ZOONE Uncharacterized protein (Fragment) OS=Zootermopsis nevadensis GN=L798_04157 PE=4 SV=1	PS51747/21.872/Cytidine and deoxycytidylate deaminases domain profile.
BTA009301.1	gi|270011986|gb|EFA08434.1|/3.97071e-07/hypothetical protein TcasGA2_TC006081 [Tribolium castaneum]	NA	NA	NA	D6WYN2/9e-08/D6WYN2_TRICA Putative uncharacterized protein OS=Tribolium castaneum GN=TcasGA2_TC006081 PE=4 SV=1	NA
BTA009307.1	gi|817200037|ref|XP_012275726.1|/1.60364e-15/PREDICTED: uncharacterized protein LOC105697199 [Orussus abietinus] &gt;gnl|BL_ORD_ID|684401 PREDICTED: uncharacterized protein LOC105697199 [Orussus abietinus]	NA	nvi:100114144/4e-10/uncharacterized LOC100114144; K02919 large subunit ribosomal protein L36	NA	U4U205/2e-12/U4U205_DENPD Ribosomal protein OS=Dendroctonus ponderosae GN=D910_05262 PE=3 SV=1	PTHR18804/9.1E-15/--
BTA009487.1	gi|752895627|ref|XP_011266044.1|/1.42866e-10/PREDICTED: cytochrome b-c1 complex subunit 10-like [Camponotus floridanus] &gt;gnl|BL_ORD_ID|1799616 hypothetical protein EAG_05916 [Camponotus floridanus]	Q9CPX8/6e-10/QCR10_MOUSE Cytochrome b-c1 complex subunit 10 OS=Mus musculus GN=Uqcr11 PE=3 SV=1	cfo:105257256/2e-11/cytochrome b-c1 complex subunit 10-like; K00420 ubiquinol-cytochrome c reductase subunit 10	NA	Q4PM86/2e-10/Q4PM86_IXOSC Ubiquinol-cytochrome C reductase OS=Ixodes scapularis PE=2 SV=1	PTHR15420/1.7E-16/--
BTA009886.1	gi|642924233|ref|XP_008194209.1|/7.11666e-10/PREDICTED: probable WRKY transcription factor protein 1 [Tribolium castaneum]	NA	NA	NA	F4WIC7/2e-07/F4WIC7_ACREC Growth hormone-inducible transmembrane protein OS=Acromyrmex echinatior GN=G5I_05449 PE=4 SV=1	NA
BTA010270.1	gi|925673202|gb|KOX70769.1|/2.91531e-10/Vesicle transport protein SEC20 [Melipona quadrifasciata]	NA	NA	NA	A0A0M8ZW57/7e-11/A0A0M8ZW57_9HYME Vesicle transport protein SEC20 OS=Melipona quadrifasciata GN=WN51_02193 PE=4 SV=1	NA
BTA010279.1	gi|780669001|ref|XP_011694757.1|/4.59332e-46/PREDICTED: cell cycle checkpoint control protein RAD9A [Wasmannia auropunctata]	Q9Z0F6/5e-26/RAD9A_MOUSE Cell cycle checkpoint control protein RAD9A OS=Mus musculus GN=Rad9a PE=1 SV=1	hst:105181191/9e-45/cell cycle checkpoint control protein RAD9A; K10994 cell cycle checkpoint control protein RAD9A [EC:3.1.11.2]	NA	E2BC74/2e-44/E2BC74_HARSA Cell cycle checkpoint control protein RAD9A OS=Harpegnathos saltator GN=EAI_12257 PE=4 SV=1	PF04139/8.9E-47/Rad9
BTA010450.1	gi|506965588|gb|AGM32146.1|/6.85824e-08/hypothetical protein [Coptotermes formosanus]	NA	NA	NA	R4UV75/2e-08/R4UV75_COPFO Uncharacterized protein OS=Coptotermes formosanus PE=2 SV=1	NA
BTA010531.1	gi|270001943|gb|EEZ98390.1|/1.23397e-08/hypothetical protein TcasGA2_TC000854 [Tribolium castaneum]	NA	NA	NA	A0A067RFK5/1e-06/A0A067RFK5_ZOONE Uncharacterized protein OS=Zootermopsis nevadensis GN=L798_08239 PE=4 SV=1	NA
BTA010593.1	gi|738920330|ref|WP_036807125.1|/3.11208e-08/hypothetical protein [Photorhabdus luminescens]	NA	cgr:CAGL0E02783g/2e-06/hypothetical protein; K20046 actin cytoskeleton-regulatory complex protein SLA1	NA	Q6FVD4/4e-06/Q6FVD4_CANGA Uncharacterized protein OS=Candida glabrata (strain ATCC 2001 / CBS 138 / JCM 3761 / NBRC 0622 / NRRL Y-65) GN=CAGL0E02783g PE=4 SV=1	NA
BTA010608.1	gi|662185445|ref|XP_008477132.1|/2.34889e-39/PREDICTED: zinc finger protein basonuclin-2-like [Diaphorina citri]	Q6ZN30/7e-27/BNC2_HUMAN Zinc finger protein basonuclin-2 OS=Homo sapiens GN=BNC2 PE=1 SV=1	NA	NA	A0A067RGX2/2e-38/A0A067RGX2_ZOONE Uncharacterized protein (Fragment) OS=Zootermopsis nevadensis GN=L798_06347 PE=4 SV=1	PTHR15021/1.3E-33/--
BTA010750.1	gi|998518531|ref|XP_015520153.1|/1.10703e-19/PREDICTED: sialidase-like [Neodiprion lecontei]	NA	NA	NA	A0A0J7LB63/1e-15/A0A0J7LB63_LASNI Isoform d OS=Lasius niger GN=RF55_73 PE=4 SV=1	NA
BTA010878.1	gi|357619961|gb|EHJ72326.1|/3.37111e-37/trans-sialidase [Danaus plexippus]	Q8IID4/9e-10/DYHC2_PLAF7 Dynein heavy chain-like protein PF11_0240 OS=Plasmodium falciparum (isolate 3D7) GN=PF11_0240 PE=3 SV=1	ecb:100057788/8e-11/PCLO; piccolo presynaptic cytomatrix protein; K16882 protein piccolo	jhp0843/7e-07/---	G6D2F6/8e-38/G6D2F6_DANPL Trans-sialidase OS=Danaus plexippus GN=KGM_02910 PE=4 SV=1	NA
BTA011103.1	gi|68070833|ref|XP_677330.1|/2.03021e-21/hypothetical protein [Plasmodium berghei strain ANKA], partial [Plasmodium berghei ANKA] &gt;gnl|BL_ORD_ID|457334 hypothetical protein PB000370.00.0, partial [Plasmodium berghei]	NA	NA	NA	A0A075A3F3/3e-21/A0A075A3F3_9TREM Uncharacterized protein OS=Opisthorchis viverrini GN=T265_09852 PE=4 SV=1	NA
BTA011107.1	gi|915658379|gb|KOC61513.1|/2.15112e-69/hypothetical protein WH47_05117, partial [Habropoda laboriosa]	NA	NA	NA	A0A0L7QSA4/5e-70/A0A0L7QSA4_9HYME Uncharacterized protein (Fragment) OS=Habropoda laboriosa GN=WH47_05117 PE=4 SV=1	PF05225/8.0E-6/helix-turn-helix, Psq domain
BTA011222.1	gi|528492244|ref|XP_003199385.2|/2.44843e-19/PREDICTED: CD209 antigen-like protein B [Danio rerio]	NA	umr:103659273/2e-08/NEFH; neurofilament heavy polypeptide; K04574 neurofilament heavy polypeptide	NA	K7EYR9/1e-37/K7EYR9_PELSI Uncharacterized protein OS=Pelodiscus sinensis PE=4 SV=1	NA
BTA011262.1	gi|736308466|ref|XP_010795303.1|/4.88709e-09/PREDICTED: protein bassoon-like [Notothenia coriiceps]	P16884/3e-06/NFH_RAT Neurofilament heavy polypeptide OS=Rattus norvegicus GN=Nefh PE=1 SV=4	NA	NA	A0A0A2LNK4/7e-07/A0A0A2LNK4_PENIT Fps/Fes/Fer/CIP4 homology OS=Penicillium italicum GN=PITC_060710 PE=4 SV=1	NA
BTA011327.3	gi|985402081|ref|XP_015368788.1|/4.87166e-11/PREDICTED: uncharacterized protein LOC107165180 [Diuraphis noxia]	NA	NA	NA	X1X9N0/2e-12/X1X9N0_ACYPI Uncharacterized protein OS=Acyrthosiphon pisum PE=4 SV=1	PF15999/6.1E-14/Domain of unknown function (DUF4774)
BTA011783.1	gi|1000737271|ref|XP_015591148.1|/3.2618e-18/PREDICTED: protein prickle-like isoform X3 [Cephus cinctus] &gt;gnl|BL_ORD_ID|977654 PREDICTED: protein prickle-like isoform X3 [Cephus cinctus]	Q292U2/6e-12/PRIC1_DROPS Protein prickle OS=Drosophila pseudoobscura pseudoobscura GN=pk PE=3 SV=3	ame:410724/1e-17/GB18513; protein prickle-like; K04511 prickle	NA	A0A088A0R3/6e-15/A0A088A0R3_APIME Uncharacterized protein OS=Apis mellifera GN=LOC410724 PE=4 SV=1	PTHR24211:SF20/1.2E-14/--
BTA011785.1	gi|357618261|gb|EHJ71311.1|/4.27176e-14/hypothetical protein KGM_01466 [Danaus plexippus]	A1Z6W3/2e-11/PRIC1_DROME Protein prickle OS=Drosophila melanogaster GN=pk PE=1 SV=1	bmor:101737057/4e-13/protein prickle-like; K04511 prickle	NA	G6D5D9/1e-14/G6D5D9_DANPL Uncharacterized protein OS=Danaus plexippus GN=KGM_01466 PE=4 SV=1	NA
BTA012188.2	gi|640721247|ref|WP_025144352.1|/2.47949e-14/hypothetical protein [Sphingobacterium sp. H1ai]	NA	NA	NA	B3RX11/1e-09/B3RX11_TRIAD Putative uncharacterized protein OS=Trichoplax adhaerens GN=TRIADDRAFT_56955 PE=4 SV=1	NA
BTA012500.1	gi|939691775|ref|XP_014289893.1|/1.35937e-30/PREDICTED: uncharacterized protein C19orf43 [Halyomorpha halys]	Q9BQ61/4e-15/CS043_HUMAN Uncharacterized protein C19orf43 OS=Homo sapiens GN=C19orf43 PE=1 SV=1	NA	NA	E2AST2/2e-27/E2AST2_CAMFO Uncharacterized protein C19orf43 OS=Camponotus floridanus GN=EAG_07045 PE=4 SV=1	PTHR34753/6.7E-28/--
BTA012800.1	gi|195399556|ref|XP_002058385.1|/2.78661e-101/uncharacterized protein Dvir_GJ14342 [Drosophila virilis] &gt;gnl|BL_ORD_ID|367439 uncharacterized protein Dvir_GJ14342 [Drosophila virilis]	Q24168/2e-99/ORC2_DROME Origin recognition complex subunit 2 OS=Drosophila melanogaster GN=Orc2 PE=1 SV=2	dvi:Dvir_GJ14342/3e-102/GJ14342 gene product from transcript GJ14342-RA; K02604 origin recognition complex subunit 2	SPBC685.09/3e-44/---	A0A0A9Y4Q3/6e-107/A0A0A9Y4Q3_LYGHE Origin recognition complex subunit 2 OS=Lygus hesperus GN=Orc2_1 PE=4 SV=1	PF04084/4.0E-95/Origin recognition complex subunit 2
BTA012848.1	gi|328708269|ref|XP_003243641.1|/3.87457e-51/PREDICTED: uncharacterized protein LOC100572339 [Acyrthosiphon pisum]	NA	NA	NA	J9LQ13/9e-52/J9LQ13_ACYPI Uncharacterized protein OS=Acyrthosiphon pisum PE=4 SV=1	NA
BTA012849.1	gi|328708269|ref|XP_003243641.1|/3.87457e-51/PREDICTED: uncharacterized protein LOC100572339 [Acyrthosiphon pisum]	NA	NA	NA	J9LQ13/9e-52/J9LQ13_ACYPI Uncharacterized protein OS=Acyrthosiphon pisum PE=4 SV=1	NA
BTA012994.1	gi|302836828|ref|XP_002949974.1|/1.08177e-22/hypothetical protein VOLCADRAFT_59909 [Volvox carteri f. nagariensis] &gt;gnl|BL_ORD_ID|1429928 hypothetical protein VOLCADRAFT_59909, partial [Volvox carteri f. nagariensis]	NA	sasa:106566519/3e-10/ERC protein 2-like; K19878 ELKS/RAB6-interacting/CAST family member 2	NA	T1ID45/1e-15/T1ID45_RHOPR Uncharacterized protein OS=Rhodnius prolixus PE=4 SV=1	NA
BTA013039.4	gi|704437039|ref|WP_033475831.1|/1.65167e-06/hypothetical protein [Bordetella bronchiseptica] &gt;gnl|BL_ORD_ID|981202 putative ice nucleation protein [Bordetella bronchiseptica E010]	Q03400/1e-09/SANT_PLAF7 S-antigen protein OS=Plasmodium falciparum (isolate 3D7) GN=PF10_0343 PE=2 SV=2	NA	NA	NA	NA
BTA013062.1	gi|328714773|ref|XP_001942892.2|/1.43072e-10/PREDICTED: ephrin-B1 [Acyrthosiphon pisum]	NA	api:100161694/2e-11/ephrin-B1; K05463 ephrin-B	NA	X1WIK5/3e-11/X1WIK5_ACYPI Uncharacterized protein OS=Acyrthosiphon pisum GN=LOC100158931 PE=3 SV=1	NA
BTA013063.2	gi|642912303|ref|XP_008200641.1|/5.59733e-120/PREDICTED: protein couch potato isoform X3 [Tribolium castaneum]	Q01617/6e-87/CPO_DROME Protein couch potato OS=Drosophila melanogaster GN=cpo PE=2 SV=3	tng:GSTEN00018141G001/2e-18/unnamed protein product; K02728 20S proteasome subunit alpha 3 [EC:3.4.25.1]	NA	A0A069DYB6/3e-121/A0A069DYB6_9HEMI Protein couch potato (Fragment) OS=Panstrongylus megistus PE=2 SV=1	PF00076/3.9E-7/RNA recognition motif. (a.k.a. RRM, RBD, or RNP domain)
BTA013109.1	gi|270013918|gb|EFA10366.1|/3.619e-23/hypothetical protein TcasGA2_TC012592 [Tribolium castaneum]	NA	tca:662977/1e-23/dnc, dunce; cAMP-specific 3',5'-cyclic phosphodiesterase, isoforms N/G; K13293 cAMP-specific phosphodiesterase 4 [EC:3.1.4.53]	NA	U4UXN1/3e-22/U4UXN1_DENPD Uncharacterized protein OS=Dendroctonus ponderosae GN=D910_12381 PE=4 SV=1	NA
BTA013112.1	gi|930670502|gb|KPJ11318.1|/1.63654e-10/cAMP-specific 3&apos;,5&apos;-cyclic phosphodiesterase, isoform I [Papilio machaon]	Q9W4T4/2e-10/PDE4A_DROME cAMP-specific 3',5'-cyclic phosphodiesterase, isoform I OS=Drosophila melanogaster GN=dnc PE=1 SV=2	dse:Dsec_GM19267/8e-09/GM19267 gene product from transcript GM19267-RA; K13293 cAMP-specific phosphodiesterase 4 [EC:3.1.4.53]	NA	G6DTA9/2e-10/G6DTA9_DANPL Uncharacterized protein OS=Danaus plexippus GN=KGM_01234 PE=4 SV=1	NA
BTA013157.2	gi|646711053|gb|KDR16386.1|/1.40815e-121/Xaa-Pro dipeptidase, partial [Zootermopsis nevadensis]	Q68FN9/8e-27/FAKD3_RAT FAST kinase domain-containing protein 3 OS=Rattus norvegicus GN=Fastkd3 PE=2 SV=2	ccw:104684261/9e-11/FASTK; Fas activated serine/threonine kinase; K08290 Fas-activated serine/threonine kinase [EC:2.7.11.8]	NA	A0A067R9S3/3e-122/A0A067R9S3_ZOONE Xaa-Pro dipeptidase (Fragment) OS=Zootermopsis nevadensis GN=L798_10044 PE=4 SV=1	PTHR21228:SF27/2.8E-39/--
BTA013165.1	gi|646680486|gb|KDR00757.1|/9.99005e-68/Naked cuticle-like protein [Zootermopsis nevadensis]	Q08AA9/5e-28/NKD_ANOGA Protein naked cuticle homolog OS=Anopheles gambiae GN=nkd PE=2 SV=1	tca:661080/6e-66/uncharacterized LOC661080; K03213 naked cuticle	NA	A0A067QFB8/2e-68/A0A067QFB8_ZOONE Naked cuticle-like protein OS=Zootermopsis nevadensis GN=L798_05125 PE=4 SV=1	PTHR22611/1.3E-38/--
BTA013212.1	gi|827545705|ref|XP_012545347.1|/1.41369e-09/PREDICTED: uncharacterized protein LOC105841555 [Bombyx mori]	NA	NA	NA	NA	PF07841/2.0E-7/DM4/DM12 family
BTA013613.1	gi|646721829|gb|KDR23034.1|/1.42818e-76/DNA-3-methyladenine glycosylase [Zootermopsis nevadensis]	Q04841/8e-65/3MG_MOUSE DNA-3-methyladenine glycosylase OS=Mus musculus GN=Mpg PE=2 SV=3	nvi:100119302/1e-71/probable DNA-3-methyladenine glycosylase; K03652 DNA-3-methyladenine glycosylase [EC:3.2.2.21]	ECU11g0140/1e-46/---	A0A067RT87/3e-77/A0A067RT87_ZOONE DNA-3-methyladenine glycosylase OS=Zootermopsis nevadensis GN=L798_14587 PE=3 SV=1	PTHR10429/2.5E-81/--
BTA014109.1	gi|939280494|ref|XP_014260859.1|/1.36331e-12/PREDICTED: uncharacterized protein LOC106673290 isoform X1 [Cimex lectularius] &gt;gnl|BL_ORD_ID|276224 PREDICTED: uncharacterized protein LOC106673290 isoform X1 [Cimex lectularius]	NA	ngr:NAEGRDRAFT_78611/8e-08/hypothetical protein; K12597 protein AIR1/2	NA	A0A0A1X433/2e-13/A0A0A1X433_BACCU DNA-directed RNA polymerase III subunit RPC9 OS=Bactrocera cucurbitae GN=CRCP_0 PE=4 SV=1	PTHR15561/1.4E-12/--
BTA014200.1	gi|242011445|ref|XP_002426460.1|/5.21325e-45/conserved hypothetical protein [Pediculus humanus corporis] &gt;gnl|BL_ORD_ID|868380 conserved hypothetical protein [Pediculus humanus corporis]	NA	ame:724535/8e-26/GB12686; uncharacterized LOC724535; K04650 nuclear receptor co-repressor 1	NA	A0A0A9YWS2/2e-47/A0A0A9YWS2_LYGHE Nuclear receptor corepressor 1 OS=Lygus hesperus GN=NCOR1_1 PE=4 SV=1	NA
BTA014357.1	gi|939238060|ref|XP_014261697.1|/7.50655e-33/PREDICTED: gamma-aminobutyric acid type B receptor subunit 2 isoform X1 [Cimex lectularius]	NA	cfo:105249160/7e-29/gamma-aminobutyric acid type B receptor subunit 2; K04615 gamma-aminobutyric acid type B receptor	NA	T1HBX7/8e-32/T1HBX7_RHOPR Uncharacterized protein OS=Rhodnius prolixus PE=4 SV=1	PTHR10519/2.0E-17/--
BTA014437.1	NA	NA	NA	NA	NA	SM00614/3.4E-11/BED zinc finger
BTA014579.1	gi|646702986|gb|KDR11895.1|/2.74442e-140/Putative S-adenosyl-L-methionine-dependent methyltransferase [Zootermopsis nevadensis]	Q9VGY5/5e-130/MET15_DROME Probable methyltransferase-like protein 15 homolog OS=Drosophila melanogaster GN=CG14683 PE=2 SV=2	cqu:CpipJ_CPIJ014098/6e-124/s-adenosyl-methyl transferase mraw; K16667 receptor-type tyrosine-protein phosphatase gamma [EC:3.1.3.48]	SMc01858/4e-66/---	Q177P8/5e-136/Q177P8_AEDAE AAEL006065-PA OS=Aedes aegypti GN=AAEL006065 PE=3 SV=1	PF01795/1.5E-79/MraW methylase family
BTA014726.1	gi|939675811|ref|XP_014283906.1|/2.50337e-77/PREDICTED: yrdC domain-containing protein, mitochondrial [Halyomorpha halys]	Q499R4/3e-58/YRDC_RAT YrdC domain-containing protein, mitochondrial OS=Rattus norvegicus GN=Yrdc PE=2 SV=1	apro:F751_5811/2e-38/2',5'-phosphodiesterase 12; K19612 2',5'-phosphodiesterase [EC:3.1.13.4 3.1.4.-]	MK0635/1e-28/---	T1HN26/2e-75/T1HN26_RHOPR DNA-directed RNA polymerase subunit OS=Rhodnius prolixus PE=3 SV=1	PF01300/2.9E-46/Telomere recombination
BTA014727.1	gi|939675811|ref|XP_014283906.1|/2.50337e-77/PREDICTED: yrdC domain-containing protein, mitochondrial [Halyomorpha halys]	Q499R4/3e-58/YRDC_RAT YrdC domain-containing protein, mitochondrial OS=Rattus norvegicus GN=Yrdc PE=2 SV=1	apro:F751_5811/2e-38/2',5'-phosphodiesterase 12; K19612 2',5'-phosphodiesterase [EC:3.1.13.4 3.1.4.-]	MK0635/1e-28/---	T1HN26/2e-75/T1HN26_RHOPR DNA-directed RNA polymerase subunit OS=Rhodnius prolixus PE=3 SV=1	PF01300/2.9E-46/Telomere recombination
BTA014885.2	gi|939633923|ref|XP_014290101.1|/1.2233e-08/PREDICTED: uncharacterized protein LOC106689566 isoform X1 [Halyomorpha halys]	NA	NA	NA	T1IG15/4e-14/T1IG15_RHOPR Uncharacterized protein OS=Rhodnius prolixus PE=4 SV=1	NA
BTA014917.1	gi|209571490|ref|NP_001129376.1|/2.76967e-26/ribosomal protein L39 [Acyrthosiphon pisum] &gt;gnl|BL_ORD_ID|727486 PREDICTED: 60S ribosomal protein L39 [Diuraphis noxia]	Q962S4/6e-27/RL39_SPOFR 60S ribosomal protein L39 OS=Spodoptera frugiperda GN=RpL39 PE=3 SV=1	api:100190998/3e-27/Rpl39; ribosomal protein L39; K02924 large subunit ribosomal protein L39e	SPCC663.04/9e-22/---	X1XBX4/6e-27/X1XBX4_ACYPI Uncharacterized protein OS=Acyrthosiphon pisum GN=Luc7l PE=3 SV=1	PS00051/-/Ribosomal protein L39e signature.
BTA015591.1	gi|1000746901|ref|XP_015596225.1|/1.98853e-29/PREDICTED: headcase protein isoform X2 [Cephus cinctus] &gt;gnl|BL_ORD_ID|981218 PREDICTED: headcase protein isoform X2 [Cephus cinctus]	Q9N2M8/2e-25/HDC_DROME Headcase protein OS=Drosophila melanogaster GN=hdc PE=1 SV=2	NA	NA	A0A067R5C1/1e-29/A0A067R5C1_ZOONE Uncharacterized protein (Fragment) OS=Zootermopsis nevadensis GN=L798_07238 PE=4 SV=1	PTHR13425:SF3/5.9E-37/--
BTA015600.1	gi|646714522|gb|KDR18452.1|/4.46121e-40/hypothetical protein L798_07455 [Zootermopsis nevadensis]	NA	NA	NA	A0A067R7K0/1e-40/A0A067R7K0_ZOONE Uncharacterized protein OS=Zootermopsis nevadensis GN=L798_07455 PE=4 SV=1	NA
BTA015602.2	gi|641656998|ref|XP_008180180.1|/2.01471e-50/PREDICTED: centrosomal protein of 89 kDa-like [Acyrthosiphon pisum]	NA	api:100569687/2e-51/paramyosin; K16543 centrosomal protein CEP89	NA	J9LSU4/5e-51/J9LSU4_ACYPI Uncharacterized protein OS=Acyrthosiphon pisum GN=LOC100570648 PE=4 SV=2	NA
BTA015867.1	gi|936578637|ref|XP_014203989.1|/4.21176e-32/PREDICTED: UPF0489 protein C5orf22 homolog [Copidosoma floridanum]	Q6PAE6/6e-21/CE022_XENLA UPF0489 protein C5orf22 homolog OS=Xenopus laevis PE=2 SV=1	NA	NA	A0A087ZUF0/2e-32/A0A087ZUF0_APIME Uncharacterized protein OS=Apis mellifera GN=LOC725329 PE=4 SV=1	PTHR13225/5.6E-29/--
BTA015921.1	gi|930674871|gb|KPJ15202.1|/1.51998e-10/hypothetical protein RR48_09229 [Papilio machaon]	NA	NA	NA	A0A0K8VSY1/7e-21/A0A0K8VSY1_BACLA Uncharacterized protein (Fragment) OS=Bactrocera latifrons GN=c0_g1_i1 PE=4 SV=1	NA
BTA016014.1	gi|827538696|ref|XP_012552005.1|/7.55922e-12/PREDICTED: TWiK family of potassium channels protein 12-like [Bombyx mori]	NA	NA	NA	H9JUE3/2e-12/H9JUE3_BOMMO Uncharacterized protein OS=Bombyx mori GN=LOC101741902 PE=3 SV=1	NA
BTA016229.1	gi|662216027|ref|XP_008481926.1|/2.0365e-12/PREDICTED: uncharacterized protein LOC103518624 isoform X2 [Diaphorina citri]	NA	NA	NA	NA	NA
BTA016231.1	NA	NA	NA	NA	V5I8X4/9e-06/V5I8X4_ANOGL Uncharacterized protein OS=Anoplophora glabripennis GN=YRD6 PE=4 SV=1	NA
BTA016242.1	NA	NA	NA	NA	V5I8X4/9e-06/V5I8X4_ANOGL Uncharacterized protein OS=Anoplophora glabripennis GN=YRD6 PE=4 SV=1	NA
BTA016244.1	gi|662216027|ref|XP_008481926.1|/2.0365e-12/PREDICTED: uncharacterized protein LOC103518624 isoform X2 [Diaphorina citri]	NA	NA	NA	NA	NA
BTA016506.1	gi|662191998|ref|XP_008468839.1|/1.12053e-10/PREDICTED: DNA repair protein SWI5 homolog [Diaphorina citri]	Q63ZV7/9e-10/SWI5_RAT DNA repair protein SWI5 homolog OS=Rattus norvegicus GN=Swi5 PE=3 SV=1	NA	NA	G3UJK5/7e-10/G3UJK5_LOXAF Uncharacterized protein (Fragment) OS=Loxodonta africana GN=SWI5 PE=4 SV=1	PF07061/4.2E-15/Swi5
BTA016957.1	gi|939663411|ref|XP_014279300.1|/4.40454e-13/PREDICTED: myosin heavy chain, fast skeletal muscle-like [Halyomorpha halys]	NA	NA	NA	T1I5R0/7e-13/T1I5R0_RHOPR Uncharacterized protein OS=Rhodnius prolixus PE=4 SV=1	NA
BTA017092.1	gi|939644581|ref|XP_014272404.1|/1.54843e-65/PREDICTED: uncharacterized protein LOC106678431 [Halyomorpha halys]	NA	NA	NA	T1HTY5/7e-73/T1HTY5_RHOPR Uncharacterized protein OS=Rhodnius prolixus PE=4 SV=1	PS50017/9.57/Death domain profile.
BTA017358.1	gi|646702986|gb|KDR11895.1|/9.4298e-138/Putative S-adenosyl-L-methionine-dependent methyltransferase [Zootermopsis nevadensis]	Q9VGY5/9e-125/MET15_DROME Probable methyltransferase-like protein 15 homolog OS=Drosophila melanogaster GN=CG14683 PE=2 SV=2	cqu:CpipJ_CPIJ014098/4e-121/s-adenosyl-methyl transferase mraw; K16667 receptor-type tyrosine-protein phosphatase gamma [EC:3.1.3.48]	SMc01858/2e-63/---	Q177P8/7e-133/Q177P8_AEDAE AAEL006065-PA OS=Aedes aegypti GN=AAEL006065 PE=3 SV=1	PTHR11265/4.3E-136/--
BTA017364.1	gi|646708872|gb|KDR15019.1|/0/hypothetical protein L798_10712 [Zootermopsis nevadensis]	Q96IP4/5e-145/FA46A_HUMAN Protein FAM46A OS=Homo sapiens GN=FAM46A PE=1 SV=2	apla:101803574/1e-118/SLC9A1; solute carrier family 9 member A1; K05742 solute carrier family 9 (sodium/hydrogen exchanger), member 1	NA	A0A067QXB6/0.0/A0A067QXB6_ZOONE Uncharacterized protein OS=Zootermopsis nevadensis GN=L798_10712 PE=4 SV=1	PTHR12974/2.7E-224/--
BTA017944.1	NA	NA	NA	NA	Q7RRD1/1e-11/Q7RRD1_PLAYO Uncharacterized protein OS=Plasmodium yoelii yoelii GN=PY00800 PE=4 SV=1	NA
BTA018043.1	gi|328725902|ref|XP_003248664.1|/2.425e-10/PREDICTED: uncharacterized protein LOC100571217, partial [Acyrthosiphon pisum]	NA	NA	NA	A0A0A9XIY3/1e-23/A0A0A9XIY3_LYGHE Fructose-bisphosphate aldolase B OS=Lygus hesperus GN=aldob PE=4 SV=1	PF04500/5.4E-8/FLYWCH zinc finger domain
BTA018047.1	gi|501294259|dbj|BAN20706.1|/3.00897e-17/conserved hypothetical protein [Riptortus pedestris]	Q3ZBR5/2e-14/TTC1_BOVIN Tetratricopeptide repeat protein 1 OS=Bos taurus GN=TTC1 PE=2 SV=1	NA	NA	R4WPA2/7e-18/R4WPA2_9HEMI Uncharacterized protein OS=Riptortus pedestris PE=2 SV=1	PTHR22904/6.7E-15/--
BTA018048.1	NA	F1QBY1/2e-06/NIPLB_DANRE Nipped-B-like protein B OS=Danio rerio GN=nipblb PE=2 SV=1	ssc:100153380/1e-10/RP1L1; RP1 like 1; K19538 retinitis pigmentosa 1	NA	I3L986/3e-12/I3L986_PIG Uncharacterized protein OS=Sus scrofa GN=RP1L1 PE=1 SV=1	NA
BTA018125.1	gi|524784329|emb|CDE79340.1|/1.03675e-11/fibronectin type III domain protein [Ruminococcus sp. CAG:353]	NA	bgp:BGL_1c11440/4e-10/DNA primase, small subunit; K01971 bifunctional non-homologous end joining protein LigD [EC:6.5.1.1]	NA	A0A0N0U589/2e-11/A0A0N0U589_9HYME Uncharacterized protein (Fragment) OS=Melipona quadrifasciata GN=WN51_00533 PE=4 SV=1	NA
BTA018164.1	gi|270011986|gb|EFA08434.1|/2.1194e-06/hypothetical protein TcasGA2_TC006081 [Tribolium castaneum]	NA	NA	NA	D6WYN2/5e-07/D6WYN2_TRICA Putative uncharacterized protein OS=Tribolium castaneum GN=TcasGA2_TC006081 PE=4 SV=1	NA
BTA018167.1	NA	NA	NA	NA	NA	PF02902/4.9E-8/Ulp1 protease family, C-terminal catalytic domain
BTA018172.1	gi|478269231|gb|ENN83304.1|/1.58444e-86/hypothetical protein YQE_00337, partial [Dendroctonus ponderosae]	Q5EA79/2e-73/GALM_BOVIN Aldose 1-epimerase OS=Bos taurus GN=GALM PE=2 SV=1	aag:AaeL_AAEL010590/3e-81/AAEL010590-PA; K01785 aldose 1-epimerase [EC:5.1.3.3]	CC1418/3e-57/---	N6TS18/4e-87/N6TS18_DENPD Uncharacterized protein (Fragment) OS=Dendroctonus ponderosae GN=YQE_00337 PE=4 SV=1	PTHR10091/2.0E-110/--
BTA018192.1	gi|646715744|gb|KDR19248.1|/4.80968e-85/hypothetical protein L798_06304 [Zootermopsis nevadensis]	NA	NA	NA	A0A0A9XXE3/2e-86/A0A0A9XXE3_LYGHE Thiamine-phosphate synthase (Fragment) OS=Lygus hesperus GN=thiE_0 PE=4 SV=1	NA
BTA018278.1	gi|544766016|ref|WP_021191635.1|/6.32761e-102/hypothetical protein [Sphingobacterium sp. IITKGP-BTPF85] &gt;gnl|BL_ORD_ID|642917 hypothetical protein L950_0204620 [Sphingobacterium sp. IITKGP-BTPF85]	NA	NA	NA	NA	NA
BTA018279.1	gi|739585841|ref|WP_037443608.1|/2.64276e-101/DNA-binding response regulator [Pedobacter antarcticus] &gt;gnl|BL_ORD_ID|1327755 ligand-binding protein SH3 [Pedobacter antarcticus 4BY]	Q1XDE4/5e-07/YCF29_PYRYE Probable transcriptional regulator ycf29 OS=Pyropia yezoensis GN=ycf29 PE=3 SV=1	sth:STH923/1e-29/two-component response regulator; K02479 two-component system, NarL family, response regulator	CAC1455/2e-30/---	A0A0K9Q9W5/7e-48/A0A0K9Q9W5_SPIOL Uncharacterized protein OS=Spinacia oleracea GN=SOVF_203320 PE=4 SV=1	SM00448/6.4E-8/cheY-homologous receiver domain
BTA018280.1	gi|739585835|ref|WP_037443602.1|/2.54481e-58/hypothetical protein [Pedobacter antarcticus] &gt;gnl|BL_ORD_ID|1327752 hypothetical protein N180_04325 [Pedobacter antarcticus 4BY]	NA	NA	NA	NA	NA
BTA018281.1	gi|780900814|gb|KJS68814.1|/1.24538e-142/hypothetical protein JL50_03935 [Peptococcaceae bacterium BICA1-7]	NA	NA	NA	NA	NA
BTA018282.1	gi|665923210|ref|WP_031289261.1|/0/membrane protein [Sphingobacterium sp. IITKGP-BTPF85]	NA	sht:KO02_13265/0.0/membrane protein; K02557 chemotaxis protein MotB	PA1461/6e-21/---	H9H5C2/3e-07/H9H5C2_MACMU Uncharacterized protein (Fragment) OS=Macaca mulatta PE=4 SV=1	PF00691/8.4E-20/OmpA family
BTA018283.1	gi|544766013|ref|WP_021191632.1|/0/hypothetical protein [Sphingobacterium sp. IITKGP-BTPF85] &gt;gnl|BL_ORD_ID|642914 hypothetical protein L950_0204605 [Sphingobacterium sp. IITKGP-BTPF85]	NA	xdo:XDD1_1913/1e-24/ydhP; Inner membrane transport protein ydhP; K19577 MFS transporter, DHA1 family, inner membrane transport protein	SMb20625/4e-25/---	A0A0A2W0C5/2e-18/A0A0A2W0C5_BEABA Inner membrane transport protein ydhP OS=Beauveria bassiana D1-5 GN=BBAD15_g551 PE=4 SV=1	PTHR23501/1.1E-47/--
BTA018284.1	gi|544766008|ref|WP_021191627.1|/1.21053e-86/hypothetical protein [Sphingobacterium sp. IITKGP-BTPF85] &gt;gnl|BL_ORD_ID|642909 endoribonuclease L-PSP [Sphingobacterium sp. IITKGP-BTPF85]	NA	hho:HydHO_0155/1e-11/endoribonuclease L-PSP; K09022 2-iminobutanoate/2-iminopropanoate deaminase [EC:3.5.99.10]	RSp0039/1e-10/---	A0A0M9VSS9/2e-07/A0A0M9VSS9_9HYPO Ribonuclease UK114 OS=Escovopsis weberi GN=ESCO_003170 PE=4 SV=1	PF01042/4.8E-20/Endoribonuclease L-PSP
BTA018285.1	gi|544766006|ref|WP_021191625.1|/1.48261e-175/hypothetical protein [Sphingobacterium sp. IITKGP-BTPF85] &gt;gnl|BL_ORD_ID|642907 hypothetical protein L950_0204560 [Sphingobacterium sp. IITKGP-BTPF85]	Q658P3/8e-10/STEA3_HUMAN Metalloreductase STEAP3 OS=Homo sapiens GN=STEAP3 PE=1 SV=2	dpt:Deipr_1039/2e-86/NADP oxidoreductase coenzyme F420-dependent; K06988 uncharacterized protein	mll0243/3e-65/---	A0A0C2J154/1e-62/A0A0C2J154_THEKT Uncharacterized protein OS=Thelohanellus kitauei GN=RF11_06511 PE=4 SV=1	PF03807/1.2E-19/NADP oxidoreductase coenzyme F420-dependent
BTA018286.1	gi|672717402|emb|CDT27122.1|/0/Monooxygenase, NtaA/SnaA/SoxA family protein [Sphingobacterium sp. PM2-P1-29]	NA	bur:Bcep18194_B1532/4e-78/flavin-dependent oxidoreductase; K04091 alkanesulfonate monooxygenase [EC:1.14.14.5]	lin2437/1e-68/---	T0M9R9/2e-60/T0M9R9_COLGC Dibenzothiophene desulfurization enzyme A OS=Colletotrichum gloeosporioides (strain Cg-14) GN=CGLO_02125 PE=4 SV=1	PTHR30011/1.1E-95/--
BTA018287.1	gi|820814863|gb|KKX51583.1|/6.43441e-85/hypothetical protein L950_0204540 [Sphingobacterium sp. IITKGP-BTPF85]	NA	NA	BMEI0894/2e-21/---	A0A077ZKP1/1e-14/A0A077ZKP1_TRITR Bac luciferase domain containing protein OS=Trichuris trichiura GN=TTRE_0000747501 PE=4 SV=1	PTHR30137:SF2/2.1E-21/--
BTA018288.1	gi|544766004|ref|WP_021191623.1|/0/hypothetical protein [Sphingobacterium sp. IITKGP-BTPF85] &gt;gnl|BL_ORD_ID|642905 hypothetical protein L950_0204530 [Sphingobacterium sp. IITKGP-BTPF85]	NA	NA	slr1895/2e-89/---	A0A0B2S0V7/5e-06/A0A0B2S0V7_GLYSO Purple acid phosphatase OS=Glycine soja GN=glysoja_003953 PE=3 SV=1	PTHR10161/2.8E-53/--
BTA018289.1	gi|820814858|gb|KKX51578.1|/7.98634e-120/transporter [Sphingobacterium sp. IITKGP-BTPF85]	Q5VQY3/6e-08/PIN5_ORYSJ Probable auxin efflux carrier component 5 OS=Oryza sativa subsp. japonica GN=PIN5 PE=2 SV=1	sht:KO02_13205/5e-117/transporter; K07088 uncharacterized protein	aq_1392/2e-12/---	K3XPQ0/1e-06/K3XPQ0_SETIT Auxin efflux carrier component OS=Setaria italica GN=Si003879m.g PE=3 SV=1	PF03547/6.6E-11/Membrane transport protein
BTA018291.1	gi|544766000|ref|WP_021191619.1|/0/SusC/RagA family TonB-linked outer membrane protein [Sphingobacterium sp. IITKGP-BTPF85] &gt;gnl|BL_ORD_ID|642901 hypothetical protein L950_0204500 [Sphingobacterium sp. IITKGP-BTPF85]	NA	evi:Echvi_0469/3e-122/TonB-linked outer membrane protein, SusC/RagA family; K02014 iron complex outermembrane recepter protein	NA	B9TL41/1e-30/B9TL41_RICCO Putative uncharacterized protein (Fragment) OS=Ricinus communis GN=RCOM_2093760 PE=4 SV=1	PTHR11532:SF57/2.6E-222/--
BTA018292.1	gi|676329036|gb|AIM37537.1|/0/hypothetical protein KO02_13185 [Sphingobacterium sp. ML3W]	NA	NA	NA	NA	PF07495/7.7E-14/Y_Y_Y domain
BTA018294.1	gi|665923197|ref|WP_031289248.1|/0/hypothetical protein [Sphingobacterium sp. IITKGP-BTPF85]	NA	pep:AQ505_19410/3e-71/transporter; K03446 MFS transporter, DHA2 family, multidrug resistance protein	lin0789/8e-39/---	A0A0A2VYP2/2e-24/A0A0A2VYP2_BEABA Uncharacterized protein OS=Beauveria bassiana D1-5 GN=BBAD15_g2779 PE=3 SV=1	SM00867/5.9E-54/YceI-like domain
BTA018295.1	gi|544765997|ref|WP_021191616.1|/5.34442e-179/multidrug transporter [Sphingobacterium sp. IITKGP-BTPF85] &gt;gnl|BL_ORD_ID|642898 multidrug transporter [Sphingobacterium sp. IITKGP-BTPF85]	NA	shg:Sph21_0889/2e-135/secretion protein HlyD family protein; K03543 membrane fusion protein, multidrug efflux system	BMEII0793/4e-40/---	X1XHC8/4e-36/X1XHC8_ACYPI Uncharacterized protein OS=Acyrthosiphon pisum PE=4 SV=1	PTHR30386/3.5E-58/--
BTA018296.1	gi|544765996|ref|WP_021191615.1|/0/hypothetical protein [Sphingobacterium sp. IITKGP-BTPF85] &gt;gnl|BL_ORD_ID|642897 transporter [Sphingobacterium sp. IITKGP-BTPF85]	NA	npu:Npun_R2885/1e-19/outer membrane efflux protein; K03287 outer membrane factor, OMF family	alr2887_2/6e-21/---	NA	PTHR30026/1.2E-38/--
BTA018297.1	gi|665923195|ref|WP_031289246.1|/0/AraC family transcriptional regulator [Sphingobacterium sp. IITKGP-BTPF85]	NA	obt:OPIT5_18625/2e-16/AraC family transcriptional regulator; K02099 AraC family transcriptional regulator, arabinose operon regulatory protein	mll2686/9e-18/---	A0A087ZXZ5/1e-16/A0A087ZXZ5_APIME Uncharacterized protein OS=Apis mellifera GN=LOC102655625 PE=4 SV=1	PTHR11019/5.6E-27/--
BTA018300.1	gi|544765984|ref|WP_021191603.1|/6.69327e-148/hypothetical protein [Sphingobacterium sp. IITKGP-BTPF85] &gt;gnl|BL_ORD_ID|642885 hypothetical protein L950_0204395 [Sphingobacterium sp. IITKGP-BTPF85]	NA	NA	NA	NA	PS51257/5.0/Prokaryotic membrane lipoprotein lipid attachment site profile.
BTA018302.1	gi|544765981|ref|WP_021191600.1|/0/hypothetical protein [Sphingobacterium sp. IITKGP-BTPF85] &gt;gnl|BL_ORD_ID|642882 hypothetical protein L950_0204380 [Sphingobacterium sp. IITKGP-BTPF85]	NA	NA	NA	NA	PF11153/1.1E-23/Protein of unknown function (DUF2931)
BTA018303.1	gi|544765979|ref|WP_021191598.1|/1.60331e-125/hypothetical protein [Sphingobacterium sp. IITKGP-BTPF85] &gt;gnl|BL_ORD_ID|642880 hypothetical protein L950_0204370 [Sphingobacterium sp. IITKGP-BTPF85]	NA	NA	NA	NA	NA
BTA018304.1	gi|917353196|ref|WP_051959908.1|/0/alpha-1,3-galactosidase B [Sphingobacterium sp. ML3W]	NA	NA	NA	NA	SM00710/2400.0/Parallel beta-helix repeats
BTA018306.1	gi|544765976|ref|WP_021191595.1|/0/transcriptional regulator [Sphingobacterium sp. IITKGP-BTPF85] &gt;gnl|BL_ORD_ID|642877 transcriptional regulator [Sphingobacterium sp. IITKGP-BTPF85]	NA	lmd:METH_02825/6e-15/AraC family transcriptional regulator; K18954 AraC family transcriptional regulator, transcriptional activator of pobA	BMEII0641/2e-13/---	NA	PTHR11019:SF80/1.0E-18/--
BTA018307.1	gi|740913568|ref|WP_038698815.1|/0/MBL fold metallo-hydrolase [Sphingobacterium sp. ML3W] &gt;gnl|BL_ORD_ID|1377594 beta-lactamase [Sphingobacterium sp. ML3W]	Q6IQ20/1e-37/NAPEP_HUMAN N-acyl-phosphatidylethanolamine-hydrolyzing phospholipase D OS=Homo sapiens GN=NAPEPLD PE=1 SV=2	acs:100559466/3e-37/napepld; N-acyl phosphatidylethanolamine phospholipase D; K13985 N-acyl-phosphatidylethanolamine-hydrolysing phospholipase D [EC:3.1.4.54]	XF1739/2e-116/---	A0A0A2W563/4e-111/A0A0A2W563_BEABA Uncharacterized protein OS=Beauveria bassiana D1-5 GN=BBAD15_g530 PE=4 SV=1	PF12706/3.4E-31/Beta-lactamase superfamily domain
BTA018309.1	gi|544765966|ref|WP_021191585.1|/0/hypothetical protein [Sphingobacterium sp. IITKGP-BTPF85] &gt;gnl|BL_ORD_ID|642867 NAD dependent epimerase/dehydratase [Sphingobacterium sp. IITKGP-BTPF85]	Q9STX2/5e-82/VEP1_ARATH 3-oxo-Delta(4,5)-steroid 5-beta-reductase OS=Arabidopsis thaliana GN=VEP1 PE=1 SV=1	ag:AFW98981/1e-74/iridoid synthase (EC:1.3.1.99); K20144 iridoid synthase [EC:1.3.1.99]	NA	T1MXZ1/2e-137/T1MXZ1_TRIUA Uncharacterized protein OS=Triticum urartu PE=4 SV=1	PTHR32487/5.3E-118/--
BTA018310.1	gi|544765965|ref|WP_021191584.1|/4.29447e-140/hypothetical protein [Sphingobacterium sp. IITKGP-BTPF85] &gt;gnl|BL_ORD_ID|642866 hypothetical protein L950_0204280 [Sphingobacterium sp. IITKGP-BTPF85]	NA	NA	BH2088/8e-83/---	B9TNX9/3e-68/B9TNX9_RICCO Putative uncharacterized protein (Fragment) OS=Ricinus communis GN=RCOM_2128340 PE=4 SV=1	PF08818/2.3E-16/Domain of unknown function (DU1801)
BTA018312.1	gi|544765961|ref|WP_021191580.1|/2.02471e-118/hypothetical protein [Sphingobacterium sp. IITKGP-BTPF85] &gt;gnl|BL_ORD_ID|642862 hypothetical protein L950_0204235 [Sphingobacterium sp. IITKGP-BTPF85]	NA	NA	NA	NA	PF08327/4.6E-8/Activator of Hsp90 ATPase homolog 1-like protein
BTA018313.1	gi|672715346|emb|CDS96200.1|/0/acetyl-CoA carboxylase, carboxytransferase, alpha subunit [Sphingobacterium sp. PM2-P1-29]	Q9LD43/9e-96/ACCA_ARATH Acetyl-coenzyme A carboxylase carboxyl transferase subunit alpha, chloroplastic OS=Arabidopsis thaliana GN=CAC3 PE=1 SV=1	sht:KO02_12955/0.0/acetyl-CoA carboxyl transferase; K01962 acetyl-CoA carboxylase carboxyl transferase subunit alpha [EC:6.4.1.2]	STM0232/5e-118/---	A0A0D6LD23/1e-129/A0A0D6LD23_9BILA Acetyl-CoA carboxylase, carboxyl transferase, alpha subunit (Fragment) OS=Ancylostoma ceylanicum GN=ANCCEY_15285 PE=3 SV=1	PS50989/28.91/Acetyl-coenzyme A carboxyltransferase domain C-terminal region profile.
BTA018314.1	gi|665922509|ref|WP_031288560.1|/0/hypothetical protein [Sphingobacterium sp. IITKGP-BTPF85] &gt;gnl|BL_ORD_ID|1231206 hypothetical protein L950_0215545 [Sphingobacterium sp. IITKGP-BTPF85]	NA	NA	AGl3503/1e-26/---	A0A090D137/8e-10/A0A090D137_ECHMU Uncharacterized protein OS=Echinococcus multilocularis GN=CSEC_p0012 PE=4 SV=1	PF10091/1.9E-10/Putative glucoamylase
BTA018319.1	gi|544764614|ref|WP_021190489.1|/0/ammonia channel protein [Sphingobacterium sp. IITKGP-BTPF85] &gt;gnl|BL_ORD_ID|643936 ammonia channel protein [Sphingobacterium sp. IITKGP-BTPF85]	Q9BLG4/3e-77/AMT1_DICDI Ammonium transporter 1 OS=Dictyostelium discoideum GN=amtA PE=1 SV=1	rud:TH61_00825/0.0/ammonia channel protein; K03320 ammonium transporter, Amt family	CAC0682/5e-101/---	K8Z221/8e-142/K8Z221_9STRA Ammonium transporter OS=Nannochloropsis gaditana CCMP526 GN=NGA_2097200 PE=3 SV=1	PTHR11730:SF17/3.4E-149/--
BTA018320.1	gi|544764618|ref|WP_021190493.1|/0/aspartate kinase [Sphingobacterium sp. IITKGP-BTPF85] &gt;gnl|BL_ORD_ID|643940 aspartate kinase [Sphingobacterium sp. IITKGP-BTPF85]	Q9LYU8/3e-34/AK1_ARATH Aspartokinase 1, chloroplastic OS=Arabidopsis thaliana GN=AK1 PE=1 SV=1	sht:KO02_12895/0.0/aspartate kinase; K00928 aspartate kinase [EC:2.7.2.4]	SA1451/3e-108/---	A0A077ZKP1/6e-98/A0A077ZKP1_TRITR Bac luciferase domain containing protein OS=Trichuris trichiura GN=TTRE_0000747501 PE=4 SV=1	PF00696/1.9E-33/Amino acid kinase family
BTA018321.1	gi|544764619|ref|WP_021190494.1|/4.0939e-162/hypothetical protein [Sphingobacterium sp. IITKGP-BTPF85] &gt;gnl|BL_ORD_ID|643941 hypothetical protein L950_0215645 [Sphingobacterium sp. IITKGP-BTPF85]	NA	NA	NA	NA	PF13739/5.0E-12/Domain of unknown function (DUF4163)
BTA018325.1	gi|544764622|ref|WP_021190497.1|/6.91934e-111/hypothetical protein [Sphingobacterium sp. IITKGP-BTPF85] &gt;gnl|BL_ORD_ID|643944 magnesium transporter MgtC [Sphingobacterium sp. IITKGP-BTPF85]	NA	shg:Sph21_3774/8e-35/MgtC/SapB transporter; K07507 putative Mg2+ transporter-C (MgtC) family protein	YPO2332/1e-16/---	A0A077ZGW5/3e-10/A0A077ZGW5_TRITR MgtC domain containing protein OS=Trichuris trichiura GN=TTRE_0000789301 PE=4 SV=1	PR01837/3.7E-18/MgtC/SapB protein signature
BTA018330.1	gi|544763724|ref|WP_021189687.1|/5.93795e-166/hypothetical protein [Sphingobacterium sp. IITKGP-BTPF85] &gt;gnl|BL_ORD_ID|644573 hypothetical protein L950_0219970 [Sphingobacterium sp. IITKGP-BTPF85]	NA	gfo:GFO_2860/2e-87/radC; DNA repair protein RadC; K03630 DNA repair protein RadC	MA1979/8e-47/---	I1ER86/7e-42/I1ER86_AMPQE Uncharacterized protein OS=Amphimedon queenslandica PE=4 SV=1	PF04002/6.5E-39/RadC-like JAB domain
BTA018331.1	gi|544763722|ref|WP_021189685.1|/0/homoserine dehydrogenase [Sphingobacterium sp. IITKGP-BTPF85] &gt;gnl|BL_ORD_ID|644571 homoserine dehydrogenase [Sphingobacterium sp. IITKGP-BTPF85]	Q5B998/5e-09/DHOM_EMENI Homoserine dehydrogenase OS=Emericella nidulans (strain FGSC A4 / ATCC 38163 / CBS 112.46 / NRRL 194 / M139) GN=AN2882 PE=1 SV=1	sht:KO02_12835/0.0/homoserine dehydrogenase; K00003 homoserine dehydrogenase [EC:1.1.1.3]	lin2691/5e-62/---	S9UCM8/1e-56/S9UCM8_9TRYP Homoserine dehydrogenase OS=Strigomonas culicis GN=STCU_05018 PE=3 SV=1	PF00742/3.1E-50/Homoserine dehydrogenase
BTA018333.1	gi|665922048|ref|WP_031288099.1|/0/prephenate dehydrogenase [Sphingobacterium sp. IITKGP-BTPF85] &gt;gnl|BL_ORD_ID|2446175 prephenate dehydrogenase [Sphingobacterium sp. IITKGP-BTPF85]	NA	sht:KO02_12825/0.0/prephenate dehydrogenase; K04517 prephenate dehydrogenase [EC:1.3.1.12]	jhp1294/3e-52/---	B1X514/8e-23/B1X514_PAUCH Prephenate dehydrogenase OS=Paulinella chromatophora GN=tyrA PE=4 SV=1	PTHR21363/1.5E-43/--
BTA018336.1	gi|544763717|ref|WP_021189680.1|/0/aminofutalosine synthase MqnE [Sphingobacterium sp. IITKGP-BTPF85] &gt;gnl|BL_ORD_ID|644567 radical SAM protein [Sphingobacterium sp. IITKGP-BTPF85]	NA	sht:KO02_12810/0.0/radical SAM protein; K18285 aminodeoxyfutalosine synthase [EC:2.5.1.120]	aq_648/1e-89/---	A4S5K0/2e-37/A4S5K0_OSTLU Uncharacterized protein OS=Ostreococcus lucimarinus (strain CCE9901) GN=OSTLU_51122 PE=3 SV=1	PTHR22976:SF4/2.6E-123/--
BTA018337.1	gi|672716740|emb|CDT14976.1|/3.43575e-171/4-diphosphocytidyl-2-C-methyl-D-erythritol kinase [Sphingobacterium sp. PM2-P1-29]	Q8S2G0/2e-26/ISPE_ORYSJ 4-diphosphocytidyl-2-C-methyl-D-erythritol kinase, chloroplastic OS=Oryza sativa subsp. japonica GN=ISPE PE=2 SV=1	sht:KO02_12790/6e-147/4-diphosphocytidyl-2C-methyl-D-erythritol kinase; K00919 4-diphosphocytidyl-2-C-methyl-D-erythritol kinase [EC:2.7.1.148]	BS_yabH/7e-37/---	B8BTG9/2e-32/B8BTG9_THAPS 4-diphosphocytidyl-2c-methyl-d-erythritol kinase (Fragment) OS=Thalassiosira pseudonana GN=THAPSDRAFT_31907 PE=3 SV=1	PF00288/6.9E-6/GHMP kinases N terminal domain
BTA018339.1	gi|489093106|ref|WP_003002993.1|/0/oxidoreductase [Sphingobacterium spiritivorum] &gt;gnl|BL_ORD_ID|2135982 FAD dependent oxidoreductase [Sphingobacterium spiritivorum ATCC 33300]	NA	rpt:Rpal_0118/7e-18/FAD dependent oxidoreductase; K07256 taurine dehydrogenase large subunit [EC:1.4.2.-]	SMa1850/8e-23/---	W9Y269/1e-18/W9Y269_9EURO Uncharacterized protein OS=Capronia epimyces CBS 606.96 GN=A1O3_03546 PE=4 SV=1	PTHR13847:SF201/5.7E-111/--
BTA018340.1	gi|672712951|emb|CDS91436.1|/0/conserved exported hypothetical protein [Sphingobacterium sp. PM2-P1-29]	NA	NA	NA	R1B845/5e-88/R1B845_EMIHU Uncharacterized protein OS=Emiliania huxleyi CCMP1516 GN=EMIHUDRAFT_453623 PE=4 SV=1	PTHR38469/4.9E-138/--
BTA018341.1	gi|544763331|ref|WP_021189328.1|/0/chloride channel protein [Sphingobacterium sp. IITKGP-BTPF85] &gt;gnl|BL_ORD_ID|644888 chloride channel protein [Sphingobacterium sp. IITKGP-BTPF85]	Q6B936/5e-19/RBCR_GRATL Probable RuBisCO transcriptional regulator OS=Gracilaria tenuistipitata var. liui GN=rbcR PE=3 SV=1	sht:KO02_12750/0.0/chloride channel protein; K03281 chloride channel protein, CIC family	NMA0098/2e-57/---	A0A0A2VXY9/7e-51/A0A0A2VXY9_BEABA Hydrogen peroxide-inducible protein activator OS=Beauveria bassiana D1-5 GN=BBAD15_g3568 PE=4 SV=1	PS50931/28.283/LysR-type HTH domain profile.
BTA018342.1	gi|740913447|ref|WP_038698694.1|/0/peptide-N-glycosidase [Sphingobacterium sp. ML3W] &gt;gnl|BL_ORD_ID|1377527 peptide-N-glycosidase [Sphingobacterium sp. ML3W]	NA	NA	NA	NA	PF09112/3.6E-61/Peptide-N-glycosidase F, N terminal
BTA018344.1	gi|544765625|ref|WP_021191339.1|/0/hypothetical protein [Sphingobacterium sp. IITKGP-BTPF85] &gt;gnl|BL_ORD_ID|643134 hypothetical protein L950_0229390 [Sphingobacterium sp. IITKGP-BTPF85]	NA	NA	NA	NA	NA
BTA018345.1	gi|495115947|ref|WP_007840764.1|/1.91759e-177/MULTISPECIES: repressor [Chryseobacterium] &gt;gnl|BL_ORD_ID|411123 multimeric flavodoxin WrbA [Chryseobacterium sp. CF314]	O96876/6e-21/TCP17_TRYCR Protein TCP17 OS=Trypanosoma cruzi GN=TCP17 PE=1 SV=1	emn:M876_02030/6e-175/repressor; K03809 NAD(P)H dehydrogenase (quinone) [EC:1.6.5.2]	YPO1857/7e-35/---	Q1DGI3/2e-79/Q1DGI3_AEDAE AAEL015622-PA (Fragment) OS=Aedes aegypti GN=AAEL015622 PE=4 SV=1	PTHR30546:SF0/2.0E-30/--
BTA018346.1	gi|817721720|ref|WP_046675030.1|/0/oleate hydratase [Sphingobacterium sp. Ag1] &gt;gnl|BL_ORD_ID|759239 oleate hydratase [Sphingobacterium sp. Ag1]	NA	eao:BD94_0877/0.0/Myosin-crossreactive antigen; K10254 oleate hydratase [EC:4.2.1.53]	SA0102/9e-167/---	A0A0B4H3U6/1e-167/A0A0B4H3U6_9HYPO 67kDa myosin-cross-reactive antigen-like protein OS=Metarhizium guizhouense ARSEF 977 GN=MGU_06174 PE=4 SV=1	PTHR37417/4.0E-210/--
BTA018347.1	gi|740914447|ref|WP_038699694.1|/0/hypothetical protein [Sphingobacterium sp. ML3W] &gt;gnl|BL_ORD_ID|1378074 hypothetical protein KO02_16050 [Sphingobacterium sp. ML3W]	NA	NA	NA	NA	PF06439/5.5E-39/Domain of Unknown Function (DUF1080)
BTA018348.1	gi|665921171|ref|WP_031287222.1|/0/oxidoreductase [Sphingobacterium sp. IITKGP-BTPF85]	NA	meye:TL18_08545/3e-07/oxidoreductase; K18855 UDP-N-acetylglucosamine 3-dehydrogenase [EC:1.1.1.374]	SA0210/1e-11/---	J9M7D8/1e-09/J9M7D8_ACYPI Uncharacterized protein OS=Acyrthosiphon pisum GN=LOC100167003 PE=4 SV=4	PTHR22604:SF112/5.8E-188/--
BTA018349.1	gi|544762083|ref|WP_021188321.1|/0/SusC/RagA family TonB-linked outer membrane protein [Sphingobacterium sp. IITKGP-BTPF85] &gt;gnl|BL_ORD_ID|645782 hypothetical protein L950_0206775 [Sphingobacterium sp. IITKGP-BTPF85]	NA	cih:ATE47_17520/3e-94/SusC/RagA family TonB-linked outer membrane protein; K02014 iron complex outermembrane recepter protein	STM0585/2e-06/---	B9TL41/2e-09/B9TL41_RICCO Putative uncharacterized protein (Fragment) OS=Ricinus communis GN=RCOM_2093760 PE=4 SV=1	PF07715/4.7E-21/TonB-dependent Receptor Plug Domain
BTA018350.1	gi|820814329|gb|KKX51070.1|/0/hypothetical protein L950_0206805 [Sphingobacterium sp. IITKGP-BTPF85]	Q54BM7/8e-68/PPK_DICDI Polyphosphate kinase OS=Dictyostelium discoideum GN=ppkA PE=1 SV=1	sht:KO02_17060/0.0/polyphosphate kinase; K00937 polyphosphate kinase [EC:2.7.4.1]	ppk/9e-110/---	A0A0A2W5M4/1e-98/A0A0A2W5M4_BEABA Polyphosphate kinase OS=Beauveria bassiana D1-5 GN=BBAD15_g316 PE=3 SV=1	PF13090/1.7E-128/Polyphosphate kinase C-terminal domain
BTA018351.1	gi|740914753|ref|WP_038700000.1|/7.87209e-78/hypothetical protein [Sphingobacterium sp. ML3W] &gt;gnl|BL_ORD_ID|1378237 hypothetical protein KO02_17040 [Sphingobacterium sp. ML3W]	NA	NA	lin0789/6e-33/---	A0A0A2VYP2/1e-11/A0A0A2VYP2_BEABA Uncharacterized protein OS=Beauveria bassiana D1-5 GN=BBAD15_g2779 PE=3 SV=1	PF04264/4.6E-27/YceI-like domain
BTA018353.1	gi|672715414|emb|CDS96792.1|/2.10985e-94/AsnC family transcriptional regulator [Sphingobacterium sp. PM2-P1-29]	NA	psty:BFS30_21690/1e-92/AsnC family transcriptional regulator; K03718 Lrp/AsnC family transcriptional regulator, regulator for asnA, asnC and gidA	HI0563/9e-31/---	A0A077Z926/8e-26/A0A077Z926_TRITR HTH AsnC-type and AsnC trans reg domain containin g protein OS=Trichuris trichiura GN=TTRE_0000342701 PE=4 SV=1	PTHR30154:SF2/7.5E-44/--
BTA018356.1	gi|544762113|ref|WP_021188351.1|/0/hypothetical protein [Sphingobacterium sp. IITKGP-BTPF85] &gt;gnl|BL_ORD_ID|645811 hypothetical protein L950_0207005 [Sphingobacterium sp. IITKGP-BTPF85]	NA	NA	L161059/1e-06/---	NA	PTHR30383/6.5E-12/--
BTA018357.1	gi|544762114|ref|WP_021188352.1|/0/hypothetical protein [Sphingobacterium sp. IITKGP-BTPF85] &gt;gnl|BL_ORD_ID|645812 hypothetical protein L950_0207010 [Sphingobacterium sp. IITKGP-BTPF85]	NA	NA	AF0907/1e-16/---	A0A088AT02/3e-55/A0A088AT02_APIME Uncharacterized protein OS=Apis mellifera GN=LOC102655558 PE=4 SV=1	PF07690/2.3E-29/Major Facilitator Superfamily
BTA018358.1	gi|544762115|ref|WP_021188353.1|/0/hypothetical protein [Sphingobacterium sp. IITKGP-BTPF85] &gt;gnl|BL_ORD_ID|645813 ATP-binding protein [Sphingobacterium sp. IITKGP-BTPF85]	NA	NA	NA	NA	NA
BTA018359.1	gi|820814380|gb|KKX51121.1|/0/membrane protein [Sphingobacterium sp. IITKGP-BTPF85]	NA	eao:BD94_1764/0.0/TonB-dependent receptor; K02014 iron complex outermembrane recepter protein	XF0384/2e-17/---	A0A0G4I244/9e-15/A0A0G4I244_9ALVE Uncharacterized protein OS=Chromera velia CCMP2878 GN=Cvel_34917 PE=4 SV=1	PF07715/8.5E-17/TonB-dependent Receptor Plug Domain
BTA018361.1	gi|489088928|ref|WP_002998828.1|/0/SusC/RagA family TonB-linked outer membrane protein [Sphingobacterium spiritivorum] &gt;gnl|BL_ORD_ID|562664 TonB-linked outer membrane protein, SusC/RagA family [Sphingobacterium spiritivorum ATCC 33861]	NA	doi:FH5T_04440/3e-86/TonB-dependent receptor; K02014 iron complex outermembrane recepter protein	NA	B9TL41/1e-16/B9TL41_RICCO Putative uncharacterized protein (Fragment) OS=Ricinus communis GN=RCOM_2093760 PE=4 SV=1	PTHR11532:SF57/2.2E-228/--
BTA018362.1	gi|489088925|ref|WP_002998825.1|/0/membrane protein [Sphingobacterium spiritivorum] &gt;gnl|BL_ORD_ID|562663 SusD family protein [Sphingobacterium spiritivorum ATCC 33861]	NA	NA	NA	NA	PF07980/1.5E-40/SusD family
BTA018364.1	gi|544764075|ref|WP_021190009.1|/1.42656e-117/hypothetical protein [Sphingobacterium sp. IITKGP-BTPF85] &gt;gnl|BL_ORD_ID|644392 RpoE family DNA-directed RNA polymerase sigma subunit [Sphingobacterium sp. IITKGP-BTPF85]	NA	cih:ATE47_03830/9e-78/RNA polymerase subunit sigma; K03088 RNA polymerase sigma-70 factor, ECF subfamily	HI1459/2e-26/---	NA	PS01063/-/Sigma-70 factors ECF subfamily signature.
BTA018368.1	gi|723441627|ref|WP_033563185.1|/0/carbohydrate-binding protein [Sphingobacteriaceae bacterium DW12]	NA	NA	NA	NA	PF07980/2.3E-28/SusD family
BTA018371.1	gi|740913135|ref|WP_038698382.1|/0/2,3-bisphosphoglycerate-independent phosphoglycerate mutase [Sphingobacterium sp. ML3W] &gt;gnl|BL_ORD_ID|1377357 phosphoglyceromutase [Sphingobacterium sp. ML3W]	G5EFZ1/7e-142/GPMI_CAEEL 2,3-bisphosphoglycerate-independent phosphoglycerate mutase OS=Caenorhabditis elegans GN=ipgm-1 PE=1 SV=1	sht:KO02_11750/0.0/phosphoglyceromutase; K15633 2,3-bisphosphoglycerate-independent phosphoglycerate mutase [EC:5.4.2.12]	BS_pgm/3e-175/---	K9LI19/1e-180/K9LI19_NEOFR Phosphoglycerate mutase OS=Neocallimastix frontalis GN=PGM1 PE=2 SV=1	PTHR31637/2.4E-244/--
BTA018372.1	gi|544764303|ref|WP_021190216.1|/0/nicotinate-nucleotide pyrophosphorylase [Sphingobacterium sp. IITKGP-BTPF85] &gt;gnl|BL_ORD_ID|644187 nicotinate-nucleotide pyrophosphorylase [Sphingobacterium sp. IITKGP-BTPF85]	Q9ZU32/2e-71/NADC_ARATH Nicotinate-nucleotide pyrophosphorylase [carboxylating], chloroplastic OS=Arabidopsis thaliana GN=QPT PE=2 SV=2	sht:KO02_11760/2e-179/nicotinate-nucleotide pyrophosphorylase; K00767 nicotinate-nucleotide pyrophosphorylase (carboxylating) [EC:2.4.2.19]	aq_869/7e-71/---	M5XF44/2e-73/M5XF44_PRUPE Uncharacterized protein OS=Prunus persica GN=PRUPE_ppa007385mg PE=4 SV=1	PF01729/5.6E-60/Quinolinate phosphoribosyl transferase, C-terminal domain
BTA018374.1	gi|544764300|ref|WP_021190213.1|/3.31449e-65/hypothetical protein [Sphingobacterium sp. IITKGP-BTPF85] &gt;gnl|BL_ORD_ID|644184 hypothetical protein L950_0225480 [Sphingobacterium sp. IITKGP-BTPF85]	NA	NA	NA	NA	NA
BTA018375.1	gi|672714024|emb|CDS92515.1|/0/putative Exonuclease SbcC subfamily [Sphingobacterium sp. PM2-P1-29]	NA	chz:CHSO_0823/7e-144/ATPase; K03546 exonuclease SbcC	lin1686/2e-31/---	A0A0A2VTJ0/4e-12/A0A0A2VTJ0_BEABA Nuclease sbcCD subunit C OS=Beauveria bassiana D1-5 GN=BBAD15_g3104 PE=4 SV=1	PF13558/1.9E-8/Putative exonuclease SbcCD, C subunit
BTA018376.1	gi|672714023|emb|CDS92513.1|/0/Exonuclease SbcD [Sphingobacterium sp. PM2-P1-29]	Q8SRV0/2e-07/MRE11_ENCCU Double-strand break repair protein MRE11 OS=Encephalitozoon cuniculi (strain GB-M1) GN=MRE11 PE=3 SV=1	sht:KO02_11790/0.0/DNA repair exonuclease; K03547 exonuclease SbcD	CAC2737/1e-63/---	A0A0A2VTJ0/1e-18/A0A0A2VTJ0_BEABA Nuclease sbcCD subunit C OS=Beauveria bassiana D1-5 GN=BBAD15_g3104 PE=4 SV=1	PTHR30337:SF0/5.3E-67/--
BTA018377.1	gi|676328793|gb|AIM37294.1|/1.13604e-144/phospholipase [Sphingobacterium sp. ML3W]	Q5B037/3e-06/AXE1_EMENI Acetylxylan esterase A OS=Emericella nidulans (strain FGSC A4 / ATCC 38163 / CBS 112.46 / NRRL 194 / M139) GN=axeA PE=1 SV=2	cly:Celly_2738/5e-07/phospholipase/Carboxylesterase; K06999 phospholipase/carboxylesterase	SMb20552/2e-29/---	A0A0D6L4A4/4e-31/A0A0D6L4A4_9BILA Uncharacterized protein OS=Ancylostoma ceylanicum GN=ANCCEY_15187 PE=4 SV=1	PF12695/1.1E-14/Alpha/beta hydrolase family
BTA018378.1	gi|672714021|emb|CDS92511.1|/0/conserved exported hypothetical protein [Sphingobacterium sp. PM2-P1-29]	NA	shg:Sph21_0194/6e-09/TonB-dependent receptor; K02014 iron complex outermembrane recepter protein	NA	R7QRV7/2e-14/R7QRV7_CHOCR Uncharacterized protein OS=Chondrus crispus GN=CHC_T00000983001 PE=4 SV=1	PTHR30069:SF6/2.4E-128/--
BTA018379.1	gi|672717111|emb|CDT21357.1|/0/TonB-dependent receptor plug [Sphingobacterium sp. PM2-P1-29]	NA	rmr:Rmar_1762/1e-50/TonB-dependent receptor plug; K02014 iron complex outermembrane recepter protein	NA	J8ZZ09/1e-14/J8ZZ09_EDHAE Uncharacterized protein (Fragment) OS=Edhazardia aedis (strain USNM 41457) GN=EDEG_04152 PE=4 SV=1	PF14322/1.9E-32/Starch-binding associating with outer membrane
BTA018380.1	gi|672717109|emb|CDT21342.1|/5.97096e-77/exported hypothetical protein [Sphingobacterium sp. PM2-P1-29]	NA	pcm:AY601_0863/5e-09/Peptidyl-prolyl cis-trans isomerase; K03773 FKBP-type peptidyl-prolyl cis-trans isomerase FklB [EC:5.2.1.8]	NA	J9DAX8/1e-06/J9DAX8_EDHAE Uncharacterized protein (Fragment) OS=Edhazardia aedis (strain USNM 41457) GN=EDEG_04153 PE=4 SV=1	NA
BTA018381.1	gi|672717106|emb|CDT21322.1|/2.71676e-107/putative RNA polymerase, sigma-24 subunit, ECF subfamily [Sphingobacterium sp. PM2-P1-29]	NA	shg:Sph21_0092/4e-32/RNA polymerase, sigma-24 subunit, ECF subfamily; K03088 RNA polymerase sigma-70 factor, ECF subfamily	NA	NA	PF04542/1.1E-5/Sigma-70 region 2
BTA018382.1	gi|544761911|ref|WP_021188226.1|/0/peptidase M42 [Sphingobacterium sp. IITKGP-BTPF85] &gt;gnl|BL_ORD_ID|645929 peptidase M42 [Sphingobacterium sp. IITKGP-BTPF85]	NA	hhd:HBHAL_3879/2e-69/endoglucanase; K01179 endoglucanase [EC:3.2.1.4]	PAE1385/2e-57/---	A0A0D6LDN5/1e-138/A0A0D6LDN5_9BILA Fructose-1,6-bisphosphatase (Fragment) OS=Ancylostoma ceylanicum GN=ANCCEY_15164 PE=3 SV=1	PTHR32481:SF10/4.0E-116/--
BTA018386.1	gi|544761903|ref|WP_021188218.1|/0/Holliday junction DNA helicase RuvB [Sphingobacterium sp. IITKGP-BTPF85] &gt;gnl|BL_ORD_ID|645921 Holliday junction DNA helicase RuvB [Sphingobacterium sp. IITKGP-BTPF85]	Q75JU2/2e-08/WRIP1_DICDI ATPase WRNIP1 OS=Dictyostelium discoideum GN=wrnip1 PE=3 SV=1	sht:KO02_11860/0.0/ATP-dependent DNA helicase RuvB; K03551 holliday junction DNA helicase RuvB [EC:3.6.4.12]	PA0967/4e-139/---	A0A0K9Q7T8/0.0/A0A0K9Q7T8_SPIOL Uncharacterized protein OS=Spinacia oleracea GN=SOVF_210480 PE=3 SV=1	SM00382/2.5E-14/ATPases associated with a variety of cellular activities
BTA018388.1	gi|820813763|gb|KKX50535.1|/0/exonuclease V subunit alpha [Sphingobacterium sp. IITKGP-BTPF85]	NA	shg:Sph21_3156/2e-158/exonuclease V subunit alpha; K01144 exodeoxyribonuclease V [EC:3.1.11.5]	NA	NA	PF13538/1.6E-20/UvrD-like helicase C-terminal domain
BTA018389.1	gi|544761898|ref|WP_021188213.1|/2.27203e-152/hypothetical protein [Sphingobacterium sp. IITKGP-BTPF85] &gt;gnl|BL_ORD_ID|645916 hypothetical protein L950_0209980 [Sphingobacterium sp. IITKGP-BTPF85]	NA	sht:KO02_11890/2e-83/phosphopantetheine adenylyltransferase; K00954 pantetheine-phosphate adenylyltransferase [EC:2.7.7.3]	SA0973/9e-34/---	B1X3S7/5e-25/B1X3S7_PAUCH Coenzyme A biosynthesis protein OS=Paulinella chromatophora GN=PCC_0145 PE=3 SV=1	PR01020/2.0E-29/Lipopolysaccharide core biosynthesis protein signature
BTA018391.1	gi|544761893|ref|WP_021188208.1|/0/heat-shock protein Hsp70 [Sphingobacterium sp. IITKGP-BTPF85] &gt;gnl|BL_ORD_ID|645911 heat-shock protein Hsp70 [Sphingobacterium sp. IITKGP-BTPF85]	NA	sht:KO02_11905/0.0/acriflavine resistance protein B; K15726 cobalt-zinc-cadmium resistance protein CzcA	CC2390/0.0/---	A0A015LY50/0.0/A0A015LY50_9GLOM Uncharacterized protein OS=Rhizophagus irregularis DAOM 197198w GN=RirG_022270 PE=4 SV=1	PF02321/3.3E-15/Outer membrane efflux protein
BTA018392.1	gi|544761889|ref|WP_021188204.1|/0/hypothetical protein [Sphingobacterium sp. IITKGP-BTPF85] &gt;gnl|BL_ORD_ID|645907 acriflavine resistance protein B [Sphingobacterium sp. IITKGP-BTPF85]	NA	psn:Pedsa_1424/0.0/transporter, hydrophobe/amphiphile efflux-1 (HAE1) family; K03296 hydrophobic/amphiphilic exporter-1 (mainly G- bacteria), HAE1 family	BMEI1629/0.0/---	A0A0A2VYL5/0.0/A0A0A2VYL5_BEABA Multidrug resistance protein MexB OS=Beauveria bassiana D1-5 GN=BBAD15_g2793 PE=4 SV=1	PF02321/2.2E-24/Outer membrane efflux protein
BTA018394.1	gi|820813742|gb|KKX50514.1|/0/nitrite reductase [Sphingobacterium sp. IITKGP-BTPF85]	O19889/2e-42/SUMT_CYACA Uroporphyrinogen-III C-methyltransferase OS=Cyanidium caldarium GN=cobA PE=3 SV=1	sht:KO02_11975/0.0/nitrite reductase; K00392 sulfite reductase (ferredoxin) [EC:1.8.7.1]	CC1119/2e-67/---	A0A022QIM7/6e-52/A0A022QIM7_ERYGU Uncharacterized protein OS=Erythranthe guttata GN=MIMGU_mgv1a011403mg PE=3 SV=1	PF05168/4.0E-5/HEPN domain
BTA018395.1	gi|544761885|ref|WP_021188200.1|/2.39049e-158/phosphate ABC transporter permease subunit PstC [Sphingobacterium sp. IITKGP-BTPF85] &gt;gnl|BL_ORD_ID|645904 phosphate ABC transporter permease [Sphingobacterium sp. IITKGP-BTPF85]	Q9MUL9/2e-10/CYST_MESVI Probable sulfate transport system permease protein cysT OS=Mesostigma viride GN=cysT PE=3 SV=1	sht:KO02_11985/2e-155/phosphate ABC transporter permease; K02037 phosphate transport system permease protein	MTH1729/1e-47/---	A0A077ZM60/5e-35/A0A077ZM60_TRITR PLDc 2 and ABC tran and RF-1 and BPD transp 1 and FtsX and Acetyltransf 7 and PBP like 2 and PCRF domain con taining protein OS=Trichuris trichiura GN=TTRE_0000805501 PE=3 SV=1	PTHR30425/6.4E-77/--
BTA018396.1	gi|740913214|ref|WP_038698461.1|/1.03092e-174/phosphate ABC transporter permease [Sphingobacterium sp. ML3W] &gt;gnl|BL_ORD_ID|1377401 phosphate ABC transporter permease [Sphingobacterium sp. ML3W]	P56343/2e-06/CYST_CHLVU Probable sulfate transport system permease protein cysT OS=Chlorella vulgaris GN=cysT PE=3 SV=1	sht:KO02_11990/1e-175/phosphate ABC transporter permease; K02038 phosphate transport system permease protein	TM1262/1e-32/---	A0A0J7L0H5/5e-23/A0A0J7L0H5_LASNI Phosphate transporter permease protein OS=Lasius niger GN=RF55_3736 PE=3 SV=1	PF00528/1.0E-15/Binding-protein-dependent transport system inner membrane component
BTA018398.1	gi|672716182|emb|CDT04687.1|/3.15133e-147/GlcNAc-PI de-N-acetylase [Sphingobacterium sp. PM2-P1-29]	NA	gct:GC56T3_2841/7e-12/LmbE family protein; K16515 4-oxalomesaconate hydratase [EC:4.2.1.83]	BH1682/8e-40/---	L8GPC9/5e-10/L8GPC9_ACACA LmbE family protein OS=Acanthamoeba castellanii str. Neff GN=ACA1_391200 PE=4 SV=1	PF13508/2.6E-10/Acetyltransferase (GNAT) domain
BTA018404.1	gi|544764760|ref|WP_021190623.1|/3.05027e-167/hypothetical protein [Sphingobacterium sp. IITKGP-BTPF85] &gt;gnl|BL_ORD_ID|643808 magnesium transporter MgtC [Sphingobacterium sp. IITKGP-BTPF85]	NA	pcm:AY601_1049/2e-147/magnesium transporter MgtC; K07507 putative Mg2+ transporter-C (MgtC) family protein	PA4635/3e-56/---	A0A0L0DB28/7e-19/A0A0L0DB28_THETB MgtC family protein OS=Thecamonas trahens ATCC 50062 GN=AMSG_05451 PE=4 SV=1	PTHR33778/5.3E-82/--
BTA018405.1	gi|544764764|ref|WP_021190627.1|/3.62247e-91/GNAT family N-acetyltransferase [Sphingobacterium sp. IITKGP-BTPF85] &gt;gnl|BL_ORD_ID|643812 GCN5 family acetyltransferase [Sphingobacterium sp. IITKGP-BTPF85]	NA	rfr:Rfer_2441/2e-24/Carboxymuconolactone decarboxylase; K01607 4-carboxymuconolactone decarboxylase [EC:4.1.1.44]	lin2877/8e-36/---	A0A0J7YNB7/3e-51/A0A0J7YNB7_BETVU Uncharacterized protein OS=Beta vulgaris subsp. vulgaris GN=BVRB_039660 PE=4 SV=1	PTHR33570:SF5/3.7E-30/--
BTA018406.1	gi|544762399|ref|WP_021188532.1|/0/fructose-bisphosphate aldolase [Sphingobacterium sp. IITKGP-BTPF85] &gt;gnl|BL_ORD_ID|645611 fructose-bisphosphate aldolase [Sphingobacterium sp. IITKGP-BTPF85]	NA	sht:KO02_09205/0.0/fructose-bisphosphate aldolase; K11645 fructose-bisphosphate aldolase, class I [EC:4.1.2.13]	all3735/4e-172/---	A0A0A2WLI2/5e-149/A0A0A2WLI2_BEABA Fructose-bisphosphate aldolase class 1 OS=Beauveria bassiana D1-5 GN=BBAD15_g69 PE=4 SV=1	PF01791/6.5E-62/DeoC/LacD family aldolase
BTA018407.1	gi|544762400|ref|WP_021188533.1|/6.17311e-146/hypothetical protein [Sphingobacterium sp. IITKGP-BTPF85] &gt;gnl|BL_ORD_ID|645612 3-beta hydroxysteroid dehydrogenase [Sphingobacterium sp. IITKGP-BTPF85]	P14720/4e-08/DFRA_PETHY Dihydroflavonol-4-reductase OS=Petunia hybrida GN=DFRA PE=2 SV=2	bbat:Bdt_3113/2e-83/NADH-flavin reductase; K07118 uncharacterized protein	PA0741/8e-72/---	W0THN3/2e-54/W0THN3_KLUMA Uncharacterized protein ywnB OS=Kluyveromyces marxianus DMKU3-1042 GN=KLMA_70458 PE=4 SV=1	PTHR15020:SF29/7.0E-70/--
BTA018411.1	gi|544762411|ref|WP_021188544.1|/6.27428e-140/hypothetical protein [Sphingobacterium sp. IITKGP-BTPF85] &gt;gnl|BL_ORD_ID|645621 hypothetical protein L950_0212000 [Sphingobacterium sp. IITKGP-BTPF85]	NA	NA	NA	NA	NA
BTA018412.1	gi|665921389|ref|WP_031287440.1|/5.54732e-50/hypothetical protein [Sphingobacterium sp. IITKGP-BTPF85]	NA	NA	NA	NA	NA
BTA018413.1	gi|672716831|emb|CDT16421.1|/0/Efflux transporter [Sphingobacterium sp. PM2-P1-29]	NA	ttm:Tthe_2577/2e-115/acriflavin resistance protein; K03296 hydrophobic/amphiphilic exporter-1 (mainly G- bacteria), HAE1 family	SMa0875/4e-95/---	A0A0A2W097/3e-68/A0A0A2W097_BEABA Macrolide export ATP-binding/permease protein MacB 2 OS=Beauveria bassiana D1-5 GN=BBAD15_g854 PE=4 SV=1	PR00702/2.9E-28/Acriflavin resistance protein family signature
BTA018415.1	gi|544762420|ref|WP_021188553.1|/0/hypothetical protein [Sphingobacterium sp. IITKGP-BTPF85] &gt;gnl|BL_ORD_ID|645629 pirin [Sphingobacterium sp. IITKGP-BTPF85]	Q9LX49/1e-25/PRN1_ARATH Pirin-1 OS=Arabidopsis thaliana GN=PRN1 PE=1 SV=1	sht:KO02_17030/0.0/pirin; K06911 uncharacterized protein	AGc1354/2e-89/---	A0A0G4FZF0/2e-49/A0A0G4FZF0_9ALVE Uncharacterized protein OS=Chromera velia CCMP2878 GN=Cvel_3970 PE=3 SV=1	PF02678/5.2E-33/Pirin
BTA018416.1	gi|544762421|ref|WP_021188554.1|/5.48096e-46/hypothetical protein [Sphingobacterium sp. IITKGP-BTPF85] &gt;gnl|BL_ORD_ID|645630 osmotically inducible protein OsmC [Sphingobacterium sp. IITKGP-BTPF85]	NA	sht:KO02_17035/5e-28/osmotically inducible protein OsmC; K07397 putative redox protein	PA1203/4e-14/---	NA	PTHR39624:SF2/6.3E-14/--
BTA018418.1	gi|665921395|ref|WP_031287446.1|/9.35453e-167/amidohydrolase [Sphingobacterium sp. IITKGP-BTPF85]	Q5RBM6/4e-08/BUP1_PONAB Beta-ureidopropionase OS=Pongo abelii GN=UPB1 PE=2 SV=1	pmw:B2K_24215/5e-52/alanine acetyltransferase; K03790 ribosomal-protein-alanine N-acetyltransferase [EC:2.3.1.128]	CC2963/2e-10/---	K1PD48/7e-09/K1PD48_CRAGI Beta-ureidopropionase OS=Crassostrea gigas GN=CGI_10008470 PE=4 SV=1	PS50263/22.617/Carbon-nitrogen hydrolase domain profile.
BTA018421.1	gi|740912394|ref|WP_038697641.1|/3.63081e-134/hypothetical protein [Sphingobacterium sp. ML3W] &gt;gnl|BL_ORD_ID|1376927 hypothetical protein KO02_09165 [Sphingobacterium sp. ML3W]	NA	NA	NA	NA	PF12866/4.0E-56/Protein of unknown function (DUF3823)
BTA018422.1	gi|544764439|ref|WP_021190339.1|/0/hypothetical protein [Sphingobacterium sp. IITKGP-BTPF85] &gt;gnl|BL_ORD_ID|644100 xylose isomerase [Sphingobacterium sp. IITKGP-BTPF85]	Q8R1F5/2e-09/HYI_MOUSE Putative hydroxypyruvate isomerase OS=Mus musculus GN=Hyi PE=1 SV=2	sht:KO02_09145/2e-169/xylose isomerase; K18910 D-psicose/D-tagatose/L-ribulose 3-epimerase [EC:5.1.3.30 5.1.3.31]	SMa1354/5e-41/---	C1EES8/9e-32/C1EES8_MICSR Uncharacterized protein OS=Micromonas sp. (strain RCC299 / NOUM17) GN=MICPUN_62730 PE=4 SV=1	PTHR12110:SF21/5.7E-39/--
BTA018423.1	gi|740912390|ref|WP_038697637.1|/0/oxidoreductase [Sphingobacterium sp. ML3W] &gt;gnl|BL_ORD_ID|1376922 oxidoreductase [Sphingobacterium sp. ML3W]	O42896/2e-06/YBQ3_SCHPO Uncharacterized oxidoreductase C115.03 OS=Schizosaccharomyces pombe (strain 972 / ATCC 24843) GN=SPBC115.03 PE=3 SV=1	zmr:A254_00597/9e-12/gfo; Glucose--fructose oxidoreductase precursor; K00118 glucose-fructose oxidoreductase [EC:1.1.99.28]	SA0210/2e-16/---	A0A0B7NSL5/3e-12/A0A0B7NSL5_9FUNG Uncharacterized protein OS=Parasitella parasitica GN=PARPA_12595.1 scaffold 45109 PE=4 SV=1	PTHR22604/1.4E-30/--
BTA018424.1	gi|544764430|ref|WP_021190330.1|/7.95453e-160/hypothetical protein [Sphingobacterium sp. IITKGP-BTPF85] &gt;gnl|BL_ORD_ID|644091 hypothetical protein L950_0214925 [Sphingobacterium sp. IITKGP-BTPF85]	NA	NA	lin0789/6e-08/---	NA	PF04264/1.5E-26/YceI-like domain
BTA018425.1	gi|544764427|ref|WP_021190327.1|/2.24062e-136/GNAT family N-acetyltransferase [Sphingobacterium sp. IITKGP-BTPF85] &gt;gnl|BL_ORD_ID|644088 hypothetical protein L950_0214910 [Sphingobacterium sp. IITKGP-BTPF85]	NA	NA	NA	B3SBF2/6e-06/B3SBF2_TRIAD Putative uncharacterized protein OS=Trichoplax adhaerens GN=TRIADDRAFT_61594 PE=4 SV=1	PS51186/15.538/Gcn5-related N-acetyltransferase (GNAT) domain profile.
BTA018426.1	gi|544764422|ref|WP_021190322.1|/0/hypothetical protein [Sphingobacterium sp. IITKGP-BTPF85] &gt;gnl|BL_ORD_ID|644083 hypothetical protein L950_0214885 [Sphingobacterium sp. IITKGP-BTPF85]	O23141/8e-09/SPE2_ARATH Arginine decarboxylase 2 OS=Arabidopsis thaliana GN=SPE2 PE=2 SV=1	psn:Pedsa_0766/7e-87/Orn/DAP/Arg decarboxylase 2; K01585 arginine decarboxylase [EC:4.1.1.19]	VCA0815/4e-12/---	A0A0D6L7F4/7e-68/A0A0D6L7F4_9BILA Pyridoxal-dependent decarboxylase, sheet domain protein OS=Ancylostoma ceylanicum GN=ANCCEY_15455 PE=3 SV=1	PF00278/1.2E-13/Pyridoxal-dependent decarboxylase, C-terminal sheet domain
BTA018427.1	gi|544764416|ref|WP_021190316.1|/4.96824e-102/hypothetical protein [Sphingobacterium sp. IITKGP-BTPF85] &gt;gnl|BL_ORD_ID|644077 hypothetical protein L950_0214855 [Sphingobacterium sp. IITKGP-BTPF85]	NA	sht:KO02_10835/2e-45/hypothetical protein; K08995 putative membrane protein	PA2134/2e-13/---	B7XMG6/5e-08/B7XMG6_ENTBH Uncharacterized protein OS=Enterocytozoon bieneusi (strain H348) GN=EBI_22248 PE=4 SV=1	PF13628/1.3E-32/Domain of unknown function (DUF4142)
BTA018429.1	gi|544764182|ref|WP_021190107.1|/2.01876e-144/DNA-binding response regulator [Sphingobacterium sp. IITKGP-BTPF85] &gt;gnl|BL_ORD_ID|644288 hypothetical protein L950_0229725 [Sphingobacterium sp. IITKGP-BTPF85]	P48359/8e-17/YCF29_CYAPA Probable transcriptional regulator ycf29 OS=Cyanophora paradoxa GN=ycf29 PE=3 SV=1	hch:HCH_00419/4e-45/Response regulator containing a CheY-like receiver domain and an HTH DNA-binding domain; K07684 two-component system, NarL family, nitrate/nitrite response regulator NarL	BMEI1582/1e-40/---	X1WMQ1/1e-28/X1WMQ1_ACYPI Uncharacterized protein OS=Acyrthosiphon pisum PE=4 SV=1	PS50043/24.702/LuxR-type HTH domain profile.
BTA018430.1	gi|672714607|emb|CDS93455.1|/0/putative Histidine kinase [Sphingobacterium sp. PM2-P1-29]	Q5AHA0/5e-15/CHK1_CANAL Histidine protein kinase 1 OS=Candida albicans (strain SC5314 / ATCC MYA-2876) GN=CHK1 PE=2 SV=1	npu:Npun_F0020/1e-41/multi-sensor signal transduction histidine kinase; K11354 two-component system, chemotaxis family, sensor kinase Cph1 [EC:2.7.13.3]	AGc3620/1e-47/---	U5HCY0/4e-21/U5HCY0_USTV1 Uncharacterized protein OS=Microbotryum violaceum (strain p1A1 Lamole) GN=MVLG_05004 PE=4 SV=1	PTHR24423/2.3E-43/--
BTA018432.1	gi|672714604|emb|CDS93448.1|/0/Glycoside hydrolase [Sphingobacterium sp. PM2-P1-29]	Q10211/1e-48/YAY3_SCHPO Uncharacterized protein C4H3.03c OS=Schizosaccharomyces pombe (strain 972 / ATCC 24843) GN=SPAC4H3.03c PE=4 SV=1	chu:CHU_0399/1e-171/glucoamylase-related protein, possible trehalase; K01178 glucoamylase [EC:3.2.1.3]	RSc1458/2e-73/---	A0A0G4J706/5e-90/A0A0G4J706_PLABS Uncharacterized protein OS=Plasmodiophora brassicae GN=PBRA_009332 PE=4 SV=1	PTHR31616/1.5E-88/--
BTA018433.1	gi|544766164|ref|WP_021191769.1|/1.93972e-85/hypothetical protein [Sphingobacterium sp. IITKGP-BTPF85] &gt;gnl|BL_ORD_ID|642802 hypothetical protein L950_0201495 [Sphingobacterium sp. IITKGP-BTPF85]	NA	NA	NA	NA	PF14534/6.3E-13/Domain of unknown function (DUF4440)
BTA018440.1	gi|544766149|ref|WP_021191754.1|/3.10035e-53/hypothetical protein [Sphingobacterium sp. IITKGP-BTPF85] &gt;gnl|BL_ORD_ID|642787 hypothetical protein L950_0201395 [Sphingobacterium sp. IITKGP-BTPF85]	NA	NA	NA	NA	NA
BTA018441.1	gi|544766146|ref|WP_021191751.1|/4.79227e-121/hypothetical protein [Sphingobacterium sp. IITKGP-BTPF85] &gt;gnl|BL_ORD_ID|642784 hypothetical protein L950_0201380 [Sphingobacterium sp. IITKGP-BTPF85]	NA	NA	NA	NA	PF12867/5.9E-13/DinB superfamily
BTA018442.1	gi|544766145|ref|WP_021191750.1|/1.31363e-112/hypothetical protein [Sphingobacterium sp. IITKGP-BTPF85] &gt;gnl|BL_ORD_ID|642783 hypothetical protein L950_0201375 [Sphingobacterium sp. IITKGP-BTPF85]	NA	NA	NA	NA	PF09537/2.8E-16/Domain of unknown function (DUF2383)
BTA018443.1	gi|820815481|gb|KKX52178.1|/1.59271e-168/hypothetical protein L950_0201370 [Sphingobacterium sp. IITKGP-BTPF85]	NA	rti:DC20_17360/2e-100/hypothetical protein; K08994 putative membrane protein	yneE/1e-19/---	K4AQF8/5e-25/K4AQF8_SOLLC Uncharacterized protein OS=Solanum lycopersicum GN=Solyc00g017890.1 PE=4 SV=1	PTHR33281:SF3/2.0E-24/--
BTA018446.1	gi|544766139|ref|WP_021191744.1|/0/hypothetical protein [Sphingobacterium sp. IITKGP-BTPF85] &gt;gnl|BL_ORD_ID|642777 hypothetical protein L950_0201320 [Sphingobacterium sp. IITKGP-BTPF85]	Q7XYM4/5e-10/UCRIA_BIGNA Cytochrome b6-f complex iron-sulfur subunit, chloroplastic OS=Bigelowiella natans GN=petC PE=2 SV=1	haa:A5892_08385/2e-20/FAD-dependent oxidoreductase; K09471 gamma-glutamylputrescine oxidase [EC:1.4.3.-]	BH3871_1/2e-55/---	W2SAU7/5e-67/W2SAU7_9EURO Uncharacterized protein OS=Cyphellophora europaea CBS 101466 GN=HMPREF1541_09905 PE=4 SV=1	PS51296/20.001/Rieske [2Fe-2S] iron-sulfur domain profile.
BTA018449.1	gi|544766136|ref|WP_021191741.1|/0/hypothetical protein [Sphingobacterium sp. IITKGP-BTPF85] &gt;gnl|BL_ORD_ID|642774 hypothetical protein L950_0201290 [Sphingobacterium sp. IITKGP-BTPF85]	Q54YZ9/1e-76/DHKJ_DICDI Hybrid signal transduction histidine kinase J OS=Dictyostelium discoideum GN=dhkJ PE=3 SV=2	gca:Galf_0755/1e-116/multi-sensor hybrid histidine kinase; K11527 two-component system, sensor histidine kinase and response regulator [EC:2.7.13.3]	MA2013_2/1e-61/---	D3AWD9/1e-84/D3AWD9_POLPA Histidine kinase OS=Polysphondylium pallidum GN=dhkJ PE=4 SV=1	PF08448/2.3E-7/PAS fold
BTA018450.1	gi|737659138|ref|WP_035628899.1|/3.88423e-151/hypothetical protein [Flavobacterium hydatis] &gt;gnl|BL_ORD_ID|358983 hypothetical protein IW20_25510 [Flavobacterium hydatis]	NA	fjo:Fjoh_0046/3e-138/YdjC family protein; K03478 chitin disaccharide deacetylase [EC:3.5.1.105]	lin0230/3e-16/---	A0A0A2WE47/4e-12/A0A0A2WE47_BEABA Uncharacterized protein OS=Beauveria bassiana D1-5 GN=BBAD15_g2794 PE=3 SV=1	PF04794/4.1E-50/YdjC-like protein
BTA018451.1	gi|544766101|ref|WP_021191706.1|/2.01373e-64/hypothetical protein [Sphingobacterium sp. IITKGP-BTPF85] &gt;gnl|BL_ORD_ID|642741 hypothetical protein L950_0201050 [Sphingobacterium sp. IITKGP-BTPF85]	NA	NA	NA	NA	NA
BTA018452.1	gi|544766100|ref|WP_021191705.1|/5.43413e-165/DNA-binding response regulator [Sphingobacterium sp. IITKGP-BTPF85] &gt;gnl|BL_ORD_ID|642740 hypothetical protein L950_0201045 [Sphingobacterium sp. IITKGP-BTPF85]	Q9FXD6/7e-06/ARR11_ARATH Two-component response regulator ARR11 OS=Arabidopsis thaliana GN=ARR11 PE=1 SV=1	sli:Slin_2791/2e-18/LytTR family transcriptional regulator; K02477 two-component system, LytT family, response regulator	STM2158/2e-13/---	A0A0K9Q7Y2/1e-08/A0A0K9Q7Y2_SPIOL Uncharacterized protein OS=Spinacia oleracea GN=SOVF_209680 PE=4 SV=1	PS50110/20.729/Response regulatory domain profile.
BTA018453.1	gi|672715504|emb|CDS97625.1|/7.59294e-129/hypothetical protein BN1088_1432430 [Sphingobacterium sp. PM2-P1-29]	NA	NA	NA	NA	NA
BTA018454.1	gi|672717664|emb|CDT32100.1|/1.89204e-114/conserved hypothetical protein [Sphingobacterium sp. PM2-P1-29]	NA	NA	NA	NA	PF07980/2.0E-6/SusD family
BTA018662.1	gi|544765324|ref|WP_021191104.1|/0/hypothetical protein [Sphingobacterium sp. IITKGP-BTPF85] &gt;gnl|BL_ORD_ID|643364 hypothetical protein L950_0230730 [Sphingobacterium sp. IITKGP-BTPF85]	NA	sht:KO02_19290/0.0/LacI family transcriptional regulator; K02529 LacI family transcriptional regulator	TM1200/1e-47/---	A0A0A2VZR5/6e-31/A0A0A2VZR5_BEABA Superoxide dismutase OS=Beauveria bassiana D1-5 GN=BBAD15_g1109 PE=4 SV=1	PF00356/3.9E-9/Bacterial regulatory proteins, lacI family
BTA018663.1	gi|676330098|gb|AIM38599.1|/0/hypothetical protein KO02_19275 [Sphingobacterium sp. ML3W]	NA	pep:AQ505_23965/7e-149/pseudouridylate synthase; K06178 23S rRNA pseudouridine2605 synthase [EC:5.4.99.22]	L107724/3e-49/---	M2XV48/1e-36/M2XV48_GALSU Ribosomal large subunit pseudouridine synthase B OS=Galdieria sulphuraria GN=Gasu_49760 PE=4 SV=1	PTHR21600/1.3E-98/--
BTA018664.1	gi|672714234|emb|CDS92818.1|/0/Stage III sporulation DNA translocase E [Sphingobacterium sp. PM2-P1-29]	NA	sht:KO02_19260/0.0/cell division protein FtsK; K03466 DNA segregation ATPase FtsK/SpoIIIE, S-DNA-T family	BS_spoIIIE/1e-132/---	A0A0K9Q816/0.0/A0A0K9Q816_SPIOL Uncharacterized protein OS=Spinacia oleracea GN=SOVF_209340 PE=4 SV=1	PTHR22683:SF41/1.9E-176/--
BTA018668.1	gi|672714242|emb|CDS92831.1|/0/putative potassium transport system protein kup [Sphingobacterium sp. PM2-P1-29]	Q5JMH0/7e-72/HAK6_ORYSJ Potassium transporter 6 OS=Oryza sativa subsp. japonica GN=HAK6 PE=2 SV=1	sht:KO02_19140/0.0/potassium transporter Kup; K03549 KUP system potassium uptake protein	SPy1414/0.0/---	A0A077ZI84/7e-179/A0A077ZI84_TRITR K trans domain containing protein OS=Trichuris trichiura GN=TTRE_0000762001 PE=3 SV=1	PF02705/2.4E-167/K+ potassium transporter
BTA018669.1	gi|820811850|gb|KKX48757.1|/0/1-hydroxy-2-methyl-2-(E)-butenyl 4-diphosphate synthase [Sphingobacterium sp. IITKGP-BTPF85]	Q6K8J4/1e-111/ISPG_ORYSJ 4-hydroxy-3-methylbut-2-en-1-yl diphosphate synthase (ferredoxin), chloroplastic OS=Oryza sativa subsp. japonica GN=ISPG PE=2 SV=1	sht:KO02_19130/0.0/1-hydroxy-2-methyl-2-(E)-butenyl 4-diphosphate synthase; K03526 (E)-4-hydroxy-3-methylbut-2-enyl-diphosphate synthase [EC:1.17.7.1 1.17.7.3]	all2501/3e-91/---	A0A0D2S4F1/2e-171/A0A0D2S4F1_GOSRA Uncharacterized protein OS=Gossypium raimondii GN=B456_004G228600 PE=3 SV=1	PTHR30454/1.8E-218/--
BTA018670.1	gi|740915426|ref|WP_038700673.1|/5.59963e-115/hypothetical protein [Sphingobacterium sp. ML3W] &gt;gnl|BL_ORD_ID|1378604 hypothetical protein KO02_19125 [Sphingobacterium sp. ML3W]	NA	NA	NA	NA	NA
BTA018671.1	gi|672714248|emb|CDS92842.1|/0/SAM dependent methyltransferase [Sphingobacterium sp. PM2-P1-29]	Q1XD94/2e-15/YCF63_PYRYE Probable ABC transporter permease protein ycf63 OS=Pyropia yezoensis GN=ycf63 PE=3 SV=1	sht:KO02_19110/0.0/oxidoreductase; K06969 23S rRNA (cytosine1962-C5)-methyltransferase [EC:2.1.1.191]	SMc01131/7e-62/---	C1BSW2/3e-35/C1BSW2_LEPSM UPF0393 membrane protein RBE_1340 OS=Lepeophtheirus salmonis GN=Y1340 PE=2 SV=1	PF10672/1.2E-11/S-adenosylmethionine-dependent methyltransferase
BTA018673.1	gi|544762560|ref|WP_021188657.1|/0/hypothetical protein [Sphingobacterium sp. IITKGP-BTPF85] &gt;gnl|BL_ORD_ID|645504 hypothetical protein L950_0219225 [Sphingobacterium sp. IITKGP-BTPF85]	NA	NA	NA	Q54L05/1e-16/Q54L05_DICDI Uncharacterized protein OS=Dictyostelium discoideum GN=DDB0187224 PE=4 SV=1	PTHR37826/6.7E-58/--
BTA018674.1	gi|544762561|ref|WP_021188658.1|/0/hypothetical protein [Sphingobacterium sp. IITKGP-BTPF85] &gt;gnl|BL_ORD_ID|645505 hypothetical protein L950_0219230 [Sphingobacterium sp. IITKGP-BTPF85]	NA	NA	NA	NA	NA
BTA018675.1	gi|544762565|ref|WP_021188662.1|/7.24287e-117/phosphomannose isomerase [Sphingobacterium sp. IITKGP-BTPF85] &gt;gnl|BL_ORD_ID|645509 phosphomannose isomerase [Sphingobacterium sp. IITKGP-BTPF85]	NA	ptq:P700755_001606/1e-12/mannose 6-phosphate isomerase; K01809 mannose-6-phosphate isomerase [EC:5.3.1.8]	PH0925_2/7e-12/---	NA	PF01050/1.1E-9/Mannose-6-phosphate isomerase
BTA018677.1	gi|544762570|ref|WP_021188667.1|/1.47553e-91/ATP synthase F0 subunit B [Sphingobacterium sp. IITKGP-BTPF85] &gt;gnl|BL_ORD_ID|645514 F0F1 ATP synthase subunit B [Sphingobacterium sp. IITKGP-BTPF85]	Q1XDP2/2e-08/ATPX_PYRYE ATP synthase subunit b', chloroplastic OS=Pyropia yezoensis GN=atpG PE=3 SV=1	sht:KO02_19055/4e-85/ATP F0F1 synthase subunit B; K02109 F-type H+-transporting ATPase subunit b	SA1909/3e-19/---	A0A077ZIJ7/1e-20/A0A077ZIJ7_TRITR ATP synthase subunit c, chloroplastic OS=Trichuris trichiura GN=TTRE_0000794201 PE=3 SV=1	PF00430/2.8E-23/ATP synthase B/B' CF(0)
BTA018681.1	gi|544764016|ref|WP_021189962.1|/0/3-oxoacyl-ACP synthase [Sphingobacterium sp. IITKGP-BTPF85] &gt;gnl|BL_ORD_ID|644429 3-oxoacyl-ACP synthase [Sphingobacterium sp. IITKGP-BTPF85]	Q6B945/2e-59/FABH_GRATL 3-oxoacyl-[acyl-carrier-protein] synthase 3 OS=Gracilaria tenuistipitata var. liui GN=fabH PE=3 SV=1	sht:KO02_18995/0.0/3-oxoacyl-ACP synthase; K00648 3-oxoacyl-[acyl-carrier-protein] synthase III [EC:2.3.1.180]	aq_1099/4e-70/---	T1G8N3/1e-84/T1G8N3_HELRO Uncharacterized protein OS=Helobdella robusta GN=HELRODRAFT_92894 PE=4 SV=1	PF08541/8.5E-36/3-Oxoacyl-[acyl-carrier-protein (ACP)] synthase III C terminal
BTA018682.1	gi|740915379|ref|WP_038700626.1|/3.48677e-173/glycosyl hydrolase [Sphingobacterium sp. ML3W] &gt;gnl|BL_ORD_ID|1378577 glycosyl hydrolase [Sphingobacterium sp. ML3W]	NA	NA	NA	NA	PF06439/1.6E-46/Domain of Unknown Function (DUF1080)
BTA018684.1	gi|544764018|ref|WP_021189964.1|/9.72217e-127/MULTISPECIES: DNA-binding response regulator [Sphingobacterium] &gt;gnl|BL_ORD_ID|644431 transcriptional regulator [Sphingobacterium sp. ML3W] &gt;gnl|BL_ORD_ID|644431 transcriptional regulator [Sphingobacterium sp. IITKGP-BTPF85]	P48259/4e-34/YCF27_CYAPA Probable transcriptional regulator ycf27 OS=Cyanophora paradoxa GN=ycf27 PE=3 SV=1	sht:KO02_18965/1e-127/transcriptional regulator; K07658 two-component system, OmpR family, alkaline phosphatase synthesis response regulator PhoP	SP1227/2e-37/---	A0A0H4SM25/3e-34/A0A0H4SM25_9CRYP Ycf27 OS=Teleaulax amphioxeia GN=orf27 PE=4 SV=1	PTHR26402:SF614/9.9E-60/--
BTA018687.1	gi|672715668|emb|CDS99434.1|/0/conserved exported hypothetical protein [Sphingobacterium sp. PM2-P1-29]	NA	phe:Phep_1346/5e-10/Xylose isomerase domain protein TIM barrel; K03335 inosose dehydratase [EC:4.2.1.44]	lin2265/2e-27/---	F4PFH8/7e-06/F4PFH8_BATDJ Putative uncharacterized protein OS=Batrachochytrium dendrobatidis (strain JAM81 / FGSC 10211) GN=BATDEDRAFT_93122 PE=4 SV=1	PTHR12110:SF23/2.5E-108/--
BTA018689.1	gi|544766637|ref|WP_021192116.1|/0/3,4-dihydroxy-2-butanone-4-phosphate synthase [Sphingobacterium sp. IITKGP-BTPF85] &gt;gnl|BL_ORD_ID|642434 3,4-dihydroxy-2-butanone 4-phosphate synthase [Sphingobacterium sp. IITKGP-BTPF85]	Q0E079/1e-142/RIBA2_ORYSJ Probable bifunctional riboflavin biosynthesis protein RIBA 2, chloroplastic OS=Oryza sativa subsp. japonica GN=RIBA2 PE=2 SV=1	sht:KO02_18920/0.0/3,4-dihydroxy-2-butanone 4-phosphate synthase; K14652 3,4-dihydroxy 2-butanone 4-phosphate synthase / GTP cyclohydrolase II [EC:4.1.99.12 3.5.4.25]	BH1556_1/6e-84/---	A0A0D9VHD7/4e-142/A0A0D9VHD7_9ORYZ Uncharacterized protein OS=Leersia perrieri PE=3 SV=1	PF00925/2.2E-72/GTP cyclohydrolase II
BTA018690.1	gi|544766640|ref|WP_021192119.1|/2.3275e-143/hypothetical protein [Sphingobacterium sp. IITKGP-BTPF85] &gt;gnl|BL_ORD_ID|642436 hypothetical protein L950_0222430 [Sphingobacterium sp. IITKGP-BTPF85]	NA	NA	NA	NA	NA
BTA018692.1	gi|544766645|ref|WP_021192124.1|/0/hypothetical protein [Sphingobacterium sp. IITKGP-BTPF85] &gt;gnl|BL_ORD_ID|642441 hypothetical protein L950_0222455 [Sphingobacterium sp. IITKGP-BTPF85]	NA	NA	NA	NA	SM00710/9100.0/Parallel beta-helix repeats
BTA018693.1	gi|723442589|ref|WP_033564144.1|/0/hypothetical protein [Sphingobacteriaceae bacterium DW12]	NA	srd:SD10_21050/3e-104/TonB-dependent receptor; K02014 iron complex outermembrane recepter protein	ECs2792/6e-06/---	NA	PF13715/6.0E-13/CarboxypepD_reg-like domain
BTA018694.1	gi|544762432|ref|WP_021188558.1|/3.43867e-142/hypothetical protein [Sphingobacterium sp. IITKGP-BTPF85] &gt;gnl|BL_ORD_ID|645576 hypothetical protein L950_0220345 [Sphingobacterium sp. IITKGP-BTPF85]	NA	scn:Solca_0811/1e-08/transcriptional regulator; K18301 TetR/AcrR family transcriptional regulator, mexJK operon transcriptional repressor	MA1487/4e-10/---	NA	PR00455/1.7E-6/TetR bacterial regulatory protein HTH signature
BTA018696.1	gi|665921401|ref|WP_031287452.1|/1.43642e-81/polyketide cyclase [Sphingobacterium sp. IITKGP-BTPF85]	NA	NA	NA	B9TP41/2e-06/B9TP41_RICCO Putative uncharacterized protein OS=Ricinus communis GN=RCOM_2013910 PE=4 SV=1	PF10604/3.3E-7/Polyketide cyclase / dehydrase and lipid transport
BTA018698.1	gi|544762445|ref|WP_021188571.1|/0/hypothetical protein [Sphingobacterium sp. IITKGP-BTPF85] &gt;gnl|BL_ORD_ID|645589 beta-lactamase [Sphingobacterium sp. IITKGP-BTPF85]	Q54VJ1/8e-18/BLML2_DICDI Beta-lactamase-like protein 2 OS=Dictyostelium discoideum GN=DDB_G0280307 PE=3 SV=1	xtn:FD63_13570/3e-43/beta-lactamase; K01467 beta-lactamase class C [EC:3.5.2.6]	mll2003/3e-49/---	A0A0L8HWU1/5e-48/A0A0L8HWU1_OCTBM Uncharacterized protein OS=Octopus bimaculoides GN=OCBIM_22003712mg PE=4 SV=1	PTHR22935:SF68/1.7E-91/--
BTA018703.1	gi|672713974|emb|CDS92462.1|/0/conserved exported hypothetical protein [Sphingobacterium sp. PM2-P1-29]	NA	mos:AXE82_02235/2e-08/peptidase M23; K06194 lipoprotein NlpD	YPO0063/3e-16/---	A0A0D6LE65/2e-26/A0A0D6LE65_9BILA Uncharacterized protein (Fragment) OS=Ancylostoma ceylanicum GN=ANCCEY_14967 PE=4 SV=1	PF13181/0.3/Tetratricopeptide repeat
BTA018704.1	gi|820811659|gb|KKX48586.1|/0/lytic murein transglycosylase [Sphingobacterium sp. IITKGP-BTPF85]	NA	sht:KO02_18810/0.0/lytic murein transglycosylase; K08307 membrane-bound lytic murein transglycosylase D	PA1812/5e-47/---	A0A0A2VXV5/2e-39/A0A0A2VXV5_BEABA Membrane-bound lytic murein transglycosylase D OS=Beauveria bassiana D1-5 GN=BBAD15_g3180 PE=4 SV=1	PF01476/7.2E-13/LysM domain
BTA018705.1	gi|544762456|ref|WP_021188582.1|/1.08604e-142/glycoside hydrolase [Sphingobacterium sp. IITKGP-BTPF85] &gt;gnl|BL_ORD_ID|645599 glycoside hydrolase [Sphingobacterium sp. IITKGP-BTPF85]	NA	sht:KO02_18800/7e-138/glycoside hydrolase; K13694 lipoprotein Spr	HI1652/4e-30/---	T1HKG8/2e-24/T1HKG8_RHOPR Uncharacterized protein OS=Rhodnius prolixus PE=4 SV=1	PF00877/3.5E-24/NlpC/P60 family
BTA018706.1	gi|820814027|gb|KKX50785.1|/0/aspartokinase [Sphingobacterium sp. IITKGP-BTPF85]	O81852/1e-180/AKH2_ARATH Bifunctional aspartokinase/homoserine dehydrogenase 2, chloroplastic OS=Arabidopsis thaliana GN=AKHSDH2 PE=1 SV=1	sht:KO02_18795/0.0/aspartate kinase; K12524 bifunctional aspartokinase / homoserine dehydrogenase 1 [EC:2.7.2.4 1.1.1.3]	MJ0571/6e-87/---	A0A0K9RXL4/0.0/A0A0K9RXL4_SPIOL Uncharacterized protein OS=Spinacia oleracea GN=SOVF_023510 PE=4 SV=1	PTHR21499/3.8E-130/--
BTA018707.1	gi|544767163|ref|WP_021192494.1|/0/homoserine kinase [Sphingobacterium sp. IITKGP-BTPF85] &gt;gnl|BL_ORD_ID|642156 homoserine kinase [Sphingobacterium sp. IITKGP-BTPF85]	Q8L7R2/3e-37/KHSE_ARATH Homoserine kinase OS=Arabidopsis thaliana GN=HSK PE=1 SV=1	sht:KO02_18790/0.0/serine kinase; K00872 homoserine kinase [EC:2.7.1.39]	XF2224/2e-50/---	A8I826/9e-47/A8I826_CHLRE Homoserine kinase OS=Chlamydomonas reinhardtii GN=HSK1 PE=3 SV=1	PTHR20861:SF1/2.7E-80/--
BTA018708.1	gi|544767162|ref|WP_021192493.1|/0/threonine synthase [Sphingobacterium sp. IITKGP-BTPF85] &gt;gnl|BL_ORD_ID|642155 threonine synthase [Sphingobacterium sp. IITKGP-BTPF85]	P16120/9e-66/THRC_YEAST Threonine synthase OS=Saccharomyces cerevisiae (strain ATCC 204508 / S288c) GN=THR4 PE=1 SV=1	sht:KO02_18785/0.0/threonine synthase; K01733 threonine synthase [EC:4.2.3.1]	YPO0461/8e-112/---	A0A077ZCD6/8e-105/A0A077ZCD6_TRITR PALP domain containing protein OS=Trichuris trichiura GN=TTRE_0000636201 PE=4 SV=1	PF14821/6.0E-8/Threonine synthase N terminus
BTA018709.1	gi|544767161|ref|WP_021192492.1|/0/pseudouridine synthase [Sphingobacterium sp. IITKGP-BTPF85] &gt;gnl|BL_ORD_ID|642154 pseudouridine synthase [Sphingobacterium sp. IITKGP-BTPF85]	NA	sht:KO02_18780/0.0/pseudouridine synthase; K06969 23S rRNA (cytosine1962-C5)-methyltransferase [EC:2.1.1.191]	RSc0051/8e-111/---	S5NFY3/7e-95/S5NFY3_9HEMI RNA methyltransferase OS=Planococcus citri PE=2 SV=1	PTHR11061:SF12/1.9E-112/--
BTA018710.1	gi|672713963|emb|CDS92451.1|/0/fosmidomycin efflux system, member of the major facilitator superfamily [Sphingobacterium sp. PM2-P1-29]	NA	sht:KO02_18775/0.0/Fosmidomycin resistance protein; K08223 MFS transporter, FSR family, fosmidomycin resistance protein	ECs0532/4e-139/---	A0A077ZHM6/8e-137/A0A077ZHM6_TRITR MFS 1 domain containing protein OS=Trichuris trichiura GN=TTRE_0000817701 PE=4 SV=1	PS50850/21.544/Major facilitator superfamily (MFS) profile.
BTA018712.1	gi|544767156|ref|WP_021192487.1|/8.76718e-131/DNA-directed RNA polymerase sigma-70 factor [Sphingobacterium sp. IITKGP-BTPF85] &gt;gnl|BL_ORD_ID|642149 RNA polymerase sigma70 factor [Sphingobacterium sp. IITKGP-BTPF85]	NA	sht:KO02_18740/3e-130/RNA polymerase sigma factor; K03088 RNA polymerase sigma-70 factor, ECF subfamily	PA0762/1e-22/---	A0A0G4I620/6e-17/A0A0G4I620_9ALVE Uncharacterized protein OS=Chromera velia CCMP2878 GN=Cvel_36179 PE=4 SV=1	PTHR30173/2.4E-39/--
BTA018716.1	gi|672713954|emb|CDS92442.1|/0/adenylosuccinate lyase [Sphingobacterium sp. PM2-P1-29]	Q54J34/0.0/PUR8_DICDI Adenylosuccinate lyase OS=Dictyostelium discoideum GN=purB PE=3 SV=1	sht:KO02_18720/0.0/adenylosuccinate lyase; K01756 adenylosuccinate lyase [EC:4.3.2.2]	VC1126/1e-155/---	F0ZLY9/0.0/F0ZLY9_DICPU Adenylosuccinate lyase OS=Dictyostelium purpureum GN=DICPUDRAFT_34030 PE=3 SV=1	PF00206/2.5E-49/Lyase
BTA018720.1	gi|672716075|emb|CDT03609.1|/1.79172e-90/Protein EbsC [Sphingobacterium sp. PM2-P1-29]	NA	sht:KO02_18445/8e-81/cysteinyl-tRNA(Pro) deacylase; K03976 Cys-tRNA(Pro)/Cys-tRNA(Cys) deacylase [EC:3.1.1.-]	lin0783/1e-50/---	T1I9K0/3e-23/T1I9K0_RHOPR Uncharacterized protein OS=Rhodnius prolixus PE=4 SV=1	PTHR30411/3.3E-54/--
BTA018722.1	gi|672716079|emb|CDT03640.1|/3.53975e-129/Sensor histidine kinase [Sphingobacterium sp. PM2-P1-29]	NA	cpi:Cpin_6102/2e-60/two component transcriptional regulator, LytTR family; K02477 two-component system, LytT family, response regulator	SMb21546/1e-17/---	A0A0D6L5D1/6e-67/A0A0D6L5D1_9BILA Histidine kinase OS=Ancylostoma ceylanicum GN=ANCCEY_15140 PE=4 SV=1	SM00850/2.4E-21/LytTr DNA-binding domain
BTA018724.1	gi|672716082|emb|CDT03692.1|/2.72406e-173/Glycine betaine ABC superfamily ATP binding cassette transporter, binding protein [Sphingobacterium sp. PM2-P1-29]	NA	sht:KO02_18685/7e-155/glycine/betaine ABC transporter; K02002 glycine betaine/proline transport system substrate-binding protein	PA3236/1e-51/---	S8E9K4/3e-08/S8E9K4_FOMPI Uncharacterized protein OS=Fomitopsis pinicola (strain FP-58527) GN=FOMPIDRAFT_1016037 PE=4 SV=1	PF04069/2.2E-56/Substrate binding domain of ABC-type glycine betaine transport system
BTA018725.1	gi|919208844|ref|WP_052764345.1|/0/TonB-dependent receptor [Sphingobacterium sp. IITKGP-BTPF85]	NA	shg:Sph21_3398/0.0/TonB-dependent siderophore receptor; K02014 iron complex outermembrane recepter protein	all2610/2e-53/---	A0A0A2VTA0/4e-32/A0A0A2VTA0_BEABA Ferrichrysobactin receptor OS=Beauveria bassiana D1-5 GN=BBAD15_g3129 PE=4 SV=1	PTHR32552/2.2E-93/--
BTA018727.1	gi|672716504|emb|CDT08149.1|/1.74943e-129/Hydrogenase accessory protein HypB [Sphingobacterium sp. PM2-P1-29]	NA	myr:MYRA21_3483/8e-113/hypB; hydrogenase accessory protein HypB; K04652 hydrogenase nickel incorporation protein HypB	aq_671/5e-56/---	A0A077ZJ67/5e-38/A0A077ZJ67_TRITR CobW and HupF HypC domain containing protein OS=Trichuris trichiura GN=TTRE_0000883501 PE=4 SV=1	PF02492/1.3E-21/CobW/HypB/UreG, nucleotide-binding domain
BTA018728.1	gi|544767117|ref|WP_021192448.1|/0/urease subunit alpha [Sphingobacterium sp. IITKGP-BTPF85] &gt;gnl|BL_ORD_ID|642110 urease subunit alpha [Sphingobacterium sp. IITKGP-BTPF85]	Q9SR52/0.0/UREA_ARATH Urease OS=Arabidopsis thaliana GN=URE PE=3 SV=1	sht:KO02_18355/0.0/ureC; urease subunit alpha; K01428 urease subunit alpha [EC:3.5.1.5]	HI0539/0.0/---	Q949H4/0.0/Q949H4_SOYBN Urease OS=Glycine max GN=ure PE=2 SV=1	PS00145/-/Urease active site.
BTA018729.1	gi|544763557|ref|WP_021189530.1|/2.11771e-166/META domain-containing protein [Sphingobacterium sp. IITKGP-BTPF85] &gt;gnl|BL_ORD_ID|644692 hypothetical protein L950_0226335 [Sphingobacterium sp. IITKGP-BTPF85]	NA	slr:L21SP2_3424/1e-06/Lipoprotein; K06079 copper homeostasis protein (lipoprotein)	DR1940/4e-12/---	NA	PTHR35535/3.4E-15/--
BTA018730.1	gi|544763558|ref|WP_021189531.1|/0/insertase [Sphingobacterium sp. IITKGP-BTPF85] &gt;gnl|BL_ORD_ID|644693 preprotein translocase subunit YidC [Sphingobacterium sp. IITKGP-BTPF85]	Q8LKI3/1e-16/ALB32_CHLRE Inner membrane ALBINO3-like protein 2, chloroplastic OS=Chlamydomonas reinhardtii GN=ALB3.2 PE=2 SV=1	sht:KO02_18310/0.0/preprotein translocase subunit YidC; K03217 YidC/Oxa1 family membrane protein insertase	HI1001/4e-39/---	A0A0A2WIN1/1e-34/A0A0A2WIN1_BEABA Membrane protein insertase YidC OS=Beauveria bassiana D1-5 GN=BBAD15_g1236 PE=3 SV=1	PTHR12428/2.4E-55/--
BTA018732.1	gi|740912167|ref|WP_038697414.1|/0/hypothetical protein [Sphingobacterium sp. ML3W] &gt;gnl|BL_ORD_ID|1376806 TPR-domain containing protein [Sphingobacterium sp. ML3W]	NA	NA	YPO1126/3e-07/---	A7TBX1/2e-22/A7TBX1_NEMVE Predicted protein OS=Nematostella vectensis GN=v1g224994 PE=4 SV=1	PS50005/5.9/TPR repeat profile.
BTA018733.1	gi|544761866|ref|WP_021188188.1|/0/hypothetical protein [Sphingobacterium sp. IITKGP-BTPF85] &gt;gnl|BL_ORD_ID|645933 hypothetical protein L950_0226565 [Sphingobacterium sp. IITKGP-BTPF85]	NA	rti:DC20_01125/6e-141/SusC/RagA family TonB-linked outer membrane protein; K02014 iron complex outermembrane recepter protein	NA	B9TL41/3e-17/B9TL41_RICCO Putative uncharacterized protein (Fragment) OS=Ricinus communis GN=RCOM_2093760 PE=4 SV=1	PTHR11532/1.9E-226/--
BTA018734.1	gi|544761869|ref|WP_021188191.1|/0/hypothetical protein [Sphingobacterium sp. IITKGP-BTPF85] &gt;gnl|BL_ORD_ID|645936 hypothetical protein L950_0226590 [Sphingobacterium sp. IITKGP-BTPF85]	NA	lot:AXF11_04745/4e-07/mannose-6-phosphate isomerase; K01809 mannose-6-phosphate isomerase [EC:5.3.1.8]	NA	I1GFB4/2e-06/I1GFB4_AMPQE Uncharacterized protein OS=Amphimedon queenslandica PE=4 SV=1	PTHR12110:SF14/2.2E-19/--
BTA018735.1	gi|544761407|ref|WP_021187877.1|/0/hypothetical protein [Sphingobacterium sp. IITKGP-BTPF85] &gt;gnl|BL_ORD_ID|646265 DNA alkylation repair protein [Sphingobacterium sp. IITKGP-BTPF85]	NA	NA	AGl2657/5e-21/---	W7XHD5/1e-15/W7XHD5_TETTS DNA alkylation repair enzyme OS=Tetrahymena thermophila (strain SB210) GN=TTHERM_000348879 PE=4 SV=1	PF08713/6.6E-7/DNA alkylation repair enzyme
BTA018736.1	gi|544761404|ref|WP_021187874.1|/0/hypothetical protein [Sphingobacterium sp. IITKGP-BTPF85] &gt;gnl|BL_ORD_ID|646262 membrane protein [Sphingobacterium sp. IITKGP-BTPF85]	NA	NA	SP1264/5e-67/---	A0A0L0DMS7/7e-07/A0A0L0DMS7_THETB Uncharacterized protein OS=Thecamonas trahens ATCC 50062 GN=AMSG_01319 PE=4 SV=1	PTHR20992/5.4E-52/--
BTA018739.1	gi|820814623|gb|KKX51352.1|/2.29579e-171/Tat (twin-arginine translocation) pathway signal sequence containing protein [Sphingobacterium sp. IITKGP-BTPF85]	NA	NA	NA	A0A0C3BKM9/4e-19/A0A0C3BKM9_9HOMO Uncharacterized protein OS=Piloderma croceum F 1598 GN=PILCRDRAFT_293832 PE=4 SV=1	PTHR31694/5.4E-17/--
BTA018741.1	gi|820814616|gb|KKX51345.1|/0/AraC family transcriptional regulator [Sphingobacterium sp. IITKGP-BTPF85]	NA	laz:A8A57_10565/9e-41/transcriptional regulator FtrA; K13633 AraC family transcriptional regulator, transcriptional activator FtrA	SMb20055/6e-52/---	A0A0A2VZ69/1e-31/A0A0A2VZ69_BEABA Imidazolonepropionase OS=Beauveria bassiana D1-5 GN=BBAD15_g8700 PE=3 SV=1	PF12833/1.8E-19/Helix-turn-helix domain
BTA018742.1	gi|672716576|emb|CDT08960.1|/5.36647e-160/Thioredoxin reductase [Sphingobacterium sp. PM2-P1-29]	D4APQ6/8e-31/TRXR_ARTBC Probable thioredoxin reductase ARB_06224 OS=Arthroderma benhamiae (strain ATCC MYA-4681 / CBS 112371) GN=ARB_06224 PE=1 SV=1	btl:BALH_2487/1e-43/trxB; thioredoxin reductase; K00384 thioredoxin reductase (NADPH) [EC:1.8.1.9]	BH0657/2e-65/---	Q6BH36/5e-69/Q6BH36_DEBHA DEHA2G21670p OS=Debaryomyces hansenii (strain ATCC 36239 / CBS 767 / JCM 1990 / NBRC 0083 / IGC 2968) GN=DEHA2G21670g PE=4 SV=1	PTHR22912:SF159/1.8E-71/--
BTA018743.1	gi|544761376|ref|WP_021187846.1|/4.3411e-135/hypothetical protein [Sphingobacterium sp. IITKGP-BTPF85] &gt;gnl|BL_ORD_ID|646234 heme oxygenase [Sphingobacterium sp. IITKGP-BTPF85]	NA	shg:Sph21_3690/8e-68/heme oxygenase-like protein; K07215 heme oxygenase	AGc4545/2e-10/---	NA	PF01126/1.1E-10/Heme oxygenase
BTA018744.1	gi|665920829|ref|WP_031286880.1|/0/cytochrome-c peroxidase [Sphingobacterium sp. IITKGP-BTPF85]	NA	psty:BFS30_19110/3e-84/cytochrome-c peroxidase; K00428 cytochrome c peroxidase [EC:1.11.1.5]	aq_136/2e-40/---	A0A077ZGY3/2e-30/A0A077ZGY3_TRITR CCP MauG and Cytochrom C and Haem bd domain conta ining protein OS=Trichuris trichiura GN=TTRE_0000740401 PE=4 SV=1	PTHR30600/3.2E-67/--
BTA018745.1	gi|544761370|ref|WP_021187840.1|/3.24298e-121/hypothetical protein [Sphingobacterium sp. IITKGP-BTPF85] &gt;gnl|BL_ORD_ID|646228 hypothetical protein L950_0205440 [Sphingobacterium sp. IITKGP-BTPF85]	NA	NA	NA	NA	NA
BTA018746.1	gi|820814596|gb|KKX51325.1|/0/membrane protein [Sphingobacterium sp. IITKGP-BTPF85]	NA	shg:Sph21_3699/0.0/TonB-dependent receptor; K16089 outer membrane receptor for ferrienterochelin and colicins	STM2199/3e-29/---	A0A0A2W198/1e-15/A0A0A2W198_BEABA Colicin I receptor OS=Beauveria bassiana D1-5 GN=BBAD15_g114 PE=4 SV=1	PTHR30069:SF2/2.0E-34/--
BTA018747.1	gi|739678668|ref|WP_037533476.1|/5.70264e-166/Fe3+-siderophore ABC transporter permease [Sphingobacterium thalpophilum]	NA	pep:AQ505_18555/5e-139/Fe3+-siderophore ABC transporter permease; K02015 iron complex transport system permease protein	SMc01511/8e-92/---	R7TEP6/4e-59/R7TEP6_CAPTE Uncharacterized protein (Fragment) OS=Capitella teleta GN=CAPTEDRAFT_109983 PE=4 SV=1	PTHR30472:SF3/1.1E-131/--
BTA018749.1	gi|817722764|ref|WP_046676074.1|/0/AraC family transcriptional regulator [Sphingobacterium sp. Ag1] &gt;gnl|BL_ORD_ID|758837 AraC family transcriptional regulator [Sphingobacterium sp. Ag1]	NA	asz:ASN_658/3e-13/ybtA; AraC family transcriptional regulator; K05372 AraC family transcriptional regulator	all2580/3e-25/---	X1XL36/4e-08/X1XL36_ACYPI Uncharacterized protein OS=Acyrthosiphon pisum PE=4 SV=1	PR00032/1.1E-5/AraC bacterial regulatory protein HTH signature
BTA018751.1	gi|672712856|emb|CDS91353.1|/0/Saccharopine dehydrogenase [Sphingobacterium sp. PM2-P1-29]	NA	NA	BH3388/4e-21/---	A7YF23/2e-08/A7YF23_9MAGN Astaxanthin synthase KC17 (Fragment) OS=Adonis aestivalis var. palaestina PE=2 SV=1	NA
BTA018752.1	gi|544761357|ref|WP_021187827.1|/5.93709e-138/NADPH:quinone reductase [Sphingobacterium sp. IITKGP-BTPF85] &gt;gnl|BL_ORD_ID|646215 NADPH-quinone reductase [Sphingobacterium sp. IITKGP-BTPF85]	Q8CHK7/7e-12/NQO1_CAVPO NAD(P)H dehydrogenase [quinone] 1 OS=Cavia porcellus GN=NQO1 PE=2 SV=1	azo:azo1477/1e-52/drgA; probable NAD(P)H quinone oxidoreductase; K00355 NAD(P)H dehydrogenase (quinone) [EC:1.6.5.2]	PA0853/8e-46/---	A0A090C3U0/8e-19/A0A090C3U0_KLUMA Ribosyldihydronicotinamide dehydrogenase [quinone] OS=Kluyveromyces marxianus GN=KMAR_20792 PE=4 SV=1	PTHR10204:SF40/5.1E-40/--
BTA018753.1	gi|665920821|ref|WP_031286872.1|/0/RND transporter [Sphingobacterium sp. IITKGP-BTPF85]	NA	sus:Acid_7834/2e-67/RND efflux system, outer membrane lipoprotein, NodT family; K18139 outer membrane protein, multidrug efflux system	PA0427/4e-49/---	M4C5E9/1e-35/M4C5E9_HYAAE Uncharacterized protein OS=Hyaloperonospora arabidopsidis (strain Emoy2) PE=4 SV=1	PTHR30203:SF14/7.9E-94/--
BTA018754.1	gi|665920820|ref|WP_031286871.1|/0/multidrug transporter AcrB [Sphingobacterium sp. IITKGP-BTPF85]	NA	shg:Sph21_2827/0.0/transporter, hydrophobe/amphiphile efflux-1 (HAE1) family; K03296 hydrophobic/amphiphilic exporter-1 (mainly G- bacteria), HAE1 family	BMEI1629/0.0/---	A0A0A2W4Q1/0.0/A0A0A2W4Q1_BEABA Efflux pump membrane transporter BepE OS=Beauveria bassiana D1-5 GN=BBAD15_g462 PE=4 SV=1	PF00873/1.0E-283/AcrB/AcrD/AcrF family
BTA018755.1	gi|740914829|ref|WP_038700076.1|/0/RND transporter [Sphingobacterium sp. ML3W] &gt;gnl|BL_ORD_ID|1378278 RND transporter [Sphingobacterium sp. ML3W]	NA	sht:KO02_17280/0.0/RND transporter; K03585 membrane fusion protein, multidrug efflux system	RSc0011/7e-43/---	A0A0D6L5M5/2e-50/A0A0D6L5M5_9BILA Uncharacterized protein (Fragment) OS=Ancylostoma ceylanicum GN=ANCCEY_14953 PE=3 SV=1	PF13533/3.6E-13/Biotin-lipoyl like
BTA018756.1	gi|672715622|emb|CDS98870.1|/0/conserved exported hypothetical protein [Sphingobacterium sp. PM2-P1-29]	NA	NA	NA	NA	PTHR35148/1.2E-32/--
BTA018757.1	gi|672715621|emb|CDS98857.1|/0/Outer membrane protein [Sphingobacterium sp. PM2-P1-29]	NA	scn:Solca_2757/1e-144/TonB-linked outer membrane protein, SusC/RagA family; K02014 iron complex outermembrane recepter protein	PA0931/1e-07/---	A8DW90/3e-29/A8DW90_NEMVE Predicted protein (Fragment) OS=Nematostella vectensis GN=v1g225936 PE=4 SV=1	PTHR11532:SF51/9.0E-205/--
BTA018760.1	gi|672715613|emb|CDS98758.1|/0/putative Large multifunctional protein-glycosyl hydrolase [Sphingobacterium sp. PM2-P1-29]	NA	ges:VT84_05055/1e-07/pknB_6; Serine/threonine-protein kinase PknB; K12132 eukaryotic-like serine/threonine-protein kinase [EC:2.7.11.1]	NA	NA	PF06439/3.9E-41/Domain of Unknown Function (DUF1080)
BTA018761.1	gi|919208862|ref|WP_052764363.1|/2.47433e-165/hypothetical protein [Sphingobacterium sp. IITKGP-BTPF85]	NA	asb:RATSFB_0976/2e-07/integral membrane sensor signal transduction histidine kinase; K18940 two-component system, OmpR family, sensor histidine kinase ArlS [EC:2.7.13.3]	SP0799/1e-06/---	NA	PF11396/1.0E-18/Putative beta-lactamase-inhibitor-like, PepSY-like
BTA018762.1	gi|544762303|ref|WP_021188493.1|/2.44636e-157/DNA-binding response regulator [Sphingobacterium sp. IITKGP-BTPF85] &gt;gnl|BL_ORD_ID|645670 transcriptional regulator [Sphingobacterium sp. IITKGP-BTPF85]	O78428/1e-27/YCF27_GUITH Probable transcriptional regulator ycf27 OS=Guillardia theta GN=ycf27 PE=3 SV=1	sne:SPN23F07270/4e-45/ciaR; response regulator protein; K14983 two-component system, OmpR family, response regulator CiaR	SP0798/7e-47/---	A0A0K9Q7Z3/4e-103/A0A0K9Q7Z3_SPIOL Uncharacterized protein OS=Spinacia oleracea GN=SOVF_209610 PE=4 SV=1	SM00448/3.6E-37/cheY-homologous receiver domain
BTA018764.1	gi|740914802|ref|WP_038700049.1|/1.98777e-104/AI-2E family transporter [Sphingobacterium sp. ML3W] &gt;gnl|BL_ORD_ID|1378263 permease [Sphingobacterium sp. ML3W]	NA	nhl:Nhal_2648/3e-14/protein of unknown function UPF0118; K03548 putative permease	BS_yrrI/7e-15/---	A0A0M0J2N0/9e-11/A0A0M0J2N0_9EUKA Membrane protein-a permease OS=Chrysochromulina sp. CCMP291 GN=Ctob_003915 PE=4 SV=1	PTHR21716/6.6E-29/--
BTA018768.1	gi|672717186|emb|CDT23184.1|/9.11887e-154/putative Acyltransferase 3 [Sphingobacterium sp. PM2-P1-29]	NA	NA	NA	NA	NA
BTA018769.1	gi|665921274|ref|WP_031287325.1|/0/3&apos;,5&apos;-cyclic-nucleotide phosphodiesterase [Sphingobacterium sp. IITKGP-BTPF85] &gt;gnl|BL_ORD_ID|2445817 3&apos;,5&apos;-cyclic-nucleotide phosphodiesterase [Sphingobacterium sp. IITKGP-BTPF85]	P12019/2e-29/PDE1_DICDI cAMP/cGMP-dependent 3',5'-cAMP/cGMP phosphodiesterase A OS=Dictyostelium discoideum GN=pdsA PE=1 SV=2	fjo:Fjoh_1224/5e-102/cyclic-AMP phosphodiesterase; K01120 3',5'-cyclic-nucleotide phosphodiesterase [EC:3.1.4.17]	YPO2696/1e-61/---	L8HFI5/1e-41/L8HFI5_ACACA CyclicAMP phosphodiesterase OS=Acanthamoeba castellanii str. Neff GN=ACA1_143970 PE=4 SV=1	PTHR28283/2.2E-53/--
BTA018773.1	gi|820813655|gb|KKX50432.1|/0/hypothetical protein L950_0210380 [Sphingobacterium sp. IITKGP-BTPF85]	NA	srm:SRM_01450/2e-08/conserved hypothetical protein containing DUF490; K09800 translocation and assembly module TamB	NA	NA	PF04357/1.1E-67/Family of unknown function (DUF490)
BTA018775.1	gi|672714824|emb|CDS93828.1|/0/putative sulfatase [Sphingobacterium sp. PM2-P1-29]	NA	chu:CHU_1996/6e-23/probable sulphatase; K01138 uncharacterized sulfatase [EC:3.1.6.-]	VCA0802/2e-36/---	A0A0H5R9S5/3e-13/A0A0H5R9S5_9EUKA Uncharacterized protein OS=Spongospora subterranea PE=4 SV=1	PTHR10342:SF236/1.1E-39/--
BTA018776.1	gi|672714825|emb|CDS93831.1|/0/Sulfatase [Sphingobacterium sp. PM2-P1-29]	NA	chu:CHU_1996/2e-80/probable sulphatase; K01138 uncharacterized sulfatase [EC:3.1.6.-]	HI1246/8e-26/---	A0A077ZKB6/5e-21/A0A077ZKB6_TRITR Sulfatase domain containing protein OS=Trichuris trichiura GN=TTRE_0000918701 PE=4 SV=1	PTHR10342/2.0E-51/--
BTA018778.1	gi|820812859|gb|KKX49685.1|/0/hypothetical protein L950_0214145 [Sphingobacterium sp. IITKGP-BTPF85]	U3KRF2/2e-38/DHQS_ACTCH 3-dehydroquinate synthase, chloroplastic OS=Actinidia chinensis GN=DHQS PE=1 SV=2	sht:KO02_17005/0.0/aroB; 3-dehydroquinate synthase; K01735 3-dehydroquinate synthase [EC:4.2.3.4]	all0420/6e-135/---	B7G177/6e-42/B7G177_PHATC 3-dehydroquinate synthase OS=Phaeodactylum tricornutum (strain CCAP 1055/1) GN=AroB PE=3 SV=1	PF01761/1.8E-69/3-dehydroquinate synthase
BTA018779.1	gi|740917607|ref|WP_038702854.1|/0/phosphodiesterase [Sphingobacterium sp. ML3W] &gt;gnl|BL_ORD_ID|1378228 phosphodiesterase [Sphingobacterium sp. ML3W]	NA	NA	all0415/0.0/---	R7QT72/2e-166/R7QT72_CHOCR Uncharacterized protein OS=Chondrus crispus GN=CHC_T00000856001 PE=4 SV=1	PTHR10151/6.2E-65/--
BTA018780.1	gi|665922208|ref|WP_031288259.1|/0/membrane protein [Sphingobacterium sp. IITKGP-BTPF85]	NA	cmr:Cycma_4677/4e-41/cytochrome c class I; K08738 cytochrome c	NA	NA	PTHR33546/5.4E-15/--
BTA018781.1	gi|740914735|ref|WP_038699982.1|/0/membrane protein [Sphingobacterium sp. ML3W] &gt;gnl|BL_ORD_ID|1378226 membrane protein [Sphingobacterium sp. ML3W]	NA	NA	NA	NA	PF06439/1.1E-23/Domain of Unknown Function (DUF1080)
BTA018782.1	gi|740914733|ref|WP_038699980.1|/0/Crp/Fnr family transcriptional regulator [Sphingobacterium sp. ML3W] &gt;gnl|BL_ORD_ID|1378225 Crp/Fnr family transcriptional regulator [Sphingobacterium sp. ML3W]	Q6UWX4/3e-13/HIPL2_HUMAN HHIP-like protein 2 OS=Homo sapiens GN=HHIPL2 PE=1 SV=1	fbt:D770_11610/0.0/cytochrome c class I; K08738 cytochrome c	CC2023/1e-16/---	S7PZL3/2e-45/S7PZL3_GLOTA Class I glutamine amidotransferase-like protein OS=Gloeophyllum trabeum (strain ATCC 11539 / FP-39264 / Madison 617) GN=GLOTRDRAFT_140374 PE=4 SV=1	PS51007/10.811/Cytochrome c family profile.
BTA018783.1	gi|544764033|ref|WP_021189978.1|/0/hypothetical protein [Sphingobacterium sp. IITKGP-BTPF85] &gt;gnl|BL_ORD_ID|644417 hypothetical protein L950_0214235 [Sphingobacterium sp. IITKGP-BTPF85]	Q08BG1/5e-16/TMPPE_DANRE Transmembrane protein with metallophosphoesterase domain OS=Danio rerio GN=tmppe PE=2 SV=1	sht:KO02_16940/1e-170/phosphohydrolase; K07098 uncharacterized protein	BS_ykuE/1e-25/---	A0A0D6L5I0/7e-24/A0A0D6L5I0_9BILA Histidine kinase (Fragment) OS=Ancylostoma ceylanicum GN=ANCCEY_15048 PE=4 SV=1	PS50110/25.015/Response regulatory domain profile.
BTA018785.1	gi|754468084|ref|WP_041885481.1|/0/hypothetical protein [Pedobacter sp. NL19] &gt;gnl|BL_ORD_ID|266274 hypothetical protein TH53_21620 [Pedobacter sp. NL19]	NA	pmq:PM3016_1181/7e-08/alpha-L-fucosidase; K15923 alpha-L-fucosidase 2 [EC:3.2.1.51]	NA	L1JSW2/1e-94/L1JSW2_GUITH Uncharacterized protein OS=Guillardia theta CCMP2712 GN=GUITHDRAFT_102649 PE=4 SV=1	NA
BTA018786.1	gi|740917940|ref|WP_038703187.1|/0/SusC/RagA family TonB-linked outer membrane protein [Sphingobacterium sp. ML3W] &gt;gnl|BL_ORD_ID|1379096 TonB-dependent receptor [Sphingobacterium sp. ML3W]	NA	fgl:EM308_07380/1e-84/SusC/RagA family TonB-linked outer membrane protein; K02014 iron complex outermembrane recepter protein	slr0014/3e-46/---	A0A077ZGW5/4e-21/A0A077ZGW5_TRITR MgtC domain containing protein OS=Trichuris trichiura GN=TTRE_0000789301 PE=4 SV=1	PF07715/1.8E-17/TonB-dependent Receptor Plug Domain
BTA018787.1	gi|740916287|ref|WP_038701534.1|/0/hypothetical protein [Sphingobacterium sp. ML3W] &gt;gnl|BL_ORD_ID|1379094 hypothetical protein KO02_22080 [Sphingobacterium sp. ML3W]	Q8GW72/4e-117/FUCO1_ARATH Alpha-L-fucosidase 1 OS=Arabidopsis thaliana GN=FUC1 PE=1 SV=2	cpi:Cpin_6558/0.0/coagulation factor 5/8 type domain protein; K01206 alpha-L-fucosidase [EC:3.2.1.51]	SP2146/4e-98/---	A0A059ABD0/1e-123/A0A059ABD0_EUCGR Uncharacterized protein OS=Eucalyptus grandis GN=EUGRSUZ_J00379 PE=4 SV=1	PF01120/8.8E-40/Alpha-L-fucosidase
BTA018788.1	gi|740911164|ref|WP_038696411.1|/0/SusC/RagA family TonB-linked outer membrane protein [Sphingobacterium sp. ML3W] &gt;gnl|BL_ORD_ID|1376261 hypothetical protein KO02_05305 [Sphingobacterium sp. ML3W]	NA	doi:FH5T_04440/8e-54/TonB-dependent receptor; K02014 iron complex outermembrane recepter protein	NA	NA	PF07715/1.2E-6/TonB-dependent Receptor Plug Domain
BTA018789.1	gi|646879611|ref|WP_025606907.1|/4.52241e-105/hypothetical protein [Pontibacter actiniarum]	NA	NA	NA	NA	PF07980/6.9E-6/SusD family
BTA018790.1	gi|544761682|ref|WP_021188050.1|/3.30741e-99/hypothetical protein [Sphingobacterium sp. IITKGP-BTPF85] &gt;gnl|BL_ORD_ID|646028 hypothetical protein L950_0206380 [Sphingobacterium sp. IITKGP-BTPF85]	NA	NA	NA	NA	NA
BTA018791.1	gi|740914714|ref|WP_038699961.1|/0/xylose isomerase [Sphingobacterium sp. ML3W] &gt;gnl|BL_ORD_ID|1378215 xylose isomerase [Sphingobacterium sp. ML3W]	NA	sfh:SFHH103_05057/5e-12/Sugar phosphate isomerases/epimerases; K03335 inosose dehydratase [EC:4.2.1.44]	SSO3050/3e-31/---	X1WZ86/2e-08/X1WZ86_ACYPI Uncharacterized protein OS=Acyrthosiphon pisum GN=LOC100166372 PE=4 SV=1	PF01261/2.8E-10/Xylose isomerase-like TIM barrel
BTA018794.1	gi|544761700|ref|WP_021188068.1|/0/sodium transporter [Sphingobacterium sp. IITKGP-BTPF85] &gt;gnl|BL_ORD_ID|646046 sodium transporter [Sphingobacterium sp. IITKGP-BTPF85]	Q8WWX8/6e-43/SC5AB_HUMAN Sodium/myo-inositol cotransporter 2 OS=Homo sapiens GN=SLC5A11 PE=1 SV=1	sht:KO02_16900/0.0/sodium transporter; K03307 solute:Na+ symporter, SSS family	BH2222/1e-37/---	U3F9G2/4e-44/U3F9G2_CALJA Sodium/myo-inositol cotransporter 2 isoform 1 OS=Callithrix jacchus GN=SLC5A11 PE=2 SV=1	PTHR11819/2.3E-87/--
BTA018795.1	gi|665920987|ref|WP_031287038.1|/0/3-oxoacyl-ACP synthase [Sphingobacterium sp. IITKGP-BTPF85]	Q6B945/2e-67/FABH_GRATL 3-oxoacyl-[acyl-carrier-protein] synthase 3 OS=Gracilaria tenuistipitata var. liui GN=fabH PE=3 SV=1	sht:KO02_16895/0.0/3-ketoacyl-ACP synthase; K00648 3-oxoacyl-[acyl-carrier-protein] synthase III [EC:2.3.1.180]	aq_1099/7e-87/---	W0RZ25/7e-75/W0RZ25_PORPP 3-oxoacyl-[acyl-carrier-protein] synthase 3 OS=Porphyridium purpureum GN=fabH PE=3 SV=1	PF08541/2.6E-31/3-Oxoacyl-[acyl-carrier-protein (ACP)] synthase III C terminal
BTA018797.1	gi|544761704|ref|WP_021188072.1|/2.09929e-168/hypothetical protein [Sphingobacterium sp. IITKGP-BTPF85] &gt;gnl|BL_ORD_ID|646050 flavin reductase [Sphingobacterium sp. IITKGP-BTPF85]	NA	ag:BAF56676/5e-15/nbaA; 2-nitrobenzoate nitroreductase; K15055 2-nitrobenzoate nitroreductase [EC:1.7.1.-]	PA1644/3e-16/---	A0A0L0H472/2e-17/A0A0L0H472_SPIPN Uncharacterized protein OS=Spizellomyces punctatus DAOM BR117 GN=SPPG_08442 PE=4 SV=1	PF01613/2.8E-8/Flavin reductase like domain
BTA018801.1	gi|820814436|gb|KKX51174.1|/0/hypothetical protein L950_0206585 [Sphingobacterium sp. IITKGP-BTPF85]	NA	NA	slr1870/1e-66/---	G7XTB3/2e-75/G7XTB3_ASPKW Similar to An09g02040 OS=Aspergillus kawachii (strain NBRC 4308) GN=AKAW_08286 PE=4 SV=1	PF12872/2.1E-15/OST-HTH/LOTUS domain
BTA018802.1	gi|544761712|ref|WP_021188080.1|/0/lipoate--protein ligase A [Sphingobacterium sp. IITKGP-BTPF85] &gt;gnl|BL_ORD_ID|646057 lipoate-protein ligase A [Sphingobacterium sp. IITKGP-BTPF85]	Q8VCM4/1e-12/LIPT_MOUSE Lipoyltransferase 1, mitochondrial OS=Mus musculus GN=Lipt1 PE=1 SV=1	sht:KO02_16820/2e-162/lipoate--protein ligase; K03800 lipoate---protein ligase [EC:6.3.1.20]	SA0884/8e-73/---	L8H6V8/9e-29/L8H6V8_ACACA Lipoyltransferase and lipoateprotein ligase OS=Acanthamoeba castellanii str. Neff GN=ACA1_116630 PE=4 SV=1	PF10437/1.6E-24/Bacterial lipoate protein ligase C-terminus
BTA018803.1	gi|672717705|emb|CDT33050.1|/0/conserved exported hypothetical protein [Sphingobacterium sp. PM2-P1-29]	NA	NA	all1210_2/4e-14/---	A0A0A1UGK6/4e-32/A0A0A1UGK6_ENTIV Uncharacterized protein OS=Entamoeba invadens IP1 GN=EIN_371690 PE=4 SV=1	PF02638/7.3E-10/Glycosyl hydrolase-like 10
BTA018804.1	gi|676329651|gb|AIM38152.1|/0/recombinase [Sphingobacterium sp. ML3W]	NA	NA	NMB1278/3e-79/---	NA	PF10136/2.6E-180/Site-specific recombinase
BTA018805.1	gi|676329650|gb|AIM38151.1|/5.33984e-135/hypothetical protein KO02_16800 [Sphingobacterium sp. ML3W]	NA	NA	NA	NA	NA
BTA018807.1	gi|544761719|ref|WP_021188087.1|/0/hypothetical protein [Sphingobacterium sp. IITKGP-BTPF85] &gt;gnl|BL_ORD_ID|646063 hypothetical protein L950_0206655 [Sphingobacterium sp. IITKGP-BTPF85]	NA	brad:BF49_1205/7e-138/Mlr6856 protein; K09003 uncharacterized protein	mlr6856/2e-140/---	NA	PTHR38597/4.9E-158/--
BTA018808.1	gi|740914672|ref|WP_038699919.1|/0/hybrid sensor histidine kinase/response regulator [Sphingobacterium sp. ML3W] &gt;gnl|BL_ORD_ID|1378189 histidine kinase [Sphingobacterium sp. ML3W]	Q9P7Q7/4e-29/MAK1_SCHPO Peroxide stress-activated histidine kinase mak1 OS=Schizosaccharomyces pombe (strain 972 / ATCC 24843) GN=mak1 PE=3 SV=1	phe:Phep_3913/6e-52/PAS sensor protein; K13924 two-component system, chemotaxis family, CheB/CheR fusion protein [EC:2.1.1.80 3.1.1.61]	SA1515/2e-32/---	A0A0E9NRN6/2e-34/A0A0E9NRN6_9ASCO Uncharacterized protein OS=Saitoella complicata NRRL Y-17804 GN=G7K_6598-t1 PE=4 SV=1	PR00344/4.2E-9/Bacterial sensor protein C-terminal signature
BTA018809.1	gi|740914669|ref|WP_038699916.1|/0/phospholipase C, phosphocholine-specific [Sphingobacterium sp. ML3W] &gt;gnl|BL_ORD_ID|1378187 phospholipase C [Sphingobacterium sp. ML3W]	Q8L7Y9/5e-07/NPC1_ARATH Non-specific phospholipase C1 OS=Arabidopsis thaliana GN=NPC1 PE=2 SV=1	sht:KO02_16765/0.0/phospholipase C; K01114 phospholipase C [EC:3.1.4.3]	RSc0319/3e-69/---	X6MZR2/2e-42/X6MZR2_RETFI Phospholipase C (Fragment) OS=Reticulomyxa filosa GN=RFI_18710 PE=4 SV=1	PTHR31956/9.8E-96/--
BTA018810.1	gi|544764519|ref|WP_021190409.1|/0/hypothetical protein [Sphingobacterium sp. IITKGP-BTPF85] &gt;gnl|BL_ORD_ID|644016 glycosyl transferase [Sphingobacterium sp. IITKGP-BTPF85]	NA	cuj:CUL131002_0853c/3e-08/glgA; Glycosyl transferase; K16148 alpha-maltose-1-phosphate synthase [EC:2.4.1.342]	aq_1080/4e-15/---	A8J1V7/3e-39/A8J1V7_CHLRE Glycosyl transferase, group 1 (Fragment) OS=Chlamydomonas reinhardtii GN=CHLREDRAFT_149711 PE=4 SV=1	PTHR12526:SF370/2.8E-63/--
BTA018811.1	gi|820809859|gb|KKX46992.1|/0/membrane protein [Sphingobacterium sp. IITKGP-BTPF85]	NA	psn:Pedsa_3159/2e-98/TonB-dependent receptor plug; K02014 iron complex outermembrane recepter protein	STM0585/2e-06/---	A8DW90/1e-09/A8DW90_NEMVE Predicted protein (Fragment) OS=Nematostella vectensis GN=v1g225936 PE=4 SV=1	PTHR11532/1.3E-193/--
BTA018812.1	gi|665922461|ref|WP_031288512.1|/0/carbohydrate-binding protein [Sphingobacterium sp. IITKGP-BTPF85] &gt;gnl|BL_ORD_ID|2446359 carbohydrate-binding protein SusD [Sphingobacterium sp. IITKGP-BTPF85]	NA	NA	NA	NA	PF14322/4.3E-24/Starch-binding associating with outer membrane
BTA018813.1	gi|544762496|ref|WP_021188612.1|/4.44463e-146/hypothetical protein [Sphingobacterium sp. IITKGP-BTPF85] &gt;gnl|BL_ORD_ID|645572 hypothetical protein L950_0219595 [Sphingobacterium sp. IITKGP-BTPF85]	NA	NA	NA	NA	NA
BTA018817.1	gi|672715901|emb|CDT01631.1|/0/conserved exported hypothetical protein [Sphingobacterium sp. PM2-P1-29]	D4ATR3/1e-51/A7629_ARTBC Uncharacterized secreted glycosidase ARB_07629 OS=Arthroderma benhamiae (strain ATCC MYA-4681 / CBS 112371) GN=ARB_07629 PE=1 SV=1	NA	XF0842/0.0/---	L8H8A1/2e-108/L8H8A1_ACACA Alpha1,2-mannosidase subfamily protein OS=Acanthamoeba castellanii str. Neff GN=ACA1_054270 PE=4 SV=1	PTHR12143:SF22/1.5E-221/--
BTA018818.1	gi|544762476|ref|WP_021188592.1|/3.90397e-163/hypothetical protein [Sphingobacterium sp. IITKGP-BTPF85] &gt;gnl|BL_ORD_ID|645556 hypothetical protein L950_0219485 [Sphingobacterium sp. IITKGP-BTPF85]	NA	NA	NA	NA	PF14534/4.0E-6/Domain of unknown function (DUF4440)
BTA018820.1	gi|326552215|gb|ADZ80600.1|/0/Alpha-galactosidase [Sphingobacterium sp. 21]	Q92457/3e-103/AGAL2_HYPJE Alpha-galactosidase 2 OS=Hypocrea jecorina GN=agl2 PE=1 SV=1	shg:Sph21_4066/0.0/Alpha-galactosidase; K07407 alpha-galactosidase [EC:3.2.1.22]	BH2223/4e-96/---	A0A094ACT0/4e-110/A0A094ACT0_9PEZI Uncharacterized protein OS=Pseudogymnoascus pannorum VKM F-3775 GN=V491_03268 PE=4 SV=1	PF16874/4.4E-12/Glycosyl hydrolase family 36 C-terminal domain
BTA018821.1	gi|750191633|ref|WP_040495707.1|/4.85493e-154/HipA domain protein [Fulvivirga imtechensis]	NA	zpr:ZPR_3210/3e-100/HipA domain protein; K07154 serine/threonine-protein kinase HipA [EC:2.7.11.1]	SMa0592/2e-17/---	A0A0D6L880/1e-07/A0A0D6L880_9BILA HipA domain protein (Fragment) OS=Ancylostoma ceylanicum GN=ANCCEY_15132 PE=4 SV=1	PF07804/1.2E-26/HipA-like C-terminal domain
BTA018822.1	gi|820880367|ref|WP_046791959.1|/0/SusC/RagA family TonB-linked outer membrane protein [Sphingobacterium sp. IITKGP-BTPF85]	NA	rmr:Rmar_1762/1e-143/TonB-dependent receptor plug; K02014 iron complex outermembrane recepter protein	BH1811/1e-48/---	G7XFP3/8e-28/G7XFP3_ASPKW Metal dependent phosphohydrolase OS=Aspergillus kawachii (strain NBRC 4308) GN=AKAW_03837 PE=4 SV=1	PTHR11532/4.1E-249/--
BTA018823.1	gi|740915389|ref|WP_038700636.1|/0/hypothetical protein [Sphingobacterium sp. ML3W] &gt;gnl|BL_ORD_ID|1378584 hypothetical protein KO02_19020 [Sphingobacterium sp. ML3W]	Q54SP4/6e-34/DHKD_DICDI Hybrid signal transduction histidine kinase D OS=Dictyostelium discoideum GN=dhkD PE=2 SV=1	kva:Kvar_0611/6e-38/Hpt sensor hybrid histidine kinase; K07679 two-component system, NarL family, sensor histidine kinase EvgS [EC:2.7.13.3]	BS_resE_4/1e-32/---	A0A0K9Q9H1/4e-43/A0A0K9Q9H1_SPIOL Uncharacterized protein (Fragment) OS=Spinacia oleracea GN=SOVF_210150 PE=4 SV=1	PTHR24423:SF487/1.3E-89/--
BTA018825.1	gi|672713574|emb|CDS92048.1|/0/conserved hypothetical protein [Sphingobacterium sp. PM2-P1-29]	NA	NA	NA	NA	PS51257/6.0/Prokaryotic membrane lipoprotein lipid attachment site profile.
BTA018826.1	gi|723443157|ref|WP_033564710.1|/0/SusC/RagA family TonB-linked outer membrane protein [Sphingobacteriaceae bacterium DW12]	NA	scn:Solca_2757/7e-142/TonB-linked outer membrane protein, SusC/RagA family; K02014 iron complex outermembrane recepter protein	VCA0064/7e-08/---	A8DW90/9e-20/A8DW90_NEMVE Predicted protein (Fragment) OS=Nematostella vectensis GN=v1g225936 PE=4 SV=1	PTHR11532:SF51/2.2E-241/--
BTA018827.1	gi|672714046|emb|CDS92547.1|/0/conserved hypothetical protein [Sphingobacterium sp. PM2-P1-29]	NA	NA	NA	A7TCW9/9e-11/A7TCW9_NEMVE Predicted protein (Fragment) OS=Nematostella vectensis GN=v1g225404 PE=4 SV=1	PTHR35148:SF10/6.7E-98/--
BTA018828.1	gi|544765494|ref|WP_021191250.1|/0/hypothetical protein [Sphingobacterium sp. IITKGP-BTPF85] &gt;gnl|BL_ORD_ID|643189 peptidase M16 [Sphingobacterium sp. IITKGP-BTPF85]	Q54JQ2/9e-10/IDE_DICDI Insulin-degrading enzyme homolog OS=Dictyostelium discoideum GN=DDB_G0287851 PE=3 SV=1	tcl:Tchl_0582/6e-27/peptidase, M16 family; K07263 zinc protease [EC:3.4.24.-]	sll0915/1e-40/---	A0A061SBU4/4e-31/A0A061SBU4_9CHLO Processing peptidase (Fragment) OS=Tetraselmis sp. GSL018 GN=TSPGSL018_10453 PE=3 SV=1	PTHR11851/4.2E-72/--
BTA018829.1	gi|820815074|gb|KKX51785.1|/0/transporter [Sphingobacterium sp. IITKGP-BTPF85]	NA	bur:Bcep18194_B2563/1e-119/Major facilitator superfamily (MFS_1) transporter; K03445 MFS transporter, DHA1 family, purine ribonucleoside efflux pump	SMb20625/2e-100/---	J9L2G9/2e-113/J9L2G9_ACYPI Uncharacterized protein OS=Acyrthosiphon pisum PE=4 SV=2	PS50850/31.71/Major facilitator superfamily (MFS) profile.
BTA018830.1	gi|544765502|ref|WP_021191258.1|/0/hypothetical protein [Sphingobacterium sp. IITKGP-BTPF85]	Q9M8Y0/4e-09/SEC_ARATH Probable UDP-N-acetylglucosamine--peptide N-acetylglucosaminyltransferase SEC OS=Arabidopsis thaliana GN=SEC PE=2 SV=1	psty:BFS30_03940/5e-42/RNA polymerase sigma-70 factor; K03088 RNA polymerase sigma-70 factor, ECF subfamily	MTH68/5e-11/---	I7M344/5e-12/I7M344_TETTS Tetratricopeptide repeat protein OS=Tetrahymena thermophila (strain SB210) GN=TTHERM_00557980 PE=4 SV=2	PS50005/10.502/TPR repeat profile.
BTA018831.1	gi|740914644|ref|WP_038699891.1|/0/hypothetical protein [Sphingobacterium sp. ML3W] &gt;gnl|BL_ORD_ID|1378175 hypothetical protein KO02_16700 [Sphingobacterium sp. ML3W]	NA	NA	NA	A8DVM2/2e-17/A8DVM2_NEMVE Predicted protein (Fragment) OS=Nematostella vectensis GN=v1g225750 PE=4 SV=1	PF14905/5.9E-57/Outer membrane protein beta-barrel family
BTA018832.1	gi|740914642|ref|WP_038699889.1|/0/SusC/RagA family TonB-linked outer membrane protein [Sphingobacterium sp. ML3W] &gt;gnl|BL_ORD_ID|1378174 hypothetical protein KO02_16695 [Sphingobacterium sp. ML3W]	NA	pdt:Prede_0163/6e-56/TonB-linked outer membrane protein, SusC/RagA family; K02014 iron complex outermembrane recepter protein	NA	J8ZZ09/3e-10/J8ZZ09_EDHAE Uncharacterized protein (Fragment) OS=Edhazardia aedis (strain USNM 41457) GN=EDEG_04152 PE=4 SV=1	PTHR11532:SF57/3.8E-108/--
BTA018833.1	gi|740914638|ref|WP_038699885.1|/0/hypothetical protein [Sphingobacterium sp. ML3W] &gt;gnl|BL_ORD_ID|1378171 hypothetical protein KO02_16680 [Sphingobacterium sp. ML3W]	NA	pcm:AY601_0863/3e-55/Peptidyl-prolyl cis-trans isomerase; K03773 FKBP-type peptidyl-prolyl cis-trans isomerase FklB [EC:5.2.1.8]	SP0659/2e-07/---	J9DAX8/5e-10/J9DAX8_EDHAE Uncharacterized protein (Fragment) OS=Edhazardia aedis (strain USNM 41457) GN=EDEG_04153 PE=4 SV=1	PF00578/9.7E-8/AhpC/TSA family
BTA018834.1	gi|740914594|ref|WP_038699841.1|/2.78524e-41/hypothetical protein [Sphingobacterium sp. ML3W] &gt;gnl|BL_ORD_ID|1378149 hypothetical protein KO02_16510 [Sphingobacterium sp. ML3W]	NA	NA	NA	NA	NA
BTA018835.1	gi|544633734|ref|WP_021069428.1|/3.46077e-99/hypothetical protein [Sphingobacterium paucimobilis] &gt;gnl|BL_ORD_ID|1512249 hypothetical protein M472_03565 [Sphingobacterium paucimobilis HER1398] &gt;gnl|BL_ORD_ID|1512249 hypothetical protein M472_16135 [Sphingobacterium paucimobilis HER1398]	NA	NA	NA	NA	PS51257/6.0/Prokaryotic membrane lipoprotein lipid attachment site profile.
BTA018909.1	gi|270006002|gb|EFA02450.1|/1.15066e-16/hypothetical protein TcasGA2_TC008137 [Tribolium castaneum]	NA	NA	NA	A0A0A9XYL9/7e-17/A0A0A9XYL9_LYGHE Uncharacterized protein (Fragment) OS=Lygus hesperus GN=CM83_98725 PE=4 SV=1	NA
BTA018910.1	gi|270006002|gb|EFA02450.1|/1.0615e-46/hypothetical protein TcasGA2_TC008137 [Tribolium castaneum]	NA	NA	NA	J9LLS6/4e-39/J9LLS6_ACYPI Uncharacterized protein OS=Acyrthosiphon pisum PE=4 SV=1	NA
BTA018911.1	NA	NA	sasa:106599102/8e-08/nesprin-2-like; K19346 nesprin-2	NA	A0A060RZJ5/1e-11/A0A060RZJ5_PLARE Uncharacterized protein OS=Plasmodium reichenowi GN=PRCDC_1111500 PE=4 SV=1	NA
BTA019243.1	gi|939666324|ref|XP_014280378.1|/2.30657e-60/PREDICTED: protein TFG-like isoform X3 [Halyomorpha halys]	Q92734/4e-54/TFG_HUMAN Protein TFG OS=Homo sapiens GN=TFG PE=1 SV=2	obi:106880128/1e-55/protein TFG-like; K09292 protein TFG	NA	A0A0A9XVD5/3e-61/A0A0A9XVD5_LYGHE Protein TFG (Fragment) OS=Lygus hesperus GN=TFG PE=4 SV=1	PF00564/2.2E-11/PB1 domain
BTA019634.1	gi|939689241|ref|XP_014288552.1|/1.51494e-09/PREDICTED: GTPase-activating Rap/Ran-GAP domain-like protein 3 isoform X1 [Halyomorpha halys]	NA	NA	NA	J9LW52/9e-08/J9LW52_ACYPI Uncharacterized protein OS=Acyrthosiphon pisum PE=4 SV=2	NA
BTA019758.2	gi|817218311|ref|XP_012285007.1|/2.18614e-17/PREDICTED: uncharacterized protein LOC105702207 [Orussus abietinus]	NA	NA	NA	K7JIF1/2e-20/K7JIF1_NASVI Uncharacterized protein OS=Nasonia vitripennis PE=4 SV=1	NA
BTA019845.1	gi|653606982|ref|WP_027618328.1|/6.15775e-06/hypothetical protein [Pseudomonas sp. URHB0015]	NA	sasa:106590274/4e-06/microtubule-associated protein 4-like; K10431 microtubule-associated protein 4	NA	V7PDN7/1e-09/V7PDN7_9APIC Uncharacterized protein OS=Plasmodium yoelii 17X GN=YYC_04932 PE=4 SV=1	NA
BTA019941.1	gi|307173528|gb|EFN64438.1|/7.93623e-145/hypothetical protein EAG_00868 [Camponotus floridanus]	NA	nvi:103315812/2e-133/uncharacterized LOC103315812; K15293 protein unc-13 A/B/C	NA	T1HA05/0.0/T1HA05_RHOPR Uncharacterized protein OS=Rhodnius prolixus PE=4 SV=1	NA
BTA019993.1	gi|646710903|gb|KDR16293.1|/0/CDC45-related protein [Zootermopsis nevadensis]	O75419/2e-147/CDC45_HUMAN Cell division control protein 45 homolog OS=Homo sapiens GN=CDC45 PE=1 SV=1	api:100168292/0.0/cell division control protein 45 homolog; K06628 cell division control protein 45	NA	A0A067R9J8/0.0/A0A067R9J8_ZOONE CDC45-related protein OS=Zootermopsis nevadensis GN=L798_10234 PE=4 SV=1	PTHR10507/1.7E-193/--
BTA020178.1	gi|953475599|ref|XP_014581274.1|/1.0033e-13/glycoprotein X, partial [Metarhizium majus ARSEF 297] &gt;gnl|BL_ORD_ID|972476 glycoprotein X, partial [Metarhizium majus ARSEF 297]	NA	NA	NA	A0A0B4HSA3/2e-14/A0A0B4HSA3_9HYPO Glycoprotein X (Fragment) OS=Metarhizium majus ARSEF 297 GN=MAJ_01939 PE=4 SV=1	NA
BTA020179.1	gi|953475599|ref|XP_014581274.1|/6.42596e-13/glycoprotein X, partial [Metarhizium majus ARSEF 297] &gt;gnl|BL_ORD_ID|972476 glycoprotein X, partial [Metarhizium majus ARSEF 297]	NA	NA	NA	A0A0B4HSA3/1e-13/A0A0B4HSA3_9HYPO Glycoprotein X (Fragment) OS=Metarhizium majus ARSEF 297 GN=MAJ_01939 PE=4 SV=1	NA
BTA020327.1	gi|641659696|ref|XP_008181210.1|/1.49601e-19/PREDICTED: uncharacterized protein LOC103308852 [Acyrthosiphon pisum]	NA	NA	NA	J9LF99/9e-20/J9LF99_ACYPI Uncharacterized protein OS=Acyrthosiphon pisum GN=LOC100572273 PE=4 SV=2	PTHR10492/7.3E-13/--
BTA020404.1	gi|795072639|ref|XP_011875647.1|/7.04316e-08/PREDICTED: uncharacterized protein LOC105566340 isoform X2 [Vollenhovia emeryi]	NA	ame:724646/2e-08/uncharacterized LOC724646; K11310 general transcription factor 3C polypeptide 4 [EC:2.3.1.48]	NA	A0A087ZXE6/5e-08/A0A087ZXE6_APIME Uncharacterized protein OS=Apis mellifera GN=LOC724646 PE=4 SV=1	NA
BTA020646.1	gi|752455924|gb|AJG39319.1|/4.59309e-25/nucleopasid protein [Wuchang Cockraoch Virus 1]	NA	NA	NA	A0A0K8VWE9/1e-17/A0A0K8VWE9_BACLA Uncharacterized protein OS=Bactrocera latifrons GN=c0_g2_i1 PE=4 SV=1	NA
BTA020677.1	gi|242018431|ref|XP_002429679.1|/4.2845e-17/hypothetical protein Phum_PHUM447700 [Pediculus humanus corporis] &gt;gnl|BL_ORD_ID|871594 hypothetical protein Phum_PHUM447700 [Pediculus humanus corporis]	C9D7C2/2e-14/CAC1A_APIME Voltage-dependent calcium channel type A subunit alpha-1 OS=Apis mellifera GN=CAC PE=2 SV=1	NA	NA	A0A0C9QZL7/1e-13/A0A0C9QZL7_9HYME CAC protein OS=Fopius arisanus GN=CAC PE=3 SV=1	NA
BTA020702.2	gi|156327357|ref|XP_001618691.1|/1.05239e-22/hypothetical protein NEMVEDRAFT_v1g65608 [Nematostella vectensis] &gt;gnl|BL_ORD_ID|360471 predicted protein, partial [Nematostella vectensis]	NA	NA	NA	A8XXT2/2e-22/A8XXT2_CAEBR Protein CBG20455 (Fragment) OS=Caenorhabditis briggsae GN=CBG20455 PE=4 SV=1	NA
BTA020826.1	gi|861606424|gb|KMQ84497.1|/3.02575e-11/gag-pol poly protein [Lasius niger]	NA	NA	NA	A0A0J7K2F6/7e-12/A0A0J7K2F6_LASNI Gag-pol poly protein OS=Lasius niger GN=RF55_17645 PE=4 SV=1	NA
BTA020827.1	gi|939694412|ref|XP_014291290.1|/1.32451e-11/PREDICTED: G-protein coupled receptor moody [Halyomorpha halys]	NA	NA	NA	X1WIW8/3e-10/X1WIW8_ACYPI Uncharacterized protein OS=Acyrthosiphon pisum PE=3 SV=1	NA
BTA020951.1	gi|985403411|ref|XP_015369522.1|/1.89454e-15/PREDICTED: uncharacterized protein LOC107165684 isoform X2 [Diuraphis noxia]	NA	NA	NA	NA	NA
BTA021161.1	gi|568257163|gb|ETN65502.1|/4.74318e-15/myosin light chain kinase [Anopheles darlingi]	NA	aag:AaeL_AAEL007632/6e-16/AAEL007632-PA; K00907 myosin-light-chain kinase [EC:2.7.11.18]	NA	W5JMA3/1e-15/W5JMA3_ANODA Myosin light chain kinase OS=Anopheles darlingi GN=AND_002692 PE=4 SV=1	NA
BTA021172.1	gi|749714444|gb|KII63634.1|/9.31964e-29/putative DNA repair protein RAD50 [Thelohanellus kitauei]	Q9Y493/1e-19/ZAN_HUMAN Zonadhesin OS=Homo sapiens GN=ZAN PE=2 SV=4	len:LEP3755_09520/4e-18/TrmA family RNA methyltransferase; K03218 23S rRNA (guanosine2251-2'-O)-methyltransferase [EC:2.1.1.185]	NA	V4APU8/5e-41/V4APU8_LOTGI Uncharacterized protein (Fragment) OS=Lottia gigantea GN=LOTGIDRAFT_116782 PE=4 SV=1	NA
BTA021498.2	gi|939633923|ref|XP_014290101.1|/2.42998e-08/PREDICTED: uncharacterized protein LOC106689566 isoform X1 [Halyomorpha halys]	NA	NA	NA	T1IG15/4e-14/T1IG15_RHOPR Uncharacterized protein OS=Rhodnius prolixus PE=4 SV=1	NA
BTA021662.2	gi|642940220|ref|XP_008200478.1|/3.79659e-170/PREDICTED: piggyBac transposable element-derived protein 4 [Tribolium castaneum] &gt;gnl|BL_ORD_ID|2098832 PREDICTED: piggyBac transposable element-derived protein 4 [Tribolium castaneum] &gt;gnl|BL_ORD_ID|2098832 hypothetical protein TcasGA2_TC001493 [Tribolium castaneum]	Q96DM1/3e-47/PGBD4_HUMAN PiggyBac transposable element-derived protein 4 OS=Homo sapiens GN=PGBD4 PE=2 SV=3	xma:102225421/4e-49/uncharacterized LOC102225421; K09228 KRAB domain-containing zinc finger protein	NA	J9LAG7/3e-167/J9LAG7_ACYPI Uncharacterized protein OS=Acyrthosiphon pisum PE=4 SV=2	PTHR28576/1.2E-125/--
BTA021782.1	gi|270008743|gb|EFA05191.1|/3.58688e-06/hypothetical protein TcasGA2_TC015324 [Tribolium castaneum]	NA	NA	NA	J9KNI7/3e-06/J9KNI7_ACYPI Uncharacterized protein OS=Acyrthosiphon pisum GN=LOC100574250 PE=4 SV=1	NA
BTA021855.1	gi|662218361|ref|XP_008483204.1|/1.35941e-36/PREDICTED: spectrin beta chain, erythrocytic-like, partial [Diaphorina citri]	NA	hst:105188601/6e-21/Plectin-1; uncharacterized LOC105188601; K10382 dystonin	NA	A0A0C9R7T9/4e-28/A0A0C9R7T9_9HYME Kgd protein (Fragment) OS=Fopius arisanus GN=kgd PE=4 SV=1	NA
BTA021865.1	gi|939691775|ref|XP_014289893.1|/1.65421e-30/PREDICTED: uncharacterized protein C19orf43 [Halyomorpha halys]	Q9BQ61/4e-15/CS043_HUMAN Uncharacterized protein C19orf43 OS=Homo sapiens GN=C19orf43 PE=1 SV=1	NA	NA	E2AST2/2e-27/E2AST2_CAMFO Uncharacterized protein C19orf43 OS=Camponotus floridanus GN=EAG_07045 PE=4 SV=1	PTHR34753/1.8E-27/--
BTA021899.1	NA	NA	NA	NA	U6MME6/8e-07/U6MME6_9EIME Uncharacterized protein OS=Eimeria necatrix GN=ENH_00001950 PE=4 SV=1	NA
BTA021904.1	NA	P16884/7e-07/NFH_RAT Neurofilament heavy polypeptide OS=Rattus norvegicus GN=Nefh PE=1 SV=4	cge:100753127/1e-06/Nefh; neurofilament heavy; K04574 neurofilament heavy polypeptide	NA	W4YUK9/2e-10/W4YUK9_STRPU Uncharacterized protein OS=Strongylocentrotus purpuratus PE=4 SV=1	PF05699/6.4E-6/hAT family C-terminal dimerisation region
BTA022154.1	gi|646709925|gb|KDR15580.1|/1.53377e-58/Mediator of RNA polymerase II transcription subunit 11 [Zootermopsis nevadensis]	Q9VVS4/1e-49/MED11_DROME Mediator of RNA polymerase II transcription subunit 11 OS=Drosophila melanogaster GN=MED11 PE=1 SV=1	tca:663401/2e-57/mediator of RNA polymerase II transcription subunit 11; K15131 mediator of RNA polymerase II transcription subunit 11	NA	A0A067R7U6/3e-59/A0A067R7U6_ZOONE Mediator of RNA polymerase II transcription subunit 11 OS=Zootermopsis nevadensis GN=L798_10525 PE=4 SV=1	PTHR22890/4.3E-38/--
BTA022174.1	gi|544764110|ref|WP_021190043.1|/0/hypothetical protein [Sphingobacterium sp. IITKGP-BTPF85] &gt;gnl|BL_ORD_ID|644364 polysaccharide biosynthesis protein [Sphingobacterium sp. IITKGP-BTPF85]	Q8VDR7/2e-14/TGDS_MOUSE dTDP-D-glucose 4,6-dehydratase OS=Mus musculus GN=Tgds PE=2 SV=2	txi:TH3_19165/1e-114/polysaccharide biosynthesis protein CapD; K13013 O-antigen biosynthesis protein WbqV	FN1696/2e-113/---	W2U0I2/2e-101/W2U0I2_NECAM Epimerase/dehydratase WbiI domain protein OS=Necator americanus GN=NECAME_16089 PE=4 SV=1	PTHR10366:SF256/1.7E-109/--
BTA022175.1	gi|740916106|ref|WP_038701353.1|/0/nitric oxide dioxygenase [Sphingobacterium sp. ML3W] &gt;gnl|BL_ORD_ID|1378989 dihydropteridine reductase [Sphingobacterium sp. ML3W]	Q9UAG7/1e-93/FHBA_DICDI Flavohemoprotein A OS=Dictyostelium discoideum GN=fhbA PE=2 SV=1	sht:KO02_21375/0.0/dihydropteridine reductase; K05916 nitric oxide dioxygenase [EC:1.14.12.17]	SMa1191_2/1e-64/---	A0A094FUT3/1e-128/A0A094FUT3_9PEZI Uncharacterized protein OS=Pseudogymnoascus pannorum VKM F-4518 GN=V500_03128 PE=4 SV=1	PF00970/1.5E-8/Oxidoreductase FAD-binding domain
BTA022176.1	gi|820815696|gb|KKX52385.1|/0/alpha-1 2-mannosidase [Sphingobacterium sp. IITKGP-BTPF85]	D4ATR3/3e-30/A7629_ARTBC Uncharacterized secreted glycosidase ARB_07629 OS=Arthroderma benhamiae (strain ATCC MYA-4681 / CBS 112371) GN=ARB_07629 PE=1 SV=1	nko:Niako_1743/1e-06/integral membrane sensor signal transduction histidine kinase; K07636 two-component system, OmpR family, phosphate regulon sensor histidine kinase PhoR [EC:2.7.13.3]	L135972/2e-100/---	M7WMY3/1e-87/M7WMY3_ENTHI Alpha-1,2-mannosidase OS=Entamoeba histolytica HM-3:IMSS GN=KM1_177100 PE=4 SV=1	PTHR12143/0.0/--
BTA022177.1	gi|739671002|ref|WP_037526188.1|/0/SusC/RagA family TonB-linked outer membrane protein [Sphingobacterium sp. IITKGP-BTPF85]	NA	bdh:GV66_03965/3e-144/TonB-dependent receptor; K02014 iron complex outermembrane recepter protein	NA	B9TL41/1e-32/B9TL41_RICCO Putative uncharacterized protein (Fragment) OS=Ricinus communis GN=RCOM_2093760 PE=4 SV=1	PF13715/1.1E-17/CarboxypepD_reg-like domain
BTA022179.1	gi|672715523|emb|CDS97788.1|/0/conserved exported hypothetical protein [Sphingobacterium sp. PM2-P1-29]	NA	NA	NA	NA	PF16408/9.3E-94/Domain of unknown function (DUF5016)
BTA022180.1	gi|739670998|ref|WP_037526184.1|/0/tRNA pseudouridine synthase A [Sphingobacterium sp. IITKGP-BTPF85]	Q8N0Z8/1e-12/PUSL1_HUMAN tRNA pseudouridine synthase-like 1 OS=Homo sapiens GN=PUSL1 PE=1 SV=1	sht:KO02_21240/4e-174/pseudouridine synthase; K06173 tRNA pseudouridine38-40 synthase [EC:5.4.99.12]	CAC3099/1e-44/---	A9RTE3/4e-34/A9RTE3_PHYPA tRNA pseudouridine synthase OS=Physcomitrella patens subsp. patens GN=PHYPADRAFT_56067 PE=3 SV=1	PTHR11142:SF0/4.3E-67/--
BTA022182.1	gi|544767089|ref|WP_021192431.1|/1.00455e-110/AsnC family transcriptional regulator [Sphingobacterium sp. IITKGP-BTPF85] &gt;gnl|BL_ORD_ID|642172 AsnC family transcriptional regulator [Sphingobacterium sp. IITKGP-BTPF85]	NA	psn:Pedsa_1982/7e-82/transcriptional regulator, AsnC family; K03719 Lrp/AsnC family transcriptional regulator, leucine-responsive regulatory protein	CC2535/2e-38/---	A0A087ZN80/4e-32/A0A087ZN80_APIME Uncharacterized protein OS=Apis mellifera GN=LOC100577391 PE=4 SV=1	PTHR30154/3.5E-56/--
BTA022183.1	gi|544767088|ref|WP_021192430.1|/0/Fe-S cluster assembly protein SufB [Sphingobacterium sp. IITKGP-BTPF85] &gt;gnl|BL_ORD_ID|642171 cysteine desulfurase activator complex subunit SufB [Sphingobacterium sp. IITKGP-BTPF85]	P51240/0.0/YCF24_PORPU UPF0051 protein ycf24 OS=Porphyra purpurea GN=ycf24 PE=3 SV=1	sht:KO02_21195/0.0/cysteine desulfurase; K09014 Fe-S cluster assembly protein SufB	SMc00530/0.0/---	D8U1I0/0.0/D8U1I0_VOLCA Iron-sulfur cluster assembly protein OS=Volvox carteri GN=sufB PE=4 SV=1	PTHR30508/0.0/--
BTA022185.1	gi|544767086|ref|WP_021192428.1|/0/Fe-S cluster assembly protein SufD [Sphingobacterium sp. IITKGP-BTPF85] &gt;gnl|BL_ORD_ID|642169 FeS assembly protein SufD [Sphingobacterium sp. IITKGP-BTPF85]	Q9LQK7/4e-37/AB7I_ARATH Protein ABCI7, chloroplastic OS=Arabidopsis thaliana GN=ABCI7 PE=1 SV=1	sht:KO02_21185/0.0/Fe-S cluster assembly protein SufD; K09015 Fe-S cluster assembly protein SufD	alr2494/3e-65/---	A0A0A2WJ08/5e-56/A0A0A2WJ08_BEABA FeS cluster assembly protein sufB OS=Beauveria bassiana D1-5 GN=BBAD15_g1122 PE=3 SV=1	PTHR30508/5.6E-110/--
BTA022186.1	gi|740916042|ref|WP_038701289.1|/0/SusC/RagA family TonB-linked outer membrane protein [Sphingobacterium sp. ML3W] &gt;gnl|BL_ORD_ID|1378954 TonB-dependent receptor [Sphingobacterium sp. ML3W]	NA	sli:Slin_1220/7e-75/TonB-dependent receptor plug; K02014 iron complex outermembrane recepter protein	VC0694/9e-16/---	W2LEN8/3e-28/W2LEN8_PHYPR Uncharacterized protein OS=Phytophthora parasitica GN=L917_06404 PE=4 SV=1	PF07980/1.5E-18/SusD family
BTA022187.1	gi|786219754|ref|WP_045753414.1|/9.0283e-151/two-component system response regulator [Sphingobacterium sp. PM2-P1-29] &gt;gnl|BL_ORD_ID|1141909 Response regulator [Sphingobacterium sp. PM2-P1-29]	NA	sli:Slin_2091/3e-40/LytTR family transcriptional regulator; K02477 two-component system, LytT family, response regulator	ypdB/7e-17/---	A0A0K9Q7Y2/3e-18/A0A0K9Q7Y2_SPIOL Uncharacterized protein OS=Spinacia oleracea GN=SOVF_209680 PE=4 SV=1	SM00850/2.2E-12/LytTr DNA-binding domain
BTA022188.1	gi|740916034|ref|WP_038701281.1|/0/MFS transporter [Sphingobacterium sp. ML3W] &gt;gnl|BL_ORD_ID|1378950 major facilitator transporter [Sphingobacterium sp. ML3W]	NA	sht:KO02_21150/0.0/major facilitator transporter; K08217 MFS transporter, DHA3 family, macrolide efflux protein	CAC0458/9e-11/---	A0A077ZGH3/9e-37/A0A077ZGH3_TRITR Putative mfs drug transporter protein multidrug resistance protein mdtm OS=Trichuris trichiura GN=TTRE_0000599801 PE=4 SV=1	PTHR23513/5.2E-41/--
BTA022189.1	gi|544762828|ref|WP_021188859.1|/0/FAD-dependent dehydrogenase [Sphingobacterium sp. IITKGP-BTPF85] &gt;gnl|BL_ORD_ID|645329 FAD-dependent dehydrogenase [Sphingobacterium sp. IITKGP-BTPF85]	NA	sht:KO02_21140/0.0/FAD-binding protein; K07137 uncharacterized protein	L195271/1e-124/---	A0A0K9QFT9/9e-157/A0A0K9QFT9_SPIOL Uncharacterized protein OS=Spinacia oleracea GN=SOVF_189250 PE=4 SV=1	PF01134/5.6E-5/Glucose inhibited division protein A
BTA022190.1	gi|544762830|ref|WP_021188861.1|/1.06458e-101/hypothetical protein [Sphingobacterium sp. IITKGP-BTPF85] &gt;gnl|BL_ORD_ID|645331 hypothetical protein L950_0228725 [Sphingobacterium sp. IITKGP-BTPF85]	NA	aka:TKWG_02405/4e-10/membrane protein; K06872 uncharacterized protein	PM0784/6e-32/---	NA	PTHR30373/5.9E-23/--
BTA022191.1	gi|672717347|emb|CDT26231.1|/1.8089e-112/conserved exported hypothetical protein [Sphingobacterium sp. PM2-P1-29]	NA	sht:KO02_21125/4e-101/beta-propeller domains of methanol dehydrogenase; K06872 uncharacterized protein	PM0783/4e-35/---	B9TL32/3e-23/B9TL32_RICCO Putative uncharacterized protein (Fragment) OS=Ricinus communis GN=RCOM_1847020 PE=4 SV=1	PTHR30373/8.5E-46/--
BTA022192.1	gi|672717346|emb|CDT26221.1|/0/Thioredoxin family protein [Sphingobacterium sp. PM2-P1-29]	Q7Y0E8/2e-08/NRX11_ORYSJ Probable nucleoredoxin 1-1 OS=Oryza sativa subsp. japonica GN=Os03g0405500 PE=2 SV=1	mmar:MODMU_1600/1e-22/Thioredoxin of cytochrome c-type biogenesis; K02199 cytochrome c biogenesis protein CcmG, thiol:disulfide interchange protein DsbE	SP1000/2e-20/---	Q248D0/3e-12/Q248D0_TETTS Thioredoxin domain protein OS=Tetrahymena thermophila (strain SB210) GN=TTHERM_00532370 PE=4 SV=1	PF14289/2.8E-9/Domain of unknown function (DUF4369)
BTA022193.1	gi|740916024|ref|WP_038701271.1|/4.98008e-71/hypothetical protein [Sphingobacterium sp. ML3W] &gt;gnl|BL_ORD_ID|1378944 hypothetical protein KO02_21115 [Sphingobacterium sp. ML3W]	NA	NA	NA	NA	PS51257/5.0/Prokaryotic membrane lipoprotein lipid attachment site profile.
BTA022194.1	gi|672714035|emb|CDS92534.1|/0/conserved exported hypothetical protein [Sphingobacterium sp. PM2-P1-29]	NA	aso:SFBmNL_00249/1e-15/N-acetylmuramoyl-L-alanine amidase; K01448 N-acetylmuramoyl-L-alanine amidase [EC:3.5.1.28]	BS_yngK/6e-130/---	V4BA60/6e-103/V4BA60_LOTGI Uncharacterized protein OS=Lottia gigantea GN=LOTGIDRAFT_156727 PE=4 SV=1	PF02638/3.3E-72/Glycosyl hydrolase-like 10
BTA022195.1	gi|544766460|ref|WP_021191985.1|/0/L-serine ammonia-lyase [Sphingobacterium sp. IITKGP-BTPF85] &gt;gnl|BL_ORD_ID|642572 serine dehydratase [Sphingobacterium sp. IITKGP-BTPF85]	NA	sht:KO02_21105/0.0/serine dehydratase; K01752 L-serine dehydratase [EC:4.3.1.17]	PA2443/2e-157/---	K1QJY3/5e-150/K1QJY3_CRAGI L-serine dehydratase OS=Crassostrea gigas GN=CGI_10002058 PE=4 SV=1	PTHR30182:SF1/8.8E-199/--
BTA022196.1	gi|820814304|gb|KKX51048.1|/0/membrane protein [Sphingobacterium sp. IITKGP-BTPF85]	NA	rti:DC20_01125/1e-89/SusC/RagA family TonB-linked outer membrane protein; K02014 iron complex outermembrane recepter protein	BS_ybbC/9e-67/---	A0A0D6LC88/3e-65/A0A0D6LC88_9BILA Uncharacterized protein (Fragment) OS=Ancylostoma ceylanicum GN=ANCCEY_15570 PE=4 SV=1	PF13715/2.0E-14/CarboxypepD_reg-like domain
BTA022197.1	gi|544766453|ref|WP_021191978.1|/1.53112e-133/hypothetical protein [Sphingobacterium sp. IITKGP-BTPF85] &gt;gnl|BL_ORD_ID|642566 hypothetical protein L950_0207260 [Sphingobacterium sp. IITKGP-BTPF85]	NA	NA	NA	NA	NA
BTA022199.1	gi|740916012|ref|WP_038701259.1|/3.20364e-176/hypothetical protein [Sphingobacterium sp. ML3W] &gt;gnl|BL_ORD_ID|1378938 hypothetical protein KO02_21065 [Sphingobacterium sp. ML3W]	NA	NA	NA	NA	NA
BTA022203.1	gi|817719363|ref|WP_046672673.1|/0/hypothetical protein [Sphingobacterium sp. Ag1] &gt;gnl|BL_ORD_ID|761980 hypothetical protein AAW12_05830 [Sphingobacterium sp. Ag1]	NA	NA	NA	NA	PF12741/1.8E-160/Susd and RagB outer membrane lipoprotein
BTA022206.1	gi|740915994|ref|WP_038701241.1|/0/hypothetical protein [Sphingobacterium sp. ML3W] &gt;gnl|BL_ORD_ID|1378929 hypothetical protein KO02_21010 [Sphingobacterium sp. ML3W]	NA	aso:SFBmNL_00249/2e-13/N-acetylmuramoyl-L-alanine amidase; K01448 N-acetylmuramoyl-L-alanine amidase [EC:3.5.1.28]	all1776_2/2e-113/---	K1QLG8/2e-115/K1QLG8_CRAGI UPF0748 protein yngK OS=Crassostrea gigas GN=CGI_10027369 PE=4 SV=1	PTHR30032:SF2/6.6E-71/--
BTA022207.1	gi|489103034|ref|WP_003012895.1|/0/SusC/RagA family TonB-linked outer membrane protein [Sphingobacterium spiritivorum] &gt;gnl|BL_ORD_ID|2139791 TonB-linked outer membrane protein, SusC/RagA family [Sphingobacterium spiritivorum ATCC 33300]	NA	scn:Solca_2757/2e-118/TonB-linked outer membrane protein, SusC/RagA family; K02014 iron complex outermembrane recepter protein	ZfepA/3e-08/---	A8DW90/9e-30/A8DW90_NEMVE Predicted protein (Fragment) OS=Nematostella vectensis GN=v1g225936 PE=4 SV=1	PTHR11532/6.0E-190/--
BTA022208.1	gi|820814272|gb|KKX51016.1|/0/metallophosphoesterase [Sphingobacterium sp. IITKGP-BTPF85]	Q5RG49/5e-12/ACSF4_DANRE Acyl-CoA synthetase family member 4 OS=Danio rerio GN=aasdh PE=3 SV=1	chl:Chy400_4120/6e-27/serine/threonine protein kinase; K12132 eukaryotic-like serine/threonine-protein kinase [EC:2.7.11.1]	MTH1485/7e-30/---	V3ZBT9/5e-16/V3ZBT9_LOTGI Uncharacterized protein (Fragment) OS=Lottia gigantea GN=LOTGIDRAFT_125913 PE=4 SV=1	PF13360/1.9E-6/PQQ-like domain
BTA022209.1	gi|672714062|emb|CDS92567.1|/0/Cellulase, cellulose 1,4-beta-cellobiosidase (fragment) [Sphingobacterium sp. PM2-P1-29]	Q8L7I0/8e-11/GUN19_ARATH Endoglucanase 19 OS=Arabidopsis thaliana GN=At4g11050 PE=2 SV=1	nia:A8C56_20350/0.0/cellulase; K01179 endoglucanase [EC:3.2.1.4]	NA	W7TV30/2e-15/W7TV30_9STRA Beta--endoglucanase OS=Nannochloropsis gaditana GN=Naga_100360g3 PE=4 SV=1	PF02927/2.9E-19/N-terminal ig-like domain of cellulase
BTA022210.1	gi|544766421|ref|WP_021191946.1|/0/N-acetylmuramic acid 6-phosphate etherase [Sphingobacterium sp. IITKGP-BTPF85] &gt;gnl|BL_ORD_ID|642543 N-acetylmuramic acid-6-phosphate etherase [Sphingobacterium sp. IITKGP-BTPF85]	NA	sht:KO02_20960/0.0/N-acetylmuramic acid-6-phosphate etherase; K07106 N-acetylmuramic acid 6-phosphate etherase [EC:4.2.1.126]	YPO2925/2e-87/---	A0A077ZK10/3e-76/A0A077ZK10_TRITR SIS 2 and DUF871 domain containing protein OS=Trichuris trichiura GN=TTRE_0000837601 PE=3 SV=1	PS01272/-/Glucokinase regulatory protein family signature.
BTA022211.1	gi|672714065|emb|CDS92572.1|/0/Sodium/solute symporter [Sphingobacterium sp. PM2-P1-29]	Q3ZMH1/7e-07/SC5A8_DANRE Sodium-coupled monocarboxylate transporter 1 OS=Danio rerio GN=slc5a8 PE=1 SV=1	dmo:Dmoj_GI18525/3e-09/GI18525 gene product from transcript GI18525-RA; K14388 solute carrier family 5 (sodium-coupled monocarboxylate transporter), member 8/12	NA	A0A0J7L3T5/9e-11/A0A0J7L3T5_LASNI Sodium-coupled monocarboxylate transporter 2-like protein OS=Lasius niger GN=RF55_2362 PE=3 SV=1	PS50283/9.712/Sodium:solute symporter family profile.
BTA022213.1	gi|820812138|gb|KKX49020.1|/0/peptidase M16 [Sphingobacterium sp. IITKGP-BTPF85]	Q54JQ2/3e-07/IDE_DICDI Insulin-degrading enzyme homolog OS=Dictyostelium discoideum GN=DDB_G0287851 PE=3 SV=1	mej:Q7A_1269/1e-36/peptidase; K07263 zinc protease [EC:3.4.24.-]	sll0915/3e-42/---	A0A061SBU4/4e-32/A0A061SBU4_9CHLO Processing peptidase (Fragment) OS=Tetraselmis sp. GSL018 GN=TSPGSL018_10453 PE=3 SV=1	PTHR11851:SF136/1.3E-149/--
BTA022214.1	gi|544761627|ref|WP_021188017.1|/6.21403e-161/hypothetical protein [Sphingobacterium sp. IITKGP-BTPF85] &gt;gnl|BL_ORD_ID|646103 hypothetical protein L950_0217990 [Sphingobacterium sp. IITKGP-BTPF85]	NA	sht:KO02_20905/1e-152/chromosome partitioning protein ParB; K03497 chromosome partitioning protein, ParB family	PA5562/2e-51/---	A0A077ZKX5/3e-46/A0A077ZKX5_TRITR CbiA and ParBc and KorB domain containing protein OS=Trichuris trichiura GN=TTRE_0000757601 PE=4 SV=1	SM00470/6.7E-25/ParB-like nuclease domain
BTA022216.1	gi|786225504|ref|WP_045755793.1|/0/signal peptidase I [Sphingobacterium sp. PM2-P1-29] &gt;gnl|BL_ORD_ID|1144241 Signal peptidase I [Sphingobacterium sp. PM2-P1-29]	NA	sht:KO02_20890/0.0/signal peptidase I; K03100 signal peptidase I [EC:3.4.21.89]	ZlepB/2e-22/---	A0A0A2W0M5/5e-20/A0A0A2W0M5_BEABA Mitochondrial inner membrane protease subunit 2 OS=Beauveria bassiana D1-5 GN=BBAD15_g375 PE=3 SV=1	PTHR12383:SF14/5.6E-52/--
BTA022217.1	gi|544761626|ref|WP_021188016.1|/4.87271e-176/pyridoxine 5&apos;-phosphate synthase [Sphingobacterium sp. IITKGP-BTPF85] &gt;gnl|BL_ORD_ID|646102 pyridoxamine 5&apos;-phosphate oxidase [Sphingobacterium sp. IITKGP-BTPF85]	NA	sht:KO02_20885/2e-172/pyridoxamine 5'-phosphate oxidase; K03474 pyridoxine 5-phosphate synthase [EC:2.6.99.2]	XF0060/2e-66/---	I1EZR9/2e-52/I1EZR9_AMPQE Uncharacterized protein OS=Amphimedon queenslandica PE=3 SV=1	PF03740/1.3E-92/Pyridoxal phosphate biosynthesis protein PdxJ
BTA022218.1	gi|544761624|ref|WP_021188014.1|/0/hypothetical protein [Sphingobacterium sp. IITKGP-BTPF85] &gt;gnl|BL_ORD_ID|646100 hypothetical protein L950_0217955 [Sphingobacterium sp. IITKGP-BTPF85]	NA	NA	NA	NA	PF11138/4.0E-51/Protein of unknown function (DUF2911)
BTA022219.1	gi|544761623|ref|WP_021188013.1|/0/hypothetical protein [Sphingobacterium sp. IITKGP-BTPF85] &gt;gnl|BL_ORD_ID|646099 hypothetical protein L950_0217950 [Sphingobacterium sp. IITKGP-BTPF85]	NA	tpyo:X956_00875/4e-43/neuramidase; K01186 sialidase-1 [EC:3.2.1.18]	NA	K3W9B7/3e-12/K3W9B7_PYTUL Uncharacterized protein OS=Pythium ultimum DAOM BR144 GN=PYU1_G001558 PE=4 SV=1	PF13320/8.7E-19/Domain of unknown function (DUF4091)
BTA022220.1	gi|544761622|ref|WP_021188012.1|/0/MFS transporter [Sphingobacterium sp. IITKGP-BTPF85] &gt;gnl|BL_ORD_ID|646098 major facilitator transporter [Sphingobacterium sp. IITKGP-BTPF85]	Q9FI76/2e-09/DNAT2_ARATH 1,4-dihydroxy-2-naphthoyl-CoA thioesterase 2 OS=Arabidopsis thaliana GN=DHNAT2 PE=2 SV=1	gdj:Gdia_1396/2e-47/glucose/galactose transporter; K12373 hexosaminidase [EC:3.2.1.52]	XF1462/6e-81/---	R7VCA3/3e-24/R7VCA3_CAPTE Uncharacterized protein OS=Capitella teleta GN=CAPTEDRAFT_103987 PE=4 SV=1	PTHR23514:SF10/1.7E-98/--
BTA022225.1	gi|672713812|emb|CDS92295.1|/1.50561e-117/Peptidyl-prolyl cis-trans isomerase [Sphingobacterium sp. PM2-P1-29]	Q8W4D0/1e-08/CPY71_ARATH Peptidyl-prolyl cis-trans isomerase CYP71 OS=Arabidopsis thaliana GN=CYP71 PE=1 SV=1	sht:KO02_20815/3e-118/peptidylprolyl isomerase; K03768 peptidyl-prolyl cis-trans isomerase B (cyclophilin B) [EC:5.2.1.8]	lin2475/9e-16/---	A0A077ZCN6/9e-12/A0A077ZCN6_TRITR Peptidyl-prolyl cis-trans isomerase OS=Trichuris trichiura GN=TTRE_0000560401 PE=4 SV=1	PTHR11071/1.2E-14/--
BTA022228.1	gi|544763430|ref|WP_021189413.1|/0/hypothetical protein [Sphingobacterium sp. IITKGP-BTPF85] &gt;gnl|BL_ORD_ID|644814 penicillin-binding protein [Sphingobacterium sp. IITKGP-BTPF85]	NA	cni:Calni_1716/1e-32/monofunctional biosynthetic peptidoglycan transglycosylase; K03814 monofunctional biosynthetic peptidoglycan transglycosylase [EC:2.4.1.-]	alr5324/2e-27/---	A9SYN1/5e-18/A9SYN1_PHYPA Penicillin-binding protein OS=Physcomitrella patens subsp. patens GN=PBP PE=4 SV=1	PF00912/4.2E-43/Transglycosylase
BTA022229.1	gi|665921883|ref|WP_031287934.1|/2.59936e-139/DNA-3-methyladenine glycosylase [Sphingobacterium sp. IITKGP-BTPF85] &gt;gnl|BL_ORD_ID|2446099 DNA-3-methyladenine glycosylase [Sphingobacterium sp. IITKGP-BTPF85]	NA	sht:KO02_20790/7e-124/DNA-3-methyladenine glycosylase; K01246 DNA-3-methyladenine glycosylase I [EC:3.2.2.20]	YPO4074/1e-60/---	A0A0A2VZE0/3e-58/A0A0A2VZE0_BEABA DNA-3-methyladenine glycosylase 1 OS=Beauveria bassiana D1-5 GN=BBAD15_g1217 PE=4 SV=1	PTHR30037/2.1E-92/--
BTA022231.1	gi|544763425|ref|WP_021189408.1|/0/hypothetical protein [Sphingobacterium sp. IITKGP-BTPF85] &gt;gnl|BL_ORD_ID|644810 ATP-dependent nuclease subunit B [Sphingobacterium sp. IITKGP-BTPF85]	NA	goy:GLS_c07200/7e-10/addB; double-strand break repair protein AddB; K16899 ATP-dependent helicase/nuclease subunit B [EC:3.1.-.- 3.6.4.12]	NA	NA	PF12705/1.0E-29/PD-(D/E)XK nuclease superfamily
BTA022232.1	gi|740915920|ref|WP_038701167.1|/0/hypothetical protein [Sphingobacterium sp. ML3W] &gt;gnl|BL_ORD_ID|1378887 hypothetical protein KO02_20765 [Sphingobacterium sp. ML3W]	NA	obt:OPIT5_15105/7e-14/DNA helicase UvrD; K16898 ATP-dependent helicase/nuclease subunit A [EC:3.1.-.- 3.6.4.12]	RP734/7e-10/---	NA	PF00580/9.8E-22/UvrD/REP helicase N-terminal domain
BTA022233.1	gi|544763423|ref|WP_021189406.1|/2.5221e-110/30S ribosomal protein S16 [Sphingobacterium sp. IITKGP-BTPF85] &gt;gnl|BL_ORD_ID|644808 30S ribosomal protein S16 [Sphingobacterium sp. IITKGP-BTPF85]	Q4G391/1e-16/RR16_EMIHU 30S ribosomal protein S16, chloroplastic OS=Emiliania huxleyi GN=rps16 PE=3 SV=1	sht:KO02_20760/5e-84/rpsP; 30S ribosomal protein S16; K02959 small subunit ribosomal protein S16	BH2483/1e-31/---	F2UF94/1e-21/F2UF94_SALR5 30S ribosomal protein S16 OS=Salpingoeca rosetta (strain ATCC 50818 / BSB-021) GN=PTSG_06946 PE=3 SV=1	PF00886/1.8E-24/Ribosomal protein S16
BTA022234.1	gi|740915916|ref|WP_038701163.1|/4.77795e-117/16S rRNA processing protein RimM [Sphingobacterium sp. ML3W] &gt;gnl|BL_ORD_ID|1378885 16S rRNA processing protein RimM [Sphingobacterium sp. ML3W]	NA	sht:KO02_20755/6e-118/16S rRNA processing protein RimM; K02860 16S rRNA processing protein RimM	NMA0794/7e-07/---	NA	PTHR33692/1.6E-19/--
BTA022236.1	gi|917353381|ref|WP_051960093.1|/0/multidrug transporter [Sphingobacterium sp. ML3W]	Q8MXQ3/9e-09/TM260_DICDI Transmembrane protein 260 homolog OS=Dictyostelium discoideum GN=DDB_G0275853 PE=3 SV=2	NA	NA	W2QV36/1e-07/W2QV36_PHYPN Uncharacterized protein OS=Phytophthora parasitica (strain INRA-310) GN=PPTG_05905 PE=4 SV=1	PTHR16214/5.0E-177/--
BTA022238.1	gi|544764237|ref|WP_021190157.1|/1.78907e-158/carbonic anhydrase [Sphingobacterium sp. IITKGP-BTPF85] &gt;gnl|BL_ORD_ID|644256 carbonic anhydrase [Sphingobacterium sp. IITKGP-BTPF85]	Q5BCC5/9e-62/CAN_EMENI Carbonic anhydrase OS=Emericella nidulans (strain FGSC A4 / ATCC 38163 / CBS 112.46 / NRRL 194 / M139) GN=AN1805 PE=1 SV=2	sht:KO02_20735/1e-134/carbonate dehydratase; K01673 carbonic anhydrase [EC:4.2.1.1]	VC0586/2e-67/---	T0S9F3/1e-68/T0S9F3_9STRA Carbonic anhydrase OS=Saprolegnia diclina VS20 GN=SDRG_03547 PE=3 SV=1	SM00947/1.7E-60/Carbonic anhydrase
BTA022240.1	gi|740915908|ref|WP_038701155.1|/0/ATPase [Sphingobacterium sp. ML3W] &gt;gnl|BL_ORD_ID|1378879 ATPase [Sphingobacterium sp. ML3W]	NA	sht:KO02_20720/0.0/ATPase; K06915 uncharacterized protein	Rv2510c/2e-145/---	A0A0A2WK57/1e-115/A0A0A2WK57_BEABA Uncharacterized protein yjgR OS=Beauveria bassiana D1-5 GN=BBAD15_g692 PE=4 SV=1	PF05872/2.2E-169/Bacterial protein of unknown function (DUF853)
BTA022241.1	gi|672713213|emb|CDS91675.1|/0/conserved exported hypothetical protein [Sphingobacterium sp. PM2-P1-29]	NA	bfa:Bfae_28250/5e-07/dTDP-glucose pyrophosphorylase; K00973 glucose-1-phosphate thymidylyltransferase [EC:2.7.7.24]	NA	M2W2N8/5e-17/M2W2N8_GALSU Uncharacterized protein OS=Galdieria sulphuraria GN=Gasu_27400 PE=4 SV=1	PF00483/8.5E-11/Nucleotidyl transferase
BTA022243.1	gi|544764229|ref|WP_021190149.1|/0/hypothetical protein [Sphingobacterium sp. IITKGP-BTPF85] &gt;gnl|BL_ORD_ID|644248 hypothetical protein L950_0222270 [Sphingobacterium sp. IITKGP-BTPF85]	NA	NA	NA	A8DVM2/1e-17/A8DVM2_NEMVE Predicted protein (Fragment) OS=Nematostella vectensis GN=v1g225750 PE=4 SV=1	PF09697/1.2E-5/Protein of unknown function (Porph_ging)
BTA022244.1	gi|672713201|emb|CDS91663.1|/0/2OG-Fe(II) oxygenase family oxidoreductase [Sphingobacterium sp. PM2-P1-29]	O04706/1e-26/GAO1B_WHEAT Gibberellin 20 oxidase 1-B OS=Triticum aestivum GN=GA20ox1B PE=2 SV=1	fve:101307058/2e-25/gibberellin 20 oxidase 1; K05282 gibberellin 20-oxidase [EC:1.14.11.12]	CC0200/6e-80/---	A4S5K9/3e-88/A4S5K9_OSTLU Uncharacterized protein OS=Ostreococcus lucimarinus (strain CCE9901) GN=OSTLU_17574 PE=3 SV=1	PR00682/7.1E-11/Isopenicillin N synthase signature
BTA022249.1	gi|665920875|ref|WP_031286926.1|/0/PSE family sulfate exporter [Sphingobacterium sp. IITKGP-BTPF85]	NA	nmz:NMBNZ0533_0344/3e-09/putative membrane protein; K19239 predicted membrane protein	Cgl0014/8e-17/---	A9UNW1/6e-50/A9UNW1_MONBE Uncharacterized protein (Fragment) OS=Monosiga brevicollis GN=4770 PE=4 SV=1	PF03601/8.7E-52/Conserved hypothetical protein 698
BTA022251.1	gi|820811617|gb|KKX48546.1|/1.93844e-156/hypothetical protein L950_0220580 [Sphingobacterium sp. IITKGP-BTPF85]	NA	NA	NA	NA	NA
BTA022252.1	gi|544761466|ref|WP_021187923.1|/3.42561e-138/nitroreductase [Sphingobacterium sp. IITKGP-BTPF85] &gt;gnl|BL_ORD_ID|646178 nitroreductase [Sphingobacterium sp. IITKGP-BTPF85]	NA	bge:BC1002_3795/5e-12/cob(II)yrinic acid a,c-diamide reductase; K04719 5,6-dimethylbenzimidazole synthase [EC:1.13.11.79]	PA3208/3e-16/---	A0A024U586/7e-37/A0A024U586_9STRA Uncharacterized protein OS=Aphanomyces invadans GN=H310_06686 PE=4 SV=1	PF00881/1.6E-25/Nitroreductase family
BTA022253.1	gi|544761465|ref|WP_021187922.1|/0/peptidase T [Sphingobacterium sp. IITKGP-BTPF85] &gt;gnl|BL_ORD_ID|646177 peptidase T [Sphingobacterium sp. IITKGP-BTPF85]	NA	sht:KO02_20620/0.0/peptidase T; K01258 tripeptide aminopeptidase [EC:3.4.11.4]	lin1892/1e-113/---	K4AQM2/4e-104/K4AQM2_SOLLC Uncharacterized protein OS=Solanum lycopersicum GN=Solyc00g024030.1 PE=3 SV=1	PTHR11014/3.4E-130/--
BTA022254.1	gi|672713189|emb|CDS91651.1|/1.69962e-156/Endonuclease/exonuclease/phosphatase [Sphingobacterium sp. PM2-P1-29]	NA	pmuc:ING2E5A_0904/3e-29/Tissue alpha-L-fucosidase; K01206 alpha-L-fucosidase [EC:3.2.1.51]	lin0348/7e-43/---	A0A060T5K9/2e-39/A0A060T5K9_BLAAD ARAD1C06226p OS=Blastobotrys adeninivorans GN=GNLVRS02_ARAD1C06226g PE=4 SV=1	PF13852/9.8E-69/Protein of unknown function (DUF4197)
BTA022255.1	gi|820811608|gb|KKX48537.1|/2.48112e-175/glycerophosphoryl diester phosphodiesterase [Sphingobacterium sp. IITKGP-BTPF85]	O14169/3e-06/PGC1_SCHPO Phosphatidylglycerol phospholipase C OS=Schizosaccharomyces pombe (strain 972 / ATCC 24843) GN=SPAC4D7.02c PE=3 SV=2	sht:KO02_20600/1e-159/glycerophosphodiester phosphodiesterase; K01126 glycerophosphoryl diester phosphodiesterase [EC:3.1.4.46]	L1007/2e-20/---	A0A0L0DDC4/8e-14/A0A0L0DDC4_THETB Glycerophosphoryl diester phosphodiesterase OS=Thecamonas trahens ATCC 50062 GN=AMSG_05847 PE=4 SV=1	PF03009/1.2E-20/Glycerophosphoryl diester phosphodiesterase family
BTA022256.1	gi|544761460|ref|WP_021187917.1|/0/RNA methyltransferase [Sphingobacterium sp. IITKGP-BTPF85] &gt;gnl|BL_ORD_ID|646172 RNA methyltransferase [Sphingobacterium sp. IITKGP-BTPF85]	NA	pef:A7E78_00455/1e-68/23S rRNA (guanine(2445)-N(2))/(guanine(2069)-N(7))-methyltransferase; K12297 23S rRNA (guanine2445-N2)-methyltransferase / 23S rRNA (guanine2069-N7)-methyltransferase [EC:2.1.1.173 2.1.1.264]	NMB0455/1e-69/---	A0A0D6L3V3/3e-51/A0A0D6L3V3_9BILA THUMP domain protein (Fragment) OS=Ancylostoma ceylanicum GN=ANCCEY_15467 PE=4 SV=1	PS51165/11.314/THUMP domain profile.
BTA022257.1	gi|672714969|emb|CDS94146.1|/0/MFS family major facilitator transporter [Sphingobacterium sp. PM2-P1-29]	NA	sht:KO02_20580/0.0/membrane protein; K08156 MFS transporter, DHA1 family, arabinose polymer utilization protein	araJ/7e-91/---	A0A0A2W0C5/4e-78/A0A0A2W0C5_BEABA Inner membrane transport protein ydhP OS=Beauveria bassiana D1-5 GN=BBAD15_g551 PE=4 SV=1	PTHR23501/2.4E-97/--
BTA022259.1	gi|544761642|ref|WP_021188025.1|/1.0528e-136/hypothetical protein [Sphingobacterium sp. IITKGP-BTPF85] &gt;gnl|BL_ORD_ID|646071 hypothetical protein L950_0214515 [Sphingobacterium sp. IITKGP-BTPF85]	NA	NA	NA	NA	NA
BTA022260.1	gi|672714965|emb|CDS94134.1|/0/Carboxy-terminal processing protease [Sphingobacterium sp. PM2-P1-29]	O04073/9e-35/CTPA_ACUOB C-terminal processing peptidase, chloroplastic OS=Acutodesmus obliquus GN=ctpA PE=1 SV=1	sht:KO02_20555/0.0/peptidase S41; K03797 carboxyl-terminal processing protease [EC:3.4.21.102]	aq_797/5e-50/---	A0A0D6L3U2/6e-68/A0A0D6L3U2_9BILA Peptidase, S41 family (Fragment) OS=Ancylostoma ceylanicum GN=ANCCEY_15283 PE=4 SV=1	SM00245/1.5E-42/tail specific protease
BTA022262.1	gi|820812788|gb|KKX49620.1|/0/excinuclease ABC subunit A [Sphingobacterium sp. IITKGP-BTPF85]	Q9CXJ4/4e-08/ABCB8_MOUSE ATP-binding cassette sub-family B member 8, mitochondrial OS=Mus musculus GN=Abcb8 PE=1 SV=1	sht:KO02_20530/0.0/excinuclease ABC subunit A; K03701 excinuclease ABC subunit A	BH3594/0.0/---	A0A0A2VTY0/0.0/A0A0A2VTY0_BEABA UvrABC system protein A OS=Beauveria bassiana D1-5 GN=BBAD15_g3536 PE=3 SV=1	PS00211/-/ABC transporters family signature.
BTA022263.1	gi|672714957|emb|CDS94107.1|/1.37135e-144/Integral membrane sensor signal transduction histidine kinase [Sphingobacterium sp. PM2-P1-29]	Q1XD95/4e-12/YCF26_PYRYE Uncharacterized sensor-like histidine kinase ycf26 OS=Pyropia yezoensis GN=ycf26 PE=3 SV=1	chz:CHSO_0728/1e-64/two component system sensor histidine kinase; K07636 two-component system, OmpR family, phosphate regulon sensor histidine kinase PhoR [EC:2.7.13.3]	BS_phoR_3/3e-26/---	A0A0N5E7M4/5e-18/A0A0N5E7M4_TRIMR Uncharacterized protein OS=Trichuris muris PE=4 SV=1	SM00388/0.0074/His Kinase A (phosphoacceptor) domain
BTA022264.1	gi|672714956|emb|CDS94104.1|/0/conserved exported hypothetical protein [Sphingobacterium sp. PM2-P1-29]	NA	NA	NA	B9TDL6/6e-12/B9TDL6_RICCO Putative uncharacterized protein (Fragment) OS=Ricinus communis GN=RCOM_1858910 PE=4 SV=1	PF14905/1.2E-73/Outer membrane protein beta-barrel family
BTA022265.1	gi|665920961|ref|WP_031287012.1|/2.6782e-96/osmotically inducible protein OsmC [Sphingobacterium sp. IITKGP-BTPF85]	NA	sht:KO02_20520/6e-95/osmotically inducible protein OsmC; K07397 putative redox protein	PA0653/3e-29/---	A0A0L0HDT5/2e-22/A0A0L0HDT5_SPIPN Uncharacterized protein OS=Spizellomyces punctatus DAOM BR117 GN=SPPG_05891 PE=4 SV=1	PF02566/1.1E-20/OsmC-like protein
BTA022266.1	gi|672714953|emb|CDS94099.1|/0/Long-chain fatty acid transporter [Sphingobacterium sp. PM2-P1-29]	NA	sht:KO02_20510/0.0/long-chain fatty acid transporter; K06076 long-chain fatty acid transport protein	NMA0178/3e-23/---	R7UJQ3/7e-24/R7UJQ3_CAPTE Uncharacterized protein (Fragment) OS=Capitella teleta GN=CAPTEDRAFT_89805 PE=4 SV=1	PTHR35093:SF2/5.9E-48/--
BTA022269.1	gi|672715759|emb|CDT00290.1|/0/Alpha-L-fucosidase [Sphingobacterium sp. PM2-P1-29]	Q8GW72/2e-101/FUCO1_ARATH Alpha-L-fucosidase 1 OS=Arabidopsis thaliana GN=FUC1 PE=1 SV=2	sht:KO02_20490/0.0/alpha-L-fucosidase; K01206 alpha-L-fucosidase [EC:3.2.1.51]	SP2146/1e-79/---	M0RUD6/1e-101/M0RUD6_MUSAM Uncharacterized protein OS=Musa acuminata subsp. malaccensis PE=4 SV=1	PTHR10030/1.5E-144/--
BTA022270.1	gi|672715754|emb|CDT00246.1|/0/conserved exported hypothetical protein [Sphingobacterium sp. PM2-P1-29]	NA	NA	NA	A0A0D0DKI8/9e-09/A0A0D0DKI8_9HOMO Unplaced genomic scaffold scaffold_52, whole genome shotgun sequence OS=Paxillus rubicundulus Ve08.2h10 GN=PAXRUDRAFT_823257 PE=4 SV=1	PF09471/3.0E-15/IgA Peptidase M64
BTA022274.1	gi|544766280|ref|WP_021191854.1|/5.33603e-130/hypothetical protein [Sphingobacterium sp. IITKGP-BTPF85] &gt;gnl|BL_ORD_ID|642684 hypothetical protein L950_0204955 [Sphingobacterium sp. IITKGP-BTPF85]	NA	twi:Thewi_1735/4e-13/HAD-superfamily hydrolase, subfamily IA, variant 1; K01091 phosphoglycolate phosphatase [EC:3.1.3.18]	PA2067/1e-13/---	D8M2W5/4e-10/D8M2W5_BLAHO Uncharacterized protein OS=Blastocystis hominis GN=GSBLH_T00002780001 PE=4 SV=1	PTHR18901/5.0E-33/--
BTA022275.1	gi|672715745|emb|CDT00161.1|/0/Oxidoreductase [Sphingobacterium sp. PM2-P1-29]	NA	rrd:RradSPS_2609/3e-44/GMC oxidoreductase; K20927 2-methyl-1,2-propanediol dehydrogenase [EC:1.1.1.400]	AGl980/0.0/---	B1X5L2/1e-60/B1X5L2_PAUCH Glucose-methanol-choline (GMC) oxidoreductase:NAD binding site OS=Paulinella chromatophora GN=PCC_0818 PE=4 SV=1	PTHR11552/3.1E-53/--
BTA022276.1	gi|672713648|emb|CDS92128.1|/0/conserved exported hypothetical protein [Sphingobacterium sp. PM2-P1-29]	NA	rti:DC20_01125/9e-146/SusC/RagA family TonB-linked outer membrane protein; K02014 iron complex outermembrane recepter protein	NA	A8DW90/3e-16/A8DW90_NEMVE Predicted protein (Fragment) OS=Nematostella vectensis GN=v1g225936 PE=4 SV=1	PF00593/1.1E-24/TonB dependent receptor
BTA022277.1	gi|665923293|ref|WP_031289344.1|/0/alpha-1,6-mannanase [Sphingobacterium sp. IITKGP-BTPF85]	O14131/5e-06/MU191_SCHPO Meiotically up-regulated gene 191 protein OS=Schizosaccharomyces pombe (strain 972 / ATCC 24843) GN=mug191 PE=1 SV=1	NA	lin0763/2e-17/---	Q6CGF0/2e-18/Q6CGF0_YARLI YALI0A19888p OS=Yarrowia lipolytica (strain CLIB 122 / E 150) GN=YALI0_A19888g PE=4 SV=1	PF03663/1.6E-41/Glycosyl hydrolase family 76
BTA022278.1	gi|672713651|emb|CDS92131.1|/0/PRTRC system protein C [Sphingobacterium sp. PM2-P1-29]	Q6P6V7/4e-08/TCAF3_RAT TRPM8 channel-associated factor 3 OS=Rattus norvegicus GN=Tcaf3 PE=2 SV=1	NA	NA	A0A064BBJ5/2e-09/A0A064BBJ5_ASPOZ Cell wall associated protein OS=Aspergillus oryzae 100-8 GN=AO1008_11188 PE=4 SV=1	PF13402/9.8E-86/Peptidase M60, enhancin and enhancin-like
BTA022280.1	gi|672713656|emb|CDS92136.1|/0/conserved exported hypothetical protein [Sphingobacterium sp. PM2-P1-29]	Q10MJ1/0.0/CGEP_ORYSJ Probable glutamyl endopeptidase, chloroplastic OS=Oryza sativa subsp. japonica GN=GEP PE=2 SV=1	amai:I635_17145/2e-13/dipeptidyl peptidase IV; K01278 dipeptidyl-peptidase 4 [EC:3.4.14.5]	CC2671/0.0/---	A0A0L9UA45/0.0/A0A0L9UA45_PHAAN Uncharacterized protein OS=Phaseolus angularis GN=LR48_Vigan03g278600 PE=4 SV=1	PF00326/6.6E-23/Prolyl oligopeptidase family
BTA022281.1	gi|544766272|ref|WP_021191846.1|/1.00093e-121/hypothetical protein [Sphingobacterium sp. IITKGP-BTPF85] &gt;gnl|BL_ORD_ID|642678 hypothetical protein L950_0204865 [Sphingobacterium sp. IITKGP-BTPF85]	NA	NA	NA	NA	PF11138/1.6E-45/Protein of unknown function (DUF2911)
BTA022283.1	gi|820814775|gb|KKX51498.1|/0/2-isopropylmalate synthase [Sphingobacterium sp. IITKGP-BTPF85]	O04973/8e-138/LEU1A_SOLPN 2-isopropylmalate synthase A OS=Solanum pennellii GN=IPMSA PE=2 SV=1	pep:AQ505_04370/0.0/2-isopropylmalate synthase; K01649 2-isopropylmalate synthase [EC:2.3.3.13]	PM1962/3e-145/---	W9R4M5/2e-139/W9R4M5_9ROSA 2-isopropylmalate synthase 2 OS=Morus notabilis GN=L484_024708 PE=3 SV=1	PS50991/41.874/Pyruvate carboxyltransferase domain.
BTA022288.1	gi|544766266|ref|WP_021191840.1|/0/ketol-acid reductoisomerase [Sphingobacterium sp. IITKGP-BTPF85] &gt;gnl|BL_ORD_ID|642672 ketol-acid reductoisomerase [Sphingobacterium sp. IITKGP-BTPF85]	P38674/2e-30/ILV5_NEUCR Ketol-acid reductoisomerase, mitochondrial OS=Neurospora crassa (strain ATCC 24698 / 74-OR23-1A / CBS 708.71 / DSM 1257 / FGSC 987) GN=ilv-2 PE=3 SV=2	sht:KO02_20330/0.0/ketol-acid reductoisomerase; K00053 ketol-acid reductoisomerase [EC:1.1.1.86]	VC0162/0.0/---	A0A0M0JUG2/0.0/A0A0M0JUG2_9EUKA Ketol-acid reductoisomerase OS=Chrysochromulina sp. CCMP291 GN=Ctob_006115 PE=3 SV=1	PF01450/2.9E-21/Acetohydroxy acid isomeroreductase, catalytic domain
BTA022290.1	gi|544766263|ref|WP_021191837.1|/0/dihydroxy-acid dehydratase [Sphingobacterium sp. IITKGP-BTPF85] &gt;gnl|BL_ORD_ID|642669 dihydroxy-acid dehydratase [Sphingobacterium sp. IITKGP-BTPF85]	Q9LIR4/0.0/ILVD_ARATH Dihydroxy-acid dehydratase, chloroplastic OS=Arabidopsis thaliana GN=DHAD PE=1 SV=1	sht:KO02_20305/0.0/dihydroxy-acid dehydratase; K01687 dihydroxy-acid dehydratase [EC:4.2.1.9]	L0077/0.0/---	U9U245/0.0/U9U245_RHIID Uncharacterized protein OS=Rhizophagus irregularis (strain DAOM 181602 / DAOM 197198 / MUCL 43194) GN=GLOINDRAFT_182889 PE=3 SV=1	PF00920/3.8E-207/Dehydratase family
BTA022291.1	gi|544766262|ref|WP_021191836.1|/0/branched-chain amino acid aminotransferase [Sphingobacterium sp. IITKGP-BTPF85] &gt;gnl|BL_ORD_ID|642668 branched-chain amino acid aminotransferase [Sphingobacterium sp. IITKGP-BTPF85]	Q9ASR4/5e-21/BCAL2_ARATH Branched-chain-amino-acid aminotransferase-like protein 2 OS=Arabidopsis thaliana GN=At5g27410 PE=2 SV=1	sht:KO02_20300/0.0/branched-chain amino acid aminotransferase; K00826 branched-chain amino acid aminotransferase [EC:2.6.1.42]	PA5013/1e-62/---	A0A077ZDQ7/1e-56/A0A077ZDQ7_TRITR Aminotran 4 domain containing protein OS=Trichuris trichiura GN=TTRE_0000682901 PE=3 SV=1	PTHR11825:SF7/8.3E-66/--
BTA022292.1	gi|544766261|ref|WP_021191835.1|/2.37727e-49/ATP synthase subunit epsilon, partial [Sphingobacterium sp. IITKGP-BTPF85] &gt;gnl|BL_ORD_ID|642667 ATP synthase subunit epsilon [Sphingobacterium sp. IITKGP-BTPF85]	O78492/1e-10/ATPE_GUITH ATP synthase epsilon chain, chloroplastic OS=Guillardia theta GN=atpE PE=3 SV=1	sht:KO02_20285/8e-49/ATP synthase subunit epsilon; K02114 F-type H+-transporting ATPase subunit epsilon	CC3445/3e-16/---	W0RYG4/4e-10/W0RYG4_PORPP ATP synthase epsilon chain, chloroplastic OS=Porphyridium purpureum GN=atpE PE=3 SV=1	PD000944/6.0E-10/ATP SYNTHASE ION EPSILON SUBUNIT HYDROLASE CF1 SYNTHESIS CHAIN HYDROGEN
BTA022294.1	gi|740915756|ref|WP_038701003.1|/0/signal transduction protein [Sphingobacterium sp. ML3W] &gt;gnl|BL_ORD_ID|1378791 signal transduction protein [Sphingobacterium sp. ML3W]	NA	sht:KO02_20240/0.0/signal transduction protein; K07182 CBS domain-containing protein	aq_2107/4e-57/---	NA	PF03445/8.1E-45/Putative nucleotidyltransferase DUF294
BTA022295.1	gi|672716544|emb|CDT08521.1|/0/conserved hypothetical protein [Sphingobacterium sp. PM2-P1-29]	Q86CZ2/6e-25/DHKK_DICDI Hybrid signal transduction histidine kinase K OS=Dictyostelium discoideum GN=dhkK PE=1 SV=1	ava:Ava_2239/1e-42/adenylate/guanylate cyclase; K01768 adenylate cyclase [EC:4.6.1.1]	MA1957_2/1e-24/---	A0A0L0HV44/2e-50/A0A0L0HV44_SPIPN PAS domain S-box protein OS=Spizellomyces punctatus DAOM BR117 GN=SPPG_00473 PE=4 SV=1	PTHR24423:SF479/2.2E-127/--
BTA022296.1	gi|672716543|emb|CDT08512.1|/0/conserved hypothetical protein [Sphingobacterium sp. PM2-P1-29]	NA	hgi:ABY42_15960/1e-15/glycosyl hydrolase family 88; K15532 unsaturated rhamnogalacturonyl hydrolase [EC:3.2.1.172]	YPO0840/5e-41/---	F2U2M0/7e-60/F2U2M0_SALR5 Glycosyl hydrolase, family 88 OS=Salpingoeca rosetta (strain ATCC 50818 / BSB-021) GN=PTSG_02094 PE=4 SV=1	PTHR33886/4.4E-94/--
BTA022297.1	gi|665923285|ref|WP_031289336.1|/0/hypothetical protein [Sphingobacterium sp. IITKGP-BTPF85]	NA	NA	SMb20536/2e-28/---	A0A0F4YQU7/2e-26/A0A0F4YQU7_TALEM Uncharacterized protein OS=Rasamsonia emersonii CBS 393.64 GN=T310_5775 PE=4 SV=1	PTHR35339:SF1/8.6E-112/--
BTA022298.1	gi|672716539|emb|CDT08469.1|/0/TonB-dependent receptor plug [Sphingobacterium sp. PM2-P1-29]	NA	rti:DC20_01125/4e-63/SusC/RagA family TonB-linked outer membrane protein; K02014 iron complex outermembrane recepter protein	NA	NA	PTHR11532:SF57/1.7E-99/--
BTA022300.1	gi|740915746|ref|WP_038700993.1|/1.39001e-167/carbohydrate kinase [Sphingobacterium sp. ML3W] &gt;gnl|BL_ORD_ID|1378785 carbohydrate kinase [Sphingobacterium sp. ML3W]	NA	NA	AGl2672/5e-20/---	B9THG6/6e-09/B9THG6_RICCO Putative uncharacterized protein OS=Ricinus communis GN=RCOM_1822530 PE=4 SV=1	PF02782/3.8E-6/FGGY family of carbohydrate kinases, C-terminal domain
BTA022301.1	gi|739671072|ref|WP_037526258.1|/0/transcriptional regulator [Sphingobacterium sp. IITKGP-BTPF85]	NA	drm:Dred_3243/2e-07/transcriptional regulator, GntR family; K07979 GntR family transcriptional regulator	L0146/2e-07/---	NA	PS50949/16.545/GntR-type HTH domain profile.
BTA022302.1	gi|544764339|ref|WP_021190250.1|/2.94045e-116/hypothetical protein [Sphingobacterium sp. IITKGP-BTPF85] &gt;gnl|BL_ORD_ID|644166 aldehyde dehydrogenase [Sphingobacterium sp. IITKGP-BTPF85]	NA	NA	NA	NA	PF13590/5.5E-27/Domain of unknown function (DUF4136)
BTA022303.1	gi|672716518|emb|CDT08264.1|/0/putative glutamine-dependent NAD(+) synthetase [Sphingobacterium sp. PM2-P1-29]	Q5ZMA6/2e-14/NADE_CHICK Glutamine-dependent NAD(+) synthetase OS=Gallus gallus GN=NADSYN1 PE=2 SV=1	sht:KO02_20190/0.0/NAD+ synthetase; K01950 NAD+ synthase (glutamine-hydrolysing) [EC:6.3.5.1]	slr1691_2/4e-104/---	X6MTL3/9e-111/X6MTL3_RETFI NAD synthetase (Fragment) OS=Reticulomyxa filosa GN=RFI_20141 PE=4 SV=1	PTHR23090/3.8E-133/--
BTA022304.1	gi|544764338|ref|WP_021190249.1|/1.47616e-102/hypothetical protein [Sphingobacterium sp. IITKGP-BTPF85] &gt;gnl|BL_ORD_ID|644165 hypothetical protein L950_0222220 [Sphingobacterium sp. IITKGP-BTPF85]	NA	sht:KO02_20185/2e-100/hypothetical protein; K03772 FKBP-type peptidyl-prolyl cis-trans isomerase FkpA [EC:5.2.1.8]	NA	NA	PS50059/12.41/FKBP-type peptidyl-prolyl cis-trans isomerase domain profile.
BTA022305.1	gi|672716514|emb|CDT08234.1|/0/TonB-dependent outer membrane receptor [Sphingobacterium sp. PM2-P1-29]	NA	sht:KO02_20170/0.0/TonB-dependent receptor; K16089 outer membrane receptor for ferrienterochelin and colicins	Z1617/4e-15/---	A0A0A2W198/8e-09/A0A0A2W198_BEABA Colicin I receptor OS=Beauveria bassiana D1-5 GN=BBAD15_g114 PE=4 SV=1	PTHR30069:SF2/2.5E-46/--
BTA022306.1	gi|665922371|ref|WP_031288422.1|/3.00498e-75/aspartate 1-decarboxylase [Sphingobacterium sp. IITKGP-BTPF85] &gt;gnl|BL_ORD_ID|2446311 aspartate decarboxylase [Sphingobacterium sp. IITKGP-BTPF85]	NA	sht:KO02_20160/3e-75/aspartate decarboxylase; K01579 aspartate 1-decarboxylase [EC:4.1.1.11]	BH1689/2e-49/---	B9GBB4/4e-23/B9GBB4_ORYSJ 3-methyl-2-oxobutanoate hydroxymethyltransferase OS=Oryza sativa subsp. japonica GN=OsJ_34339 PE=3 SV=1	PTHR21012/3.4E-62/--
BTA022308.1	gi|665922370|ref|WP_031288421.1|/0/starch synthase [Sphingobacterium sp. IITKGP-BTPF85] &gt;gnl|BL_ORD_ID|2446310 glycogen synthase [Sphingobacterium sp. IITKGP-BTPF85]	Q0WVX5/6e-12/SSY4_ARATH Probable starch synthase 4, chloroplastic/amyloplastic OS=Arabidopsis thaliana GN=SS4 PE=2 SV=1	sht:KO02_20150/0.0/starch synthase; K00703 starch synthase [EC:2.4.1.21]	TM0895/2e-27/---	K7L5I8/2e-12/K7L5I8_SOYBN Starch synthase, chloroplastic/amyloplastic OS=Glycine max PE=3 SV=1	PTHR12526:SF342/1.1E-15/--
BTA022309.1	gi|544764329|ref|WP_021190240.1|/1.94968e-112/2-C-methyl-D-erythritol 2,4-cyclodiphosphate synthase [Sphingobacterium sp. IITKGP-BTPF85] &gt;gnl|BL_ORD_ID|644161 2-C-methyl-D-erythritol 2,4-cyclodiphosphate synthase [Sphingobacterium sp. IITKGP-BTPF85]	Q9CAK8/1e-42/ISPF_ARATH 2-C-methyl-D-erythritol 2,4-cyclodiphosphate synthase, chloroplastic OS=Arabidopsis thaliana GN=ISPF PE=1 SV=1	sht:KO02_20145/1e-105/2-C-methyl-D-erythritol 2,4-cyclodiphosphate synthase; K01770 2-C-methyl-D-erythritol 2,4-cyclodiphosphate synthase [EC:4.6.1.12]	alr3883/7e-54/---	B1X3R9/1e-49/B1X3R9_PAUCH 2-C-methyl-D-erythritol 2,4-cyclodiphosphate synthase OS=Paulinella chromatophora GN=ispF PE=3 SV=1	PTHR32125:SF5/9.6E-41/--
BTA022310.1	gi|740915723|ref|WP_038700970.1|/0/peptidase [Sphingobacterium sp. ML3W] &gt;gnl|BL_ORD_ID|1378772 peptidase [Sphingobacterium sp. ML3W]	NA	sht:KO02_20135/0.0/peptidase; K05366 penicillin-binding protein 1A [EC:2.4.1.- 3.4.-.-]	BMEI1055/2e-82/---	K4AR51/5e-78/K4AR51_SOLLC Uncharacterized protein OS=Solanum lycopersicum GN=Solyc00g066150.1 PE=4 SV=1	PF00905/5.9E-25/Penicillin binding protein transpeptidase domain
BTA022311.1	gi|740915721|ref|WP_038700968.1|/0/excinuclease ABC subunit C [Sphingobacterium sp. ML3W] &gt;gnl|BL_ORD_ID|1378771 excinuclease ABC subunit C [Sphingobacterium sp. ML3W]	NA	sht:KO02_20130/0.0/excinuclease ABC subunit C; K03703 excinuclease ABC subunit C	BS_uvrC/5e-118/---	A0A0A2VCP0/1e-77/A0A0A2VCP0_BEABA UvrABC system protein C OS=Beauveria bassiana D1-5 GN=BBAD15_g10903 PE=3 SV=1	PF01541/1.6E-10/GIY-YIG catalytic domain
BTA022313.1	gi|544763986|ref|WP_021189935.1|/0/hypothetical protein [Sphingobacterium sp. IITKGP-BTPF85] &gt;gnl|BL_ORD_ID|644457 TonB-linked outer membrane protein, SusC/RagA family [Sphingobacterium sp. IITKGP-BTPF85]	NA	nko:Niako_0054/2e-109/TonB-dependent receptor; K02014 iron complex outermembrane recepter protein	NA	B9TL41/4e-27/B9TL41_RICCO Putative uncharacterized protein (Fragment) OS=Ricinus communis GN=RCOM_2093760 PE=4 SV=1	PTHR11532/8.6E-219/--
BTA022314.1	gi|672713443|emb|CDS91914.1|/0/SusD family protein [Sphingobacterium sp. PM2-P1-29]	NA	NA	NA	NA	PF14322/1.3E-25/Starch-binding associating with outer membrane
BTA022317.1	gi|544762591|ref|WP_021188679.1|/0/hypothetical protein [Sphingobacterium sp. IITKGP-BTPF85] &gt;gnl|BL_ORD_ID|645496 cysteinyl-tRNA synthetase [Sphingobacterium sp. IITKGP-BTPF85]	NA	NA	NA	NA	NA
BTA022318.1	gi|544765550|ref|WP_021191302.1|/0/hypothetical protein [Sphingobacterium sp. IITKGP-BTPF85] &gt;gnl|BL_ORD_ID|643164 peptidyl-prolyl cis-trans isomerase [Sphingobacterium sp. IITKGP-BTPF85]	P0DMT5/8e-07/PIN1B_THEAN Buparvaquone-resistant peptidyl-prolyl cis-trans isomerase NIMA-interacting 1 OS=Theileria annulata GN=PIN1 PE=1 SV=1	sht:KO02_20045/0.0/peptidylprolyl isomerase; K03771 peptidyl-prolyl cis-trans isomerase SurA [EC:5.2.1.8]	RSc0516/3e-21/---	T1HWV0/1e-07/T1HWV0_RHOPR Uncharacterized protein (Fragment) OS=Rhodnius prolixus PE=4 SV=1	PS01096/-/PpiC-type peptidyl-prolyl cis-trans isomerase signature.
BTA022319.1	gi|544765551|ref|WP_021191303.1|/0/hypothetical protein [Sphingobacterium sp. IITKGP-BTPF85] &gt;gnl|BL_ORD_ID|643165 hypothetical protein L950_0230585 [Sphingobacterium sp. IITKGP-BTPF85]	D4B0N9/2e-26/6PGL_ARTBC Probable 6-phosphogluconolactonase ARB_02015 OS=Arthroderma benhamiae (strain ATCC MYA-4681 / CBS 112371) GN=ARB_02015 PE=1 SV=1	psty:BFS30_12245/4e-85/6-phosphogluconolactonase; K07404 6-phosphogluconolactonase [EC:3.1.1.31]	BS_ykgB/1e-55/---	K3WIQ9/5e-53/K3WIQ9_PYTUL Uncharacterized protein OS=Pythium ultimum DAOM BR144 GN=PYU1_G004840 PE=4 SV=1	PF10282/2.0E-106/Lactonase, 7-bladed beta-propeller
BTA022320.1	gi|740915697|ref|WP_038700944.1|/0/monovalent cation/H+ antiporter subunit D [Sphingobacterium sp. ML3W] &gt;gnl|BL_ORD_ID|1378756 monovalent cation/H+ antiporter subunit D [Sphingobacterium sp. ML3W]	Q8MA16/8e-27/NU2C_CHAGL NAD(P)H-quinone oxidoreductase subunit 2, chloroplastic OS=Chaetosphaeridium globosum GN=ndhB PE=3 SV=1	sht:KO02_20020/0.0/monovalent cation/H+ antiporter subunit D; K05568 multicomponent Na+:H+ antiporter subunit D	BH1316/3e-120/---	A0A0K9Q9R3/0.0/A0A0K9Q9R3_SPIOL Uncharacterized protein OS=Spinacia oleracea GN=SOVF_209280 PE=4 SV=1	PR01437/7.7E-10/NADH-ubiquinone oxidoreductase subunit 4 signature
BTA022321.1	gi|672713430|emb|CDS91901.1|/0/Monovalent cation/H+ antiporter subunit A [Sphingobacterium sp. PM2-P1-29]	B1X491/5e-46/NU5C1_PAUCH NAD(P)H-quinone oxidoreductase subunit 5, organellar chromatophore 1 OS=Paulinella chromatophora GN=ndhF1 PE=3 SV=1	sht:KO02_20005/0.0/cation:proton antiporter; K05565 multicomponent Na+:H+ antiporter subunit A	BMEII0770_1/1e-92/---	R7U7J4/2e-54/R7U7J4_CAPTE Uncharacterized protein (Fragment) OS=Capitella teleta GN=CAPTEDRAFT_71353 PE=4 SV=1	PF00361/3.4E-66/Proton-conducting membrane transporter
BTA022322.1	gi|544764550|ref|WP_021190431.1|/0/hypothetical protein [Sphingobacterium sp. IITKGP-BTPF85] &gt;gnl|BL_ORD_ID|643960 TonB-linked outer membrane protein [Sphingobacterium sp. IITKGP-BTPF85]	NA	scn:Solca_0100/4e-68/TonB-linked outer membrane protein, SusC/RagA family; K02014 iron complex outermembrane recepter protein	RSc2919/1e-14/---	A0A0N4ZAF8/5e-07/A0A0N4ZAF8_PARTI Uncharacterized protein OS=Parastrongyloides trichosuri PE=4 SV=1	PTHR11532/6.3E-170/--
BTA022325.1	gi|544764559|ref|WP_021190440.1|/0/hypothetical protein [Sphingobacterium sp. IITKGP-BTPF85] &gt;gnl|BL_ORD_ID|643969 monooxygenase [Sphingobacterium sp. IITKGP-BTPF85]	P93236/5e-25/ABA2_SOLLC Zeaxanthin epoxidase, chloroplastic OS=Solanum lycopersicum PE=2 SV=1	ccx:COCOR_04724/9e-73/FAD-dependent oxidoreductase; K21272 aurachin C monooxygenase/isomerase [EC:1.14.13.222]	SA2099/2e-62/---	T1NWZ4/8e-155/T1NWZ4_TRIUA Uncharacterized protein OS=Triticum urartu PE=4 SV=1	PR00420/2.7E-15/Aromatic-ring hydroxylase (flavoprotein monooxygenase) signature
BTA022326.1	gi|672713301|emb|CDS91767.1|/0/4-hydroxythreonine-4-phosphate dehydrogenase [Sphingobacterium sp. PM2-P1-29]	NA	sht:KO02_19910/0.0/4-hydroxythreonine-4-phosphate dehydrogenase; K00097 4-hydroxythreonine-4-phosphate dehydrogenase [EC:1.1.1.262]	aq_852/1e-68/---	A0A0J7KEX9/1e-57/A0A0J7KEX9_LASNI Pyridoxal phosphate biosynthetic protein OS=Lasius niger GN=RF55_11437 PE=3 SV=1	PTHR30004/1.6E-140/--
BTA022327.1	gi|544764561|ref|WP_021190442.1|/0/tRNA nucleotidyltransferase [Sphingobacterium sp. IITKGP-BTPF85] &gt;gnl|BL_ORD_ID|643971 tRNA nucleotidyltransferase [Sphingobacterium sp. IITKGP-BTPF85]	P21269/3e-26/CCA1_YEAST CCA tRNA nucleotidyltransferase, mitochondrial OS=Saccharomyces cerevisiae (strain ATCC 204508 / S288c) GN=CCA1 PE=1 SV=1	gfo:GFO_2283/0.0/tRNA nucleotidyltransferase; K00974 tRNA nucleotidyltransferase (CCA-adding enzyme) [EC:2.7.7.72 3.1.3.- 3.1.4.-]	ML2697/8e-70/---	B6JYN9/8e-35/B6JYN9_SCHJY ATP(CTP) tRNA nucleotidyltransferase OS=Schizosaccharomyces japonicus (strain yFS275 / FY16936) GN=SJAG_01704 PE=3 SV=1	SM00471/2.8E-4/Metal dependent phosphohydrolases with conserved 'HD' motif.
BTA022328.1	gi|672713304|emb|CDS91770.1|/1.39247e-153/tRNA dimethylallyltransferase [Sphingobacterium sp. PM2-P1-29]	Q9C5J6/2e-18/IPT9_ARATH tRNA dimethylallyltransferase 9 OS=Arabidopsis thaliana GN=IPT9 PE=2 SV=1	sht:KO02_19895/7e-152/tRNA delta(2)-isopentenylpyrophosphate transferase; K00791 tRNA dimethylallyltransferase [EC:2.5.1.75]	BH2366/5e-55/---	R7U288/1e-44/R7U288_CAPTE Uncharacterized protein (Fragment) OS=Capitella teleta GN=CAPTEDRAFT_90108 PE=3 SV=1	PTHR11088/9.0E-65/--
BTA022331.1	gi|544764570|ref|WP_021190451.1|/0/hypothetical protein [Sphingobacterium sp. IITKGP-BTPF85] &gt;gnl|BL_ORD_ID|643980 metallo-beta-lactamase [Sphingobacterium sp. IITKGP-BTPF85]	NA	bsj:UP17_10830/2e-11/N-acyl homoserine lactonase; K13075 N-acyl homoserine lactone hydrolase [EC:3.1.1.81]	SA1568/3e-13/---	A0A072TDK1/6e-12/A0A072TDK1_MEDTR Uncharacterized protein OS=Medicago truncatula GN=MTR_2166s0010 PE=4 SV=1	PF00753/2.3E-17/Metallo-beta-lactamase superfamily
BTA022332.1	gi|544764572|ref|WP_021190453.1|/0/potassium transporter [Sphingobacterium sp. IITKGP-BTPF85] &gt;gnl|BL_ORD_ID|643982 potassium transporter [Sphingobacterium sp. IITKGP-BTPF85]	Q8VYR9/6e-17/KEA5_ARATH K(+) efflux antiporter 5 OS=Arabidopsis thaliana GN=KEA5 PE=2 SV=1	sht:KO02_19855/0.0/potassium transporter; K03455 monovalent cation:H+ antiporter-2, CPA2 family	BS_yhaU/2e-109/---	A0A077ZHI8/4e-19/A0A077ZHI8_TRITR TrkA N and Na H Exchanger domain containing prote in OS=Trichuris trichiura GN=TTRE_0000817801 PE=4 SV=1	PF00999/4.5E-48/Sodium/hydrogen exchanger family
BTA022336.1	gi|544764589|ref|WP_021190470.1|/0/SusC/RagA family TonB-linked outer membrane protein [Sphingobacterium sp. IITKGP-BTPF85] &gt;gnl|BL_ORD_ID|643996 hypothetical protein L950_0206010 [Sphingobacterium sp. IITKGP-BTPF85]	O74480/1e-20/YQJ7_SCHPO Uncharacterized protein C1840.07c OS=Schizosaccharomyces pombe (strain 972 / ATCC 24843) GN=SPCC1840.07c PE=3 SV=1	clh:IX49_12320/1e-114/TonB-dependent receptor; K02014 iron complex outermembrane recepter protein	PA1301/3e-16/---	A0A0L0HA64/2e-26/A0A0L0HA64_SPIPN Uncharacterized protein OS=Spizellomyces punctatus DAOM BR117 GN=SPPG_06789 PE=4 SV=1	PF16344/1.0E-18/Domain of unknown function (DUF4974)
BTA022337.1	gi|917353345|ref|WP_051960057.1|/0/hypothetical protein [Sphingobacterium sp. ML3W]	Q0V9M0/8e-07/CRAC1_XENTR Cartilage acidic protein 1 OS=Xenopus tropicalis GN=crtac1 PE=2 SV=2	oac:Oscil6304_3724/5e-18/putative Ig domain-containing protein,putative calcium-binding protein,FG-GAP repeat protein; K20276 large repetitive protein	NA	A9UPW9/6e-16/A9UPW9_MONBE Uncharacterized protein OS=Monosiga brevicollis GN=30881 PE=4 SV=1	PTHR23304:SF93/1.1E-21/--
BTA022338.1	gi|544764592|ref|WP_021190473.1|/4.46728e-116/peptidylprolyl isomerase [Sphingobacterium sp. IITKGP-BTPF85] &gt;gnl|BL_ORD_ID|643999 Peptidyl-prolyl cis-trans isomerase [Sphingobacterium sp. PM2-P1-29] &gt;gnl|BL_ORD_ID|643999 peptidylprolyl isomerase [Sphingobacterium sp. IITKGP-BTPF85]	NA	sht:KO02_19715/5e-115/peptidylprolyl isomerase; K03775 FKBP-type peptidyl-prolyl cis-trans isomerase SlyD [EC:5.2.1.8]	VC2604/1e-26/---	A0A0K9Q859/1e-77/A0A0K9Q859_SPIOL Peptidyl-prolyl cis-trans isomerase OS=Spinacia oleracea GN=SOVF_209230 PE=4 SV=1	PTHR10516:SF316/1.3E-15/--
BTA022345.1	gi|662210795|ref|XP_008479054.1|/1.54711e-17/PREDICTED: uncharacterized protein LOC103515889 [Diaphorina citri]	NA	NA	NA	A0A0K8SZP9/3e-18/A0A0K8SZP9_LYGHE Uncharacterized protein OS=Lygus hesperus PE=4 SV=1	NA
BTA022556.1	gi|929086786|ref|XP_014053999.1|/2.4127e-07/PREDICTED: proline-rich extensin-like protein EPR1, partial [Salmo salar]	NA	NA	NA	NA	NA
BTA023016.1	gi|939271209|ref|XP_014255856.1|/3.33172e-51/PREDICTED: coiled-coil domain-containing protein 65 [Cimex lectularius]	Q8VHI7/9e-22/CCD65_MOUSE Coiled-coil domain-containing protein 65 OS=Mus musculus GN=Ccdc65 PE=1 SV=1	NA	NA	T1I3Z0/1e-50/T1I3Z0_RHOPR Uncharacterized protein OS=Rhodnius prolixus PE=4 SV=1	PF14772/2.0E-26/Sperm tail
BTA023212.1	gi|449278466|gb|EMC86299.1|/2.04381e-50/hypothetical protein A306_05159, partial [Columba livia]	NA	sasa:106592438/2e-24/tyrosine-protein kinase Tec-like; K07364 tyrosine-protein kinase Tec [EC:2.7.10.2]	NA	M1AES8/1e-48/M1AES8_SOLTU Uncharacterized protein OS=Solanum tuberosum GN=PGSC0003DMG400008216 PE=4 SV=1	NA
BTA023223.1	gi|642927514|ref|XP_008195300.1|/1.07546e-08/PREDICTED: RNA-binding protein fusilli isoform X1 [Tribolium castaneum]	NA	tca:659398/1e-09/RNA-binding protein fusilli; K14947 epithelial splicing regulatory protein 1/2	NA	V5G1Q5/1e-09/V5G1Q5_ANOGL RNA-binding protein fusilli (Fragment) OS=Anoplophora glabripennis GN=FUSIL PE=4 SV=1	NA
BTA023282.1	gi|914575323|gb|KOB77435.1|/5.9622e-42/putative importin subunit beta [Operophtera brumata]	Q9BR39/1e-35/JPH2_HUMAN Junctophilin-2 OS=Homo sapiens GN=JPH2 PE=1 SV=2	api:107883746/2e-42/junctophilin-1-like; K19530 junctophilin	NA	A0A067RT60/9e-42/A0A067RT60_ZOONE Junctophilin-3 (Fragment) OS=Zootermopsis nevadensis GN=L798_07941 PE=4 SV=1	PF02493/0.042/MORN repeat
BTA023283.1	gi|930665379|gb|KPJ06508.1|/6.31843e-11/hypothetical protein RR48_14247, partial [Papilio machaon]	NA	NA	NA	D6WNJ6/1e-07/D6WNJ6_TRICA Putative uncharacterized protein OS=Tribolium castaneum GN=TcasGA2_TC013141 PE=4 SV=1	NA
BTA023285.1	gi|752862646|ref|XP_011263929.1|/5.25958e-09/PREDICTED: transketolase-like protein 2 [Camponotus floridanus]	NA	cfo:105256014/6e-10/transketolase-like protein 2; K00615 transketolase [EC:2.2.1.1]	NA	Q7QHE9/2e-09/Q7QHE9_ANOGA AGAP011161-PA OS=Anopheles gambiae GN=AgaP_AGAP011161 PE=4 SV=4	NA
BTA023317.1	gi|544765898|ref|WP_021191531.1|/0/hypothetical protein [Sphingobacterium sp. IITKGP-BTPF85] &gt;gnl|BL_ORD_ID|643010 cation diffusion facilitator family transporter [Sphingobacterium sp. IITKGP-BTPF85]	Q8L725/6e-20/MTPC1_ARATH Metal tolerance protein C1 OS=Arabidopsis thaliana GN=MTPC1 PE=2 SV=1	btra:F544_13080/4e-25/Ferrous-iron efflux pump FieF; K13283 ferrous-iron efflux pump FieF	DR1236/2e-45/---	A0A0J7KWY9/1e-37/A0A0J7KWY9_LASNI Cation efflux system protein OS=Lasius niger GN=RF55_4756 PE=4 SV=1	PF16916/1.6E-9/Dimerisation domain of Zinc Transporter
BTA023320.1	gi|544765895|ref|WP_021191528.1|/2.89568e-104/hypothetical protein [Sphingobacterium sp. IITKGP-BTPF85] &gt;gnl|BL_ORD_ID|643007 hypothetical protein L950_0201895 [Sphingobacterium sp. IITKGP-BTPF85]	NA	NA	NA	NA	PS51257/6.0/Prokaryotic membrane lipoprotein lipid attachment site profile.
BTA023321.1	gi|544765894|ref|WP_021191527.1|/0/histidinol dehydrogenase [Sphingobacterium sp. IITKGP-BTPF85] &gt;gnl|BL_ORD_ID|643006 bifunctional histidinal dehydrogenase/ histidinol dehydrogenase [Sphingobacterium sp. IITKGP-BTPF85]	Q9C5U8/3e-149/HIS8_ARATH Histidinol dehydrogenase, chloroplastic OS=Arabidopsis thaliana GN=HISN8 PE=2 SV=1	sht:KO02_07040/0.0/histidinol dehydrogenase; K00013 histidinol dehydrogenase [EC:1.1.1.23]	Cj1598/1e-143/---	A0A0K9PC49/4e-149/A0A0K9PC49_ZOSMR Histidinol dehydrogenase, chloroplastic OS=Zostera marina GN=ZOSMA_294G00060 PE=3 SV=1	PS00611/-/Histidinol dehydrogenase signature.
BTA023322.1	gi|544765893|ref|WP_021191526.1|/1.10577e-98/ATP phosphoribosyltransferase [Sphingobacterium sp. IITKGP-BTPF85] &gt;gnl|BL_ORD_ID|643005 ATP phosphoribosyltransferase [Sphingobacterium sp. IITKGP-BTPF85]	P40373/2e-18/HIS1_SCHPO ATP phosphoribosyltransferase OS=Schizosaccharomyces pombe (strain 972 / ATCC 24843) GN=his1 PE=2 SV=1	sht:KO02_07045/1e-96/ATP phosphoribosyltransferase; K00765 ATP phosphoribosyltransferase [EC:2.4.2.17]	STM2071/6e-38/---	A6ZXA7/9e-34/A6ZXA7_YEAS7 Uncharacterized protein OS=Saccharomyces cerevisiae (strain YJM789) GN=SCY_0695 PE=3 SV=1	PS01316/-/ATP phosphoribosyltransferase signature.
BTA023323.1	gi|544765892|ref|WP_021191525.1|/0/hypothetical protein [Sphingobacterium sp. IITKGP-BTPF85] &gt;gnl|BL_ORD_ID|643004 oxidoreductase [Sphingobacterium sp. IITKGP-BTPF85]	Q9DBB8/3e-09/DHDH_MOUSE Trans-1,2-dihydrobenzene-1,2-diol dehydrogenase OS=Mus musculus GN=Dhdh PE=1 SV=1	sus:Acid_4014/9e-27/oxidoreductase domain protein; K00010 myo-inositol 2-dehydrogenase / D-chiro-inositol 1-dehydrogenase [EC:1.1.1.18 1.1.1.369]	BH1248/9e-15/---	A0A0J5Q320/3e-18/A0A0J5Q320_ASPFM NAD binding Rossmann fold oxidoreductase OS=Aspergillus fumigatus Z5 GN=Y699_04141 PE=4 SV=1	PS51318/7.966/Twin arginine translocation (Tat) signal profile.
BTA023324.1	gi|544765891|ref|WP_021191524.1|/0/hypothetical protein [Sphingobacterium sp. IITKGP-BTPF85] &gt;gnl|BL_ORD_ID|643003 oxidoreductase [Sphingobacterium sp. IITKGP-BTPF85]	NA	mpy:Mpsy_0709/4e-15/myo-inositol 2-dehydrogenase; K18855 UDP-N-acetylglucosamine 3-dehydrogenase [EC:1.1.1.374]	MK0248/5e-20/---	A0A0D1YVA8/1e-113/A0A0D1YVA8_9EURO Uncharacterized protein OS=Exophiala spinifera GN=PV08_03515 PE=4 SV=1	PF01408/1.6E-20/Oxidoreductase family, NAD-binding Rossmann fold
BTA023325.1	gi|672715692|emb|CDS99708.1|/0/exported hypothetical protein [Sphingobacterium sp. PM2-P1-29]	NA	NA	NA	NA	NA
BTA023326.1	gi|544765888|ref|WP_021191521.1|/8.84387e-154/7-carboxy-7-deazaguanine synthase [Sphingobacterium sp. IITKGP-BTPF85] &gt;gnl|BL_ORD_ID|643001 7-carboxy-7-deazaguanine synthase [Sphingobacterium sp. IITKGP-BTPF85]	NA	shn:Shewana3_2163/2e-36/radical activating enzyme; K10026 7-carboxy-7-deazaguanine synthase [EC:4.3.99.3]	sll2011/6e-58/---	A0A0J7K568/9e-29/A0A0J7K568_LASNI 7-carboxy-7-deazaguanine synthase OS=Lasius niger GN=RF55_15781 PE=3 SV=1	PF04055/2.2E-10/Radical SAM superfamily
BTA023328.1	gi|739671952|ref|WP_037527129.1|/3.67324e-122/translation initiation factor IF-3 [Sphingobacterium sp. IITKGP-BTPF85]	Q1XDQ6/2e-33/IF3C_PYRYE Translation initiation factor IF-3, chloroplastic OS=Pyropia yezoensis GN=infC PE=3 SV=1	sht:KO02_07080/1e-122/translation initiation factor IF-3; K02520 translation initiation factor IF-3	BS_infC/1e-56/---	A0A0J7KIC4/3e-40/A0A0J7KIC4_LASNI Translation initiation factor if-3 OS=Lasius niger GN=RF55_10279 PE=4 SV=1	PF05198/3.1E-31/Translation initiation factor IF-3, N-terminal domain
BTA023329.1	gi|544765880|ref|WP_021191513.1|/0/SusC/RagA family TonB-linked outer membrane protein [Sphingobacterium sp. IITKGP-BTPF85] &gt;gnl|BL_ORD_ID|642993 membrane protein [Sphingobacterium sp. IITKGP-BTPF85]	NA	rti:DC20_01125/9e-137/SusC/RagA family TonB-linked outer membrane protein; K02014 iron complex outermembrane recepter protein	NA	B9TL41/3e-38/B9TL41_RICCO Putative uncharacterized protein (Fragment) OS=Ricinus communis GN=RCOM_2093760 PE=4 SV=1	PF07715/2.4E-20/TonB-dependent Receptor Plug Domain
BTA023330.1	gi|544765879|ref|WP_021191512.1|/0/hypothetical protein [Sphingobacterium sp. IITKGP-BTPF85] &gt;gnl|BL_ORD_ID|642992 amino acid lyase [Sphingobacterium sp. IITKGP-BTPF85]	NA	sht:KO02_07120/0.0/amino acid lyase; K01620 threonine aldolase [EC:4.1.2.48]	CAC3420/6e-126/---	A0A0C3HL44/6e-134/A0A0C3HL44_9PEZI Uncharacterized protein OS=Oidiodendron maius Zn GN=OIDMADRAFT_195646 PE=4 SV=1	PTHR10289/9.3E-142/--
BTA023333.1	gi|917353080|ref|WP_051959792.1|/0/hypothetical protein [Sphingobacterium sp. ML3W]	B6SFA4/4e-09/MAA3_ARATH Probable helicase MAGATAMA 3 OS=Arabidopsis thaliana GN=MAA3 PE=2 SV=1	vvi:100267290/1e-14/uncharacterized LOC100267290; K10706 senataxin [EC:3.6.4.-]	MA3490/3e-148/---	I1ETB1/6e-71/I1ETB1_AMPQE Uncharacterized protein OS=Amphimedon queenslandica PE=4 SV=1	PF13086/1.8E-8/AAA domain
BTA023334.1	gi|544765858|ref|WP_021191491.1|/1.47879e-99/50S ribosomal protein L9 [Sphingobacterium sp. IITKGP-BTPF85] &gt;gnl|BL_ORD_ID|642972 50S ribosomal protein L9 [Sphingobacterium sp. IITKGP-BTPF85]	Q8L803/2e-15/RK9_WHEAT 50S ribosomal protein L9, chloroplastic OS=Triticum aestivum GN=RPL9 PE=2 SV=1	sht:KO02_07145/5e-100/50S ribosomal protein L9; K02939 large subunit ribosomal protein L9	DR0102/1e-27/---	Q7XYP2/1e-19/Q7XYP2_BIGNA Ribosomal protein rpL9 OS=Bigelowiella natans PE=2 SV=1	PF01281/4.0E-22/Ribosomal protein L9, N-terminal domain
BTA023336.1	gi|665923166|ref|WP_031289217.1|/0/DNA ligase (NAD(+)) LigA [Sphingobacterium sp. IITKGP-BTPF85]	P35600/3e-12/RFC1_DROME Replication factor C subunit 1 OS=Drosophila melanogaster GN=Gnf1 PE=1 SV=2	sht:KO02_07165/0.0/DNA ligase; K01972 DNA ligase (NAD+) [EC:6.5.1.2]	BH0649/0.0/---	A0A0A2WKZ4/2e-160/A0A0A2WKZ4_BEABA DNA ligase OS=Beauveria bassiana D1-5 GN=BBAD15_g229 PE=3 SV=1	PTHR23389:SF9/2.9E-172/--
BTA023337.1	gi|544765849|ref|WP_021191482.1|/0/hypothetical protein [Sphingobacterium sp. IITKGP-BTPF85] &gt;gnl|BL_ORD_ID|642963 heme oxygenase-like protein [Sphingobacterium sp. IITKGP-BTPF85]	NA	NA	NA	A0A060SXH5/3e-68/A0A060SXH5_BLAAD ARAD1A09504p OS=Blastobotrys adeninivorans GN=GNLVRS02_ARAD1A09504g PE=4 SV=1	PF11251/3.4E-99/Protein of unknown function (DUF3050)
BTA023339.1	gi|672712958|emb|CDS91442.1|/1.32881e-114/Peptidyl-prolyl cis-trans isomerase [Sphingobacterium sp. PM2-P1-29]	NA	sht:KO02_07215/3e-106/peptidylprolyl isomerase; K03768 peptidyl-prolyl cis-trans isomerase B (cyclophilin B) [EC:5.2.1.8]	SPy0457/2e-15/---	A0A077ZCN6/4e-10/A0A077ZCN6_TRITR Peptidyl-prolyl cis-trans isomerase OS=Trichuris trichiura GN=TTRE_0000560401 PE=4 SV=1	PS50072/12.181/Cyclophilin-type peptidyl-prolyl cis-trans isomerase domain profile.
BTA023340.1	gi|740911786|ref|WP_038697033.1|/1.02202e-126/serine/threonine protein phosphatase [Sphingobacterium sp. ML3W] &gt;gnl|BL_ORD_ID|1376593 serine/threonine protein phosphatase [Sphingobacterium sp. ML3W]	NA	bmd:BMD_2286/2e-20/serine/threonine protein phosphatase; K01090 protein phosphatase [EC:3.1.3.16]	TM1876/1e-34/---	A0A0A2W3H3/2e-50/A0A0A2W3H3_BEABA Multidrug resistance protein stp OS=Beauveria bassiana D1-5 GN=BBAD15_g1258 PE=4 SV=1	PF12850/2.3E-25/Calcineurin-like phosphoesterase superfamily domain
BTA023341.1	gi|544764643|ref|WP_021190517.1|/0/hypothetical protein [Sphingobacterium sp. IITKGP-BTPF85] &gt;gnl|BL_ORD_ID|643925 hypothetical protein L950_0223605 [Sphingobacterium sp. IITKGP-BTPF85]	Q9SEE4/7e-44/PIRL_SOLLC Pirin-like protein OS=Solanum lycopersicum PE=2 SV=1	sht:KO02_07225/6e-169/short-chain dehydrogenase; K06911 uncharacterized protein	YPO2149/2e-93/---	K0S6U8/4e-67/K0S6U8_THAOC Uncharacterized protein OS=Thalassiosira oceanica GN=THAOC_18558 PE=3 SV=1	PTHR13903/2.2E-119/--
BTA023342.1	gi|657033651|ref|WP_029276997.1|/0/hypothetical protein [Pedobacter borealis]	NA	NA	NA	NA	PF09112/1.6E-6/Peptide-N-glycosidase F, N terminal
BTA023343.1	gi|544764637|ref|WP_021190511.1|/0/hypothetical protein [Sphingobacterium sp. IITKGP-BTPF85] &gt;gnl|BL_ORD_ID|643919 choloylglycine hydrolase [Sphingobacterium sp. IITKGP-BTPF85]	NA	elb:VO54_01040/5e-174/cbh; Choloylglycine hydrolase; K01442 choloylglycine hydrolase [EC:3.5.1.24]	AGl573/6e-140/---	A0A0D2DQB4/1e-86/A0A0D2DQB4_9EURO Uncharacterized protein OS=Exophiala oligosperma GN=PV06_03152 PE=4 SV=1	PF02275/2.8E-49/Linear amide C-N hydrolases, choloylglycine hydrolase family
BTA023344.1	gi|740912118|ref|WP_038697365.1|/9.54996e-147/hypothetical protein [Sphingobacterium sp. ML3W] &gt;gnl|BL_ORD_ID|1376775 hypothetical protein KO02_08240 [Sphingobacterium sp. ML3W]	NA	NA	NA	NA	NA
BTA023345.1	gi|517447512|ref|WP_018618337.1|/1.4624e-65/hypothetical protein [Spirosoma luteum]	NA	efe:EFER_3081/7e-44/Specificity determinant for hsdM and hsdR (modular protein); K01154 type I restriction enzyme, S subunit [EC:3.1.21.3]	hsdS/8e-23/---	A0A0J9W6Q4/5e-07/A0A0J9W6Q4_PLAVI Uncharacterized protein OS=Plasmodium vivax North Korean GN=PVNG_02401 PE=4 SV=1	PTHR30408/3.2E-21/--
BTA023346.1	gi|504586990|ref|WP_014774092.1|/0/restriction endonuclease subunit R [Belliella baltica] &gt;gnl|BL_ORD_ID|2429744 helicase, type I site-specific restriction-modification system restriction subunit [Belliella baltica DSM 15883]	NA	bbd:Belba_3667/0.0/helicase, type I site-specific restriction-modification system restriction subunit; K01153 type I restriction enzyme, R subunit [EC:3.1.21.3]	STM4526/0.0/---	G8ZV49/1e-13/G8ZV49_TORDC Uncharacterized protein OS=Torulaspora delbrueckii (strain ATCC 10662 / CBS 1146 / NBRC 0425 / NCYC 2629 / NRRL Y-866) GN=TDEL0E02500 PE=4 SV=1	PF00271/2.8E-10/Helicase conserved C-terminal domain
BTA023347.1	gi|596084383|gb|EXZ50145.1|/4.06811e-102/WYL domain protein [Bacteroides fragilis str. 3397 N2] &gt;gnl|BL_ORD_ID|1568330 WYL domain protein [Bacteroides fragilis str. 3397 T14] &gt;gnl|BL_ORD_ID|1568330 WYL domain protein [Bacteroides fragilis str. 3397 N3]	NA	plm:Plim_3146/8e-07/Helix-turn-helix type 11 domain protein; K13572 proteasome accessory factor B	lin0464/3e-10/---	NA	PF13280/2.3E-26/WYL domain
BTA023348.1	gi|496327275|ref|WP_009036453.1|/0/transcriptional regulator [Indibacter alkaliphilus] &gt;gnl|BL_ORD_ID|1267058 putative transcriptional regulator [Indibacter alkaliphilus LW1]	NA	hyp:A0257_22230/1e-168/transcriptional regulator; K03655 ATP-dependent DNA helicase RecG [EC:3.6.4.12]	MA2370/8e-86/---	I1EUU3/5e-06/I1EUU3_AMPQE Uncharacterized protein OS=Amphimedon queenslandica PE=4 SV=1	PF13749/8.9E-18/Putative ATP-dependent DNA helicase recG C-terminal
BTA023349.1	gi|544763038|ref|WP_021189053.1|/0/hypothetical protein [Sphingobacterium sp. IITKGP-BTPF85] &gt;gnl|BL_ORD_ID|645137 hypothetical protein L950_0216960 [Sphingobacterium sp. IITKGP-BTPF85]	NA	NA	NA	NA	NA
BTA023350.1	gi|544763042|ref|WP_021189057.1|/0/hypothetical protein [Sphingobacterium sp. IITKGP-BTPF85] &gt;gnl|BL_ORD_ID|645141 hypothetical protein L950_0216980 [Sphingobacterium sp. IITKGP-BTPF85]	NA	NA	NA	NA	PF05168/8.1E-7/HEPN domain
BTA023351.1	gi|917353102|ref|WP_051959814.1|/5.88361e-126/ATPase [Sphingobacterium sp. ML3W]	NA	bdo:EL88_12635/1e-09/hypothetical protein; K02315 DNA replication protein DnaC	NA	NA	NA
BTA023352.1	gi|740912149|ref|WP_038697396.1|/0/recombinase [Sphingobacterium sp. ML3W] &gt;gnl|BL_ORD_ID|1376797 recombinase [Sphingobacterium sp. ML3W]	NA	lsg:lse_1942/1e-12/xerD; integrase/recombinase XerD; K04763 integrase/recombinase XerD	lin2069/5e-14/---	A0A0N5ACX9/5e-28/A0A0N5ACX9_9BILA Uncharacterized protein OS=Syphacia muris PE=4 SV=1	PF00589/1.6E-18/Phage integrase family
BTA023353.1	gi|544763046|ref|WP_021189061.1|/5.53058e-46/hypothetical protein [Sphingobacterium sp. IITKGP-BTPF85] &gt;gnl|BL_ORD_ID|645145 hypothetical protein L950_0217030 [Sphingobacterium sp. IITKGP-BTPF85]	NA	NA	NA	S8GMZ4/4e-10/S8GMZ4_TOXGO Toxolysin TLN4 OS=Toxoplasma gondii ME49 GN=TLN4 PE=3 SV=1	PR00624/1.8E-5/Histone H5 signature
BTA023355.1	gi|665921668|ref|WP_031287719.1|/4.89229e-125/hypothetical protein [Sphingobacterium sp. IITKGP-BTPF85]	NA	NA	NA	NA	PF07566/1.5E-12/Domain of Unknown Function (DUF1543)
BTA023356.1	gi|665921669|ref|WP_031287720.1|/0/deaminase [Sphingobacterium sp. IITKGP-BTPF85]	NA	bce:BC4503/2e-102/deaminase; K01485 cytosine deaminase [EC:3.5.4.1]	ZyahJ/3e-140/---	A0A0D6L3I9/2e-157/A0A0D6L3I9_9BILA Deaminase family protein (Fragment) OS=Ancylostoma ceylanicum GN=ANCCEY_15567 PE=4 SV=1	PTHR32027:SF9/1.4E-131/--
BTA023357.1	gi|672715023|emb|CDS94322.1|/0/putative deaminase/amidohydrolase with metallo-dependent hydrolase domain [Sphingobacterium sp. PM2-P1-29]	NA	bcz:BCE33L4242/3e-105/N-acyl-D-amino-acid deacylase family protein; K06015 N-acyl-D-amino-acid deacylase [EC:3.5.1.81]	ZyahJ/9e-133/---	A0A077ZIQ4/3e-130/A0A077ZIQ4_TRITR Zinc metallopeptidase OS=Trichuris trichiura GN=TTRE_0000782301 PE=4 SV=1	PF01979/2.7E-5/Amidohydrolase family
BTA023359.1	gi|544762843|ref|WP_021188870.1|/0/AMP nucleosidase [Sphingobacterium sp. IITKGP-BTPF85] &gt;gnl|BL_ORD_ID|645326 AMP nucleosidase [Sphingobacterium sp. IITKGP-BTPF85]	NA	sht:KO02_07280/0.0/AMP nucleosidase; K01241 AMP nucleosidase [EC:3.2.2.4]	CPn0894/4e-60/---	A0A0A2W297/2e-24/A0A0A2W297_BEABA AMP nucleosidase OS=Beauveria bassiana D1-5 GN=BBAD15_g20 PE=3 SV=1	PTHR21234:SF11/1.5E-61/--
BTA023361.1	gi|544762273|ref|WP_021188464.1|/0/hypothetical protein [Sphingobacterium sp. IITKGP-BTPF85] &gt;gnl|BL_ORD_ID|645700 transporter [Sphingobacterium sp. IITKGP-BTPF85]	NA	sht:KO02_07300/0.0/DNA polymerase III subunit delta; K02340 DNA polymerase III subunit delta [EC:2.7.7.7]	mll0995/7e-54/---	J9LK83/3e-48/J9LK83_ACYPI Uncharacterized protein OS=Acyrthosiphon pisum GN=LOC100166230 PE=4 SV=2	PS01081/-/TetR-type HTH domain signature.
BTA023363.1	gi|672715037|emb|CDS94385.1|/0/putative TonB-linked outer membrane protein [Sphingobacterium sp. PM2-P1-29]	NA	rsi:Runsl_0009/0.0/TonB-dependent receptor; K02014 iron complex outermembrane recepter protein	Z3159/2e-07/---	NA	PTHR30069:SF2/6.7E-24/--
BTA023366.1	gi|544762266|ref|WP_021188457.1|/0/hypothetical protein [Sphingobacterium sp. IITKGP-BTPF85] &gt;gnl|BL_ORD_ID|645693 hypothetical protein L950_0209730 [Sphingobacterium sp. IITKGP-BTPF85]	NA	sht:KO02_07365/0.0/multidrug transporter; K03543 membrane fusion protein, multidrug efflux system	mll0995/3e-50/---	X1XHC8/1e-39/X1XHC8_ACYPI Uncharacterized protein OS=Acyrthosiphon pisum PE=4 SV=1	PF02321/1.8E-17/Outer membrane efflux protein
BTA023367.1	gi|544762264|ref|WP_021188455.1|/3.44846e-106/acyl dehydratase [Sphingobacterium sp. IITKGP-BTPF85] &gt;gnl|BL_ORD_ID|645691 acyl dehydratase [Sphingobacterium sp. IITKGP-BTPF85]	NA	lby:Lbys_2138/9e-22/Alcohol dehydrogenase zinc-binding domain protein; K00344 NADPH2:quinone reductase [EC:1.6.5.5]	Rv0130/2e-38/---	B0G197/8e-30/B0G197_DICDI MaoC-like dehydratase domain-containing protein OS=Dictyostelium discoideum GN=DDB_G0294627 PE=4 SV=1	PF01575/2.8E-21/MaoC like domain
BTA023368.1	gi|740911843|ref|WP_038697090.1|/1.15348e-148/phosphonomutase [Sphingobacterium sp. ML3W] &gt;gnl|BL_ORD_ID|1376622 phosphonomutase [Sphingobacterium sp. ML3W]	O49290/1e-13/CPPM_ARATH Carboxyvinyl-carboxyphosphonate phosphorylmutase, chloroplastic OS=Arabidopsis thaliana GN=At1g77060 PE=2 SV=2	bur:Bcep18194_B2560/2e-31/PEP phosphonomutase; K03417 methylisocitrate lyase [EC:4.1.3.30]	lin0067/3e-45/---	L8FNM3/1e-21/L8FNM3_PSED2 Uncharacterized protein OS=Pseudogymnoascus destructans (strain ATCC MYA-4855 / 20631-21) GN=GMDG_05288 PE=4 SV=1	PTHR21631/2.5E-67/--
BTA023369.1	gi|544762263|ref|WP_021188454.1|/0/hypothetical protein [Sphingobacterium sp. IITKGP-BTPF85] &gt;gnl|BL_ORD_ID|645690 hypothetical protein L950_0209690 [Sphingobacterium sp. IITKGP-BTPF85]	NA	vfu:vfu_A01679/2e-10/heat shock protein HslJ; K03668 heat shock protein HslJ	VC1663/3e-11/---	NA	PF14302/5.1E-27/Domain of unknown function (DUF4377)
BTA023371.1	gi|544762259|ref|WP_021188450.1|/0/hypothetical protein [Sphingobacterium sp. IITKGP-BTPF85] &gt;gnl|BL_ORD_ID|645686 transporter [Sphingobacterium sp. IITKGP-BTPF85]	NA	sht:KO02_07425/0.0/transporter; K02005 HlyD family secretion protein	AGc3332/9e-27/---	A0A0D6L514/9e-17/A0A0D6L514_9BILA Efflux transporter, RND family, MFP subunit (Fragment) OS=Ancylostoma ceylanicum GN=ANCCEY_15310 PE=4 SV=1	PF16576/3.1E-13/Barrel-sandwich domain of CusB or HlyD membrane-fusion
BTA023374.1	gi|672714093|emb|CDS92621.1|/0/OmpA/MotB [Sphingobacterium sp. PM2-P1-29]	NA	fae:FAES_3804/9e-27/V-type H(+)-translocating pyrophosphatase; K15987 K(+)-stimulated pyrophosphate-energized sodium pump [EC:3.6.1.1]	FN1265/1e-10/---	A0A0D6LCH7/3e-10/A0A0D6LCH7_9BILA Glutathione peroxidase (Fragment) OS=Ancylostoma ceylanicum GN=ANCCEY_15479 PE=3 SV=1	PF06078/3.9E-13/Bacterial protein of unknown function (DUF937)
BTA023375.1	gi|739669966|ref|WP_037525157.1|/2.19697e-108/hypothetical protein [Sphingobacterium sp. IITKGP-BTPF85]	NA	NA	NA	NA	PF14088/4.8E-26/Domain of unknown function (DUF4268)
BTA023377.1	gi|544762251|ref|WP_021188442.1|/0/trans-2-enoyl-CoA reductase [Sphingobacterium sp. IITKGP-BTPF85] &gt;gnl|BL_ORD_ID|645678 trans-2-enoyl-CoA reductase [Sphingobacterium sp. IITKGP-BTPF85]	Q5EU90/3e-159/TER_EUGGR Trans-2-enoyl-CoA reductase, mitochondrial OS=Euglena gracilis GN=TER PE=1 SV=1	sht:KO02_07495/0.0/trans-2-enoyl-CoA reductase; K00209 enoyl-[acyl-carrier protein] reductase / trans-2-enoyl-CoA reductase (NAD+) [EC:1.3.1.9 1.3.1.44]	PA2950/4e-169/---	A7TAP6/1e-130/A7TAP6_NEMVE Predicted protein (Fragment) OS=Nematostella vectensis GN=v1g224591 PE=4 SV=1	PTHR37480/5.1E-208/--
BTA023380.1	gi|740911881|ref|WP_038697128.1|/0/hypothetical protein [Sphingobacterium sp. ML3W] &gt;gnl|BL_ORD_ID|1376649 hypothetical protein KO02_07530 [Sphingobacterium sp. ML3W]	NA	rti:DC20_09070/5e-06/long-chain fatty acid transporter permease; K06076 long-chain fatty acid transport protein	NA	K4ARN2/1e-20/K4ARN2_SOLLC Uncharacterized protein OS=Solanum lycopersicum GN=Solyc00g130690.1 PE=4 SV=1	NA
BTA023381.1	gi|740911883|ref|WP_038697130.1|/2.9686e-126/hypothetical protein [Sphingobacterium sp. ML3W] &gt;gnl|BL_ORD_ID|1376650 hypothetical protein KO02_07535 [Sphingobacterium sp. ML3W]	NA	NA	NA	NA	PS51257/6.0/Prokaryotic membrane lipoprotein lipid attachment site profile.
BTA023384.1	gi|672714073|emb|CDS92581.1|/0/Transcriptional regulator, LysR family [Sphingobacterium sp. PM2-P1-29]	P49518/3e-25/RBCR_ODOSI Probable RuBisCO transcriptional regulator OS=Odontella sinensis GN=rbcR PE=3 SV=1	vna:PN96_06435/3e-42/transcriptional regulator; K05817 LysR family transcriptional regulator, hca operon transcriptional activator	BS_alsR/8e-51/---	X1WM75/1e-44/X1WM75_ACYPI Uncharacterized protein OS=Acyrthosiphon pisum PE=4 SV=1	PTHR30346/4.8E-79/--
BTA023385.1	gi|544766907|ref|WP_021192300.1|/0/UDP-N-acetylglucosamine 1-carboxyvinyltransferase [Sphingobacterium sp. IITKGP-BTPF85] &gt;gnl|BL_ORD_ID|642321 UDP-N-acetylglucosamine 1-carboxyvinyltransferase [Sphingobacterium sp. IITKGP-BTPF85]	Q9P3R1/5e-06/ERG6_NEUCR Sterol 24-C-methyltransferase erg-4 OS=Neurospora crassa (strain ATCC 24698 / 74-OR23-1A / CBS 708.71 / DSM 1257 / FGSC 987) GN=erg-4 PE=3 SV=1	sht:KO02_07580/0.0/UDP-N-acetylglucosamine 1-carboxyvinyltransferase; K00790 UDP-N-acetylglucosamine 1-carboxyvinyltransferase [EC:2.5.1.7]	BB0472/8e-122/---	A0A0C3MD35/2e-89/A0A0C3MD35_9HOMO Uncharacterized protein OS=Tulasnella calospora MUT 4182 GN=M407DRAFT_218884 PE=4 SV=1	PF00275/9.7E-53/EPSP synthase (3-phosphoshikimate 1-carboxyvinyltransferase)
BTA023386.1	gi|544766906|ref|WP_021192299.1|/1.33272e-135/hypothetical protein [Sphingobacterium sp. IITKGP-BTPF85] &gt;gnl|BL_ORD_ID|642320 lipid-binding protein [Sphingobacterium sp. IITKGP-BTPF85]	NA	NA	XF1840/1e-12/---	A0A0A2VYP2/2e-08/A0A0A2VYP2_BEABA Uncharacterized protein OS=Beauveria bassiana D1-5 GN=BBAD15_g2779 PE=3 SV=1	SM00867/5.2E-29/YceI-like domain
BTA023388.1	gi|544766905|ref|WP_021192298.1|/7.12132e-174/hypothetical protein [Sphingobacterium sp. IITKGP-BTPF85] &gt;gnl|BL_ORD_ID|642319 DSBA oxidoreductase [Sphingobacterium sp. IITKGP-BTPF85]	NA	chu:CHU_2493/5e-67/dsb; dithiol-disulfide isomerase; K01829 protein disulfide-isomerase [EC:5.3.4.1]	Cgl2513/9e-64/---	A0A0J9X7Z9/3e-55/A0A0J9X7Z9_GEOCN Uncharacterized protein OS=Geotrichum candidum GN=BN980_GECA04s01660g PE=4 SV=1	PTHR13887/9.7E-53/--
BTA023389.1	gi|740911909|ref|WP_038697156.1|/4.82393e-113/NAD(P)H-dependent oxidoreductase [Sphingobacterium sp. ML3W] &gt;gnl|BL_ORD_ID|1376663 nitroreductase [Sphingobacterium sp. ML3W]	NA	ppb:PPUBIRD1_3250/2e-21/pnrB; PnrB; K10679 nitroreductase / dihydropteridine reductase [EC:1.-.-.- 1.5.1.34]	AGl768/6e-64/---	A0A0A2WLN0/6e-14/A0A0A2WLN0_BEABA Oxygen-insensitive NAD(P)H nitroreductase OS=Beauveria bassiana D1-5 GN=BBAD15_g16 PE=4 SV=1	PF00881/4.7E-16/Nitroreductase family
BTA023390.1	gi|544766902|ref|WP_021192295.1|/4.59986e-164/hypothetical protein [Sphingobacterium sp. IITKGP-BTPF85]	NA	pcr:Pcryo_1259/3e-21/3-oxoadipate enol-lactonase; K01055 3-oxoadipate enol-lactonase [EC:3.1.1.24]	aq_327/2e-26/---	A0A0C9UMY3/4e-13/A0A0C9UMY3_9HOMO Unplaced genomic scaffold SPHSTscaffold_43, whole genome shotgun sequence OS=Sphaerobolus stellatus SS14 GN=M422DRAFT_168517 PE=4 SV=1	PF12146/2.9E-17/Serine aminopeptidase, S33
BTA023395.1	gi|544766894|ref|WP_021192287.1|/1.12731e-152/hypothetical protein [Sphingobacterium sp. IITKGP-BTPF85] &gt;gnl|BL_ORD_ID|642312 hypothetical protein L950_0202305 [Sphingobacterium sp. IITKGP-BTPF85]	NA	shg:Sph21_2203/1e-72/UPF0502 protein yceH; K09915 uncharacterized protein	STM1168/2e-44/---	A0A0A2WEA3/7e-35/A0A0A2WEA3_BEABA Virulence factor mviM OS=Beauveria bassiana D1-5 GN=BBAD15_g2776 PE=3 SV=1	PTHR38768/1.4E-54/--
BTA023397.1	gi|544766892|ref|WP_021192285.1|/0/hypothetical protein [Sphingobacterium sp. IITKGP-BTPF85] &gt;gnl|BL_ORD_ID|642310 hypothetical protein L950_0202295 [Sphingobacterium sp. IITKGP-BTPF85]	NA	NA	NA	A0A088AMY9/9e-66/A0A088AMY9_APIME Uncharacterized protein OS=Apis mellifera PE=4 SV=1	PF04245/5.7E-30/37-kD nucleoid-associated bacterial protein
BTA023398.1	gi|672712831|emb|CDS91332.1|/0/putative lipid-A-disaccharide synthase [Sphingobacterium sp. PM2-P1-29]	F4IF99/2e-37/LPXB_ARATH Probable lipid-A-disaccharide synthase, mitochondrial OS=Arabidopsis thaliana GN=LPXB PE=2 SV=1	sht:KO02_07690/0.0/lipid-A-disaccharide synthase; K00748 lipid-A-disaccharide synthase [EC:2.4.1.182]	PA3643/5e-60/---	D8QYK7/3e-47/D8QYK7_SELML Lipid-A-disaccharide synthase-like protein OS=Selaginella moellendorffii GN=GT19A1 PE=4 SV=1	PF02684/5.3E-93/Lipid-A-disaccharide synthetase
BTA023400.1	gi|544766885|ref|WP_021192278.1|/1.87297e-167/hypothetical protein [Sphingobacterium sp. IITKGP-BTPF85] &gt;gnl|BL_ORD_ID|642306 hypothetical protein L950_0202265 [Sphingobacterium sp. IITKGP-BTPF85]	NA	NA	NA	NA	PF13715/3.9E-8/CarboxypepD_reg-like domain
BTA023401.1	gi|672712835|emb|CDS91336.1|/0/Aminopeptidase [Sphingobacterium sp. PM2-P1-29]	Q8VZH2/8e-10/APM1_ARATH Aminopeptidase M1 OS=Arabidopsis thaliana GN=APM1 PE=1 SV=1	chu:CHU_1442/5e-39/pepN; aminopeptidase N; K01256 aminopeptidase N [EC:3.4.11.2]	CC1144/9e-108/---	X1XHF0/4e-16/X1XHF0_ACYPI Uncharacterized protein OS=Acyrthosiphon pisum PE=4 SV=1	PF03960/6.2E-19/ArsC family
BTA023402.1	gi|544766883|ref|WP_021192276.1|/0/class II fructose-bisphosphate aldolase [Sphingobacterium sp. IITKGP-BTPF85] &gt;gnl|BL_ORD_ID|642304 fructose-bisphosphate aldolase [Sphingobacterium sp. IITKGP-BTPF85]	Q9HGY9/2e-140/ALF_ASPOR Fructose-bisphosphate aldolase OS=Aspergillus oryzae (strain ATCC 42149 / RIB 40) GN=fbaA PE=2 SV=2	sht:KO02_07725/0.0/fructose-bisphosphate aldolase; K01624 fructose-bisphosphate aldolase, class II [EC:4.1.2.13]	VC0478/0.0/---	L1K416/1e-166/L1K416_GUITH Uncharacterized protein OS=Guillardia theta CCMP2712 GN=GUITHDRAFT_149826 PE=4 SV=1	PF01116/1.8E-89/Fructose-bisphosphate aldolase class-II
BTA023403.1	gi|544766882|ref|WP_021192275.1|/9.26364e-154/hypothetical protein [Sphingobacterium sp. IITKGP-BTPF85] &gt;gnl|BL_ORD_ID|642303 hypothetical protein L950_0202230 [Sphingobacterium sp. IITKGP-BTPF85]	NA	NA	NA	NA	PF10988/6.7E-30/Putative auto-transporter adhesin, head GIN domain
BTA023405.1	gi|544766880|ref|WP_021192273.1|/0/ribosomal protein S6 modification protein [Sphingobacterium sp. IITKGP-BTPF85] &gt;gnl|BL_ORD_ID|642301 ribosomal protein S6 modification protein [Sphingobacterium sp. IITKGP-BTPF85]	Q66HZ2/2e-19/RIMKB_DANRE Beta-citrylglutamate synthase B OS=Danio rerio GN=rimklb PE=2 SV=1	sht:KO02_07740/0.0/alpha-L-glutamate ligase; K05844 ribosomal protein S6--L-glutamate ligase [EC:6.3.2.-]	VC2281/1e-135/---	A0A0A2VYD1/7e-105/A0A0A2VYD1_BEABA Ribosomal protein S6 modification protein OS=Beauveria bassiana D1-5 GN=BBAD15_g2885 PE=4 SV=1	PTHR21621:SF0/1.0E-110/--
BTA023406.1	gi|672717219|emb|CDT23831.1|/0/Phosphoribosylformylglycinamidine cyclo-ligase [Sphingobacterium sp. PM2-P1-29]	Q05728/4e-14/PUR5_ARATH Phosphoribosylformylglycinamidine cyclo-ligase, chloroplastic OS=Arabidopsis thaliana GN=PUR5 PE=1 SV=2	sht:KO02_07750/0.0/phosphoribosylformylglycinamidine cyclo-ligase; K01933 phosphoribosylformylglycinamidine cyclo-ligase [EC:6.3.3.1]	MJ0203/8e-31/---	A0A067CCV2/0.0/A0A067CCV2_SAPPC Uncharacterized protein OS=Saprolegnia parasitica (strain CBS 223.65) GN=SPRG_06445 PE=4 SV=1	PTHR10520/2.0E-47/--
BTA023407.1	gi|544766876|ref|WP_021192269.1|/3.4632e-149/hypothetical protein [Sphingobacterium sp. IITKGP-BTPF85] &gt;gnl|BL_ORD_ID|642299 hypothetical protein L950_0202200 [Sphingobacterium sp. IITKGP-BTPF85]	Q91642/4e-60/PEPE_XENLA Alpha-aspartyl dipeptidase OS=Xenopus laevis GN=aad-a PE=1 SV=1	sht:KO02_07765/4e-127/(alpha)-aspartyl dipeptidase; K05995 dipeptidase E [EC:3.4.13.21]	Cgl2775/5e-62/---	A0A084VDN5/4e-63/A0A084VDN5_ANOSI Protease S51 alpha-aspartyl dipeptidase OS=Anopheles sinensis GN=ZHAS_00003112 PE=4 SV=1	PTHR20842/1.4E-85/--
BTA023409.1	gi|917353093|ref|WP_051959805.1|/0/chloride channel protein [Sphingobacterium sp. ML3W]	Q10081/5e-11/YAO2_SCHPO UPF0039 protein C11D3.02c OS=Schizosaccharomyces pombe (strain 972 / ATCC 24843) GN=SPAC11D3.02c PE=3 SV=1	sht:KO02_07795/2e-66/glutamyl-tRNA amidotransferase; K09117 uncharacterized protein	RSc1803/5e-108/---	X6NBJ1/5e-68/X6NBJ1_RETFI Chloride channel core (Fragment) OS=Reticulomyxa filosa GN=RFI_14045 PE=4 SV=1	PF00654/1.6E-65/Voltage gated chloride channel
BTA023411.1	gi|544766866|ref|WP_021192259.1|/0/replicative DNA helicase [Sphingobacterium sp. IITKGP-BTPF85] &gt;gnl|BL_ORD_ID|642272 replicative DNA helicase [Sphingobacterium sp. IITKGP-BTPF85]	P49519/2e-104/DNAB_ODOSI Probable replicative DNA helicase OS=Odontella sinensis GN=dnaB PE=3 SV=1	sht:KO02_07810/0.0/DNA helicase; K02314 replicative DNA helicase [EC:3.6.4.12]	BS_dnaC/7e-141/---	B1X4E5/3e-113/B1X4E5_PAUCH Replicative DNA helicase OS=Paulinella chromatophora GN=dnaB PE=3 SV=1	PS51199/101.594/Superfamily 4 helicase domain profile.
BTA023413.1	gi|820815243|gb|KKX51947.1|/0/1-deoxy-D-xylulose 5-phosphate reductoisomerase [Sphingobacterium sp. IITKGP-BTPF85]	Q9XFS9/1e-91/DXR_ARATH 1-deoxy-D-xylulose 5-phosphate reductoisomerase, chloroplastic OS=Arabidopsis thaliana GN=DXR PE=2 SV=2	sht:KO02_07835/0.0/1-deoxy-D-xylulose 5-phosphate reductoisomerase; K00099 1-deoxy-D-xylulose-5-phosphate reductoisomerase [EC:1.1.1.267]	CAC1795/1e-109/---	W9VUE7/6e-139/W9VUE7_9EURO 1-deoxy-D-xylulose 5-phosphate reductoisomerase OS=Cladophialophora psammophila CBS 110553 GN=A1O5_12213 PE=3 SV=1	PF08436/1.5E-39/1-deoxy-D-xylulose 5-phosphate reductoisomerase C-terminal
BTA023415.1	gi|672713711|emb|CDS92193.1|/0/Orotidine 5&apos;-phosphate decarboxylase [Sphingobacterium sp. PM2-P1-29]	NA	sht:KO02_07875/0.0/orotidine 5'-phosphate decarboxylase; K01591 orotidine-5'-phosphate decarboxylase [EC:4.1.1.23]	CAC2652/3e-48/---	W6L640/9e-44/W6L640_9TRYP Uncharacterized protein OS=Phytomonas sp. isolate EM1 GN=GSEM1_T00005118001 PE=3 SV=1	PF00215/5.4E-23/Orotidine 5'-phosphate decarboxylase / HUMPS family
BTA023416.1	gi|544766854|ref|WP_021192247.1|/0/hypothetical protein [Sphingobacterium sp. IITKGP-BTPF85] &gt;gnl|BL_ORD_ID|642284 hypothetical protein L950_0202075 [Sphingobacterium sp. IITKGP-BTPF85]	Q8ILC1/4e-07/STI1L_PLAF7 STI1-like protein OS=Plasmodium falciparum (isolate 3D7) GN=PF14_0324 PE=3 SV=1	cyp:PCC8801_1300/1e-09/TPR repeat-containing protein; K12600 superkiller protein 3	FN1787/2e-28/---	A0DDK1/3e-17/A0DDK1_PARTE Uncharacterized protein OS=Paramecium tetraurelia GN=GSPATT00015978001 PE=4 SV=1	PS50293/36.916/TPR repeat region circular profile.
BTA023419.1	gi|672713705|emb|CDS92187.1|/3.73589e-109/Universal stress protein family protein [Sphingobacterium sp. PM2-P1-29]	NA	mvs:MVIS_3493/4e-15/universal stress protein UspA; K06149 universal stress protein A	MTH993/2e-15/---	T1N9A8/1e-66/T1N9A8_TRIUA Uncharacterized protein OS=Triticum urartu PE=4 SV=1	PTHR31964/1.2E-30/--
BTA023420.1	gi|544766848|ref|WP_021192241.1|/0/hypothetical protein [Sphingobacterium sp. IITKGP-BTPF85] &gt;gnl|BL_ORD_ID|642278 glycoside hydrolase [Sphingobacterium sp. IITKGP-BTPF85]	NA	gwc:GWCH70_3172/4e-22/NLP/P60 protein; K20742 gamma-D-glutamyl-L-lysine dipeptidyl-peptidase [EC:3.4.14.13]	DR1361/5e-26/---	A0A0N4ZZT9/2e-19/A0A0N4ZZT9_PARTI Uncharacterized protein OS=Parastrongyloides trichosuri PE=4 SV=1	PF00877/6.1E-24/NlpC/P60 family
BTA023421.1	gi|665923697|ref|WP_031289748.1|/5.54451e-143/hypothetical protein [Sphingobacterium sp. IITKGP-BTPF85] &gt;gnl|BL_ORD_ID|2446782 hypothetical protein L950_0202035 [Sphingobacterium sp. IITKGP-BTPF85]	NA	rar:RIA_0002/8e-10/ompW; OmpW; K07275 outer membrane protein	NA	NA	PF13505/3.4E-14/Outer membrane protein beta-barrel domain
BTA023424.1	gi|544766842|ref|WP_021192235.1|/6.14101e-78/ferredoxin [Sphingobacterium sp. IITKGP-BTPF85] &gt;gnl|BL_ORD_ID|642274 ferredoxin [Sphingobacterium sp. IITKGP-BTPF85]	NA	wsu:WS1911/2e-12/FERREDOXIN; K05337 ferredoxin	NMA0150/9e-20/---	I1ETE7/2e-17/I1ETE7_AMPQE Uncharacterized protein OS=Amphimedon queenslandica GN=LOC100641782 PE=4 SV=1	PS51379/9.071/4Fe-4S ferredoxin-type iron-sulfur binding domain profile.
BTA023427.1	gi|544764957|ref|WP_021190796.1|/0/hypothetical protein [Sphingobacterium sp. IITKGP-BTPF85] &gt;gnl|BL_ORD_ID|643662 thiol:disulfide interchange protein DsbD [Sphingobacterium sp. IITKGP-BTPF85]	NA	sht:KO02_07965/0.0/thiol:disulfide interchange protein DsbD; K04084 thiol:disulfide interchange protein DsbD [EC:1.8.1.8]	HI0885/6e-24/---	A0A0D6LCM7/5e-86/A0A0D6LCM7_9BILA Cytochrome C biogenesis protein transmembrane region (Fragment) OS=Ancylostoma ceylanicum GN=ANCCEY_15429 PE=4 SV=1	PF02683/1.1E-15/Cytochrome C biogenesis protein transmembrane region
BTA023428.1	gi|672713529|emb|CDS92002.1|/0/conserved exported hypothetical protein [Sphingobacterium sp. PM2-P1-29]	NA	NA	mll8295/3e-33/---	NA	PS51677/11.304/NodB homology domain profile.
BTA023429.1	gi|740912035|ref|WP_038697282.1|/7.11913e-135/PhnA protein [Sphingobacterium sp. ML3W] &gt;gnl|BL_ORD_ID|1376731 PhnA protein [Sphingobacterium sp. ML3W]	NA	sht:KO02_07975/9e-136/PhnA protein; K06193 protein PhnA	VCA0549/1e-41/---	A0A0D6L491/3e-11/A0A0D6L491_9BILA Uncharacterized protein (Fragment) OS=Ancylostoma ceylanicum GN=ANCCEY_15208 PE=4 SV=1	PF03831/1.6E-18/PhnA protein
BTA023431.1	gi|544764951|ref|WP_021190790.1|/0/malate:quinone oxidoreductase [Sphingobacterium sp. IITKGP-BTPF85] &gt;gnl|BL_ORD_ID|643657 malate:quinone oxidoreductase [Sphingobacterium sp. IITKGP-BTPF85]	NA	sht:KO02_07995/0.0/malate:quinone oxidoreductase; K00116 malate dehydrogenase (quinone) [EC:1.1.5.4]	PA4640/0.0/---	A0A088A3Q0/0.0/A0A088A3Q0_APIME Uncharacterized protein OS=Apis mellifera PE=3 SV=1	PTHR13847/1.8E-198/--
BTA023432.1	gi|544764949|ref|WP_021190788.1|/3.94978e-159/hypothetical protein [Sphingobacterium sp. IITKGP-BTPF85] &gt;gnl|BL_ORD_ID|643655 hypothetical protein L950_0214430 [Sphingobacterium sp. IITKGP-BTPF85]	NA	svt:SVTN_35905/1e-15/monooxygenase; K16047 3-hydroxy-9,10-secoandrosta-1,3,5(10)-triene-9,17-dione monooxygenase [EC:1.14.14.12]	DR0188/6e-10/---	S9U148/2e-13/S9U148_9TRYP Uncharacterized protein OS=Angomonas deanei GN=AGDE_13218 PE=4 SV=1	PS51186/10.924/Gcn5-related N-acetyltransferase (GNAT) domain profile.
BTA023434.1	gi|544764939|ref|WP_021190778.1|/1.57373e-99/hypothetical protein [Sphingobacterium sp. IITKGP-BTPF85] &gt;gnl|BL_ORD_ID|643645 hypothetical protein L950_0214375 [Sphingobacterium sp. IITKGP-BTPF85]	NA	NA	NA	NA	PF14014/8.1E-31/Protein of unknown function (DUF4230)
BTA023437.1	gi|740913744|ref|WP_038698991.1|/9.98016e-168/NAD(P)-dependent oxidoreductase [Sphingobacterium sp. ML3W] &gt;gnl|BL_ORD_ID|1377689 NmrA family transcriptional regulator [Sphingobacterium sp. ML3W]	Q54LW0/1e-23/PADA_DICDI Prestalk A differentiation protein A OS=Dictyostelium discoideum GN=padA PE=3 SV=2	sht:KO02_13715/1e-168/NmrA family transcriptional regulator; K19267 NAD(P)H dehydrogenase (quinone) [EC:1.6.5.2]	YPO1645/4e-100/---	D3B2F4/1e-37/D3B2F4_POLPA Uncharacterized protein OS=Polysphondylium pallidum GN=PPL_02565 PE=4 SV=1	PTHR14194/1.3E-102/--
BTA023438.1	gi|544763502|ref|WP_021189478.1|/2.90077e-73/hypothetical protein [Sphingobacterium sp. IITKGP-BTPF85] &gt;gnl|BL_ORD_ID|644709 glyoxalase [Sphingobacterium sp. IITKGP-BTPF85]	NA	chu:CHU_2166/2e-45/gloA; lactoylglutathione lyase; K01759 lactoylglutathione lyase [EC:4.4.1.5]	NA	NA	PF12681/1.4E-13/Glyoxalase-like domain
BTA023439.1	gi|544763503|ref|WP_021189479.1|/1.06667e-77/hypothetical protein [Sphingobacterium sp. IITKGP-BTPF85] &gt;gnl|BL_ORD_ID|644710 hypothetical protein L950_0207345 [Sphingobacterium sp. IITKGP-BTPF85]	NA	NA	lin0147/9e-52/---	X1WUD1/5e-35/X1WUD1_ACYPI Uncharacterized protein OS=Acyrthosiphon pisum PE=4 SV=3	PF09966/2.9E-53/Uncharacterized protein conserved in bacteria (DUF2200)
BTA023441.1	gi|544763508|ref|WP_021189484.1|/0/starch-binding protein [Sphingobacterium sp. IITKGP-BTPF85] &gt;gnl|BL_ORD_ID|644715 starch-binding protein [Sphingobacterium sp. IITKGP-BTPF85]	NA	NA	NA	NA	PF07980/1.7E-52/SusD family
BTA023442.1	gi|544763513|ref|WP_021189489.1|/0/RNA polymerase sigma factor RpoD [Sphingobacterium sp. IITKGP-BTPF85] &gt;gnl|BL_ORD_ID|644720 RNA polymerase sigma-70 factor [Sphingobacterium sp. PM2-P1-29] &gt;gnl|BL_ORD_ID|644720 RNA polymerase sigma factor rpoD [Sphingobacterium sp. IITKGP-BTPF85]	Q9ZSL6/9e-50/SIGD_ARATH RNA polymerase sigma factor sigD, chloroplastic OS=Arabidopsis thaliana GN=SIGD PE=2 SV=1	sht:KO02_08080/0.0/RNA polymerase sigma factor rpoD; K03086 RNA polymerase primary sigma factor	BH1376/1e-78/---	A0A077ZGL4/1e-73/A0A077ZGL4_TRITR RNA-polymerase sigma factor OS=Trichuris trichiura GN=TTRE_0000710801 PE=3 SV=1	PR00046/2.0E-24/Major sigma-70 factor signature
BTA023446.1	gi|672716809|emb|CDT16174.1|/0/Aspartokinase [Sphingobacterium sp. PM2-P1-29]	Q9S702/1e-71/AK3_ARATH Aspartokinase 3, chloroplastic OS=Arabidopsis thaliana GN=AK3 PE=1 SV=1	sht:KO02_08130/0.0/aspartate kinase; K00928 aspartate kinase [EC:2.7.2.4]	VC0391/5e-77/---	A0A067LCM7/7e-74/A0A067LCM7_JATCU Aspartokinase OS=Jatropha curcas GN=JCGZ_26867 PE=3 SV=1	PTHR21499/6.9E-116/--
BTA023449.1	gi|820814236|gb|KKX50982.1|/0/porin [Sphingobacterium sp. IITKGP-BTPF85]	NA	gur:Gura_3329/1e-17/phosphate-selective porin O and P; K07221 phosphate-selective porin OprO and OprP	NA	NA	PS51257/6.0/Prokaryotic membrane lipoprotein lipid attachment site profile.
BTA023450.1	gi|544763523|ref|WP_021189499.1|/0/RNA polymerase sigma-54 factor [Sphingobacterium sp. IITKGP-BTPF85] &gt;gnl|BL_ORD_ID|644730 RNA polymerase sigma54 factor [Sphingobacterium sp. IITKGP-BTPF85]	NA	sht:KO02_08155/0.0/RNA polymerase sigma54 factor; K03092 RNA polymerase sigma-54 factor	PA4462/1e-83/---	K7IL19/4e-14/K7IL19_CAEJA Uncharacterized protein OS=Caenorhabditis japonica GN=WBGene00218994 PE=4 SV=1	PTHR32248/1.6E-142/--
BTA023451.1	gi|820814238|gb|KKX50984.1|/0/glycosyl transferase [Sphingobacterium sp. IITKGP-BTPF85]	NA	psn:Pedsa_1203/0.0/Peptidoglycan glycosyltransferase; K05366 penicillin-binding protein 1A [EC:2.4.1.- 3.4.-.-]	BMEI1055/1e-89/---	K4AR51/1e-64/K4AR51_SOLLC Uncharacterized protein OS=Solanum lycopersicum GN=Solyc00g066150.1 PE=4 SV=1	PF00912/1.0E-53/Transglycosylase
BTA023452.1	gi|672716347|emb|CDT06534.1|/7.35196e-160/Transcriptional regulator [Sphingobacterium sp. PM2-P1-29]	NA	NA	NA	A0A0N4ZVS3/3e-42/A0A0N4ZVS3_PARTI Uncharacterized protein OS=Parastrongyloides trichosuri PE=4 SV=1	PF01381/1.1E-5/Helix-turn-helix
BTA023453.1	gi|544763528|ref|WP_021189504.1|/0/transcription termination/antitermination protein NusA [Sphingobacterium sp. IITKGP-BTPF85] &gt;gnl|BL_ORD_ID|644735 transcription elongation factor NusA [Sphingobacterium sp. IITKGP-BTPF85]	NA	sht:KO02_08180/0.0/transcription elongation factor NusA; K02600 N utilization substance protein A	mlr5551/2e-82/---	Q96T48/1e-70/Q96T48_HUMAN Transcription termination-antitermination factor (Fragment) OS=Homo sapiens GN=NUSA PE=4 SV=1	PF13184/2.6E-25/NusA-like KH domain
BTA023456.1	gi|672716354|emb|CDT06612.1|/0/putative malate transporter YflS [Sphingobacterium sp. PM2-P1-29]	Q41364/9e-135/DIT1_SPIOL Dicarboxylate transporter 1, chloroplastic OS=Spinacia oleracea GN=DIT1 PE=1 SV=1	chh:A0O34_14440/0.0/anion permease; K03319 divalent anion:Na+ symporter, DASS family	BS_yflS/4e-156/---	A0A0K9RHP0/8e-133/A0A0K9RHP0_SPIOL Uncharacterized protein OS=Spinacia oleracea GN=SOVF_065720 PE=4 SV=1	PTHR10283:SF13/7.9E-167/--
BTA023457.1	gi|740912114|ref|WP_038697361.1|/0/acriflavin resistance protein [Sphingobacterium sp. ML3W] &gt;gnl|BL_ORD_ID|1376772 acriflavin resistance protein [Sphingobacterium sp. ML3W]	NA	aar:Acear_1851/5e-89/acriflavin resistance protein; K03296 hydrophobic/amphiphilic exporter-1 (mainly G- bacteria), HAE1 family	SMa0875/9e-67/---	A0A0A2W5M0/1e-53/A0A0A2W5M0_BEABA Multidrug resistance protein MdtB OS=Beauveria bassiana D1-5 GN=BBAD15_g65 PE=3 SV=1	PTHR32063/4.9E-171/--
BTA023458.1	gi|544763493|ref|WP_021189470.1|/0/MFS transporter [Sphingobacterium sp. IITKGP-BTPF85] &gt;gnl|BL_ORD_ID|644763 MFS transporter [Sphingobacterium sp. IITKGP-BTPF85]	NA	lsp:Bsph_1326/7e-08/multidrug-efflux transporter; K08153 MFS transporter, DHA1 family, multidrug resistance protein	PH0233/3e-18/---	A0A0A2VYZ9/4e-80/A0A0A2VYZ9_BEABA 3-oxoacyl-[acyl-carrier-protein] synthase 1 OS=Beauveria bassiana D1-5 GN=BBAD15_g2893 PE=3 SV=1	PTHR23517:SF1/6.9E-91/--
BTA023459.1	gi|672714441|emb|CDS93140.1|/0/conserved hypothetical protein [Sphingobacterium sp. PM2-P1-29]	NA	NA	NA	U9TC94/9e-34/U9TC94_RHIID Uncharacterized protein OS=Rhizophagus irregularis (strain DAOM 181602 / DAOM 197198 / MUCL 43194) GN=GLOINDRAFT_99907 PE=4 SV=1	PF13589/2.8E-16/Histidine kinase-, DNA gyrase B-, and HSP90-like ATPase
BTA023460.1	gi|544763486|ref|WP_021189463.1|/0/hypothetical protein [Sphingobacterium sp. IITKGP-BTPF85] &gt;gnl|BL_ORD_ID|644757 membrane protein [Sphingobacterium sp. IITKGP-BTPF85]	NA	babc:DO78_854/5e-16/bepC; outer membrane efflux protein BepC; K12340 outer membrane protein	BMEI1029/2e-17/---	NA	PTHR30026:SF6/1.2E-43/--
BTA023462.1	gi|771539524|ref|WP_045184246.1|/0/dihydrokaempferol 4-reductase [Elizabethkingia sp. BM10] &gt;gnl|BL_ORD_ID|654242 3 beta-hydroxysteroid dehydrogenase/Delta 5--&gt;4-isomerase [Elizabethkingia sp. BM10]	P51106/3e-17/DFRA_HORVU Dihydroflavonol-4-reductase OS=Hordeum vulgare GN=ANT18 PE=3 SV=1	cao:Celal_3200/1e-116/3-beta hydroxysteroid dehydrogenase/isomerase; K00091 dihydroflavonol-4-reductase [EC:1.1.1.219]	Rv0139/5e-32/---	A0A067H9G0/6e-37/A0A067H9G0_CITSI Uncharacterized protein OS=Citrus sinensis GN=CISIN_1g019878mg PE=4 SV=1	PTHR10366/1.2E-58/--
BTA023463.1	gi|544764297|ref|WP_021190211.1|/0/hypothetical protein [Sphingobacterium sp. IITKGP-BTPF85] &gt;gnl|BL_ORD_ID|644221 hypothetical protein L950_0215885 [Sphingobacterium sp. IITKGP-BTPF85]	NA	chu:CHU_0402/7e-14/folA; dihydrofolate reductase (DHFR); K00287 dihydrofolate reductase [EC:1.5.1.3]	mlr2503/7e-46/---	A0A0L0UIY4/7e-21/A0A0L0UIY4_9BASI Riboflavin biosynthesis protein RibD domain-containing protein (Fragment) OS=Puccinia striiformis f. sp. tritici PST-78 GN=PSTG_19952 PE=4 SV=1	PF01872/1.3E-13/RibD C-terminal domain
BTA023464.1	gi|544764291|ref|WP_021190205.1|/0/hypothetical protein [Sphingobacterium sp. IITKGP-BTPF85] &gt;gnl|BL_ORD_ID|644215 hypothetical protein L950_0215855 [Sphingobacterium sp. IITKGP-BTPF85]	NA	NA	NA	NA	PS51257/5.0/Prokaryotic membrane lipoprotein lipid attachment site profile.
BTA023465.1	gi|544764290|ref|WP_021190204.1|/2.64025e-119/hypothetical protein [Sphingobacterium sp. IITKGP-BTPF85] &gt;gnl|BL_ORD_ID|644214 hypothetical protein L950_0215850 [Sphingobacterium sp. IITKGP-BTPF85]	NA	NA	NA	NA	NA
BTA023466.1	gi|544764288|ref|WP_021190202.1|/0/hypothetical protein [Sphingobacterium sp. IITKGP-BTPF85] &gt;gnl|BL_ORD_ID|644212 hypothetical protein L950_0215840 [Sphingobacterium sp. IITKGP-BTPF85]	NA	rru:Rru_A1439/2e-12/FecR protein; K07165 transmembrane sensor	PA1301/1e-06/---	NA	PF04773/9.7E-10/FecR protein
BTA023467.1	gi|654601914|ref|WP_028068833.1|/0/SusC/RagA family TonB-linked outer membrane protein [Sphingobacterium thalpophilum]	NA	zpr:ZPR_1963/5e-73/SusC, outer membrane protein involved in starch binding; K02014 iron complex outermembrane recepter protein	SMa2414/4e-07/---	B9TL41/5e-19/B9TL41_RICCO Putative uncharacterized protein (Fragment) OS=Ricinus communis GN=RCOM_2093760 PE=4 SV=1	PTHR11532:SF57/0.0/--
BTA023468.1	gi|654601913|ref|WP_028068832.1|/0/starch-binding protein [Sphingobacterium thalpophilum]	NA	NA	NA	NA	PF14322/2.5E-10/Starch-binding associating with outer membrane
BTA023470.1	gi|665922349|ref|WP_031288400.1|/2.49894e-164/DNA-binding response regulator [Sphingobacterium sp. IITKGP-BTPF85]	NA	psty:BFS30_15155/4e-108/DNA-binding response regulator; K02477 two-component system, LytT family, response regulator	STM2158/2e-19/---	A0A0D6L3Z5/1e-26/A0A0D6L3Z5_9BILA LytTr DNA-binding domain protein OS=Ancylostoma ceylanicum GN=ANCCEY_15365 PE=4 SV=1	PF04397/4.5E-16/LytTr DNA-binding domain
BTA023471.1	gi|544764276|ref|WP_021190190.1|/0/hypothetical protein [Sphingobacterium sp. IITKGP-BTPF85] &gt;gnl|BL_ORD_ID|644200 hypothetical protein L950_0215760 [Sphingobacterium sp. IITKGP-BTPF85]	NA	baci:B1NLA3E_09815/3e-24/sensor histidine kinase; K07704 two-component system, LytT family, sensor histidine kinase LytS [EC:2.7.13.3]	BH2110/4e-20/---	A0A0D6L5I0/2e-27/A0A0D6L5I0_9BILA Histidine kinase (Fragment) OS=Ancylostoma ceylanicum GN=ANCCEY_15048 PE=4 SV=1	PS50005/10.06/TPR repeat profile.
BTA023473.1	gi|544764271|ref|WP_021190185.1|/0/hypothetical protein [Sphingobacterium sp. IITKGP-BTPF85] &gt;gnl|BL_ORD_ID|644196 hypothetical protein L950_0215735 [Sphingobacterium sp. IITKGP-BTPF85]	NA	ag:BAD37143/3e-09/nfdA; N-substituted formamide deformylase (EC:3.5.1.91); K07047 N-substituted formamide deformylase [EC:3.5.1.91]	MT0578/7e-38/---	A0A072TDV5/6e-83/A0A072TDV5_MEDTR Amidohydrolase (Fragment) OS=Medicago truncatula GN=MTR_1224s0010 PE=4 SV=1	PTHR22642/7.6E-60/--
BTA023519.1	gi|213159343|ref|YP_002321386.1|/1.70114e-74/dnaint/rec [Oryctes rhinoceros nudivirus] &gt;gnl|BL_ORD_ID|907968 dnaint/rec [Oryctes rhinoceros nudivirus]	NA	NA	NA	A0A022T5C3/6e-19/A0A022T5C3_9HYME Viral integrase, bracovirus particle protein OS=Microplitis demolitor GN=int-1 PE=4 SV=1	PF00589/4.1E-7/Phage integrase family
BTA023521.1	gi|612176375|gb|AHW98293.1|/1.0739e-107/PIF-1 [Nilaparvata lugens endogenous nudivirus]	NA	NA	NA	A0A0C9R7V1/1e-63/A0A0C9R7V1_9HYME Y119 protein OS=Fopius arisanus GN=Y119 PE=4 SV=1	PF05092/5.0E-15/Per os infectivity
BTA023522.1	gi|782910477|gb|AJZ73108.1|/0/Lef-8 [Venturia canescens]	NA	NA	NA	A0A0C9RSD1/0.0/A0A0C9RSD1_9HYME LEF-8_2 protein OS=Fopius arisanus GN=LEF-8_2 PE=4 SV=1	NA
BTA023648.1	gi|514684195|ref|XP_004989678.1|/2.41658e-43/histidine-rich protein [Salpingoeca rosetta] &gt;gnl|BL_ORD_ID|342494 histidine-rich protein [Salpingoeca rosetta]	O97237/4e-06/YGCC1_PLAF7 GRIP and coiled-coil domain-containing protein PFC0235w OS=Plasmodium falciparum (isolate 3D7) GN=PFC0235w PE=3 SV=2	egr:104446937/6e-33/DNA-directed RNA polymerase II subunit RPB1-like; K03006 DNA-directed RNA polymerase II subunit RPB1 [EC:2.7.7.6]	NA	F2UMK6/5e-44/F2UMK6_SALR5 Histidine-rich protein OS=Salpingoeca rosetta (strain ATCC 50818 / BSB-021) GN=PTSG_09421 PE=4 SV=1	NA
BTA024081.1	gi|646700730|gb|KDR10756.1|/2.01904e-31/hypothetical protein L798_15374 [Zootermopsis nevadensis]	Q29S16/5e-23/F206A_BOVIN Protein Simiate OS=Bos taurus GN=FAM206A PE=2 SV=1	NA	NA	A0A067QQ89/5e-32/A0A067QQ89_ZOONE Uncharacterized protein OS=Zootermopsis nevadensis GN=L798_15374 PE=4 SV=1	PF01597/7.5E-6/Glycine cleavage H-protein
BTA024107.1	gi|307167639|gb|EFN61160.1|/4.55406e-71/120.7 kDa protein in NOF-FB transposable element, partial [Camponotus floridanus]	P16320/1e-40/NOF_DROME 120.7 kDa protein in NOF-FB transposable element OS=Drosophila melanogaster GN=NOF PE=4 SV=2	hst:105180986/4e-26/uncharacterized LOC105180986; K08852 serine/threonine-protein kinase/endoribonuclease IRE1 [EC:2.7.11.1 3.1.26.-]	NA	J9LU81/2e-111/J9LU81_ACYPI Uncharacterized protein OS=Acyrthosiphon pisum PE=4 SV=2	NA
BTA024221.1	gi|499820793|ref|WP_011501527.1|/6.63772e-31/homoserine O-succinyltransferase [Rhodopseudomonas palustris] &gt;gnl|BL_ORD_ID|548298 homoserine O-succinyltransferase [Rhodopseudomonas palustris BisB5]	NA	rpd:RPD_1105/8e-32/homoserine O-succinyltransferase; K00651 homoserine O-succinyltransferase [EC:2.3.1.46]	Cj1726c/1e-12/---	U5KMK4/2e-12/U5KMK4_9TRYP Homoserine Osuccinyltransferase OS=Strigomonas culicis PE=3 SV=1	PD037892/2.0E-28/HOMOSERINE O-SUCCINYLTRANSFERASE TRANSFERASE ACYLTRANSFERASE BIOSYNTHESIS TRANSSUCCINYLASE HTS METHIONINE O- AMINO-ACID
BTA024486.2	NA	NA	NA	NA	NA	PF15004/2.7E-8/Myeloma-overexpressed-like
BTA024563.1	gi|662220706|ref|XP_008484502.1|/2.36924e-25/PREDICTED: uncharacterized protein LOC103521175 [Diaphorina citri]	NA	NA	NA	J9M5G8/2e-33/J9M5G8_ACYPI Uncharacterized protein OS=Acyrthosiphon pisum GN=LOC100165960 PE=4 SV=1	PTHR18966/1.2E-14/--
BTA024688.1	gi|759063475|ref|XP_011341111.1|/5.38833e-09/PREDICTED: putative nuclease HARBI1 [Cerapachys biroi]	NA	NA	NA	A0A026W7D4/1e-06/A0A026W7D4_CERBI Uncharacterized protein OS=Cerapachys biroi GN=X777_09218 PE=4 SV=1	NA
BTA024944.1	gi|646723615|gb|KDR24162.1|/1.51482e-37/hypothetical protein L798_08992 [Zootermopsis nevadensis]	Q9JJ93/2e-09/CN119_MOUSE Uncharacterized protein C14orf119 homolog OS=Mus musculus GN=MNCb-2990 PE=2 SV=1	NA	NA	A0A067RK48/3e-38/A0A067RK48_ZOONE Uncharacterized protein OS=Zootermopsis nevadensis GN=L798_08992 PE=4 SV=1	PF14969/2.2E-31/Domain of unknown function (DUF4508)
BTA025048.1	gi|915655133|gb|KOC58953.1|/7.42966e-14/hypothetical protein WH47_00965 [Habropoda laboriosa]	NA	NA	NA	A0A0L7QK01/2e-14/A0A0L7QK01_9HYME Uncharacterized protein OS=Habropoda laboriosa GN=WH47_00965 PE=4 SV=1	NA
BTA025176.1	gi|40882690|gb|AAR96231.1|/1.84062e-10/putative integrase [Oryza sativa Japonica Group] &gt;gnl|BL_ORD_ID|396174 retrotransposon protein, putative, Ty1-copia subclass [Oryza sativa Japonica Group]	P04146/1e-07/COPIA_DROME Copia protein OS=Drosophila melanogaster GN=GIP PE=1 SV=3	cit:102612142/6e-08/22.0 kDa heat shock protein-like; K13993 HSP20 family protein	NA	I1HKQ7/9e-11/I1HKQ7_BRADI Uncharacterized protein OS=Brachypodium distachyon GN=BRADI2G31610 PE=4 SV=1	NA
BTA025294.1	NA	NA	NA	NA	NA	PF15178/7.5E-7/Mitochondrial import receptor subunit TOM5 homolog
BTA025303.1	gi|646717901|gb|KDR20581.1|/6.00318e-38/Nicolin-1 [Zootermopsis nevadensis]	Q9BSH3/1e-12/NICN1_HUMAN Nicolin-1 OS=Homo sapiens GN=NICN1 PE=2 SV=1	api:100159036/1e-20/uncharacterized LOC100159036; K16607 nicolin-1	NA	A0A067RAD3/1e-38/A0A067RAD3_ZOONE Nicolin-1 OS=Zootermopsis nevadensis GN=L798_04600 PE=4 SV=1	PD868899/5.0E-11/NUCLEAR NICOLIN-1 KIDNEY RIKEN PRODUCT:NICOLIN EMBRYO CDNA ENRICHED FULL-LENGTH LIBRARY
BTA025331.2	NA	NA	NA	NA	NA	PS51257/6.0/Prokaryotic membrane lipoprotein lipid attachment site profile.
BTA025555.1	gi|242015079|ref|XP_002428202.1|/1.3634e-24/RAB6-interacting protein, putative [Pediculus humanus corporis] &gt;gnl|BL_ORD_ID|870119 RAB6-interacting protein, putative [Pediculus humanus corporis]	Q9H8G2/4e-14/CAAP1_HUMAN Caspase activity and apoptosis inhibitor 1 OS=Homo sapiens GN=CAAP1 PE=1 SV=2	mgp:100541843/8e-14/CAAP1; caspase activity and apoptosis inhibitor 1; K14018 phospholipase A-2-activating protein	NA	A0A067R6W1/3e-24/A0A067R6W1_ZOONE Uncharacterized protein OS=Zootermopsis nevadensis GN=L798_07535 PE=4 SV=1	PTHR14740/8.8E-19/--
BTA025651.1	gi|646697119|gb|KDR09004.1|/0/Meckelin [Zootermopsis nevadensis]	Q5HYA8/0.0/MKS3_HUMAN Meckelin OS=Homo sapiens GN=TMEM67 PE=1 SV=2	api:100166451/0.0/meckelin; K19348 meckelin	NA	A0A067QWJ9/0.0/A0A067QWJ9_ZOONE Meckelin OS=Zootermopsis nevadensis GN=L798_01397 PE=4 SV=1	PTHR21274/1.9E-264/--
BTA025669.1	NA	NA	NA	NA	NA	PF08395/3.4E-8/7tm Chemosensory receptor
BTA025777.1	NA	NA	NA	NA	X1X1T2/3e-08/X1X1T2_ACYPI Uncharacterized protein OS=Acyrthosiphon pisum GN=for PE=4 SV=1	PF04218/1.7E-7/CENP-B N-terminal DNA-binding domain
BTA025882.1	NA	Q8IDX6/3e-16/RBP2A_PLAF7 Reticulocyte-binding protein 2 homolog a OS=Plasmodium falciparum (isolate 3D7) GN=PF13_0198 PE=3 SV=1	pfa:PF13_0198/2e-14/PfRh2a; reticulocyte binding protein 2 homolog A; K13849 reticulocyte-binding protein	NMA0905/3e-10/---	U1HU34/2e-14/U1HU34_ENDPU Uncharacterized protein OS=Endocarpon pusillum (strain Z07020 / HMAS-L-300199) GN=EPUS_04229 PE=4 SV=1	NA
BTA025914.1	gi|646709932|gb|KDR15587.1|/2.33815e-26/Zinc transporter ZIP14 [Zootermopsis nevadensis]	NA	bmor:101740111/3e-11/zinc transporter ZIP10; K14711 solute carrier family 39 (zinc transporter), member 5	NA	A0A067QYY1/5e-27/A0A067QYY1_ZOONE Zinc transporter ZIP14 OS=Zootermopsis nevadensis GN=L798_10532 PE=4 SV=1	NA
BTA025976.1	gi|501291684|dbj|BAN20390.1|/1.84719e-12/chaperonin [Riptortus pedestris]	Q68FQ0/6e-10/TCPE_RAT T-complex protein 1 subunit epsilon OS=Rattus norvegicus GN=Cct5 PE=1 SV=1	tca:656755/6e-13/T-complex protein 1 subunit epsilon; K09497 T-complex protein 1 subunit epsilon	NA	R4WIE9/4e-13/R4WIE9_9HEMI Chaperonin OS=Riptortus pedestris PE=2 SV=1	NA
BTA026223.1	NA	NA	NA	NA	NA	PF08395/1.1E-7/7tm Chemosensory receptor
BTA026443.1	gi|939263993|ref|XP_014251983.1|/1.50294e-36/PREDICTED: DNA-directed RNA polymerase III subunit RPC7-like [Cimex lectularius]	Q6NXY9/1e-11/RPC7_MOUSE DNA-directed RNA polymerase III subunit RPC7 OS=Mus musculus GN=Polr3g PE=2 SV=1	aga:AgaP_AGAP012416/1e-26/AGAP012416-PA; K03024 DNA-directed RNA polymerase III subunit RPC7	NA	A0A0A9WZT4/3e-35/A0A0A9WZT4_LYGHE DNA-directed RNA polymerase III subunit RPC7 OS=Lygus hesperus GN=Polr3g_1 PE=4 SV=1	PF11705/1.7E-13/DNA-directed RNA polymerase III subunit Rpc31
BTA026450.2	gi|195399556|ref|XP_002058385.1|/2.78661e-101/uncharacterized protein Dvir_GJ14342 [Drosophila virilis] &gt;gnl|BL_ORD_ID|367439 uncharacterized protein Dvir_GJ14342 [Drosophila virilis]	Q24168/2e-99/ORC2_DROME Origin recognition complex subunit 2 OS=Drosophila melanogaster GN=Orc2 PE=1 SV=2	dvi:Dvir_GJ14342/3e-102/GJ14342 gene product from transcript GJ14342-RA; K02604 origin recognition complex subunit 2	SPBC685.09/3e-44/---	A0A0A9Y4Q3/6e-107/A0A0A9Y4Q3_LYGHE Origin recognition complex subunit 2 OS=Lygus hesperus GN=Orc2_1 PE=4 SV=1	PTHR14052/2.0E-122/--
BTA026474.1	gi|568828046|ref|XP_006468356.1|/0/PREDICTED: tetrahydrocannabinolic acid synthase-like [Citrus sinensis]	A6P6V9/1e-148/CBDAS_CANSA Cannabidiolic acid synthase OS=Cannabis sativa GN=CBDAS PE=1 SV=1	ag:BAF65033/6e-147/CBDAS; cannabidiolic acid synthase (EC:1.21.3.8); K20502 cannabidiolic acid synthase [EC:1.21.3.8]	SMb21415/3e-33/---	V4UIG6/0.0/V4UIG6_9ROSI Uncharacterized protein OS=Citrus clementina GN=CICLE_v10017845mg PE=4 SV=1	PF08031/2.3E-22/Berberine and berberine like
BTA026475.1	gi|568828046|ref|XP_006468356.1|/9.79308e-132/PREDICTED: tetrahydrocannabinolic acid synthase-like [Citrus sinensis]	Q9FZC8/5e-103/FOX5_ARATH Flavin-dependent oxidoreductase FOX5 OS=Arabidopsis thaliana GN=FOX5 PE=3 SV=1	ag:BAF65033/1e-86/CBDAS; cannabidiolic acid synthase (EC:1.21.3.8); K20502 cannabidiolic acid synthase [EC:1.21.3.8]	SMb21415/8e-30/---	V4UIG6/2e-132/V4UIG6_9ROSI Uncharacterized protein OS=Citrus clementina GN=CICLE_v10017845mg PE=4 SV=1	PS51387/14.346/PCMH-type FAD-binding domain profile.
BTA026476.1	gi|568828046|ref|XP_006468356.1|/0/PREDICTED: tetrahydrocannabinolic acid synthase-like [Citrus sinensis]	Q9FZC4/4e-133/FOX1_ARATH Flavin-dependent oxidoreductase FOX1 OS=Arabidopsis thaliana GN=FOX1 PE=2 SV=1	ag:BAF65033/2e-128/CBDAS; cannabidiolic acid synthase (EC:1.21.3.8); K20502 cannabidiolic acid synthase [EC:1.21.3.8]	SMb21415/3e-29/---	V4UIG6/0.0/V4UIG6_9ROSI Uncharacterized protein OS=Citrus clementina GN=CICLE_v10017845mg PE=4 SV=1	PF08031/1.1E-14/Berberine and berberine like
BTA026478.2	gi|478269231|gb|ENN83304.1|/5.55298e-86/hypothetical protein YQE_00337, partial [Dendroctonus ponderosae]	Q5EA79/4e-73/GALM_BOVIN Aldose 1-epimerase OS=Bos taurus GN=GALM PE=2 SV=1	aag:AaeL_AAEL010590/4e-82/AAEL010590-PA; K01785 aldose 1-epimerase [EC:5.1.3.3]	CC1418/2e-57/---	N6TS18/1e-86/N6TS18_DENPD Uncharacterized protein (Fragment) OS=Dendroctonus ponderosae GN=YQE_00337 PE=4 SV=1	PF01263/3.2E-66/Aldose 1-epimerase
BTA026531.1	gi|124800685|ref|XP_001349533.1|/1.29161e-108/erythrocyte membrane protein 3 [Plasmodium falciparum 3D7] &gt;gnl|BL_ORD_ID|98411 erythrocyte membrane protein 3 [Plasmodium falciparum 3D7]	NA	mek:MSKOL_2443/8e-09/Glycogen debranching enzyme; K01214 isoamylase [EC:3.2.1.68]	NA	O96124/3e-109/O96124_PLAF7 Erythrocyte membrane protein 3 OS=Plasmodium falciparum (isolate 3D7) GN=emp3 PE=4 SV=1	PTHR22571:SF19/1.1E-40/--
BTA026576.1	gi|307203744|gb|EFN82703.1|/3.23371e-13/hypothetical protein EAI_17618, partial [Harpegnathos saltator]	NA	NA	NA	J9MA65/9e-15/J9MA65_ACYPI Uncharacterized protein OS=Acyrthosiphon pisum GN=LOC100164995 PE=4 SV=2	PF16087/4.3E-11/Domain of unknown function (DUF4817)
BTA026740.1	gi|939685997|ref|XP_014287239.1|/3.30706e-59/PREDICTED: uncharacterized protein LOC106687720 [Halyomorpha halys]	NA	NA	NA	A0A069DRM2/2e-56/A0A069DRM2_9HEMI Uncharacterized protein (Fragment) OS=Panstrongylus megistus PE=2 SV=1	NA
BTA026743.2	gi|915655191|gb|KOC58992.1|/1.32754e-15/Putative uncharacterized protein FLJ37770 [Habropoda laboriosa]	NA	NA	NA	A0A0K8SZ19/9e-17/A0A0K8SZ19_LYGHE Uncharacterized protein OS=Lygus hesperus PE=4 SV=1	NA
BTA026862.1	gi|646710755|gb|KDR16173.1|/3.54232e-15/Diuretic hormone receptor, partial [Zootermopsis nevadensis]	Q16983/1e-11/DIHR_ACHDO Diuretic hormone receptor OS=Acheta domesticus PE=2 SV=1	ame:413829/9e-13/diuretic hormone receptor; K04578 corticotropin releasing hormone receptor 1	NA	A0A067RBW3/8e-16/A0A067RBW3_ZOONE Diuretic hormone receptor (Fragment) OS=Zootermopsis nevadensis GN=L798_09587 PE=4 SV=1	NA
BTA026923.1	NA	Q95WA4/8e-10/SWP2_ENCIN Spore wall protein 2 OS=Encephalitozoon intestinalis GN=SWP2 PE=1 SV=1	sko:100373022/6e-06/histone-binding protein N1/N2-like; K11291 nuclear autoantigenic sperm protein	NA	R7TWH5/8e-08/R7TWH5_CAPTE Uncharacterized protein OS=Capitella teleta GN=CAPTEDRAFT_192219 PE=4 SV=1	NA
BTA026988.1	gi|939232629|ref|XP_014246427.1|/2.7402e-78/PREDICTED: glycine-rich cell wall structural protein-like isoform X1 [Cimex lectularius]	P14708/8e-34/INVO_PONPY Involucrin OS=Pongo pygmaeus GN=IVL PE=2 SV=1	bmor:101744024/1e-09/remodeling and spacing factor 1-like; K11657 remodeling and spacing factor 1	NA	Q08819/2e-37/Q08819_RENKO Neuropeptide AnthoRFamide OS=Renilla koellikeri PE=2 SV=1	NA
BTA027048.1	gi|662186259|ref|XP_008481271.1|/1.13475e-48/PREDICTED: uncharacterized protein LOC103517994 [Diaphorina citri]	NA	NA	NA	J9M9X7/1e-36/J9M9X7_ACYPI Uncharacterized protein OS=Acyrthosiphon pisum PE=4 SV=2	PF16033/2.1E-15/Domain of unknown function (DUF4789)
BTA027149.1	NA	NA	NA	NA	NA	PS51257/6.0/Prokaryotic membrane lipoprotein lipid attachment site profile.
BTA027189.1	gi|828235752|ref|XP_012566490.1|/9.21366e-48/PREDICTED: RNA-binding protein 12B-like, partial [Hydra vulgaris]	P04928/2e-32/SANT_PLAFN S-antigen protein OS=Plasmodium falciparum (isolate NF7 / Ghana) PE=4 SV=1	tbr:Tb11.03.0140/6e-25/nucleoporin; K14297 nuclear pore complex protein Nup98-Nup96	NA	A0A087V014/3e-41/A0A087V014_9ARAC Orcokinin peptides type B (Fragment) OS=Stegodyphus mimosarum GN=X975_04716 PE=4 SV=1	PTHR23304/2.9E-13/--
BTA027225.1	gi|957843924|ref|XP_014672344.1|/1.69933e-17/PREDICTED: feeding circuit activating peptides-like [Priapulus caudatus]	NA	NA	NA	V5TCS9/4e-09/V5TCS9_PLADU Pedal peptide neuropeptide 2 MLDpeptide OS=Platynereis dumerilii PE=2 SV=1	NA
BTA027227.1	gi|857980020|emb|CEO94678.1|/5.67499e-47/hypothetical protein PBRA_000463 [Plasmodiophora brassicae]	NA	NA	NA	A0A0H5RQ10/4e-54/A0A0H5RQ10_9EUKA Uncharacterized protein OS=Spongospora subterranea PE=4 SV=1	NA
BTA027236.1	NA	NA	NA	NA	A5K8N5/2e-06/A5K8N5_PLAVS Uncharacterized protein OS=Plasmodium vivax (strain Salvador I) GN=PVX_100810 PE=4 SV=1	NA
BTA027326.1	gi|595441200|gb|EXX53709.1|/5.12953e-21/Skt5p [Rhizophagus irregularis DAOM 197198w]	Q5XI05/9e-10/SE1L2_RAT Protein sel-1 homolog 2 OS=Rattus norvegicus GN=Sel1l2 PE=2 SV=1	rlg:Rleg_2045/1e-14/Sel1 domain protein repeat-containing protein; K07126 uncharacterized protein	ECU11g0430/1e-09/---	A0A015JFL7/1e-21/A0A015JFL7_9GLOM Skt5p OS=Rhizophagus irregularis DAOM 197198w GN=RirG_241410 PE=4 SV=1	PTHR11102/8.8E-38/--
BTA027417.1	gi|929287865|ref|XP_014021009.1|/2.94476e-21/PREDICTED: uncharacterized protein LOC106582429 [Salmo salar]	NA	sur:STAUR_4368/4e-14/rluB; Pseudouridine synthase; K06178 23S rRNA pseudouridine2605 synthase [EC:5.4.99.22]	NA	R1CLF0/1e-13/R1CLF0_EMIHU Uncharacterized protein OS=Emiliania huxleyi CCMP1516 GN=Roco1 PE=4 SV=1	NA
BTA027460.1	gi|939272332|ref|XP_014256455.1|/3.1906e-12/PREDICTED: trace amine-associated receptor 1 [Cimex lectularius]	NA	NA	NA	A0A026W1T7/5e-12/A0A026W1T7_CERBI Uncharacterized protein OS=Cerapachys biroi GN=X777_12828 PE=4 SV=1	NA
BTA027648.1	gi|242007461|ref|XP_002424558.1|/4.33713e-26/transcription factor SOX-2, putative [Pediculus humanus corporis] &gt;gnl|BL_ORD_ID|866429 transcription factor SOX-2, putative [Pediculus humanus corporis]	NA	tca:660661/2e-19/Sox21b; transcription factor Sox-2; K09267 transcription factor SOX1/3/14/21 (SOX group B)	NA	D6WND2/4e-19/D6WND2_TRICA Sox21b OS=Tribolium castaneum GN=Sox21b PE=4 SV=1	NA
BTA027666.1	gi|646693576|gb|KDR07748.1|/1.28756e-17/hypothetical protein L798_02027 [Zootermopsis nevadensis]	NA	NA	NA	A0A067QUC6/3e-18/A0A067QUC6_ZOONE Uncharacterized protein OS=Zootermopsis nevadensis GN=L798_02027 PE=4 SV=1	NA
BTA027669.1	gi|939255071|ref|XP_014247272.1|/7.99324e-35/PREDICTED: sodium channel protein 60E-like isoform X5 [Cimex lectularius]	Q9W0Y8/4e-23/SCN60_DROME Sodium channel protein 60E OS=Drosophila melanogaster GN=NaCP60E PE=2 SV=5	NA	NA	Q9BMQ4/8e-35/Q9BMQ4_BLAGE Sodium channel protein OS=Blattella germanica PE=2 SV=1	PTHR10037:SF198/1.3E-15/--
BTA027675.1	gi|322797750|gb|EFZ19699.1|/2.79405e-12/hypothetical protein SINV_02731, partial [Solenopsis invicta]	NA	NA	NA	W4XLM3/6e-18/W4XLM3_STRPU Uncharacterized protein OS=Strongylocentrotus purpuratus GN=Sp-Hypp_1511 PE=4 SV=1	NA
BTA027679.1	NA	NA	sko:100373022/2e-06/histone-binding protein N1/N2-like; K11291 nuclear autoantigenic sperm protein	NA	A0A094L645/5e-10/A0A094L645_9AVES Uncharacterized protein (Fragment) OS=Podiceps cristatus GN=N338_06090 PE=4 SV=1	NA
BTA027691.1	gi|682365827|gb|KFY52371.1|/5.36897e-44/hypothetical protein V496_08477 [Pseudogymnoascus sp. VKM F-4515 (FW-2607)]	Q8IXT5/4e-16/RB12B_HUMAN RNA-binding protein 12B OS=Homo sapiens GN=RBM12B PE=1 SV=2	sasa:106595066/2e-20/gamma-enolase-like; K01689 enolase [EC:4.2.1.11]	NA	A0A094CE04/1e-44/A0A094CE04_9PEZI Uncharacterized protein OS=Pseudogymnoascus pannorum VKM F-4515 GN=V496_08477 PE=4 SV=1	PTHR12239/5.1E-15/--
BTA027746.1	gi|672715497|emb|CDS97552.1|/0/RND family efflux transporter [Sphingobacterium sp. PM2-P1-29]	NA	sht:KO02_04110/0.0/transporter; K02005 HlyD family secretion protein	YPO1498/3e-25/---	A0A077ZPJ4/6e-07/A0A077ZPJ4_TRITR ATP binding cassette (Abc) transporter OS=Trichuris trichiura GN=TTRE_0000903501 PE=3 SV=1	PF13437/5.6E-6/HlyD family secretion protein
BTA027748.1	gi|672715488|emb|CDS97488.1|/0/ABC superfamily ATP binding cassette transporter permease [Sphingobacterium sp. PM2-P1-29]	NA	sht:KO02_04070/0.0/hypothetical protein; K02004 putative ABC transport system permease protein	BS_yknZ/2e-15/---	B9T9U8/5e-11/B9T9U8_RICCO Putative uncharacterized protein OS=Ricinus communis GN=RCOM_0330250 PE=4 SV=1	PF12704/1.4E-17/MacB-like periplasmic core domain
BTA027749.1	gi|544766528|ref|WP_021192031.1|/0/hypothetical protein [Sphingobacterium sp. IITKGP-BTPF85] &gt;gnl|BL_ORD_ID|642513 hypothetical protein L950_0207805 [Sphingobacterium sp. IITKGP-BTPF85]	NA	sht:KO02_04020/0.0/hypothetical protein; K02004 putative ABC transport system permease protein	SPy2029/6e-12/---	R7UZ13/6e-06/R7UZ13_CAPTE Uncharacterized protein OS=Capitella teleta GN=CAPTEDRAFT_150511 PE=4 SV=1	PTHR30572/1.1E-55/--
BTA027751.1	gi|544766529|ref|WP_021192032.1|/0/hypothetical protein [Sphingobacterium sp. IITKGP-BTPF85] &gt;gnl|BL_ORD_ID|642514 hypothetical protein L950_0207830 [Sphingobacterium sp. IITKGP-BTPF85]	NA	NA	NA	NA	NA
BTA027752.1	gi|544766530|ref|WP_021192033.1|/2.25693e-157/hypothetical protein [Sphingobacterium sp. IITKGP-BTPF85] &gt;gnl|BL_ORD_ID|642515 hypothetical protein L950_0207835 [Sphingobacterium sp. IITKGP-BTPF85]	NA	neu:NE1881/3e-124/DUF208; K09765 uncharacterized protein	PM0345/3e-113/---	A0A0A2W4C8/2e-110/A0A0A2W4C8_BEABA Uncharacterized protein OS=Beauveria bassiana D1-5 GN=BBAD15_g968 PE=4 SV=1	PF02620/2.8E-18/Uncharacterized ACR, COG1399
BTA027753.1	gi|544766533|ref|WP_021192036.1|/0/phosphate acyltransferase [Sphingobacterium sp. IITKGP-BTPF85] &gt;gnl|BL_ORD_ID|642518 phosphate acyltransferase [Sphingobacterium sp. IITKGP-BTPF85]	NA	sht:KO02_03985/0.0/phosphate acyltransferase; K03621 glycerol-3-phosphate acyltransferase PlsX [EC:2.3.1.15]	alr0238/7e-77/---	B1X479/4e-58/B1X479_PAUCH Fatty acid/phospholipid synthesis protein OS=Paulinella chromatophora GN=plsX PE=3 SV=1	PF02504/4.7E-89/Fatty acid synthesis protein
BTA027755.1	gi|544766538|ref|WP_021192041.1|/4.46825e-105/ribose-5-phosphate isomerase [Sphingobacterium sp. IITKGP-BTPF85] &gt;gnl|BL_ORD_ID|642523 ribose 5-phosphate isomerase [Sphingobacterium sp. IITKGP-BTPF85]	P0CL19/5e-14/RPIB_COCIM Putative ribose 5-phosphate isomerase OS=Coccidioides immitis (strain RS) GN=CIMG_07932 PE=1 SV=1	sht:KO02_03960/1e-99/ribose 5-phosphate isomerase; K01808 ribose 5-phosphate isomerase B [EC:5.3.1.6]	TM1080/4e-42/---	A2FRG0/2e-41/A2FRG0_TRIVA Ribose 5-phosphate isomerase B family protein OS=Trichomonas vaginalis GN=TVAG_248050 PE=4 SV=1	PF02502/8.9E-54/Ribose/Galactose Isomerase
BTA027756.1	gi|544766539|ref|WP_021192042.1|/0/hypothetical protein [Sphingobacterium sp. IITKGP-BTPF85] &gt;gnl|BL_ORD_ID|642524 peptidase [Sphingobacterium sp. IITKGP-BTPF85]	P0CH60/2e-15/LAP5_TRIVH Probable leucine aminopeptidase TRV_02148.1 OS=Trichophyton verrucosum (strain HKI 0517) GN=TRV_02148.1 PE=3 SV=1	gox:GOX2136/5e-37/Aminopeptidase; K01269 aminopeptidase [EC:3.4.11.-]	XF0820/3e-41/---	M2W4M8/5e-27/M2W4M8_GALSU Aminopeptidase isoform 1 OS=Galdieria sulphuraria GN=Gasu_19460 PE=4 SV=1	PTHR12147/8.2E-57/--
BTA027757.1	gi|740910739|ref|WP_038695986.1|/0/hypothetical protein [Sphingobacterium sp. ML3W] &gt;gnl|BL_ORD_ID|1376020 hypothetical protein KO02_03950 [Sphingobacterium sp. ML3W]	NA	NA	NA	A8DVM2/1e-23/A8DVM2_NEMVE Predicted protein (Fragment) OS=Nematostella vectensis GN=v1g225750 PE=4 SV=1	NA
BTA027759.1	gi|665921824|ref|WP_031287875.1|/3.33059e-174/hypothetical protein [Sphingobacterium sp. IITKGP-BTPF85]	NA	NA	mlr4962/6e-67/---	X1X4X7/4e-53/X1X4X7_ACYPI Uncharacterized protein OS=Acyrthosiphon pisum PE=4 SV=1	PF06210/1.3E-40/Protein of unknown function (DUF1003)
BTA027761.1	gi|544763339|ref|WP_021189335.1|/1.2041e-171/UMP kinase [Sphingobacterium sp. IITKGP-BTPF85] &gt;gnl|BL_ORD_ID|644886 uridylate kinase [Sphingobacterium sp. PM2-P1-29] &gt;gnl|BL_ORD_ID|644886 uridylate kinase [Sphingobacterium sp. IITKGP-BTPF85]	NA	sht:KO02_03905/1e-169/pyrH; uridylate kinase; K09903 uridylate kinase [EC:2.7.4.22]	FN1622/8e-104/---	V7CNP2/2e-96/V7CNP2_PHAVU Uncharacterized protein OS=Phaseolus vulgaris GN=PHAVU_002G270500g PE=3 SV=1	PTHR21499/1.2E-118/--
BTA027762.1	gi|820809567|gb|KKX46760.1|/0/xylose isomerase [Sphingobacterium sp. IITKGP-BTPF85]	NA	phe:Phep_1346/1e-13/Xylose isomerase domain protein TIM barrel; K03335 inosose dehydratase [EC:4.2.1.44]	CC1629/4e-25/---	F4PFH8/8e-14/F4PFH8_BATDJ Putative uncharacterized protein OS=Batrachochytrium dendrobatidis (strain JAM81 / FGSC 10211) GN=BATDEDRAFT_93122 PE=4 SV=1	PTHR40117/2.5E-41/--
BTA027763.1	gi|544762796|ref|WP_021188838.1|/5.15841e-109/N5-carboxyaminoimidazole ribonucleotide mutase [Sphingobacterium sp. IITKGP-BTPF85] &gt;gnl|BL_ORD_ID|645406 N5-carboxyaminoimidazole ribonucleotide mutase [Sphingobacterium sp. IITKGP-BTPF85]	P50504/3e-54/PUR6_SCHOC Phosphoribosylaminoimidazole carboxylase OS=Schwanniomyces occidentalis GN=ADE2 PE=3 SV=1	sht:KO02_03890/8e-109/N5-carboxyaminoimidazole ribonucleotide mutase; K01588 5-(carboxyamino)imidazole ribonucleotide mutase [EC:5.4.99.18]	TM0446/2e-67/---	A0A0A9R0T2/2e-58/A0A0A9R0T2_ARUDO Uncharacterized protein OS=Arundo donax PE=3 SV=1	PF00731/7.0E-63/AIR carboxylase
BTA027767.1	gi|672714697|emb|CDS93632.1|/0/Aminopeptidase [Sphingobacterium sp. PM2-P1-29]	E5R501/6e-08/M28P3_LEPMJ Probable zinc metalloprotease Lema_P049800 OS=Leptosphaeria maculans (strain JN3 / isolate v23.1.3 / race Av1-4-5-6-7-8) GN=Lema_P049800 PE=3 SV=1	bmeg:BG04_4334/7e-18/amp; aminopeptidase; K19701 aminopeptidase YwaD [EC:3.4.11.6 3.4.11.10]	CC2502/1e-28/---	L8HA61/2e-17/L8HA61_ACACA Peptidase, M28 family protein OS=Acanthamoeba castellanii str. Neff GN=ACA1_159030 PE=4 SV=1	PTHR12147/5.4E-37/--
BTA027769.1	gi|544762788|ref|WP_021188830.1|/1.29748e-61/ubiquinol-cytochrome c reductase [Sphingobacterium sp. IITKGP-BTPF85] &gt;gnl|BL_ORD_ID|645398 ubiquinol-cytochrome C reductase [Sphingobacterium sp. IITKGP-BTPF85]	Q90679/1e-12/THYN1_CHICK Thymocyte nuclear protein 1 OS=Gallus gallus GN=THYN1 PE=1 SV=1	NA	mlr4228/1e-24/---	A0A0D6QR12/1e-20/A0A0D6QR12_ARACU Uncharacterized protein OS=Araucaria cunninghamii PE=4 SV=1	PTHR14087/4.6E-36/--
BTA027771.1	gi|672714690|emb|CDS93620.1|/0/Dipeptidyl-peptidase 7 [Sphingobacterium sp. PM2-P1-29]	NA	NA	NA	K4AR48/2e-135/K4AR48_SOLLC Uncharacterized protein OS=Solanum lycopersicum GN=Solyc00g065930.1 PE=4 SV=1	PF10459/4.1E-245/Peptidase S46
BTA027772.1	gi|665921557|ref|WP_031287608.1|/7.67822e-168/GLPGLI family protein [Sphingobacterium sp. IITKGP-BTPF85]	NA	NA	NA	NA	PF09697/1.8E-6/Protein of unknown function (Porph_ging)
BTA027775.1	gi|544762780|ref|WP_021188822.1|/2.40594e-45/MULTISPECIES: hypothetical protein [Sphingobacterium] &gt;gnl|BL_ORD_ID|645392 conserved hypothetical protein [Sphingobacterium sp. PM2-P1-29] &gt;gnl|BL_ORD_ID|645392 hypothetical protein KO02_03755 [Sphingobacterium sp. ML3W] &gt;gnl|BL_ORD_ID|645392 hypothetical protein L950_0200790 [Sphingobacterium sp. IITKGP-BTPF85]	NA	NA	NA	A7TAD5/6e-23/A7TAD5_NEMVE Predicted protein (Fragment) OS=Nematostella vectensis GN=v1g49144 PE=4 SV=1	PF11387/4.8E-16/Protein of unknown function (DUF2795)
BTA027776.1	gi|544762778|ref|WP_021188820.1|/0/anthranilate phosphoribosyltransferase [Sphingobacterium sp. IITKGP-BTPF85] &gt;gnl|BL_ORD_ID|645390 anthranilate phosphoribosyltransferase [Sphingobacterium sp. IITKGP-BTPF85]	Q02166/3e-38/TRPD_ARATH Anthranilate phosphoribosyltransferase, chloroplastic OS=Arabidopsis thaliana GN=PAT1 PE=2 SV=1	sht:KO02_03745/0.0/anthranilate phosphoribosyltransferase; K00766 anthranilate phosphoribosyltransferase [EC:2.4.2.18]	MJ0234/2e-56/---	R7QEP2/1e-46/R7QEP2_CHOCR Uncharacterized protein OS=Chondrus crispus GN=CHC_T00004022001 PE=3 SV=1	PTHR11922/9.1E-75/--
BTA027777.1	gi|672714676|emb|CDS93595.1|/0/putative TonB-dependent outer membrane receptor protein [Sphingobacterium sp. PM2-P1-29]	NA	bbau:AEM51_08875/2e-60/TonB-dependent receptor; K16089 outer membrane receptor for ferrienterochelin and colicins	Cj0755/2e-06/---	A0A0D6L574/2e-70/A0A0D6L574_9BILA Uncharacterized protein (Fragment) OS=Ancylostoma ceylanicum GN=ANCCEY_15211 PE=4 SV=1	PF13715/3.4E-10/CarboxypepD_reg-like domain
BTA027779.1	gi|672714674|emb|CDS93592.1|/5.69255e-102/3-deoxy-D-manno-octulosonate 8-phosphate phosphatase, YrbI family [Sphingobacterium sp. PM2-P1-29]	Q90WG6/3e-17/NEUA_ONCMY N-acylneuraminate cytidylyltransferase OS=Oncorhynchus mykiss GN=cmas PE=2 SV=1	sht:KO02_03710/6e-97/3-deoxy-D-manno-octulosonate 8-phosphate phosphatase; K03270 3-deoxy-D-manno-octulosonate 8-phosphate phosphatase (KDO 8-P phosphatase) [EC:3.1.3.45]	FN0213/8e-39/---	A0A087ZWS5/8e-24/A0A087ZWS5_APIME Uncharacterized protein OS=Apis mellifera GN=LOC102655732 PE=4 SV=1	PTHR21485/8.8E-39/--
BTA027780.1	gi|820815565|gb|KKX52257.1|/0/hypothetical protein L950_0200725 [Sphingobacterium sp. IITKGP-BTPF85]	NA	NA	NA	A7LH34/4e-111/A7LH34_HYDVU Nematoblast specific protein OS=Hydra vulgaris GN=nb031 PE=4 SV=1	PF16871/3.3E-60/Domain of unknown function (DUF5077)
BTA027781.1	gi|544762768|ref|WP_021188810.1|/0/hypothetical protein [Sphingobacterium sp. IITKGP-BTPF85] &gt;gnl|BL_ORD_ID|645380 hypothetical protein L950_0200720 [Sphingobacterium sp. IITKGP-BTPF85]	NA	NA	BH1357/2e-132/---	NA	PF12127/9.5E-142/SigmaW regulon antibacterial
BTA027782.1	gi|820815563|gb|KKX52255.1|/0/hypothetical protein L950_0200715 [Sphingobacterium sp. IITKGP-BTPF85]	Q54YZ9/4e-49/DHKJ_DICDI Hybrid signal transduction histidine kinase J OS=Dictyostelium discoideum GN=dhkJ PE=3 SV=2	dpi:BN4_12716/0.0/Signal transduction histidine kinase; K17292 tubulin-specific chaperone A	mll2385_3/7e-75/---	R7TPD9/2e-62/R7TPD9_CAPTE Uncharacterized protein (Fragment) OS=Capitella teleta GN=CAPTEDRAFT_93842 PE=4 SV=1	PTHR24423/7.6E-134/--
BTA027783.1	gi|544762764|ref|WP_021188806.1|/0/hybrid sensor histidine kinase/response regulator [Sphingobacterium sp. IITKGP-BTPF85] &gt;gnl|BL_ORD_ID|645376 histidine kinase [Sphingobacterium sp. IITKGP-BTPF85]	Q86CZ2/6e-60/DHKK_DICDI Hybrid signal transduction histidine kinase K OS=Dictyostelium discoideum GN=dhkK PE=1 SV=1	syq:SYNPCCP_1421/3e-81/slr2104; hybrid sensory kinase Hik22; K11527 two-component system, sensor histidine kinase and response regulator [EC:2.7.13.3]	MA2013_2/6e-54/---	A0A0L0HV11/2e-73/A0A0L0HV11_SPIPN Uncharacterized protein OS=Spizellomyces punctatus DAOM BR117 GN=SPPG_00641 PE=4 SV=1	PTHR24423/2.8E-124/--
BTA027786.1	gi|544762759|ref|WP_021188801.1|/0/hypothetical protein [Sphingobacterium sp. IITKGP-BTPF85] &gt;gnl|BL_ORD_ID|645371 LacI family transcription regulator [Sphingobacterium sp. IITKGP-BTPF85]	NA	pcm:AY601_2606/3e-108/LacI family transcriptional regulator; K02529 LacI family transcriptional regulator	PM0151/2e-43/---	A0A0A2WD33/2e-31/A0A0A2WD33_BEABA HTH-type transcriptional repressor CytR OS=Beauveria bassiana D1-5 GN=BBAD15_g3577 PE=4 SV=1	PTHR30146/1.2E-81/--
BTA027790.1	gi|544762755|ref|WP_021188797.1|/2.73745e-146/threonylcarbamoyl-AMP synthase [Sphingobacterium sp. IITKGP-BTPF85] &gt;gnl|BL_ORD_ID|645367 translation factor Sua5 [Sphingobacterium sp. IITKGP-BTPF85]	Q499R4/2e-17/YRDC_RAT YrdC domain-containing protein, mitochondrial OS=Rattus norvegicus GN=Yrdc PE=2 SV=1	mru:mru_0504/9e-31/Sua5/YciO/YrdC/YwlC family translation factor; K07566 L-threonylcarbamoyladenylate synthase [EC:2.7.7.87]	VC1178/2e-53/---	A0A0A2VER6/3e-41/A0A0A2VER6_BEABA Ribosomal large subunit pseudouridine synthase B OS=Beauveria bassiana D1-5 GN=BBAD15_g8632 PE=4 SV=1	PF01300/2.5E-45/Telomere recombination
BTA027791.1	gi|544762749|ref|WP_021188791.1|/0/tRNA(Ile)-lysidine synthetase [Sphingobacterium sp. IITKGP-BTPF85] &gt;gnl|BL_ORD_ID|645361 tRNA(Ile)-lysidine synthetase [Sphingobacterium sp. IITKGP-BTPF85]	Q9MUR3/3e-12/TILS_MESVI tRNA(Ile)-lysidine synthase, chloroplastic OS=Mesostigma viride GN=tilS PE=3 SV=1	sht:KO02_03610/0.0/tRNA(Ile)-lysidine synthetase; K04075 tRNA(Ile)-lysidine synthase [EC:6.3.4.19]	CAC3204/3e-40/---	A2FJA9/1e-28/A2FJA9_TRIVA PP-loop family protein OS=Trichomonas vaginalis GN=TVAG_243760 PE=3 SV=1	PF01171/9.8E-39/PP-loop family
BTA027792.1	gi|820815535|gb|KKX52227.1|/0/hypothetical protein L950_0200575 [Sphingobacterium sp. IITKGP-BTPF85]	NA	NA	NA	NA	PF13100/3.3E-27/OstA-like protein
BTA027793.1	gi|544762746|ref|WP_021188788.1|/0/hypothetical protein [Sphingobacterium sp. IITKGP-BTPF85] &gt;gnl|BL_ORD_ID|645358 lipopolysaccharide-modifying protein [Sphingobacterium sp. IITKGP-BTPF85]	NA	NA	NA	A0A060CBP3/5e-50/A0A060CBP3_9CNID CAZy families GT90 protein (Fragment) OS=uncultured Nematostella sp. PE=4 SV=1	PF05686/1.6E-13/Glycosyl transferase family 90
BTA027795.1	gi|544762743|ref|WP_021188785.1|/0/deoxyhypusine synthase [Sphingobacterium sp. IITKGP-BTPF85] &gt;gnl|BL_ORD_ID|645355 Deoxyhypusine synthase [Sphingobacterium sp. PM2-P1-29] &gt;gnl|BL_ORD_ID|645355 deoxyhypusine synthase [Sphingobacterium sp. IITKGP-BTPF85]	O94337/1e-10/DHYS_SCHPO Probable deoxyhypusine synthase OS=Schizosaccharomyces pombe (strain 972 / ATCC 24843) GN=SPBC1271.04c PE=3 SV=2	sht:KO02_03575/0.0/deoxyhypusine synthase; K00809 deoxyhypusine synthase [EC:2.5.1.46]	MA0968/1e-17/---	F9XEJ6/3e-141/F9XEJ6_ZYMTI Uncharacterized protein OS=Zymoseptoria tritici (strain CBS 115943 / IPO323) GN=MYCGRDRAFT_94173 PE=4 SV=1	PF01916/2.8E-37/Deoxyhypusine synthase
BTA027796.1	gi|672713327|emb|CDS91793.1|/0/putative Chloromuconate cycloisomerase [Sphingobacterium sp. PM2-P1-29]	B9I2J6/8e-41/AXEP_POPTR L-Ala-D/L-amino acid epimerase OS=Populus trichocarpa GN=POPTR_0012s05040g PE=3 SV=2	sht:KO02_03570/0.0/mandelate racemase; K19802 L-Ala-D/L-Glu epimerase [EC:5.1.1.20]	CAC0192/2e-74/---	A0A087HAL3/5e-44/A0A087HAL3_ARAAL Uncharacterized protein OS=Arabis alpina GN=AALP_AA3G208700 PE=4 SV=1	PF13378/2.2E-53/Enolase C-terminal domain-like
BTA027798.1	gi|544762741|ref|WP_021188783.1|/8.8146e-158/hypothetical protein [Sphingobacterium sp. IITKGP-BTPF85] &gt;gnl|BL_ORD_ID|645353 YjgP/YjgQ family permease [Sphingobacterium sp. IITKGP-BTPF85]	NA	sht:KO02_03550/7e-153/permease; K11720 lipopolysaccharide export system permease protein	FN1030/6e-06/---	NA	PF03739/7.3E-26/Predicted permease YjgP/YjgQ family
BTA027800.1	gi|672713320|emb|CDS91786.1|/0/Transmembrane glycosyltransferase [Sphingobacterium sp. PM2-P1-29]	NA	sht:KO02_03535/1e-101/16S rRNA methyltransferase; K03501 16S rRNA (guanine527-N7)-methyltransferase [EC:2.1.1.170]	PA5564/2e-18/---	W7TNU2/4e-30/W7TNU2_9STRA 16s rrna methyltransferase OS=Nannochloropsis gaditana GN=Naga_100002g37 PE=3 SV=1	PF02527/4.7E-28/rRNA small subunit methyltransferase G
BTA027801.1	gi|672713315|emb|CDS91781.1|/0/Major facilitator transporter [Sphingobacterium sp. PM2-P1-29]	Q9Y7Q9/3e-10/YCX2_SCHPO Probable metabolite transporter C2H8.02 OS=Schizosaccharomyces pombe (strain 972 / ATCC 24843) GN=SPCC2H8.02 PE=1 SV=1	pcl:Pcal_1721/4e-80/General substrate transporter; K03762 MFS transporter, MHS family, proline/betaine transporter	RSc0547/1e-132/---	X1XJA7/1e-52/X1XJA7_ACYPI Uncharacterized protein OS=Acyrthosiphon pisum PE=4 SV=1	PS00217/-/Sugar transport proteins signature 2.
BTA027803.1	gi|544762347|ref|WP_021188515.1|/3.74133e-169/hypothetical protein [Sphingobacterium sp. IITKGP-BTPF85] &gt;gnl|BL_ORD_ID|645646 hypothetical protein L950_0226820 [Sphingobacterium sp. IITKGP-BTPF85]	NA	psty:BFS30_16715/7e-63/tRNA methyltransferase; K15460 tRNA1Val (adenine37-N6)-methyltransferase [EC:2.1.1.223]	HI0423/5e-39/---	L1IHB4/4e-28/L1IHB4_GUITH Uncharacterized protein OS=Guillardia theta CCMP2712 GN=GUITHDRAFT_79791 PE=4 SV=1	PTHR18895/3.9E-45/--
BTA027806.1	gi|544763372|ref|WP_021189359.1|/0/hypothetical protein [Sphingobacterium sp. IITKGP-BTPF85] &gt;gnl|BL_ORD_ID|644857 heme transporter CcmD [Sphingobacterium sp. IITKGP-BTPF85]	P47918/3e-19/COX2_CYBMR Cytochrome c oxidase subunit 2 OS=Cyberlindnera mrakii GN=COX2 PE=3 SV=1	sht:KO02_03405/0.0/heme transporter CcmD; K02275 cytochrome c oxidase subunit II [EC:1.9.3.1]	mlr1039/8e-44/---	K4AR95/3e-37/K4AR95_SOLLC Uncharacterized protein OS=Solanum lycopersicum GN=Solyc00g088090.1 PE=4 SV=1	PTHR34856:SF4/2.9E-68/--
BTA027807.1	gi|544765141|ref|WP_021190956.1|/0/hypothetical protein [Sphingobacterium sp. IITKGP-BTPF85] &gt;gnl|BL_ORD_ID|643495 transcriptional regulator [Sphingobacterium sp. IITKGP-BTPF85]	NA	sht:KO02_03365/0.0/LacI family transcriptional regulator; K02529 LacI family transcriptional regulator	BS_degA/1e-46/---	W2SUV6/5e-34/W2SUV6_NECAM Transcriptional regulator, LacI family (Fragment) OS=Necator americanus GN=NECAME_18761 PE=4 SV=1	PF00356/2.7E-12/Bacterial regulatory proteins, lacI family
BTA027808.1	gi|740910548|ref|WP_038695795.1|/0/alpha-mannosidase [Sphingobacterium sp. ML3W] &gt;gnl|BL_ORD_ID|1375910 alpha-mannosidase [Sphingobacterium sp. ML3W]	D4ATR3/2e-49/A7629_ARTBC Uncharacterized secreted glycosidase ARB_07629 OS=Arthroderma benhamiae (strain ATCC MYA-4681 / CBS 112371) GN=ARB_07629 PE=1 SV=1	NA	XF0842/0.0/---	S7RY18/6e-90/S7RY18_GLOTA Glycoside hydrolase family 92 protein OS=Gloeophyllum trabeum (strain ATCC 11539 / FP-39264 / Madison 617) GN=GLOTRDRAFT_71536 PE=4 SV=1	PF07971/5.2E-154/Glycosyl hydrolase family 92
BTA027810.1	gi|544765402|ref|WP_021191167.1|/3.19654e-60/30S ribosomal protein S15 [Sphingobacterium sp. IITKGP-BTPF85] &gt;gnl|BL_ORD_ID|643305 30S ribosomal subunit protein S15 [Sphingobacterium sp. PM2-P1-29] &gt;gnl|BL_ORD_ID|643305 30S ribosomal protein S15 [Sphingobacterium sp. IITKGP-BTPF85]	Q8M9T4/5e-17/RR15_CHAGL 30S ribosomal protein S15, chloroplastic OS=Chaetosphaeridium globosum GN=rps15 PE=3 SV=1	sht:KO02_03335/1e-60/30S ribosomal protein S15; K02956 small subunit ribosomal protein S15	SP1626/3e-26/---	A4RXN5/8e-20/A4RXN5_OSTLU 30S ribosomal protein S15 OS=Ostreococcus lucimarinus (strain CCE9901) GN=PRPS15 PE=3 SV=1	PS00362/-/Ribosomal protein S15 signature.
BTA027812.1	gi|672716682|emb|CDT10266.1|/0/conserved hypothetical protein [Sphingobacterium sp. PM2-P1-29]	Q91WG8/5e-16/GLCNE_MOUSE Bifunctional UDP-N-acetylglucosamine 2-epimerase/N-acetylmannosamine kinase OS=Mus musculus GN=Gne PE=1 SV=1	serr:Ser39006_1841/2e-41/Glucokinase; K02565 N-acetylglucosamine repressor	VC0993/2e-38/---	A0A0K9Q877/7e-55/A0A0K9Q877_SPIOL Uncharacterized protein OS=Spinacia oleracea GN=SOVF_208900 PE=4 SV=1	PTHR18964:SF123/3.2E-55/--
BTA027813.1	gi|672716685|emb|CDT10292.1|/0/Alpha-L-fucosidase [Sphingobacterium sp. PM2-P1-29]	C3YWU0/4e-30/FUCO_BRAFL Alpha-L-fucosidase OS=Branchiostoma floridae GN=BRAFLDRAFT_56888 PE=3 SV=2	eao:BD94_2790/0.0/Alpha-L-fucosidase 1; K01206 alpha-L-fucosidase [EC:3.2.1.51]	TM0306/7e-27/---	E4XWV0/4e-52/E4XWV0_OIKDI Uncharacterized protein OS=Oikopleura dioica GN=GSOID_T00007126001 PE=4 SV=1	PTHR10030:SF25/4.7E-48/--
BTA027814.1	gi|672713495|emb|CDS91967.1|/0/Beta-glucosidase [Sphingobacterium sp. PM2-P1-29]	Q23892/9e-88/GLUA_DICDI Lysosomal beta glucosidase OS=Dictyostelium discoideum GN=gluA PE=1 SV=2	sht:KO02_03310/0.0/glycosyl hydrolase family 3; K05349 beta-glucosidase [EC:3.2.1.21]	SSO3032/0.0/---	A0A0G4PJP0/3e-144/A0A0G4PJP0_PENCA Peptidase aspartic, active site OS=Penicillium camembertii GN=PCAMFM013_S018g000074 PE=4 SV=1	PS00775/-/Glycosyl hydrolases family 3 active site.
BTA027815.1	gi|544763917|ref|WP_021189871.1|/9.94969e-73/hypothetical protein [Sphingobacterium sp. IITKGP-BTPF85] &gt;gnl|BL_ORD_ID|644519 hypothetical protein L950_0218985 [Sphingobacterium sp. IITKGP-BTPF85]	NA	NA	NA	NA	NA
BTA027816.1	gi|740916811|ref|WP_038702058.1|/0/alpha-L-fucosidase [Sphingobacterium sp. ML3W] &gt;gnl|BL_ORD_ID|1375894 alpha-L-fucosidase [Sphingobacterium sp. ML3W]	P17164/7e-40/FUCO_RAT Tissue alpha-L-fucosidase OS=Rattus norvegicus GN=Fuca1 PE=1 SV=1	sht:KO02_03270/0.0/alpha-L-fucosidase; K01206 alpha-L-fucosidase [EC:3.2.1.51]	TM0306/3e-44/---	R1EKE7/8e-56/R1EKE7_EMIHU Uncharacterized protein OS=Emiliania huxleyi CCMP1516 GN=EMIHUDRAFT_469809 PE=4 SV=1	SM00812/1.3E-87/Alpha-L-fucosidase
BTA027817.1	gi|919208917|ref|WP_052764418.1|/0/hypothetical protein [Sphingobacterium sp. IITKGP-BTPF85] &gt;gnl|BL_ORD_ID|1268867 hypothetical protein L950_0218945 [Sphingobacterium sp. IITKGP-BTPF85]	Q869S5/3e-06/DOKA_DICDI Hybrid signal transduction protein dokA OS=Dictyostelium discoideum GN=dokA PE=1 SV=1	pao:Pat9b_2602/6e-24/diguanylate cyclase with PAS/PAC sensor; K21084 diguanylate cyclase [EC:2.7.7.65]	STM2123_2/7e-23/---	X1XQ98/2e-19/X1XQ98_ACYPI Uncharacterized protein OS=Acyrthosiphon pisum PE=4 SV=1	PS50110/11.758/Response regulatory domain profile.
BTA027820.1	gi|820813525|gb|KKX50314.1|/0/D-alanyl-D-alanine carboxypeptidase [Sphingobacterium sp. IITKGP-BTPF85]	Q86I79/3e-09/PSCA_DICDI Penicillin-sensitive carboxypeptidase A OS=Dictyostelium discoideum GN=pscA PE=3 SV=1	sht:KO02_03245/0.0/D-alanyl-D-alanine carboxypeptidase; K07259 D-alanyl-D-alanine carboxypeptidase / D-alanyl-D-alanine-endopeptidase (penicillin-binding protein 4) [EC:3.4.16.4 3.4.21.-]	BS_pbp/2e-29/---	A0A084G446/8e-29/A0A084G446_9PEZI Uncharacterized protein OS=Scedosporium apiospermum GN=SAPIO_CDS6348 PE=4 SV=1	PTHR30023/6.6E-40/--
BTA027823.1	gi|672713475|emb|CDS91947.1|/5.73302e-171/imidazole glycerol phosphate synthase, catalytic subunit with HisH [Sphingobacterium sp. PM2-P1-29]	Q9P4P9/3e-39/HIS5_EMENI Imidazole glycerol phosphate synthase hisHF OS=Emericella nidulans (strain FGSC A4 / ATCC 38163 / CBS 112.46 / NRRL 194 / M139) GN=hisHF PE=3 SV=2	sht:KO02_03215/2e-171/imidazole glycerol phosphate synthase; K02500 cyclase [EC:4.1.3.-]	BH3578/4e-96/---	A0A0A2W278/4e-117/A0A0A2W278_BEABA Imidazoleglycerol-phosphate dehydratase OS=Beauveria bassiana D1-5 GN=BBAD15_g45 PE=3 SV=1	PTHR21235/2.3E-120/--
BTA027824.1	gi|544763325|ref|WP_021189323.1|/0/bifunctional imidazole glycerol-phosphate dehydratase/histidinol phosphatase [Sphingobacterium sp. IITKGP-BTPF85] &gt;gnl|BL_ORD_ID|644913 imidazoleglycerol-phosphate dehydratase [Sphingobacterium sp. IITKGP-BTPF85]	P36605/3e-73/HIS8_SCHPO Histidinol-phosphate aminotransferase OS=Schizosaccharomyces pombe (strain 972 / ATCC 24843) GN=his3 PE=3 SV=1	sht:KO02_03200/0.0/imidazoleglycerol-phosphate dehydratase; K01089 imidazoleglycerol-phosphate dehydratase / histidinol-phosphatase [EC:4.2.1.19 3.1.3.15]	STM2073/1e-76/---	A0A0L0FHM3/7e-99/A0A0L0FHM3_9EUKA Histidinol-phosphate aminotransferase OS=Sphaeroforma arctica JP610 GN=SARC_11947 PE=3 SV=1	PS00955/-/Imidazoleglycerol-phosphate dehydratase signature 2.
BTA027825.1	gi|544763323|ref|WP_021189321.1|/0/phosphoribosylaminoimidazolesuccinocarboxamide synthase [Sphingobacterium sp. IITKGP-BTPF85] &gt;gnl|BL_ORD_ID|644911 phosphoribosylaminoimidazole-succinocarboxamide synthase [Sphingobacterium sp. IITKGP-BTPF85]	P38025/1e-73/PUR7_ARATH Phosphoribosylaminoimidazole-succinocarboxamide synthase, chloroplastic OS=Arabidopsis thaliana GN=PUR7 PE=2 SV=2	sht:KO02_03180/0.0/phosphoribosylaminoimidazole-succinocarboxamide synthase; K01923 phosphoribosylaminoimidazole-succinocarboxamide synthase [EC:6.3.2.6]	CC3242/2e-77/---	A0A0D6L8D7/2e-82/A0A0D6L8D7_9BILA Phosphoribosylaminoimidazolesuccinocarboxamide synthase OS=Ancylostoma ceylanicum GN=ANCCEY_15047 PE=4 SV=1	PTHR11609:SF9/1.1E-94/--
BTA027826.1	gi|672716791|emb|CDT15986.1|/0/PhoH-like protein [Sphingobacterium sp. PM2-P1-29]	NA	sht:KO02_03175/0.0/phosphate starvation protein PhoH; K06217 phosphate starvation-inducible protein PhoH and related proteins	BH1361/6e-97/---	A0A0K9Q7G2/2e-155/A0A0K9Q7G2_SPIOL Uncharacterized protein OS=Spinacia oleracea GN=SOVF_211790 PE=4 SV=1	PTHR30473:SF1/1.5E-135/--
BTA027828.1	gi|820813503|gb|KKX50292.1|/1.664e-87/hypothetical protein L950_0211245 [Sphingobacterium sp. IITKGP-BTPF85]	NA	NA	NA	NA	NA
BTA027829.1	gi|544763316|ref|WP_021189314.1|/0/hypothetical protein [Sphingobacterium sp. IITKGP-BTPF85] &gt;gnl|BL_ORD_ID|644905 membrane protein [Sphingobacterium sp. IITKGP-BTPF85]	NA	NA	NA	NA	PF03349/3.1E-6/Outer membrane protein transport protein (OMPP1/FadL/TodX)
BTA027830.1	gi|544763314|ref|WP_021189312.1|/0/hypothetical protein [Sphingobacterium sp. IITKGP-BTPF85] &gt;gnl|BL_ORD_ID|644903 peptidylprolyl isomerase [Sphingobacterium sp. IITKGP-BTPF85]	Q6P4K8/1e-07/PIN4_XENTR Peptidyl-prolyl cis-trans isomerase NIMA-interacting 4 OS=Xenopus tropicalis GN=pin4 PE=2 SV=1	sht:KO02_03120/0.0/peptidylprolyl isomerase; K03770 peptidyl-prolyl cis-trans isomerase D [EC:5.2.1.8]	PA1805/1e-16/---	E8Z6L8/9e-21/E8Z6L8_PFIPI Peptidyl-prolyl cis-trans isomerase (Fragment) OS=Pfiesteria piscicida PE=2 SV=1	PTHR10657:SF11/1.3E-31/--
BTA027831.1	gi|544763312|ref|WP_021189310.1|/2.10109e-147/hypothetical protein [Sphingobacterium sp. IITKGP-BTPF85] &gt;gnl|BL_ORD_ID|644901 hypothetical protein L950_0211190 [Sphingobacterium sp. IITKGP-BTPF85]	NA	NA	NA	NA	PF11307/2.6E-60/Protein of unknown function (DUF3109)
BTA027833.1	gi|544763308|ref|WP_021189306.1|/0/aminopeptidase [Sphingobacterium sp. IITKGP-BTPF85] &gt;gnl|BL_ORD_ID|644897 aminopeptidase [Sphingobacterium sp. IITKGP-BTPF85]	NA	sht:KO02_03090/0.0/aminopeptidase; K01372 bleomycin hydrolase [EC:3.4.22.40]	SPy1651/6e-06/---	A0A077ZGB8/9e-06/A0A077ZGB8_TRITR Bleomycin hydrolase OS=Trichuris trichiura GN=TTRE_0000777101 PE=4 SV=1	PF03051/2.8E-10/Peptidase C1-like family
BTA027834.1	gi|740910460|ref|WP_038695707.1|/0/thiol reductase thioredoxin [Sphingobacterium sp. ML3W] &gt;gnl|BL_ORD_ID|1375859 hypothetical protein KO02_03085 [Sphingobacterium sp. ML3W]	NA	NA	NA	NA	NA
BTA027838.1	gi|544763305|ref|WP_021189303.1|/0/UDP-2,3-diacylglucosamine hydrolase [Sphingobacterium sp. IITKGP-BTPF85] &gt;gnl|BL_ORD_ID|644894 UDP-2,3-diacylglucosamine hydrolase [Sphingobacterium sp. IITKGP-BTPF85]	NA	sht:KO02_03070/2e-162/UDP-2,3-diacylglucosamine hydrolase; K03269 UDP-2,3-diacylglucosamine hydrolase [EC:3.6.1.54]	HI0735/2e-13/---	A0A0D6L3L1/1e-89/A0A0D6L3L1_9BILA Ser/Thr phosphatase family protein OS=Ancylostoma ceylanicum GN=ANCCEY_15507 PE=4 SV=1	PTHR34990/3.8E-42/--
BTA027841.1	gi|820810235|gb|KKX47311.1|/0/protease Do [Sphingobacterium sp. IITKGP-BTPF85]	O22609/3e-13/DEGP1_ARATH Protease Do-like 1, chloroplastic OS=Arabidopsis thaliana GN=DEGP1 PE=1 SV=2	pfg:AB870_07075/4e-19/serine peptidase; K04771 serine protease Do [EC:3.4.21.107]	BH2189/3e-18/---	G7KIR6/1e-15/G7KIR6_MEDTR Trypsin-like serine protease OS=Medicago truncatula GN=MTR_6g007030 PE=2 SV=1	PR00834/3.3E-14/HtrA/DegQ protease family signature
BTA027845.1	gi|672715271|emb|CDS95724.1|/0/excinulease of nucleotide excision repair, DNA damage recognition component [Sphingobacterium sp. PM2-P1-29]	Q9DF36/3e-08/DD21B_XENLA Nucleolar RNA helicase 2-B OS=Xenopus laevis GN=ddx21-b PE=2 SV=2	sht:KO02_02985/0.0/excinuclease ABC subunit B; K03702 excinuclease ABC subunit B	BS_uvrB/0.0/---	A0A0A2VY92/0.0/A0A0A2VY92_BEABA UvrABC system protein B OS=Beauveria bassiana D1-5 GN=BBAD15_g2948 PE=4 SV=1	PS50151/11.279/UVR domain profile.
BTA027847.1	gi|820811756|gb|KKX48672.1|/1.04755e-129/NadR [Sphingobacterium sp. IITKGP-BTPF85]	NA	aaz:ADJ80_01515/2e-11/transcriptional regulator; K06211 HTH-type transcriptional regulator, transcriptional repressor of NAD biosynthesis genes [EC:2.7.7.1 2.7.1.22]	Rv0212c_2/1e-29/---	Q55C83/3e-22/Q55C83_DICDI Uncharacterized protein OS=Dictyostelium discoideum GN=DDB0190859 PE=4 SV=1	PTHR37512/7.0E-39/--
BTA027849.1	gi|820811762|gb|KKX48678.1|/0/ABC transporter permease [Sphingobacterium sp. IITKGP-BTPF85]	Q8T674/2e-07/ABCGK_DICDI ABC transporter G family member 20 OS=Dictyostelium discoideum GN=abcG20 PE=3 SV=1	sht:KO02_02940/0.0/ABC transporter permease; K01992 ABC-2 type transport system permease protein	RSc0165/1e-24/---	M4C6X2/1e-07/M4C6X2_HYAAE Uncharacterized protein OS=Hyaloperonospora arabidopsidis (strain Emoy2) PE=4 SV=1	PS51012/9.598/ABC transporter integral membrane type-2 domain profile.
BTA027850.1	gi|820811763|gb|KKX48679.1|/0/ABC transporter permease [Sphingobacterium sp. IITKGP-BTPF85]	NA	sht:KO02_02935/0.0/ABC transporter permease; K01993 HlyD family secretion protein	jhp1381/6e-25/---	B8BL62/7e-19/B8BL62_ORYSI Putative uncharacterized protein OS=Oryza sativa subsp. indica GN=OsI_36557 PE=4 SV=1	PF13533/5.4E-9/Biotin-lipoyl like
BTA027855.1	gi|544764791|ref|WP_021190651.1|/0/hypothetical protein [Sphingobacterium sp. IITKGP-BTPF85] &gt;gnl|BL_ORD_ID|643798 glycosyl hydrolase family 109 [Sphingobacterium sp. IITKGP-BTPF85]	NA	anl:GFC29_1356/9e-13/iolG; inositol 2-dehydrogenase; K00010 myo-inositol 2-dehydrogenase / D-chiro-inositol 1-dehydrogenase [EC:1.1.1.18 1.1.1.369]	lin2262/1e-15/---	A0A0C9M5P8/2e-09/A0A0C9M5P8_9FUNG Oxidoreductase OS=Mucor ambiguus GN=MAM1_0012c01284 PE=4 SV=1	PS51318/8.327/Twin arginine translocation (Tat) signal profile.
BTA027873.1	gi|544764720|ref|WP_021190585.1|/0/hypothetical protein [Sphingobacterium sp. IITKGP-BTPF85] &gt;gnl|BL_ORD_ID|643847 hypothetical protein L950_0221475 [Sphingobacterium sp. IITKGP-BTPF85]	NA	NA	NA	NA	NA
BTA027875.1	gi|820811422|gb|KKX48367.1|/0/dehydrogenase [Sphingobacterium sp. IITKGP-BTPF85]	NA	sht:KO02_02825/0.0/dehydrogenase; K01129 dGTPase [EC:3.1.5.1]	sll0398/4e-66/---	L8H9D5/2e-11/L8H9D5_ACACA Metal dependent phosphohydrolase OS=Acanthamoeba castellanii str. Neff GN=ACA1_158840 PE=4 SV=1	PF13286/6.6E-11/Phosphohydrolase-associated domain
BTA027876.1	gi|665922578|ref|WP_031288629.1|/0/galactose mutarotase [Sphingobacterium sp. IITKGP-BTPF85]	Q66HG4/3e-91/GALM_RAT Aldose 1-epimerase OS=Rattus norvegicus GN=Galm PE=1 SV=1	sht:KO02_02820/0.0/aldose epimerase; K01785 aldose 1-epimerase [EC:5.1.3.3]	TM0282/7e-93/---	B9TH96/1e-90/B9TH96_RICCO Aldose 1-epimerase OS=Ricinus communis GN=RCOM_1882730 PE=3 SV=1	PTHR10091/1.3E-149/--
BTA027878.1	gi|820811418|gb|KKX48363.1|/3.2854e-85/ribosome-binding factor A [Sphingobacterium sp. IITKGP-BTPF85]	NA	sht:KO02_02810/1e-85/ribosome-binding factor A; K02834 ribosome-binding factor A	rbfA/3e-14/---	A0A0D6QR10/7e-17/A0A0D6QR10_ARACU Uncharacterized protein OS=Araucaria cunninghamii PE=3 SV=1	PF02033/1.1E-22/Ribosome-binding factor A
BTA027879.1	gi|820811414|gb|KKX48359.1|/3.06551e-140/hypothetical protein L950_0221405 [Sphingobacterium sp. IITKGP-BTPF85]	NA	sht:KO02_02805/7e-89/leucyl/phenylalanyl-tRNA--protein transferase; K00684 leucyl/phenylalanyl-tRNA--protein transferase [EC:2.3.2.6]	ECs0970/4e-50/---	A0A0A2VTX7/2e-48/A0A0A2VTX7_BEABA Leucyl/phenylalanyl-tRNA--protein transferase OS=Beauveria bassiana D1-5 GN=BBAD15_g2864 PE=3 SV=1	PTHR30098/4.3E-46/--
BTA027883.1	gi|544766390|ref|WP_021191930.1|/0/hypothetical protein [Sphingobacterium sp. IITKGP-BTPF85] &gt;gnl|BL_ORD_ID|642611 hypothetical protein L950_0211830 [Sphingobacterium sp. IITKGP-BTPF85]	NA	NA	NA	NA	PS51257/7.0/Prokaryotic membrane lipoprotein lipid attachment site profile.
BTA027884.1	gi|544763604|ref|WP_021189574.1|/0/hypothetical protein [Sphingobacterium sp. IITKGP-BTPF85] &gt;gnl|BL_ORD_ID|644656 hypothetical protein L950_0222620 [Sphingobacterium sp. IITKGP-BTPF85]	A6QLU7/4e-36/TCAF2_BOVIN TRPM8 channel-associated factor 2 OS=Bos taurus GN=TCAF2 PE=2 SV=1	mbr:MONBRDRAFT_34507/5e-10/hypothetical protein ; K01855 tRNA pseudouridine38/39 synthase [EC:5.4.99.45]	NA	F6S0J4/1e-38/F6S0J4_ORNAN Uncharacterized protein OS=Ornithorhynchus anatinus GN=LOC100078254 PE=4 SV=2	PTHR15730/1.0E-42/--
BTA027885.1	gi|657031626|ref|WP_029275025.1|/0/hypothetical protein [Pedobacter borealis]	NA	NA	NA	NA	PF07980/2.2E-15/SusD family
BTA027886.1	gi|544766389|ref|WP_021191929.1|/0/N-acetyl-gamma-glutamyl-phosphate reductase [Sphingobacterium sp. IITKGP-BTPF85] &gt;gnl|BL_ORD_ID|642610 N-acetyl-gamma-glutamyl-phosphate reductase [Sphingobacterium sp. IITKGP-BTPF85]	Q93Z70/3e-47/ARGC_ARATH Probable N-acetyl-gamma-glutamyl-phosphate reductase, chloroplastic OS=Arabidopsis thaliana GN=At2g19940 PE=1 SV=2	sht:KO02_02700/0.0/N-acetyl-gamma-glutamyl-phosphate reductase; K00145 N-acetyl-gamma-glutamyl-phosphate reductase [EC:1.2.1.38]	AF2071/2e-71/---	R7QA38/2e-59/R7QA38_CHOCR N-acetyl-gamma-glutamyl-phosphate reductase OS=Chondrus crispus GN=CHC_T00009278001 PE=3 SV=1	PTHR32338/3.6E-109/--
BTA027888.1	gi|544766387|ref|WP_021191927.1|/1.9733e-176/acetyltransferase [Sphingobacterium sp. IITKGP-BTPF85] &gt;gnl|BL_ORD_ID|642608 acetyltransferase [Sphingobacterium sp. IITKGP-BTPF85]	NA	bbq:BLBBOR_312/4e-63/argininosuccinate synthase; K01940 argininosuccinate synthase [EC:6.3.4.5]	NA	K7IEQ7/2e-06/K7IEQ7_CAEJA Uncharacterized protein OS=Caenorhabditis japonica GN=WBGene00217109 PE=4 SV=1	PF13673/7.2E-7/Acetyltransferase (GNAT) domain
BTA027892.1	gi|544766382|ref|WP_021191922.1|/0/DNA recombination/repair protein RecA [Sphingobacterium sp. IITKGP-BTPF85] &gt;gnl|BL_ORD_ID|642584 recombinase RecA [Sphingobacterium sp. IITKGP-BTPF85]	Q75JL2/3e-137/RECAM_DICDI Mitochondrial DNA repair protein recA homolog OS=Dictyostelium discoideum GN=recA PE=3 SV=1	sht:KO02_02650/0.0/recombinase RecA; K03553 recombination protein RecA	SMc00760/1e-167/---	A0A0J7KQ75/6e-161/A0A0J7KQ75_LASNI Recombinase a OS=Lasius niger GN=RF55_7497 PE=3 SV=1	PTHR22942/3.4E-196/--
BTA027893.1	gi|919208875|ref|WP_052764376.1|/6.47896e-133/hypothetical protein [Sphingobacterium sp. IITKGP-BTPF85] &gt;gnl|BL_ORD_ID|1269309 hypothetical protein L950_0211770 [Sphingobacterium sp. IITKGP-BTPF85]	NA	NA	NA	E9DYC8/4e-07/E9DYC8_METAQ Purple acid phosphatase OS=Metarhizium acridum (strain CQMa 102) GN=MAC_02625 PE=3 SV=1	PF00149/1.5E-13/Calcineurin-like phosphoesterase
BTA027895.1	gi|544766380|ref|WP_021191920.1|/1.73193e-31/peptide-methionine (S)-S-oxide reductase [Sphingobacterium sp. IITKGP-BTPF85] &gt;gnl|BL_ORD_ID|642602 peptide methionine sulfoxide reductase [Sphingobacterium sp. IITKGP-BTPF85]	NA	sht:KO02_02630/1e-31/peptide methionine sulfoxide reductase; K07304 peptide-methionine (S)-S-oxide reductase [EC:1.8.4.11]	DR1849/2e-15/---	A0D8Z4/1e-13/A0D8Z4_PARTE Uncharacterized protein OS=Paramecium tetraurelia GN=GSPATT00014457001 PE=3 SV=1	PTHR10173:SF34/1.2E-12/--
BTA027897.1	gi|544766375|ref|WP_021191915.1|/2.76572e-135/hypothetical protein [Sphingobacterium sp. IITKGP-BTPF85] &gt;gnl|BL_ORD_ID|642597 hypothetical protein L950_0211725 [Sphingobacterium sp. IITKGP-BTPF85]	NA	NA	NA	NA	PF13568/3.2E-18/Outer membrane protein beta-barrel domain
BTA027898.1	gi|544766374|ref|WP_021191914.1|/2.22912e-175/succinate dehydrogenase [Sphingobacterium sp. IITKGP-BTPF85] &gt;gnl|BL_ORD_ID|642596 succinate dehydrogenase [Sphingobacterium sp. IITKGP-BTPF85]	NA	sht:KO02_02600/4e-173/succinate dehydrogenase; K00241 succinate dehydrogenase / fumarate reductase, cytochrome b subunit	NA	C5L9K6/6e-12/C5L9K6_PERM5 Succinate dehydrogenase, putative OS=Perkinsus marinus (strain ATCC 50983 / TXsc) GN=Pmar_PMAR022656 PE=4 SV=1	NA
BTA027900.1	gi|820813387|gb|KKX50180.1|/5.44124e-82/hypothetical protein L950_0211690 [Sphingobacterium sp. IITKGP-BTPF85]	Q54U87/4e-11/DHKA_DICDI Hybrid signal transduction histidine kinase A OS=Dictyostelium discoideum GN=dhkA PE=1 SV=1	bon:A361_24530/1e-17/PAS domain-containing sensor histidine kinase; K02491 two-component system, sporulation sensor kinase A [EC:2.7.13.3]	lin2643/8e-18/---	A0A0K9QAC0/1e-19/A0A0K9QAC0_SPIOL Uncharacterized protein OS=Spinacia oleracea GN=SOVF_208780 PE=4 SV=1	PR00344/1.3E-17/Bacterial sensor protein C-terminal signature
BTA027903.1	gi|544763739|ref|WP_021189697.1|/1.64135e-135/crossover junction endodeoxyribonuclease RuvC [Sphingobacterium sp. IITKGP-BTPF85] &gt;gnl|BL_ORD_ID|644555 crossover junction endodeoxyribonuclease RuvC [Sphingobacterium sp. IITKGP-BTPF85]	NA	sht:KO02_02510/4e-133/crossover junction endodeoxyribonuclease RuvC; K01159 crossover junction endodeoxyribonuclease RuvC [EC:3.1.22.4]	VC1847/5e-40/---	A0A0K9Q801/1e-58/A0A0K9Q801_SPIOL Uncharacterized protein OS=Spinacia oleracea GN=SOVF_209630 PE=3 SV=1	PR00696/3.3E-28/Crossover junction endodeoxyribonuclease RUVC signature
BTA027905.1	gi|544765134|ref|WP_021190950.1|/0/acetylornithine carbamoyltransferase [Sphingobacterium sp. IITKGP-BTPF85] &gt;gnl|BL_ORD_ID|643510 N-acetylornithine carbamoyltransferase [Sphingobacterium sp. IITKGP-BTPF85]	Q43814/4e-20/OTC_PEA Ornithine carbamoyltransferase, chloroplastic OS=Pisum sativum GN=ARGF PE=2 SV=1	sht:KO02_02480/0.0/acetylornithine carbamoyltransferase; K13043 N-succinyl-L-ornithine transcarbamylase [EC:2.1.3.11]	XF0998/1e-54/---	M5XE79/2e-22/M5XE79_PRUPE Uncharacterized protein OS=Prunus persica GN=PRUPE_ppa007159mg PE=3 SV=1	PF00185/5.0E-22/Aspartate/ornithine carbamoyltransferase, Asp/Orn binding domain
BTA027907.1	gi|820810479|gb|KKX47524.1|/8.26339e-114/50S ribosomal protein L17 [Sphingobacterium sp. IITKGP-BTPF85]	Q54TY5/2e-33/RM17_DICDI Probable 39S ribosomal protein L17, mitochondrial OS=Dictyostelium discoideum GN=mrpl17 PE=3 SV=1	sht:KO02_02470/6e-99/50S ribosomal protein L17; K02879 large subunit ribosomal protein L17	RSc2992/9e-40/---	T2M4Y0/5e-35/T2M4Y0_HYDVU 39S ribosomal protein L17,mitochondrial (Fragment) OS=Hydra vulgaris GN=MRPL17 PE=2 SV=1	PTHR14413/2.2E-59/--
BTA027908.1	gi|672715151|emb|CDS94939.1|/0/DNA-directed RNA polymerase subunit alpha [Sphingobacterium sp. PM2-P1-29]	Q4G347/8e-55/RPOA_EMIHU DNA-directed RNA polymerase subunit alpha OS=Emiliania huxleyi GN=rpoA PE=3 SV=1	sht:KO02_02465/0.0/DNA-directed RNA polymerase subunit alpha; K03040 DNA-directed RNA polymerase subunit alpha [EC:2.7.7.6]	CAC3104/2e-85/---	A0A077ZHB3/6e-77/A0A077ZHB3_TRITR DNA-directed RNA polymerase subunit alpha OS=Trichuris trichiura GN=TTRE_0000808201 PE=3 SV=1	PF01000/3.6E-18/RNA polymerase Rpb3/RpoA insert domain
BTA027909.1	gi|672715149|emb|CDS94923.1|/1.57062e-52/30S ribosomal subunit protein S11 [Sphingobacterium sp. PM2-P1-29]	Q85FU4/5e-34/RR11_CYAME 30S ribosomal protein S11, chloroplastic OS=Cyanidioschyzon merolae GN=rps11 PE=3 SV=1	sht:KO02_02455/2e-53/30S ribosomal protein S11; K02948 small subunit ribosomal protein S11	CC1271/9e-36/---	A0A077ZJB5/2e-33/A0A077ZJB5_TRITR Ribosomal S11 domain containing protein OS=Trichuris trichiura GN=TTRE_0000808301 PE=3 SV=1	PS00054/-/Ribosomal protein S11 signature.
BTA027910.1	gi|665922798|ref|WP_031288849.1|/2.92138e-84/30S ribosomal protein S13 [Sphingobacterium sp. IITKGP-BTPF85]	P59758/1e-41/RR13_CYAME 30S ribosomal protein S13, chloroplastic OS=Cyanidioschyzon merolae GN=rps13 PE=3 SV=1	sht:KO02_02450/2e-82/30S ribosomal protein S13; K02952 small subunit ribosomal protein S13	TP0210/4e-52/---	C1BNG3/2e-58/C1BNG3_CALRO 30S ribosomal protein S13 OS=Caligus rogercresseyi GN=RS13 PE=2 SV=1	PS50159/35.991/Ribosomal protein S13 family profile.
BTA027912.1	gi|544765123|ref|WP_021190939.1|/2.09473e-110/50S ribosomal protein L6 [Sphingobacterium sp. IITKGP-BTPF85] &gt;gnl|BL_ORD_ID|643500 50S ribosomal protein L6 [Sphingobacterium sp. IITKGP-BTPF85]	A2CI45/2e-47/RK5_CHLAT 50S ribosomal protein L5, chloroplastic OS=Chlorokybus atmophyticus GN=rpl5 PE=3 SV=1	sht:KO02_02405/7e-110/50S ribosomal protein L6; K02933 large subunit ribosomal protein L6	BH0146/3e-52/---	A0A077ZJB8/2e-47/A0A077ZJB8_TRITR Ribosomal S5 and Ribosomal S8 and Ribosomal L6 an d Ribosomal S5 C domain containing protein OS=Trichuris trichiura GN=TTRE_0000808801 PE=3 SV=1	PR00059/6.7E-19/Ribosomal protein L6 signature
BTA027914.1	gi|544763685|ref|WP_021189650.1|/1.96741e-95/50S ribosomal protein L16 [Sphingobacterium sp. IITKGP-BTPF85] &gt;gnl|BL_ORD_ID|644589 50S ribosomal protein L16 [Sphingobacterium sp. IITKGP-BTPF85]	P23406/3e-64/RK16_CYAPA 50S ribosomal protein L16, cyanelle OS=Cyanophora paradoxa GN=rpl16 PE=3 SV=1	sht:KO02_02365/3e-95/50S ribosomal protein L16; K02878 large subunit ribosomal protein L16	sll1805/4e-66/---	A0A097PB57/5e-63/A0A097PB57_CYAPA Ribosomal protein L16 OS=Cyanophora paradoxa GN=rpl16 PE=3 SV=1	PTHR12220/5.0E-75/--
BTA027915.1	gi|544763686|ref|WP_021189651.1|/0/30S ribosomal protein S3 [Sphingobacterium sp. IITKGP-BTPF85] &gt;gnl|BL_ORD_ID|644590 30S ribosomal protein S3 [Sphingobacterium sp. IITKGP-BTPF85]	A6MW07/2e-70/RR3_RHDSA 30S ribosomal protein S3, chloroplastic OS=Rhodomonas salina GN=rps3 PE=3 SV=1	sht:KO02_02360/0.0/30S ribosomal protein S3; K02982 small subunit ribosomal protein S3	BS_rpsC/9e-92/---	A0A0K9Q9R7/9e-156/A0A0K9Q9R7_SPIOL Uncharacterized protein OS=Spinacia oleracea GN=SOVF_209240 PE=3 SV=1	PS00548/-/Ribosomal protein S3 signature.
BTA027917.1	gi|544763692|ref|WP_021189657.1|/2.97838e-169/hypothetical protein [Sphingobacterium sp. IITKGP-BTPF85] &gt;gnl|BL_ORD_ID|644596 glucuronyl hydrolase [Sphingobacterium sp. IITKGP-BTPF85]	NA	nko:Niako_2983/2e-66/Chondroitin AC lyase; K19049 chondroitin AC lyase [EC:4.2.2.5]	NA	A0A0K9Q8F6/3e-47/A0A0K9Q8F6_SPIOL Uncharacterized protein OS=Spinacia oleracea GN=SOVF_208070 PE=4 SV=1	PF07470/1.1E-10/Glycosyl Hydrolase Family 88
BTA027918.1	gi|817721550|ref|WP_046674860.1|/0/carbohydrate-binding protein [Sphingobacterium sp. Ag1] &gt;gnl|BL_ORD_ID|759954 carbohydrate-binding protein SusD [Sphingobacterium sp. Ag1]	NA	NA	NA	NA	PF14322/4.9E-17/Starch-binding associating with outer membrane
BTA027919.1	gi|817721548|ref|WP_046674858.1|/0/hybrid sensor histidine kinase/response regulator [Sphingobacterium sp. Ag1] &gt;gnl|BL_ORD_ID|759952 hypothetical protein AAW12_17065 [Sphingobacterium sp. Ag1]	Q86CZ2/2e-21/DHKK_DICDI Hybrid signal transduction histidine kinase K OS=Dictyostelium discoideum GN=dhkK PE=1 SV=1	ava:Ava_2239/2e-46/adenylate/guanylate cyclase; K01768 adenylate cyclase [EC:4.6.1.1]	BH4026/3e-26/---	J5QVZ3/2e-46/J5QVZ3_TRIAS Uncharacterized protein OS=Trichosporon asahii var. asahii (strain ATCC 90039 / CBS 2479 / JCM 2466 / KCTC 7840 / NCYC 2677 / UAMH 7654) GN=A1Q1_01488 PE=4 SV=1	PS01124/25.649/Bacterial regulatory proteins, araC family DNA-binding domain profile.
BTA027920.1	gi|820809820|gb|KKX46961.1|/0/glucuronyl hydrolase [Sphingobacterium sp. IITKGP-BTPF85]	NA	nko:Niako_2983/2e-98/Chondroitin AC lyase; K19049 chondroitin AC lyase [EC:4.2.2.5]	NA	A0A0A1T924/1e-58/A0A0A1T924_9HYPO Uncharacterized protein OS=Torrubiella hemipterigena GN=VHEMI09189 PE=4 SV=1	PF07470/8.0E-22/Glycosyl Hydrolase Family 88
BTA027921.1	gi|544764539|ref|WP_021190421.1|/0/hypothetical protein [Sphingobacterium sp. IITKGP-BTPF85] &gt;gnl|BL_ORD_ID|644001 hypothetical protein L950_0229060 [Sphingobacterium sp. IITKGP-BTPF85]	NA	fae:FAES_1290/3e-31/Alpha-L-fucosidase 2; K15923 alpha-L-fucosidase 2 [EC:3.2.1.51]	NA	A0A0J5PU01/3e-18/A0A0J5PU01_ASPFM Alpha-L-fucosidase OS=Aspergillus fumigatus Z5 GN=Y699_01299 PE=4 SV=1	PTHR31084/2.1E-50/--
BTA027926.1	gi|544767035|ref|WP_021192392.1|/2.87591e-48/MULTISPECIES: acyl carrier protein [Sphingobacterium] &gt;gnl|BL_ORD_ID|642234 acyl carrier protein (ACP) [Sphingobacterium sp. PM2-P1-29] &gt;gnl|BL_ORD_ID|642234 acyl carrier protein [Sphingobacterium sp. ML3W] &gt;gnl|BL_ORD_ID|642234 acyl carrier protein [Sphingobacterium sp. IITKGP-BTPF85]	P29189/7e-23/ACP_GUITH Acyl carrier protein OS=Guillardia theta GN=acpP PE=3 SV=1	sht:KO02_02270/4e-49/acyl carrier protein; K02078 acyl carrier protein	msr7851/3e-30/---	A0A0J7MYU6/3e-26/A0A0J7MYU6_LASNI Acyl carrier protein OS=Lasius niger GN=RF55_15716 PE=3 SV=1	PS50075/17.72/Acyl carrier protein phosphopantetheine domain profile.
BTA027929.1	gi|672713404|emb|CDS91875.1|/0/Sensor histidine kinase RprX [Sphingobacterium sp. PM2-P1-29]	Q1XD95/3e-20/YCF26_PYRYE Uncharacterized sensor-like histidine kinase ycf26 OS=Pyropia yezoensis GN=ycf26 PE=3 SV=1	sht:KO02_02250/0.0/histidine kinase; K07636 two-component system, OmpR family, phosphate regulon sensor histidine kinase PhoR [EC:2.7.13.3]	BS_resE_4/2e-34/---	A0A077ZGU7/3e-25/A0A077ZGU7_TRITR HisKA and HAMP and HATPase c domain containing pr otein OS=Trichuris trichiura GN=TTRE_0000720401 PE=4 SV=1	SM00387/2.9E-31/Histidine kinase-like ATPases
BTA027930.1	gi|544767029|ref|WP_021192386.1|/5.74426e-166/DNA-binding response regulator [Sphingobacterium sp. IITKGP-BTPF85] &gt;gnl|BL_ORD_ID|642230 transcriptional regulator [Sphingobacterium sp. IITKGP-BTPF85]	O78428/8e-35/YCF27_GUITH Probable transcriptional regulator ycf27 OS=Guillardia theta GN=ycf27 PE=3 SV=1	mup:A0256_09520/1e-47/DNA-binding response regulator; K07658 two-component system, OmpR family, alkaline phosphatase synthesis response regulator PhoP	all3822/5e-40/---	Q4G3A8/1e-36/Q4G3A8_EMIHU OmpR OS=Emiliania huxleyi GN=ycf27 PE=4 SV=1	PF00486/2.8E-16/Transcriptional regulatory protein, C terminal
BTA027931.1	gi|672713407|emb|CDS91878.1|/0/5-methyltetrahydropteroyltriglutamate-homocysteine S-methyltransferase [Sphingobacterium sp. PM2-P1-29]	Q42699/0.0/METE_CATRO 5-methyltetrahydropteroyltriglutamate--homocysteine methyltransferase OS=Catharanthus roseus GN=METE PE=2 SV=1	sht:KO02_02235/0.0/5-methyltetrahydropteroyltriglutamate--homocysteine methyltransferase; K00549 5-methyltetrahydropteroyltriglutamate--homocysteine methyltransferase [EC:2.1.1.14]	XF2272/0.0/---	U9URJ4/0.0/U9URJ4_RHIID Uncharacterized protein OS=Rhizophagus irregularis (strain DAOM 181602 / DAOM 197198 / MUCL 43194) GN=GLOINDRAFT_342390 PE=3 SV=1	PF08267/5.9E-119/Cobalamin-independent synthase, N-terminal domain
BTA027932.1	gi|544767020|ref|WP_021192377.1|/3.63594e-146/hypothetical protein [Sphingobacterium sp. IITKGP-BTPF85] &gt;gnl|BL_ORD_ID|642223 phage-shock protein [Sphingobacterium sp. IITKGP-BTPF85]	Q03943/2e-13/IM30_PEA Membrane-associated 30 kDa protein, chloroplastic OS=Pisum sativum GN=IM30 PE=2 SV=1	nom:AAT17_07605/4e-65/phage-shock protein; K03969 phage shock protein A	aq_1345/2e-37/---	M2XY81/6e-13/M2XY81_GALSU Phage shock protein A OS=Galdieria sulphuraria GN=Gasu_40990 PE=4 SV=1	PF04012/9.3E-33/PspA/IM30 family
BTA027933.1	gi|672713418|emb|CDS91889.1|/0/Band 7 protein [Sphingobacterium sp. PM2-P1-29]	NA	sbl:Sbal_3099/3e-40/band 7 protein; K07192 flotillin	PA3729/5e-148/---	A0A0K0ERR4/1e-09/A0A0K0ERR4_STRER Uncharacterized protein OS=Strongyloides stercoralis PE=4 SV=1	PTHR13806/1.7E-112/--
BTA027934.1	gi|672713419|emb|CDS91890.1|/0/ATPase [Sphingobacterium sp. PM2-P1-29]	NA	NA	NA	NA	SM00382/3.5E-6/ATPases associated with a variety of cellular activities
BTA027935.1	gi|544767017|ref|WP_021192374.1|/3.3766e-88/hypothetical protein [Sphingobacterium sp. IITKGP-BTPF85] &gt;gnl|BL_ORD_ID|642221 hypothetical protein L950_0206190 [Sphingobacterium sp. IITKGP-BTPF85]	NA	NA	NA	NA	PS51257/6.0/Prokaryotic membrane lipoprotein lipid attachment site profile.
BTA027937.1	gi|544767012|ref|WP_021192369.1|/0/anthranilate synthase [Sphingobacterium sp. IITKGP-BTPF85] &gt;gnl|BL_ORD_ID|642217 anthranilate synthase [Sphingobacterium sp. IITKGP-BTPF85]	P32069/3e-71/TRPX_ARATH Anthranilate synthase alpha subunit 2, chloroplastic OS=Arabidopsis thaliana GN=ASA2 PE=2 SV=1	sht:KO02_02200/0.0/anthranilate synthase; K01657 anthranilate synthase component I [EC:4.1.3.27]	aq_582/3e-88/---	A0A0B7NEJ9/2e-82/A0A0B7NEJ9_9FUNG Uncharacterized protein OS=Parasitella parasitica GN=PARPA_10082.1 scaffold 39287 PE=4 SV=1	PTHR11236/1.3E-147/--
BTA027938.1	gi|672715659|emb|CDS99314.1|/6.91693e-163/Indole-3-glycerol phosphate synthase [Sphingobacterium sp. PM2-P1-29]	Q92370/2e-43/TRPG_SCHPO Multifunctional tryptophan biosynthesis protein OS=Schizosaccharomyces pombe (strain 972 / ATCC 24843) GN=trp1 PE=2 SV=2	sht:KO02_02185/1e-160/indole-3-glycerol phosphate synthase; K01609 indole-3-glycerol phosphate synthase [EC:4.1.1.48]	Cj0498/3e-60/---	A0A0G4EE87/7e-51/A0A0G4EE87_9ALVE Uncharacterized protein OS=Vitrella brassicaformis CCMP3155 GN=Vbra_4894 PE=3 SV=1	PTHR22854/6.5E-91/--
BTA027939.1	gi|672715651|emb|CDS99223.1|/0/putative TonB-dependent receptor [Sphingobacterium sp. PM2-P1-29]	NA	sku:Sulku_2463/5e-07/TonB-dependent receptor; K02014 iron complex outermembrane recepter protein	CC0224/6e-07/---	A0A0D6L4D4/5e-25/A0A0D6L4D4_9BILA TonB-dependent receptor OS=Ancylostoma ceylanicum GN=ANCCEY_14878 PE=4 SV=1	PF14905/2.5E-113/Outer membrane protein beta-barrel family
BTA027941.1	gi|672715647|emb|CDS99180.1|/0/Amidohydrolase 1 [Sphingobacterium sp. PM2-P1-29]	Q92342/3e-08/YDI4_SCHPO Uncharacterized protein C1F8.04c OS=Schizosaccharomyces pombe (strain 972 / ATCC 24843) GN=SPAC1F8.04c PE=3 SV=1	mup:A0256_03685/1e-127/amidohydrolase; K20810 aminodeoxyfutalosine deaminase [EC:3.5.4.40]	MA1276/9e-17/---	W2PY35/3e-15/W2PY35_PHYPN Uncharacterized protein OS=Phytophthora parasitica (strain INRA-310) GN=PPTG_14276 PE=4 SV=1	PF01979/5.5E-41/Amidohydrolase family
BTA027942.1	gi|544766998|ref|WP_021192355.1|/0/hypothetical protein [Sphingobacterium sp. IITKGP-BTPF85] &gt;gnl|BL_ORD_ID|642209 TonB-dependent receptor [Sphingobacterium sp. IITKGP-BTPF85]	NA	sht:KO02_02125/0.0/TonB-dependent receptor; K02014 iron complex outermembrane recepter protein	SA1292/3e-16/---	A0A0D6L555/1e-08/A0A0D6L555_9BILA TonB-dependent receptor plug domain protein (Fragment) OS=Ancylostoma ceylanicum GN=ANCCEY_15245 PE=4 SV=1	PF07715/4.9E-10/TonB-dependent Receptor Plug Domain
BTA027943.1	gi|672715642|emb|CDS99123.1|/0/conserved exported hypothetical protein [Sphingobacterium sp. PM2-P1-29]	NA	NA	NA	NA	NA
BTA027945.1	gi|665923649|ref|WP_031289700.1|/2.99762e-66/hypothetical protein [Sphingobacterium sp. IITKGP-BTPF85]	NA	NA	NA	NA	PF11399/5.8E-6/Protein of unknown function (DUF3192)
BTA027947.1	gi|676327087|gb|AIM35588.1|/0/hypothetical protein KO02_02080 [Sphingobacterium sp. ML3W]	NA	NA	NA	NA	PS50005/8.172/TPR repeat profile.
BTA027948.1	gi|544766790|ref|WP_021192197.1|/0/sigma-54-dependent Fis family transcriptional regulator [Sphingobacterium sp. IITKGP-BTPF85] &gt;gnl|BL_ORD_ID|642360 ATPase AAA [Sphingobacterium sp. IITKGP-BTPF85]	NA	dae:Dtox_2959/3e-84/two component, sigma54 specific, transcriptional regulator, Fis family; K02481 two-component system, NtrC family, response regulator	PA4726/6e-79/---	A0A0A2WKV9/6e-74/A0A0A2WKV9_BEABA Transcriptional regulatory protein QseF OS=Beauveria bassiana D1-5 GN=BBAD15_g365 PE=4 SV=1	PTHR32071:SF23/1.9E-143/--
BTA027954.1	gi|544766800|ref|WP_021192207.1|/0/hypothetical protein [Sphingobacterium sp. IITKGP-BTPF85] &gt;gnl|BL_ORD_ID|642369 hypothetical protein L950_0218890 [Sphingobacterium sp. IITKGP-BTPF85]	NA	ava:Ava_2519/7e-06/serine/threonine protein kinase; K08884 serine/threonine protein kinase, bacterial [EC:2.7.11.1]	NA	NA	PF14903/2.0E-5/WG containing repeat
BTA027955.1	gi|544766804|ref|WP_021192211.1|/1.10742e-149/hypothetical protein [Sphingobacterium sp. IITKGP-BTPF85] &gt;gnl|BL_ORD_ID|642373 Crp/Fnr family transcriptional regulator [Sphingobacterium sp. IITKGP-BTPF85]	NA	sht:KO02_01990/3e-137/Crp/Fnr family transcriptional regulator; K01420 CRP/FNR family transcriptional regulator, anaerobic regulatory protein	FN0217/7e-06/---	A0A0D6LDU5/5e-31/A0A0D6LDU5_9BILA Cyclic nucleotide-binding domain protein (Fragment) OS=Ancylostoma ceylanicum GN=ANCCEY_15101 PE=4 SV=1	SM00419/5.7E-4/helix_turn_helix, cAMP Regulatory protein
BTA027956.1	gi|544766806|ref|WP_021192213.1|/0/hypothetical protein [Sphingobacterium sp. IITKGP-BTPF85] &gt;gnl|BL_ORD_ID|642375 Zn-dependent hydrolase [Sphingobacterium sp. IITKGP-BTPF85]	Q9C8L4/5e-15/ETHE1_ARATH Persulfide dioxygenase ETHE1 homolog, mitochondrial OS=Arabidopsis thaliana GN=GLY3 PE=1 SV=3	sht:KO02_01980/0.0/Zn-dependent hydrolase; K01069 hydroxyacylglutathione hydrolase [EC:3.1.2.6]	Cgl1279_1/2e-105/---	Q22PH1/3e-79/Q22PH1_TETTS Metallo-beta-lactamase family protein OS=Tetrahymena thermophila (strain SB210) GN=TTHERM_00361730 PE=4 SV=1	PF00753/1.4E-10/Metallo-beta-lactamase superfamily
BTA027960.1	gi|544761601|ref|WP_021187998.1|/0/WYL domain-containing protein [Sphingobacterium sp. IITKGP-BTPF85] &gt;gnl|BL_ORD_ID|646125 transcriptional regulator [Sphingobacterium sp. IITKGP-BTPF85]	NA	ote:Oter_1808/1e-08/helix-turn-helix, type 11 domain protein; K13572 proteasome accessory factor B	NA	NA	PTHR34580/8.1E-49/--
BTA027961.1	gi|544761600|ref|WP_021187997.1|/0/radical SAM protein [Sphingobacterium sp. IITKGP-BTPF85] &gt;gnl|BL_ORD_ID|646124 coproporphyrinogen III oxidase [Sphingobacterium sp. IITKGP-BTPF85]	Q5SUV1/7e-43/RSAD1_MOUSE Radical S-adenosyl methionine domain-containing protein 1, mitochondrial OS=Mus musculus GN=Rsad1 PE=2 SV=1	sdc:SDSE_1212/2e-48/hemN; K02495 oxygen-independent coproporphyrinogen III oxidase	Cgl2240/1e-62/---	A0A0B7NKJ1/8e-48/A0A0B7NKJ1_9FUNG Uncharacterized protein OS=Parasitella parasitica GN=PARPA_12232.1 scaffold 44939 PE=4 SV=1	PF04055/4.0E-15/Radical SAM superfamily
BTA027962.1	gi|820812422|gb|KKX49281.1|/9.36397e-175/hypothetical protein L950_0216545 [Sphingobacterium sp. IITKGP-BTPF85]	NA	sht:KO02_01940/1e-147/3-deoxy-D-manno-octulosonic acid transferase; K02527 3-deoxy-D-manno-octulosonic-acid transferase [EC:2.4.99.12 2.4.99.13 2.4.99.14 2.4.99.15]	STM3724/3e-19/---	I1F0Y9/2e-15/I1F0Y9_AMPQE Uncharacterized protein OS=Amphimedon queenslandica GN=LOC100639166 PE=4 SV=1	PTHR23417:SF2/1.3E-28/--
BTA027964.1	gi|544761598|ref|WP_021187995.1|/0/hypothetical protein [Sphingobacterium sp. IITKGP-BTPF85] &gt;gnl|BL_ORD_ID|646122 hypothetical protein L950_0216530 [Sphingobacterium sp. IITKGP-BTPF85]	NA	NA	NA	NA	PF13181/0.032/Tetratricopeptide repeat
BTA027965.1	gi|672713263|emb|CDS91728.1|/0/Transcription-repair coupling factor [Sphingobacterium sp. PM2-P1-29]	NA	sht:KO02_01915/0.0/transcription-repair coupling factor; K03723 transcription-repair coupling factor (superfamily II helicase) [EC:3.6.4.-]	SPy0008/0.0/---	A0A0D6L5M5/0.0/A0A0D6L5M5_9BILA Uncharacterized protein (Fragment) OS=Ancylostoma ceylanicum GN=ANCCEY_14953 PE=3 SV=1	SM01058/1.4E-36/CarD-like/TRCF domain
BTA027967.1	gi|820812412|gb|KKX49271.1|/0/DNA mismatch repair protein MutT [Sphingobacterium sp. IITKGP-BTPF85]	Q08BG1/2e-22/TMPPE_DANRE Transmembrane protein with metallophosphoesterase domain OS=Danio rerio GN=tmppe PE=2 SV=1	sht:KO02_01900/0.0/DNA mismatch repair protein MutT; K07098 uncharacterized protein	L56236/4e-24/---	S4R4R0/7e-24/S4R4R0_PETMA Uncharacterized protein OS=Petromyzon marinus PE=4 SV=1	PTHR31302:SF6/2.2E-60/--
BTA027969.1	gi|544761593|ref|WP_021187990.1|/0/4-hydroxy-3-methylbut-2-enyl diphosphate reductase [Sphingobacterium sp. IITKGP-BTPF85] &gt;gnl|BL_ORD_ID|646117 4-hydroxy-3-methylbut-2-enyl diphosphate reductase [Sphingobacterium sp. IITKGP-BTPF85]	Q6AVG6/3e-08/ISPH_ORYSJ 4-hydroxy-3-methylbut-2-enyl diphosphate reductase, chloroplastic OS=Oryza sativa subsp. japonica GN=ISPH PE=2 SV=1	sht:KO02_01890/0.0/4-hydroxy-3-methylbut-2-enyl diphosphate reductase; K03527 4-hydroxy-3-methylbut-2-en-1-yl diphosphate reductase [EC:1.17.7.4]	jhp0981/4e-43/---	J4CDD2/6e-31/J4CDD2_THEOR 4-hydroxy-3-methylbut-2-enyl diphosphate reductase OS=Theileria orientalis strain Shintoku GN=TOT_030000198 PE=3 SV=1	PF02401/1.0E-81/LytB protein
BTA027971.1	gi|544761591|ref|WP_021187988.1|/1.46061e-92/16S rRNA maturation RNase YbeY [Sphingobacterium sp. IITKGP-BTPF85] &gt;gnl|BL_ORD_ID|646115 rRNA maturation factor [Sphingobacterium sp. IITKGP-BTPF85]	NA	epo:Epro_0602/2e-17/ybeY; Endoribonuclease YbeY; K07042 probable rRNA maturation factor	BB0060/2e-15/---	A0A0K9Q8B8/3e-56/A0A0K9Q8B8_SPIOL Uncharacterized protein OS=Spinacia oleracea GN=SOVF_208510 PE=3 SV=1	PTHR33317:SF1/1.3E-18/--
BTA027972.1	gi|672715766|emb|CDT00363.1|/0/Peptide deformylase [Sphingobacterium sp. PM2-P1-29]	Q9FUZ2/2e-14/DEF1B_ARATH Peptide deformylase 1B, chloroplastic/mitochondrial OS=Arabidopsis thaliana GN=PDF1B PE=1 SV=2	fpsz:AMR72_16690/9e-68/peptide deformylase; K01462 peptide deformylase [EC:3.5.1.88]	VNG0733H/2e-22/---	K3WG03/5e-22/K3WG03_PYTUL Peptide deformylase OS=Pythium ultimum DAOM BR144 GN=PYU1_G003884 PE=3 SV=1	PF01327/1.3E-35/Polypeptide deformylase
BTA027973.1	gi|665920935|ref|WP_031286986.1|/0/glutamine cyclotransferase [Sphingobacterium sp. IITKGP-BTPF85]	Q84WV9/3e-50/QPCT_ARATH Glutaminyl-peptide cyclotransferase OS=Arabidopsis thaliana GN=QCT PE=1 SV=1	sus:Acid_7734/1e-71/glutamine cyclotransferase; K00683 glutaminyl-peptide cyclotransferase [EC:2.3.2.5]	CC2650/2e-59/---	A0A0D9WKT1/5e-60/A0A0D9WKT1_9ORYZ Uncharacterized protein OS=Leersia perrieri PE=4 SV=1	PTHR31270/3.2E-83/--
BTA027974.1	gi|672715763|emb|CDT00335.1|/0/DNA primase [Sphingobacterium sp. PM2-P1-29]	NA	sht:KO02_01850/0.0/DNA primase; K02316 DNA primase [EC:2.7.7.-]	CAC1299/1e-65/---	B1X418/2e-51/B1X418_PAUCH DNA primase OS=Paulinella chromatophora GN=dnaG PE=3 SV=1	PF08275/2.3E-39/DNA primase catalytic core, N-terminal domain
BTA027977.1	gi|544766293|ref|WP_021191859.1|/0/hypothetical protein [Sphingobacterium sp. IITKGP-BTPF85] &gt;gnl|BL_ORD_ID|642628 DNA polymerase V [Sphingobacterium sp. IITKGP-BTPF85]	NA	sht:KO02_01825/0.0/DNA polymerase V; K09760 DNA recombination protein RmuC	PA1031/2e-114/---	A0A0D6L5E9/2e-81/A0A0D6L5E9_9BILA RmuC domain protein OS=Ancylostoma ceylanicum GN=ANCCEY_15110 PE=4 SV=1	PF02646/1.2E-101/RmuC family
BTA027978.1	gi|544766295|ref|WP_021191861.1|/5.14466e-166/hypothetical protein [Sphingobacterium sp. IITKGP-BTPF85] &gt;gnl|BL_ORD_ID|642630 nucleoside-diphosphate sugar epimerase [Sphingobacterium sp. IITKGP-BTPF85]	Q9CA28/8e-07/TKPR2_ARATH Tetraketide alpha-pyrone reductase 2 OS=Arabidopsis thaliana GN=TKPR2 PE=1 SV=1	srm:SRM_01008/3e-35/dfrA; Dihydroflavonol 4-reductase; K00091 dihydroflavonol-4-reductase [EC:1.1.1.219]	all5295/3e-10/---	A0A0L0D6U6/2e-13/A0A0L0D6U6_THETB Nucleoside diphosphate sugar epimerase OS=Thecamonas trahens ATCC 50062 GN=AMSG_03457 PE=4 SV=1	PTHR10366/6.8E-25/--
BTA027980.1	gi|544766298|ref|WP_021191864.1|/1.1453e-133/elongation factor P [Sphingobacterium sp. IITKGP-BTPF85] &gt;gnl|BL_ORD_ID|642633 elongation factor P [Sphingobacterium sp. IITKGP-BTPF85]	NA	sht:KO02_01800/7e-129/elongation factor P; K02356 elongation factor P	Rv2534c/1e-52/---	A0A087SSZ3/2e-40/A0A087SSZ3_AUXPR Elongation factor P OS=Auxenochlorella protothecoides GN=F751_4322 PE=3 SV=1	PS01275/-/Elongation factor P signature.
BTA027981.1	gi|672713454|emb|CDS91926.1|/1.09377e-84/ABC superfamily ATP binding cassette transporter, ABC protein [Sphingobacterium sp. PM2-P1-29]	Q99758/1e-09/ABCA3_HUMAN ATP-binding cassette sub-family A member 3 OS=Homo sapiens GN=ABCA3 PE=1 SV=2	mro:MROS_1624/2e-23/ABC transporter-like protein; K02193 heme exporter protein A [EC:3.6.3.41]	VNG2378G/3e-11/---	Q16LB4/2e-10/Q16LB4_AEDAE AAEL012698-PA (Fragment) OS=Aedes aegypti GN=AAEL012698 PE=3 SV=1	PTHR24220/8.2E-14/--
BTA027982.1	gi|544766299|ref|WP_021191865.1|/1.77513e-158/acyl-[acyl-carrier-protein]--UDP-N-acetylglucosamine O-acyltransferase [Sphingobacterium sp. IITKGP-BTPF85] &gt;gnl|BL_ORD_ID|642634 UDP-N-acetylglucosamine acyltransferase [Sphingobacterium sp. IITKGP-BTPF85]	Q9SU91/1e-38/LPXA_ARATH Probable acyl-[acyl-carrier-protein]--UDP-N-acetylglucosamine O-acyltransferase, mitochondrial OS=Arabidopsis thaliana GN=LPXA PE=1 SV=1	sht:KO02_01790/2e-157/acyl-ACP--UDP-N-acetylglucosamine O-acyltransferase; K00677 UDP-N-acetylglucosamine acyltransferase [EC:2.3.1.129]	aq_604/1e-64/---	A0A0J7JXG2/1e-51/A0A0J7JXG2_LASNI Udp-n-acetylglucosamine acyltransferase (Fragment) OS=Lasius niger GN=RF55_22547 PE=3 SV=1	PTHR23416/5.9E-88/--
BTA027983.1	gi|740910047|ref|WP_038695294.1|/0/UDP-3-O-[3-hydroxymyristoyl] N-acetylglucosamine deacetylase [Sphingobacterium sp. ML3W] &gt;gnl|BL_ORD_ID|1375632 hydroxymyristoyl-ACP dehydratase [Sphingobacterium sp. ML3W]	F4IAW1/4e-31/LPXC5_ARATH Probable UDP-3-O-[3-hydroxymyristoyl] N-acetylglucosamine deacetylase 5 OS=Arabidopsis thaliana GN=LPXC5 PE=2 SV=2	sht:KO02_01785/0.0/hydroxymyristoyl-ACP dehydratase; K16363 UDP-3-O-[3-hydroxymyristoyl] N-acetylglucosamine deacetylase / 3-hydroxyacyl-[acyl-carrier-protein] dehydratase [EC:3.5.1.108 4.2.1.59]	CPn0652/9e-58/---	K4AR99/9e-55/K4AR99_SOLLC Uncharacterized protein OS=Solanum lycopersicum GN=Solyc00g090110.1 PE=3 SV=1	PF07977/5.1E-27/FabA-like domain
BTA027985.1	gi|544766301|ref|WP_021191867.1|/0/chemotaxis protein CheY [Sphingobacterium sp. IITKGP-BTPF85] &gt;gnl|BL_ORD_ID|642636 chemotaxis protein CheY [Sphingobacterium sp. IITKGP-BTPF85]	Q5A599/3e-09/NIK1_CANAL Histidine protein kinase NIK1 OS=Candida albicans (strain SC5314 / ATCC MYA-2876) GN=NIK1 PE=1 SV=2	vhr:AL538_23070/3e-13/two-component system response regulator; K19610 two-component system, OmpR family, response regulator PfeR	BS_ykoG/1e-13/---	A0A099NTK5/1e-09/A0A099NTK5_PICKU Uncharacterized protein OS=Pichia kudriavzevii GN=JL09_g4950 PE=4 SV=1	SM00448/1.1E-21/cheY-homologous receiver domain
BTA027987.1	gi|544766308|ref|WP_021191874.1|/0/alanine dehydrogenase [Sphingobacterium sp. IITKGP-BTPF85] &gt;gnl|BL_ORD_ID|642643 alanine dehydrogenase [Sphingobacterium sp. IITKGP-BTPF85]	P11024/3e-21/NNTM_BOVIN NAD(P) transhydrogenase, mitochondrial OS=Bos taurus GN=NNT PE=1 SV=3	sht:KO02_01730/3e-180/alanine dehydrogenase; K00259 alanine dehydrogenase [EC:1.4.1.1]	BS_ald/1e-43/---	F0VF65/2e-34/F0VF65_NEOCL Alanine dehydrogenase OS=Neospora caninum (strain Liverpool) GN=BN1204_021470 PE=4 SV=1	SM01002/2.2E-11/Alanine dehydrogenase/PNT, C-terminal domain
BTA027988.1	gi|672713469|emb|CDS91941.1|/0/Capsular polysaccharide biosynthesis protein CapD [Sphingobacterium sp. PM2-P1-29]	Q8VDR7/8e-18/TGDS_MOUSE dTDP-D-glucose 4,6-dehydratase OS=Mus musculus GN=Tgds PE=2 SV=2	txi:TH3_19165/4e-126/polysaccharide biosynthesis protein CapD; K13013 O-antigen biosynthesis protein WbqV	SA0147/2e-123/---	W2U0I2/3e-115/W2U0I2_NECAM Epimerase/dehydratase WbiI domain protein OS=Necator americanus GN=NECAME_16089 PE=4 SV=1	PTHR10366:SF256/2.0E-116/--
BTA027989.1	gi|544766311|ref|WP_021191877.1|/4.53958e-115/6,7-dimethyl-8-ribityllumazine synthase [Sphingobacterium sp. IITKGP-BTPF85] &gt;gnl|BL_ORD_ID|642646 6,7-dimethyl-8-ribityllumazine synthase [Sphingobacterium sp. IITKGP-BTPF85]	O80575/9e-38/RISB_ARATH 6,7-dimethyl-8-ribityllumazine synthase, chloroplastic OS=Arabidopsis thaliana GN=At2g44050 PE=2 SV=1	sht:KO02_01715/8e-110/6,7-dimethyl-8-ribityllumazine synthase; K00794 6,7-dimethyl-8-ribityllumazine synthase [EC:2.5.1.78]	L0166/1e-45/---	J3LZ90/1e-41/J3LZ90_ORYBR 6,7-dimethyl-8-ribityllumazine synthase OS=Oryza brachyantha GN=OB04G24650 PE=3 SV=1	PF00885/1.3E-55/6,7-dimethyl-8-ribityllumazine synthase
BTA027990.1	gi|544766315|ref|WP_021191881.1|/0/2,3,4,5-tetrahydropyridine-2,6-dicarboxylate N-succinyltransferase [Sphingobacterium sp. IITKGP-BTPF85] &gt;gnl|BL_ORD_ID|642650 2,3,4,5-tetrahydropyridine-2,6-carboxylate N-succinyltransferase [Sphingobacterium sp. IITKGP-BTPF85]	NA	sht:KO02_01695/0.0/2,3,4,5-tetrahydropyridine-2,6-carboxylate N-succinyltransferase; K00674 2,3,4,5-tetrahydropyridine-2-carboxylate N-succinyltransferase [EC:2.3.1.117]	NMB0335/8e-83/---	A0A0D6R732/1e-85/A0A0D6R732_ARACU Uncharacterized protein OS=Araucaria cunninghamii PE=4 SV=1	PTHR19136:SF52/6.4E-71/--
BTA027991.1	gi|544766316|ref|WP_021191882.1|/2.48636e-140/threonylcarbamoyl-AMP synthase [Sphingobacterium sp. IITKGP-BTPF85] &gt;gnl|BL_ORD_ID|642651 translation factor Sua5 [Sphingobacterium sp. IITKGP-BTPF85]	Q499R4/8e-16/YRDC_RAT YrdC domain-containing protein, mitochondrial OS=Rattus norvegicus GN=Yrdc PE=2 SV=1	sht:KO02_01690/2e-126/translation factor Sua5; K07566 L-threonylcarbamoyladenylate synthase [EC:2.7.7.87]	MK0635/3e-32/---	T1KQJ8/5e-22/T1KQJ8_TETUR Uncharacterized protein OS=Tetranychus urticae PE=4 SV=1	PS51163/23.344/YrdC-like domain profile.
BTA027992.1	gi|740910013|ref|WP_038695260.1|/6.63917e-172/dihydropteroate synthase [Sphingobacterium sp. ML3W] &gt;gnl|BL_ORD_ID|1375612 dihydropteroate synthase [Sphingobacterium sp. ML3W]	P29251/1e-61/FOL1_PNECA Folic acid synthesis protein fol1 OS=Pneumocystis carinii GN=fol1 PE=1 SV=1	sht:KO02_01680/8e-173/dihydropteroate synthase; K00796 dihydropteroate synthase [EC:2.5.1.15]	YPO3501/2e-74/---	A0A0C2M123/1e-67/A0A0C2M123_THEKT Dihydropteroate synthase OS=Thelohanellus kitauei GN=RF11_11357 PE=4 SV=1	PTHR20941:SF1/4.3E-107/--
BTA027993.1	gi|544766319|ref|WP_021191885.1|/0/hypothetical protein [Sphingobacterium sp. IITKGP-BTPF85] &gt;gnl|BL_ORD_ID|642654 UDP-N-acetylmuramoyl-tripeptide--D-alanyl-D-alanine ligase [Sphingobacterium sp. IITKGP-BTPF85]	NA	sht:KO02_01675/0.0/UDP-N-acetylmuramoyl-tripeptide--D-alanyl-D-alanine ligase; K01929 UDP-N-acetylmuramoyl-tripeptide--D-alanyl-D-alanine ligase [EC:6.3.2.10]	BS_murF/5e-67/---	A0A022R6E0/7e-46/A0A022R6E0_ERYGU Uncharacterized protein (Fragment) OS=Erythranthe guttata GN=MIMGU_mgv1a017905mg PE=4 SV=1	PF02875/2.8E-10/Mur ligase family, glutamate ligase domain
BTA027995.1	gi|672715949|emb|CDT02259.1|/0/putative TonB-dependent receptor [Sphingobacterium sp. PM2-P1-29]	NA	dfe:Dfer_0102/9e-08/TonB-dependent siderophore receptor; K02014 iron complex outermembrane recepter protein	NA	A0A0D6L4D4/1e-19/A0A0D6L4D4_9BILA TonB-dependent receptor OS=Ancylostoma ceylanicum GN=ANCCEY_14878 PE=4 SV=1	PF14905/3.6E-98/Outer membrane protein beta-barrel family
BTA027996.1	gi|672715950|emb|CDT02268.1|/0/conserved membrane hypothetical protein [Sphingobacterium sp. PM2-P1-29]	NA	cpi:Cpin_0783/8e-45/phage shock protein C, PspC; K03973 phage shock protein C	MA4346/2e-12/---	NA	PF04024/8.0E-23/PspC domain
BTA027997.1	gi|544763401|ref|WP_021189386.1|/0/23S rRNA (adenine(2503)-C(2))-methyltransferase RlmN [Sphingobacterium sp. IITKGP-BTPF85] &gt;gnl|BL_ORD_ID|644837 50S rRNA methyltransferase [Sphingobacterium sp. IITKGP-BTPF85]	NA	sht:KO02_01630/0.0/50S rRNA methyltransferase; K06941 23S rRNA (adenine2503-C2)-methyltransferase [EC:2.1.1.192]	ECs3379/3e-87/---	A0A077ZMA0/9e-85/A0A077ZMA0_TRITR Radical SAM domain containing protein OS=Trichuris trichiura GN=TTRE_0000811501 PE=3 SV=1	PTHR30544/4.1E-138/--
BTA027998.1	gi|544763399|ref|WP_021189384.1|/3.72794e-140/tRNA hydroxylase [Sphingobacterium sp. IITKGP-BTPF85] &gt;gnl|BL_ORD_ID|644835 tRNA-hydroxylase [Sphingobacterium sp. IITKGP-BTPF85]	NA	sht:KO02_01620/4e-137/tRNA hydroxylase; K06169 tRNA-(ms[2]io[6]A)-hydroxylase [EC:1.-.-.-]	PA1790/2e-27/---	A0A0A2WK64/5e-13/A0A0A2WK64_BEABA tRNA-(Ms[2]io[6]A)-hydroxylase OS=Beauveria bassiana D1-5 GN=BBAD15_g702 PE=3 SV=1	PF06175/2.6E-32/tRNA-(MS[2]IO[6]A)-hydroxylase (MiaE)
BTA027999.1	gi|672715959|emb|CDT02374.1|/0/conserved membrane hypothetical protein [Sphingobacterium sp. PM2-P1-29]	NA	sht:KO02_01605/0.0/ABC transporter permease; K14205 phosphatidylglycerol lysyltransferase [EC:2.3.2.3]	lin1803_2/1e-48/---	A0A077ZEL1/1e-29/A0A077ZEL1_TRITR DUF2156 and UPF0104 domain containing protein OS=Trichuris trichiura GN=TTRE_0000710601 PE=4 SV=1	PTHR34697:SF2/2.7E-72/--
BTA028000.1	gi|740909992|ref|WP_038695239.1|/0/glycosyl transferase [Sphingobacterium sp. ML3W] &gt;gnl|BL_ORD_ID|1375596 glycosyltransferase [Sphingobacterium sp. ML3W]	NA	cyj:Cyan7822_2162/2e-36/glycosyl transferase family 2; K20444 O-antigen biosynthesis protein [EC:2.4.1.-]	XF0885/5e-29/---	W2P4N4/3e-83/W2P4N4_PHYPR Uncharacterized protein OS=Phytophthora parasitica GN=L914_01154 PE=4 SV=1	PF13692/4.6E-31/Glycosyl transferases group 1
BTA028001.1	gi|672715963|emb|CDT02418.1|/0/Efflux transporter, RND family, MFP subunit [Sphingobacterium sp. PM2-P1-29]	NA	sht:KO02_01580/0.0/hemolysin D; K03585 membrane fusion protein, multidrug efflux system	XF2093/1e-32/---	A0A0D6L5M5/4e-36/A0A0D6L5M5_9BILA Uncharacterized protein (Fragment) OS=Ancylostoma ceylanicum GN=ANCCEY_14953 PE=3 SV=1	PTHR30158/4.3E-92/--
BTA028002.1	gi|672715964|emb|CDT02455.1|/0/Transporter, hydrophobe/amphiphile efflux-1 (HAE1) family [Sphingobacterium sp. PM2-P1-29]	NA	phe:Phep_2952/0.0/transporter, hydrophobe/amphiphile efflux-1 (HAE1) family; K03296 hydrophobic/amphiphilic exporter-1 (mainly G- bacteria), HAE1 family	BMEI1629/0.0/---	A0A0A2W5U7/0.0/A0A0A2W5U7_BEABA Acriflavine resistance protein B OS=Beauveria bassiana D1-5 GN=BBAD15_g291 PE=4 SV=1	PTHR32063:SF9/0.0/--
BTA028003.1	gi|740909981|ref|WP_038695228.1|/0/RND transporter [Sphingobacterium sp. ML3W] &gt;gnl|BL_ORD_ID|1375591 RND transporter [Sphingobacterium sp. ML3W]	NA	shg:Sph21_1123/2e-102/transporter, hydrophobe/amphiphile efflux-1 (HAE1) family; K03296 hydrophobic/amphiphilic exporter-1 (mainly G- bacteria), HAE1 family	STM0350/1e-40/---	M4C5E9/5e-42/M4C5E9_HYAAE Uncharacterized protein OS=Hyaloperonospora arabidopsidis (strain Emoy2) PE=4 SV=1	PTHR30203:SF3/1.9E-108/--
BTA028004.1	gi|740909975|ref|WP_038695222.1|/0/oxidoreductase [Sphingobacterium sp. ML3W] &gt;gnl|BL_ORD_ID|1375588 oxidoreductase [Sphingobacterium sp. ML3W]	Q9SZ83/3e-06/Y4967_ARATH Uncharacterized oxidoreductase At4g09670 OS=Arabidopsis thaliana GN=At4g09670 PE=1 SV=1	bph:Bphy_1594/3e-17/oxidoreductase domain protein; K00010 myo-inositol 2-dehydrogenase / D-chiro-inositol 1-dehydrogenase [EC:1.1.1.18 1.1.1.369]	BH2165/5e-18/---	G7ZV77/8e-16/G7ZV77_MEDTR Oxidoreductase alpha (Molybdopterin) subunit OS=Medicago truncatula GN=MTR_020s0030 PE=4 SV=1	PF02894/2.5E-4/Oxidoreductase family, C-terminal alpha/beta domain
BTA028044.1	gi|987903239|ref|XP_015439100.1|/4.94139e-07/PREDICTED: coiled-coil domain-containing protein 137 [Dufourea novaeangliae]	NA	NA	NA	A0A0N4UV32/3e-09/A0A0N4UV32_ENTVE Uncharacterized protein OS=Enterobius vermicularis PE=4 SV=1	NA
BTA028155.1	gi|676778162|gb|KFP05397.1|/1.89228e-29/hypothetical protein N300_12779, partial [Calypte anna]	NA	sasa:106586105/1e-11/pgap1; post-GPI attachment to proteins 1; K05294 glycosylphosphatidylinositol deacylase [EC:3.-.-.-]	NA	A0A091IB25/4e-30/A0A091IB25_CALAN Uncharacterized protein (Fragment) OS=Calypte anna GN=N300_12779 PE=4 SV=1	NA
BTA028194.1	gi|646710382|gb|KDR15901.1|/9.78237e-61/Low density lipoprotein receptor adapter protein 1-B [Zootermopsis nevadensis]	Q8C142/1e-07/ARH_MOUSE Low density lipoprotein receptor adapter protein 1 OS=Mus musculus GN=Ldlrap1 PE=1 SV=3	mze:101479292/4e-08/ldlrap1; low density lipoprotein receptor adaptor protein 1; K12474 low density lipoprotein receptor adapter protein 1	NA	A0A067QZN0/2e-61/A0A067QZN0_ZOONE Low density lipoprotein receptor adapter protein 1-B OS=Zootermopsis nevadensis GN=L798_09828 PE=4 SV=1	PTHR11232/6.8E-33/--
BTA028239.1	gi|672717670|emb|CDT32239.1|/0/exported hypothetical protein [Sphingobacterium sp. PM2-P1-29]	NA	nko:Niako_2778/9e-08/alkyl hydroperoxide reductase/Thiol specific antioxidant/Mal allergen; K06889 uncharacterized protein	DR0189/2e-08/---	B9TET7/3e-07/B9TET7_RICCO Putative uncharacterized protein (Fragment) OS=Ricinus communis GN=RCOM_1881030 PE=4 SV=1	PS51352/10.834/Thioredoxin domain profile.
BTA028240.1	gi|544761437|ref|WP_021187898.1|/0/hypothetical protein [Sphingobacterium sp. IITKGP-BTPF85] &gt;gnl|BL_ORD_ID|646185 hypothetical protein L950_0227000 [Sphingobacterium sp. IITKGP-BTPF85]	NA	NA	NA	NA	NA
BTA028241.1	gi|786220068|ref|WP_045753542.1|/1.92051e-33/hypothetical protein [Sphingobacterium sp. PM2-P1-29] &gt;gnl|BL_ORD_ID|1142074 Two component transcriptional regulator, LuxR family [Sphingobacterium sp. PM2-P1-29]	NA	puf:UFO1_1547/6e-23/two component transcriptional regulator, LuxR family; K07696 two-component system, NarL family, response regulator NreC	SA1666/2e-20/---	X1WMQ1/2e-13/X1WMQ1_ACYPI Uncharacterized protein OS=Acyrthosiphon pisum PE=4 SV=1	PTHR26402/8.2E-30/--
BTA028242.1	gi|544761447|ref|WP_021187908.1|/1.46278e-117/hypothetical protein [Sphingobacterium sp. IITKGP-BTPF85] &gt;gnl|BL_ORD_ID|646193 hypothetical protein L950_0227055 [Sphingobacterium sp. IITKGP-BTPF85]	NA	scn:Solca_3093/9e-35/RNA polymerase sigma factor, sigma-70 family; K03088 RNA polymerase sigma-70 factor, ECF subfamily	Rv3223c/3e-20/---	A0A0G4I620/4e-11/A0A0G4I620_9ALVE Uncharacterized protein OS=Chromera velia CCMP2878 GN=Cvel_36179 PE=4 SV=1	PTHR30173/3.9E-31/--
BTA028243.1	gi|820810270|gb|KKX47342.1|/7.63238e-120/hypothetical protein L950_0227065 [Sphingobacterium sp. IITKGP-BTPF85]	NA	brad:BF49_4760/4e-33/Catalase EC11116; K07217 Mn-containing catalase	AGpA401/1e-43/---	NA	PF05974/2.4E-53/Domain of unknown function (DUF892)
BTA028244.1	gi|916742369|ref|WP_051349425.1|/3.14181e-167/hypothetical protein [Chryseobacterium gregarium]	Q5EAD4/1e-08/ACDSB_BOVIN Short/branched chain specific acyl-CoA dehydrogenase, mitochondrial OS=Bos taurus GN=ACADSB PE=2 SV=1	apr:Apre_1356/8e-17/acyl-CoA dehydrogenase domain protein; K00248 butyryl-CoA dehydrogenase [EC:1.3.8.1]	DRA0133/4e-45/---	I7MGG8/3e-13/I7MGG8_TETTS Acyl-CoA dehydrogenase OS=Tetrahymena thermophila (strain SB210) GN=TTHERM_00151470 PE=3 SV=1	PF02585/2.1E-25/GlcNAc-PI de-N-acetylase
BTA028245.1	gi|544763620|ref|WP_021189588.1|/0/hypothetical protein [Sphingobacterium sp. IITKGP-BTPF85] &gt;gnl|BL_ORD_ID|644630 amine oxidase [Sphingobacterium sp. IITKGP-BTPF85]	NA	glp:Glo7428_3002/2e-10/dTDP-4-dehydrorhamnose reductase; K00067 dTDP-4-dehydrorhamnose reductase [EC:1.1.1.133]	NA	NA	NA
BTA028246.1	gi|820810773|gb|KKX47782.1|/0/hypothetical protein L950_0224615 [Sphingobacterium sp. IITKGP-BTPF85]	NA	cep:Cri9333_3538/5e-114/UDP-galactopyranose mutase; K01854 UDP-galactopyranose mutase [EC:5.4.99.9]	BS_tuaH/1e-17/---	X1X4Z7/2e-70/X1X4Z7_ACYPI Uncharacterized protein OS=Acyrthosiphon pisum PE=4 SV=1	PF13692/3.5E-22/Glycosyl transferases group 1
BTA028249.1	gi|544763626|ref|WP_021189594.1|/0/hypothetical protein [Sphingobacterium sp. IITKGP-BTPF85] &gt;gnl|BL_ORD_ID|644635 histidine kinase [Sphingobacterium sp. IITKGP-BTPF85]	NA	pcm:AY601_1148/2e-114/Histidine kinase; K07636 two-component system, OmpR family, phosphate regulon sensor histidine kinase PhoR [EC:2.7.13.3]	SMb20515_3/1e-13/---	NA	PF13596/2.1E-19/PAS domain
BTA028250.1	gi|918849354|ref|WP_052627434.1|/0/PAS domain-containing two-component system sensor histidine kinase [Sphingobacterium sp. PM2-P1-29] &gt;gnl|BL_ORD_ID|1140494 PAS sensor protein (fragment) [Sphingobacterium sp. PM2-P1-29]	Q1XD95/1e-21/YCF26_PYRYE Uncharacterized sensor-like histidine kinase ycf26 OS=Pyropia yezoensis GN=ycf26 PE=3 SV=1	pep:AQ505_12615/7e-65/chemotaxis protein CheR; K13924 two-component system, chemotaxis family, CheB/CheR fusion protein [EC:2.1.1.80 3.1.1.61]	lin0316/3e-37/---	A0A077ZII7/2e-32/A0A077ZII7_TRITR PAS and HAMP and HisKA and HATPase c domain conta ining protein OS=Trichuris trichiura GN=TTRE_0000775201 PE=4 SV=1	PF02518/8.7E-22/Histidine kinase-, DNA gyrase B-, and HSP90-like ATPase
BTA028251.1	gi|740913409|ref|WP_038698656.1|/0/phosphate:sodium symporter [Sphingobacterium sp. ML3W] &gt;gnl|BL_ORD_ID|1377506 phosphate:sodium symporter [Sphingobacterium sp. ML3W]	NA	tcx:Tcr_0543/7e-08/PiT-family phosphate transporter; K03306 inorganic phosphate transporter, PiT family	PAB0927/1e-07/---	NA	PTHR11101/8.8E-15/--
BTA028252.1	gi|723441445|ref|WP_033563003.1|/0/transporter [Sphingobacteriaceae bacterium DW12]	NA	dfe:Dfer_1835/0.0/choline/carnitine/betaine transporter; K02168 choline/glycine/proline betaine transport protein	PM1791/0.0/---	A0A0A2VZJ4/3e-114/A0A0A2VZJ4_BEABA High-affinity choline transport protein OS=Beauveria bassiana D1-5 GN=BBAD15_g862 PE=4 SV=1	PTHR30047:SF2/6.3E-195/--
BTA028253.1	gi|672714881|emb|CDS93916.1|/1.32413e-180/Signal transduction histidine kinase [Sphingobacterium sp. PM2-P1-29]	Q54SP4/1e-16/DHKD_DICDI Hybrid signal transduction histidine kinase D OS=Dictyostelium discoideum GN=dhkD PE=2 SV=1	afi:Acife_2137/2e-31/heavy metal sensor signal transduction histidine kinase; K07644 two-component system, OmpR family, heavy metal sensor histidine kinase CusS [EC:2.7.13.3]	lin2727/2e-27/---	A0A0K9Q9H1/3e-22/A0A0K9Q9H1_SPIOL Uncharacterized protein (Fragment) OS=Spinacia oleracea GN=SOVF_210150 PE=4 SV=1	PS50885/8.605/HAMP domain profile.
BTA028254.1	gi|544762866|ref|WP_021188890.1|/0/hypothetical protein [Sphingobacterium sp. IITKGP-BTPF85] &gt;gnl|BL_ORD_ID|645313 hypothetical protein L950_0226530 [Sphingobacterium sp. IITKGP-BTPF85]	NA	NA	NA	NA	NA
BTA028255.1	gi|544633077|ref|WP_021068771.1|/0/hypothetical protein [Sphingobacterium paucimobilis] &gt;gnl|BL_ORD_ID|1514959 hypothetical protein M472_18100 [Sphingobacterium paucimobilis HER1398]	NA	ag:BAA05087/1e-24/nylB; 6-aminohexanoate-oligomer exohydrolase; K01453 6-aminohexanoate-oligomer exohydrolase [EC:3.5.1.46]	PA2228/1e-50/---	A0A060T3G0/6e-66/A0A060T3G0_BLAAD ARAD1A15026p OS=Blastobotrys adeninivorans GN=GNLVRS02_ARAD1A15026g PE=4 SV=1	PTHR22935:SF2/1.2E-68/--
BTA028256.1	gi|544762860|ref|WP_021188884.1|/2.24666e-89/hypothetical protein [Sphingobacterium sp. IITKGP-BTPF85] &gt;gnl|BL_ORD_ID|645307 hypothetical protein L950_0226495 [Sphingobacterium sp. IITKGP-BTPF85]	NA	pcm:AY601_0690/6e-80/class A beta-lactamase; K17836 beta-lactamase class A [EC:3.5.2.6]	SMa1953/1e-19/---	M0UCD7/5e-13/M0UCD7_MUSAM Uncharacterized protein OS=Musa acuminata subsp. malaccensis PE=4 SV=1	PTHR35333/6.1E-46/--
BTA028257.1	gi|544762856|ref|WP_021188880.1|/0/hypothetical protein [Sphingobacterium sp. IITKGP-BTPF85] &gt;gnl|BL_ORD_ID|645303 hypothetical protein L950_0226475 [Sphingobacterium sp. IITKGP-BTPF85]	NA	ppn:Palpr_1004/1e-64/2-dehydropantoate 2-reductase; K00077 2-dehydropantoate 2-reductase [EC:1.1.1.169]	BH1763/1e-32/---	A0A061SBM9/5e-24/A0A061SBM9_9CHLO 2-dehydropantoate 2-reductase (Fragment) OS=Tetraselmis sp. GSL018 GN=TSPGSL018_10955 PE=3 SV=1	PTHR21708/2.8E-50/--
BTA028258.1	gi|544634711|ref|WP_021070405.1|/7.51412e-29/hypothetical protein [Sphingobacterium paucimobilis] &gt;gnl|BL_ORD_ID|1513323 hypothetical protein M472_09025 [Sphingobacterium paucimobilis HER1398]	NA	NA	NA	NA	NA
BTA028259.1	gi|544762145|ref|WP_021188367.1|/0/PAS domain-containing sensor histidine kinase [Sphingobacterium sp. IITKGP-BTPF85] &gt;gnl|BL_ORD_ID|645740 hypothetical protein L950_0212520 [Sphingobacterium sp. IITKGP-BTPF85]	Q9P7Q7/5e-28/MAK1_SCHPO Peroxide stress-activated histidine kinase mak1 OS=Schizosaccharomyces pombe (strain 972 / ATCC 24843) GN=mak1 PE=3 SV=1	asl:Aeqsu_1833/3e-119/PAS domain S-box; K13924 two-component system, chemotaxis family, CheB/CheR fusion protein [EC:2.1.1.80 3.1.1.61]	BH4026/1e-33/---	A0A060T425/1e-35/A0A060T425_BLAAD ARAD1C01232p OS=Blastobotrys adeninivorans GN=GNLVRS02_ARAD1C01232g PE=4 SV=1	PF08447/7.7E-13/PAS fold
BTA028260.1	gi|489096657|ref|WP_003006537.1|/1.16001e-122/histidine kinase [Sphingobacterium spiritivorum] &gt;gnl|BL_ORD_ID|2138942 putative flagellar protein FliS [Sphingobacterium spiritivorum ATCC 33300]	Q54YH4/2e-14/DHKB_DICDI Hybrid signal transduction histidine kinase B OS=Dictyostelium discoideum GN=dhkB PE=1 SV=1	zga:ZOBELLIA_3901/1e-30/Two-component system hybrid-Sensor histidine kinase/Chemotaxis proteins; K13924 two-component system, chemotaxis family, CheB/CheR fusion protein [EC:2.1.1.80 3.1.1.61]	AGc3620/2e-34/---	A0A077ZGU7/6e-18/A0A077ZGU7_TRITR HisKA and HAMP and HATPase c domain containing pr otein OS=Trichuris trichiura GN=TTRE_0000720401 PE=4 SV=1	PS50109/35.992/Histidine kinase domain profile.
BTA028261.1	gi|646878779|ref|WP_025606644.1|/7.91329e-160/tungsten formylmethanofuran dehydrogenase [Pontibacter actiniarum]	Q12723/9e-16/2NPD_CYBMR Nitronate monooxygenase OS=Cyberlindnera mrakii PE=3 SV=1	pep:AQ505_08605/8e-140/tungsten formylmethanofuran dehydrogenase; K00459 nitronate monooxygenase [EC:1.13.12.16]	SA0781/2e-64/---	G8YH52/7e-58/G8YH52_PICSO Piso0_003082 protein OS=Pichia sorbitophila (strain ATCC MYA-4447 / BCRC 22081 / CBS 7064 / NBRC 10061 / NRRL Y-12695) GN=Piso0_003082 PE=4 SV=1	PTHR32332:SF12/1.7E-88/--
BTA028262.1	gi|672716921|emb|CDT17408.1|/0/NAD-dependent epimerase/dehydratase [Sphingobacterium sp. PM2-P1-29]	NA	hma:rrnAC2178/3e-65/rfbB3; DTDP-glucose-46-dehydratase; K01710 dTDP-glucose 4,6-dehydratase [EC:4.2.1.46]	Cgl0612/1e-99/---	A0A0A2VTY7/4e-77/A0A0A2VTY7_BEABA Uncharacterized protein ybjT OS=Beauveria bassiana D1-5 GN=BBAD15_g2874 PE=4 SV=1	PF11066/4.2E-29/Protein of unknown function (DUF2867)
BTA028263.1	gi|820813203|gb|KKX50007.1|/5.50514e-119/hypothetical protein L950_0212580 [Sphingobacterium sp. IITKGP-BTPF85]	NA	brad:BF49_4760/3e-33/Catalase EC11116; K07217 Mn-containing catalase	AGpA401/6e-43/---	NA	PTHR30565:SF2/9.5E-45/--
BTA028264.1	gi|544762156|ref|WP_021188378.1|/3.0128e-45/hypothetical protein [Sphingobacterium sp. IITKGP-BTPF85] &gt;gnl|BL_ORD_ID|645750 hypothetical protein L950_0212590 [Sphingobacterium sp. IITKGP-BTPF85]	NA	NA	NA	NA	NA
BTA028265.1	gi|544762158|ref|WP_021188380.1|/3.49147e-178/hypothetical protein [Sphingobacterium sp. IITKGP-BTPF85] &gt;gnl|BL_ORD_ID|645752 beta-lactamase [Sphingobacterium sp. IITKGP-BTPF85]	NA	NA	BH3260/3e-14/---	R7Q4J2/1e-08/R7Q4J2_CHOCR Uncharacterized protein OS=Chondrus crispus GN=CHC_T00001689001 PE=4 SV=1	SM00849/7.9E-9/Metallo-beta-lactamase superfamily
BTA028266.1	gi|918849955|ref|WP_052627617.1|/0/PAS domain-containing two-component system sensor histidine kinase [Sphingobacterium sp. PM2-P1-29] &gt;gnl|BL_ORD_ID|1142954 putative Histidine kinase [Sphingobacterium sp. PM2-P1-29]	Q1XD95/4e-27/YCF26_PYRYE Uncharacterized sensor-like histidine kinase ycf26 OS=Pyropia yezoensis GN=ycf26 PE=3 SV=1	hoh:Hoch_3250/4e-59/signal transduction histidine kinase with CheB and CheR activity; K13924 two-component system, chemotaxis family, CheB/CheR fusion protein [EC:2.1.1.80 3.1.1.61]	L0124/1e-46/---	L1JDJ5/1e-41/L1JDJ5_GUITH Uncharacterized protein (Fragment) OS=Guillardia theta CCMP2712 GN=GUITHDRAFT_45786 PE=4 SV=1	PF13426/4.6E-10/PAS domain
BTA028267.1	gi|544762165|ref|WP_021188387.1|/1.01583e-140/hypothetical protein [Sphingobacterium sp. IITKGP-BTPF85] &gt;gnl|BL_ORD_ID|645759 hypothetical protein L950_0212645 [Sphingobacterium sp. IITKGP-BTPF85]	NA	NA	NA	NA	NA
BTA028268.1	gi|544762169|ref|WP_021188391.1|/0/hypothetical protein [Sphingobacterium sp. IITKGP-BTPF85] &gt;gnl|BL_ORD_ID|645763 DNA topoisomerase [Sphingobacterium sp. IITKGP-BTPF85]	P04786/5e-06/TOP1_YEAST DNA topoisomerase 1 OS=Saccharomyces cerevisiae (strain ATCC 204508 / S288c) GN=TOP1 PE=1 SV=2	cpi:Cpin_0995/2e-109/DNA topoisomerase; K03168 DNA topoisomerase I [EC:5.99.1.2]	PA2244/9e-84/---	C0SEQ3/3e-06/C0SEQ3_PARBP Uncharacterized protein OS=Paracoccidioides brasiliensis (strain Pb03) GN=PABG_06158 PE=4 SV=1	PF01028/3.1E-29/Eukaryotic DNA topoisomerase I, catalytic core
BTA028269.1	gi|820813225|gb|KKX50029.1|/1.18643e-77/hypothetical protein L950_0212690 [Sphingobacterium sp. IITKGP-BTPF85]	NA	NA	NA	NA	NA
BTA028270.1	gi|544762175|ref|WP_021188397.1|/2.09706e-149/hypothetical protein [Sphingobacterium sp. IITKGP-BTPF85] &gt;gnl|BL_ORD_ID|645769 hypothetical protein L950_0212695 [Sphingobacterium sp. IITKGP-BTPF85]	NA	NA	NA	NA	NA
BTA028271.1	gi|820813227|gb|KKX50031.1|/1.00415e-166/HAD family hydrolase [Sphingobacterium sp. IITKGP-BTPF85]	NA	mmn:midi_00856/2e-12/HAD family hydrolase; K01091 phosphoglycolate phosphatase [EC:3.1.3.18]	Zgph/1e-07/---	L8HJD3/3e-25/L8HJD3_ACACA Haloacid dehalogenaselike hydrolase domain containing protein OS=Acanthamoeba castellanii str. Neff GN=ACA1_290820 PE=4 SV=1	PTHR18901:SF45/3.3E-36/--
BTA028272.1	gi|740912484|ref|WP_038697731.1|/0/transcriptional regulator [Sphingobacterium sp. ML3W] &gt;gnl|BL_ORD_ID|1376983 transcriptional regulator [Sphingobacterium sp. ML3W]	NA	flm:MY04_2494/3e-06/Diverse 7TM receptor transmembrane region; K20971 two-component system, sensor histidine kinase LadS	VC2080_1/1e-06/---	NA	SM00421/0.0098/helix_turn_helix, Lux Regulon
BTA028273.1	gi|672715417|emb|CDS96817.1|/0/Periplasmic beta-glucosidase [Sphingobacterium sp. PM2-P1-29]	Q23892/6e-97/GLUA_DICDI Lysosomal beta glucosidase OS=Dictyostelium discoideum GN=gluA PE=1 SV=2	sht:KO02_09520/0.0/beta-D-glucoside glucohydrolase; K05349 beta-glucosidase [EC:3.2.1.21]	PA1726/0.0/---	A0A0A2VY79/0.0/A0A0A2VY79_BEABA Beta-glucosidase OS=Beauveria bassiana D1-5 GN=BBAD15_g2933 PE=3 SV=1	PR00133/5.2E-22/Glycosyl hydrolase family 3 signature
BTA028275.1	gi|672712935|emb|CDS91422.1|/0/conserved hypothetical protein [Sphingobacterium sp. PM2-P1-29]	NA	sht:KO02_23240/2e-27/energy transducer TonB; K03832 periplasmic protein TonB	NA	L1K1B2/6e-21/L1K1B2_GUITH Uncharacterized protein OS=Guillardia theta CCMP2712 GN=GUITHDRAFT_99864 PE=4 SV=1	PF11199/2.4E-135/Protein of unknown function (DUF2891)
BTA028276.1	gi|672712936|emb|CDS91423.1|/0/Alpha-L-fucosidase protein [Sphingobacterium sp. PM2-P1-29]	C3YWU0/8e-35/FUCO_BRAFL Alpha-L-fucosidase OS=Branchiostoma floridae GN=BRAFLDRAFT_56888 PE=3 SV=2	sht:KO02_09725/0.0/alpha-L-fucosidase; K01206 alpha-L-fucosidase [EC:3.2.1.51]	TM0306/7e-25/---	R1EKE7/2e-50/R1EKE7_EMIHU Uncharacterized protein OS=Emiliania huxleyi CCMP1516 GN=EMIHUDRAFT_469809 PE=4 SV=1	PR00741/5.5E-13/Glycosyl hydrolase family 29 signature
BTA028279.1	gi|672717441|emb|CDT27943.1|/0/putative alpha-L-fucosidase [Sphingobacterium sp. PM2-P1-29]	Q60HF8/1e-39/FUCO_MACFA Tissue alpha-L-fucosidase OS=Macaca fascicularis GN=FUCA1 PE=2 SV=1	sht:KO02_09710/0.0/alpha-L-fucosidase; K01206 alpha-L-fucosidase [EC:3.2.1.51]	TM0306/2e-37/---	W6MQY6/7e-48/W6MQY6_9ASCO Uncharacterized protein OS=Kuraishia capsulata CBS 1993 GN=KUCA_T00004758001 PE=4 SV=1	PR00741/1.9E-18/Glycosyl hydrolase family 29 signature
BTA028281.1	gi|544764397|ref|WP_021190300.1|/0/DNA polymerase III subunit epsilon [Sphingobacterium sp. IITKGP-BTPF85] &gt;gnl|BL_ORD_ID|644113 DNA polymerase III subunit epsilon [Sphingobacterium sp. IITKGP-BTPF85]	Q6BIS1/4e-97/TRXB_DEBHA Thioredoxin reductase OS=Debaryomyces hansenii (strain ATCC 36239 / CBS 767 / JCM 1990 / NBRC 0083 / IGC 2968) GN=TRR1 PE=3 SV=1	sht:KO02_09695/0.0/DNA polymerase III subunit epsilon; K02342 DNA polymerase III subunit epsilon [EC:2.7.7.7]	VC1182/4e-105/---	A0A0A2VUR5/1e-101/A0A0A2VUR5_BEABA Thioredoxin reductase OS=Beauveria bassiana D1-5 GN=BBAD15_g2861 PE=3 SV=1	PR00368/1.1E-29/FAD-dependent pyridine nucleotide reductase signature
BTA028285.1	gi|544764390|ref|WP_021190293.1|/0/hypothetical protein [Sphingobacterium sp. IITKGP-BTPF85] &gt;gnl|BL_ORD_ID|644107 transcriptional regulator [Sphingobacterium sp. IITKGP-BTPF85]	NA	vhr:AL538_17950/2e-09/AraC family transcriptional regulator; K07506 AraC family transcriptional regulator	slr1489/8e-11/---	NA	PF12833/2.4E-15/Helix-turn-helix domain
BTA028286.1	gi|544763975|ref|WP_021189926.1|/0/hypothetical protein [Sphingobacterium sp. IITKGP-BTPF85] &gt;gnl|BL_ORD_ID|644464 magnesium chelatase [Sphingobacterium sp. IITKGP-BTPF85]	NA	sht:KO02_13665/0.0/magnesium chelatase; K03405 magnesium chelatase subunit I [EC:6.6.1.1]	DR2594/2e-130/---	NA	PTHR30267/1.1E-120/--
BTA028287.1	gi|544763976|ref|WP_021189927.1|/0/VWA domain-containing protein [Sphingobacterium sp. IITKGP-BTPF85] &gt;gnl|BL_ORD_ID|644465 von Willebrand factor type A [Sphingobacterium sp. IITKGP-BTPF85]	NA	dge:Dgeo_0306/9e-70/von Willebrand factor, type A; K07114 Ca-activated chloride channel homolog	DR2391/1e-74/---	NA	PF13519/1.3E-8/von Willebrand factor type A domain
BTA028289.1	gi|544764159|ref|WP_021190087.1|/6.81396e-131/hypothetical protein [Sphingobacterium sp. IITKGP-BTPF85] &gt;gnl|BL_ORD_ID|644310 hypothetical protein L950_0223670 [Sphingobacterium sp. IITKGP-BTPF85]	NA	cpi:Cpin_6568/2e-23/RNA polymerase, sigma-24 subunit, ECF subfamily; K03088 RNA polymerase sigma-70 factor, ECF subfamily	PA0149/2e-08/---	NA	PF08281/3.2E-12/Sigma-70, region 4
BTA028290.1	gi|544764160|ref|WP_021190088.1|/2.20577e-108/hypothetical protein [Sphingobacterium sp. IITKGP-BTPF85] &gt;gnl|BL_ORD_ID|644311 transcription activator effector binding protein [Sphingobacterium sp. IITKGP-BTPF85]	NA	win:WPG_3164/3e-10/transcriptional regulator, AraC family; K13653 AraC family transcriptional regulator	BH0670/2e-20/---	A0A0D6LD53/5e-17/A0A0D6LD53_9BILA Uncharacterized protein (Fragment) OS=Ancylostoma ceylanicum GN=ANCCEY_15253 PE=4 SV=1	SM00871/3.4E-22/Bacterial transcription activator, effector binding domain
BTA028291.1	gi|672717015|emb|CDT19200.1|/0/Phospholipase C, phosphocholine-specific [Sphingobacterium sp. PM2-P1-29]	O81020/3e-07/NPC2_ARATH Non-specific phospholipase C2 OS=Arabidopsis thaliana GN=NPC2 PE=2 SV=1	sht:KO02_08425/0.0/phospholipase C; K01114 phospholipase C [EC:3.1.4.3]	RSc0319/3e-60/---	X6MZR2/1e-46/X6MZR2_RETFI Phospholipase C (Fragment) OS=Reticulomyxa filosa GN=RFI_18710 PE=4 SV=1	PTHR31956/8.8E-81/--
BTA028292.1	gi|544764653|ref|WP_021190524.1|/0/SusC/RagA family TonB-linked outer membrane protein [Sphingobacterium sp. IITKGP-BTPF85] &gt;gnl|BL_ORD_ID|643903 membrane protein [Sphingobacterium sp. IITKGP-BTPF85]	NA	zpr:ZPR_1963/2e-127/SusC, outer membrane protein involved in starch binding; K02014 iron complex outermembrane recepter protein	NA	B9TL41/2e-25/B9TL41_RICCO Putative uncharacterized protein (Fragment) OS=Ricinus communis GN=RCOM_2093760 PE=4 SV=1	PF14322/2.2E-21/Starch-binding associating with outer membrane
BTA028295.1	gi|544765733|ref|WP_021191420.1|/1.56178e-117/hypothetical protein [Sphingobacterium sp. IITKGP-BTPF85] &gt;gnl|BL_ORD_ID|643049 hypothetical protein L950_0212340 [Sphingobacterium sp. IITKGP-BTPF85]	NA	NA	NA	NA	NA
BTA028296.1	gi|544765737|ref|WP_021191424.1|/0/hypothetical protein [Sphingobacterium sp. IITKGP-BTPF85] &gt;gnl|BL_ORD_ID|643053 hypothetical protein L950_0212360 [Sphingobacterium sp. IITKGP-BTPF85]	NA	NA	NA	NA	PF14903/0.0016/WG containing repeat
BTA028298.1	gi|544765746|ref|WP_021191433.1|/0/hypothetical protein [Sphingobacterium sp. IITKGP-BTPF85] &gt;gnl|BL_ORD_ID|643062 hypothetical protein L950_0212425 [Sphingobacterium sp. IITKGP-BTPF85]	D4ATR3/1e-16/A7629_ARTBC Uncharacterized secreted glycosidase ARB_07629 OS=Arthroderma benhamiae (strain ATCC MYA-4681 / CBS 112371) GN=ARB_07629 PE=1 SV=1	NA	XF0842/6e-41/---	A0A067NL54/7e-33/A0A067NL54_PLEOS Glycoside hydrolase family 92 protein OS=Pleurotus ostreatus PC15 GN=PLEOSDRAFT_1063499 PE=4 SV=1	PTHR12143:SF22/5.8E-61/--
BTA028299.1	gi|544765746|ref|WP_021191433.1|/0/hypothetical protein [Sphingobacterium sp. IITKGP-BTPF85] &gt;gnl|BL_ORD_ID|643062 hypothetical protein L950_0212425 [Sphingobacterium sp. IITKGP-BTPF85]	D4ATR3/4e-08/A7629_ARTBC Uncharacterized secreted glycosidase ARB_07629 OS=Arthroderma benhamiae (strain ATCC MYA-4681 / CBS 112371) GN=ARB_07629 PE=1 SV=1	NA	XF0842/6e-29/---	A0A067M0E3/3e-18/A0A067M0E3_9HOMO Glycoside hydrolase family 92 protein OS=Botryobasidium botryosum FD-172 SS1 GN=BOTBODRAFT_117492 PE=4 SV=1	PTHR12143:SF22/7.4E-35/--
BTA028300.1	gi|820813268|gb|KKX50070.1|/2.13392e-170/CDP-alcohol phosphatidyltransferase [Sphingobacterium sp. IITKGP-BTPF85]	NA	bsa:Bacsa_0798/1e-18/HAD-superfamily hydrolase, subfamily IA, variant 1; K20862 FMN hydrolase / 5-amino-6-(5-phospho-D-ribitylamino)uracil phosphatase [EC:3.1.3.102 3.1.3.104]	PAB1224/4e-09/---	K3WKS5/7e-08/K3WKS5_PYTUL Uncharacterized protein OS=Pythium ultimum DAOM BR144 GN=PYU1_G005556 PE=3 SV=1	PF12804/2.7E-6/MobA-like NTP transferase domain
BTA028302.1	gi|665923131|ref|WP_031289182.1|/0/RND transporter [Sphingobacterium sp. IITKGP-BTPF85]	NA	shg:Sph21_1123/6e-58/transporter, hydrophobe/amphiphile efflux-1 (HAE1) family; K03296 hydrophobic/amphiphilic exporter-1 (mainly G- bacteria), HAE1 family	PA0427/2e-40/---	A2ZNT0/7e-24/A2ZNT0_ORYSJ Uncharacterized protein OS=Oryza sativa subsp. japonica GN=OsJ_00213 PE=4 SV=1	PTHR30203/3.6E-76/--
BTA028303.1	gi|544765754|ref|WP_021191441.1|/0/hypothetical protein [Sphingobacterium sp. IITKGP-BTPF85] &gt;gnl|BL_ORD_ID|643070 multidrug transporter AcrB [Sphingobacterium sp. IITKGP-BTPF85]	NA	cli:Clim_1432/0.0/transporter, hydrophobe/amphiphile efflux-1 (HAE1) family; K03296 hydrophobic/amphiphilic exporter-1 (mainly G- bacteria), HAE1 family	BMEI1629/0.0/---	A0A0A2W5U7/0.0/A0A0A2W5U7_BEABA Acriflavine resistance protein B OS=Beauveria bassiana D1-5 GN=BBAD15_g291 PE=4 SV=1	PTHR32063/0.0/--
BTA028304.1	gi|676328711|gb|AIM37212.1|/0/hypothetical protein KO02_11300 [Sphingobacterium sp. ML3W]	NA	chz:CHSO_3580/6e-127/RND family efflux transporter MFP subunit; K03585 membrane fusion protein, multidrug efflux system	AGc4505/8e-43/---	A0A0D6L5M5/1e-50/A0A0D6L5M5_9BILA Uncharacterized protein (Fragment) OS=Ancylostoma ceylanicum GN=ANCCEY_14953 PE=3 SV=1	PF16576/2.0E-7/Barrel-sandwich domain of CusB or HlyD membrane-fusion
BTA028305.1	gi|544765377|ref|WP_021191150.1|/1.18323e-127/hypothetical protein [Sphingobacterium sp. IITKGP-BTPF85] &gt;gnl|BL_ORD_ID|643344 hypothetical protein L950_0208405 [Sphingobacterium sp. IITKGP-BTPF85]	NA	NA	NA	NA	NA
BTA028306.1	gi|917353291|ref|WP_051960003.1|/0/hypothetical protein [Sphingobacterium sp. ML3W]	Q8L7W8/4e-123/FUCO2_ARATH Alpha-L-fucosidase 2 OS=Arabidopsis thaliana GN=FUC95A PE=1 SV=1	pep:AQ505_15480/0.0/glycoside hydrolase family 95; K15923 alpha-L-fucosidase 2 [EC:3.2.1.51]	NA	A0A059AMA9/4e-128/A0A059AMA9_EUCGR Uncharacterized protein OS=Eucalyptus grandis GN=EUGRSUZ_I01093 PE=4 SV=1	PF00392/2.8E-6/Bacterial regulatory proteins, gntR family
BTA028307.1	gi|544765373|ref|WP_021191146.1|/0/hypothetical protein [Sphingobacterium sp. IITKGP-BTPF85] &gt;gnl|BL_ORD_ID|643340 hypothetical protein L950_0208350 [Sphingobacterium sp. IITKGP-BTPF85]	NA	NA	NA	NA	PF16389/3.0E-46/Domain of unknown function
BTA028308.1	gi|665922951|ref|WP_031289002.1|/0/hypothetical protein [Sphingobacterium sp. IITKGP-BTPF85] &gt;gnl|BL_ORD_ID|2446556 hypothetical protein L950_0208345 [Sphingobacterium sp. IITKGP-BTPF85]	NA	NA	NA	NA	PS50022/10.523/Coagulation factors 5/8 type C domain (FA58C) profile.
BTA028309.1	gi|817721699|ref|WP_046675009.1|/0/SusC/RagA family TonB-linked outer membrane protein [Sphingobacterium sp. Ag1] &gt;gnl|BL_ORD_ID|759217 collagen-binding protein [Sphingobacterium sp. Ag1]	NA	zga:ZOBELLIA_247/8e-64/TonB-dependent Receptor; K02014 iron complex outermembrane recepter protein	NA	B9TL41/8e-20/B9TL41_RICCO Putative uncharacterized protein (Fragment) OS=Ricinus communis GN=RCOM_2093760 PE=4 SV=1	PTHR11532:SF57/5.8E-303/--
BTA028311.1	gi|740912782|ref|WP_038698029.1|/0/hypothetical protein [Sphingobacterium sp. ML3W] &gt;gnl|BL_ORD_ID|1377155 hypothetical protein KO02_10530 [Sphingobacterium sp. ML3W]	NA	sht:KO02_10525/0.0/glutathione synthetase; K01920 glutathione synthase [EC:6.3.2.3]	AGl1416/2e-86/---	B1X4B1/8e-19/B1X4B1_PAUCH Glutathione synthetase OS=Paulinella chromatophora GN=gshB PE=3 SV=1	PF02955/2.7E-48/Prokaryotic glutathione synthetase, ATP-grasp domain
BTA028312.1	gi|820814049|gb|KKX50804.1|/0/hypothetical protein L950_0208255 [Sphingobacterium sp. IITKGP-BTPF85]	NA	sur:STAUR_2114/1e-07/conserved uncharacterized protein; K13573 proteasome accessory factor C	FN1249/2e-15/---	A0A077ZCN2/2e-08/A0A077ZCN2_TRITR Mediator of RNA polymerase II transcription subun it 13 OS=Trichuris trichiura GN=TTRE_0000559901 PE=4 SV=1	PF13280/1.0E-30/WYL domain
BTA028315.1	gi|917537522|ref|WP_052143939.1|/0/hypothetical protein [Sphingobacteriaceae bacterium DW12]	Q7KT91/3e-06/C3390_DROME Non-lysosomal glucosylceramidase OS=Drosophila melanogaster GN=CG33090 PE=1 SV=1	sko:100374800/3e-12/non-lysosomal glucosylceramidase-like; K17108 non-lysosomal glucosylceramidase [EC:3.2.1.45]	SSO1948/8e-15/---	A0A0K9Q4P1/5e-10/A0A0K9Q4P1_ZOSMR Non-lysosomal glucosylceramidase OS=Zostera marina GN=ZOSMA_105G00720 PE=3 SV=1	PF05025/5.6E-6/RbsD / FucU transport protein family
BTA028316.1	gi|919208796|ref|WP_052764297.1|/0/hypothetical protein [Sphingobacterium sp. IITKGP-BTPF85] &gt;gnl|BL_ORD_ID|1269701 hypothetical protein L950_0205280 [Sphingobacterium sp. IITKGP-BTPF85]	NA	bcel:BcellWH2_01291/1e-101/TonB dependent receptor; K02014 iron complex outermembrane recepter protein	PA0931/2e-08/---	B9TL41/9e-19/B9TL41_RICCO Putative uncharacterized protein (Fragment) OS=Ricinus communis GN=RCOM_2093760 PE=4 SV=1	PF07715/1.7E-20/TonB-dependent Receptor Plug Domain
BTA028317.1	gi|544766607|ref|WP_021192102.1|/0/hypothetical protein [Sphingobacterium sp. IITKGP-BTPF85] &gt;gnl|BL_ORD_ID|642493 hypothetical protein L950_0205270 [Sphingobacterium sp. IITKGP-BTPF85]	NA	bhm:D558_1621/2e-16/fecR family protein; K07165 transmembrane sensor	CC0560/8e-18/---	B9TEC7/8e-08/B9TEC7_RICCO Putative uncharacterized protein (Fragment) OS=Ricinus communis GN=RCOM_1866210 PE=4 SV=1	PTHR30273:SF2/1.1E-31/--
BTA028318.1	gi|544766605|ref|WP_021192100.1|/1.39292e-63/hypothetical protein [Sphingobacterium sp. IITKGP-BTPF85] &gt;gnl|BL_ORD_ID|642491 hypothetical protein L950_0205260 [Sphingobacterium sp. IITKGP-BTPF85]	NA	mup:A0256_01405/3e-14/histidine kinase; K07668 two-component system, OmpR family, response regulator VicR	NA	NA	PS50110/14.468/Response regulatory domain profile.
BTA028319.1	gi|544766604|ref|WP_021192099.1|/0/oxidoreductase [Sphingobacterium sp. IITKGP-BTPF85] &gt;gnl|BL_ORD_ID|642490 oxidoreductase [Sphingobacterium sp. IITKGP-BTPF85]	Q148L6/1e-10/DHDH_BOVIN Trans-1,2-dihydrobenzene-1,2-diol dehydrogenase OS=Bos taurus GN=DHDH PE=2 SV=1	tpi:TREPR_0408/2e-19/inositol 2-dehydrogenase; K00010 myo-inositol 2-dehydrogenase / D-chiro-inositol 1-dehydrogenase [EC:1.1.1.18 1.1.1.369]	SA0210/8e-17/---	G7ZV77/5e-15/G7ZV77_MEDTR Oxidoreductase alpha (Molybdopterin) subunit OS=Medicago truncatula GN=MTR_020s0030 PE=4 SV=1	PF01408/5.4E-17/Oxidoreductase family, NAD-binding Rossmann fold
BTA028320.1	gi|672716909|emb|CDT17287.1|/0/conserved hypothetical protein [Sphingobacterium sp. PM2-P1-29]	NA	NA	NA	NA	NA
BTA028321.1	gi|502451376|ref|WP_012791419.1|/3.27054e-111/acetylxylan esterase [Chitinophaga pinensis] &gt;gnl|BL_ORD_ID|857678 protein of unknown function DUF303 acetylesterase putative [Chitinophaga pinensis DSM 2588]	Q8L9J9/1e-21/CAES_ARATH Probable carbohydrate esterase At4g34215 OS=Arabidopsis thaliana GN=At4g34215 PE=1 SV=2	rba:RB763/1e-12/iduronate-2-sulfatase; K01136 iduronate 2-sulfatase [EC:3.1.6.13]	NA	M0TWF9/1e-23/M0TWF9_MUSAM Uncharacterized protein OS=Musa acuminata subsp. malaccensis PE=4 SV=1	PTHR31988:SF1/7.0E-42/--
BTA028322.1	gi|544766601|ref|WP_021192096.1|/0/hypothetical protein [Sphingobacterium sp. IITKGP-BTPF85] &gt;gnl|BL_ORD_ID|642487 hypothetical protein L950_0205220 [Sphingobacterium sp. IITKGP-BTPF85]	Q9EP89/3e-11/LACTB_MOUSE Serine beta-lactamase-like protein LACTB, mitochondrial OS=Mus musculus GN=Lactb PE=1 SV=1	bcz:BCE33L2932/8e-31/pbp; penicillin-binding protein; K01286 D-alanyl-D-alanine carboxypeptidase [EC:3.4.16.4]	MA1345/9e-34/---	A0A0C3HZ96/2e-34/A0A0C3HZ96_9PEZI Uncharacterized protein OS=Oidiodendron maius Zn GN=OIDMADRAFT_174507 PE=4 SV=1	PS50293/11.45/TPR repeat region circular profile.
BTA028323.1	gi|544766598|ref|WP_021192093.1|/0/hypothetical protein [Sphingobacterium sp. IITKGP-BTPF85] &gt;gnl|BL_ORD_ID|642484 hypothetical protein L950_0205205 [Sphingobacterium sp. IITKGP-BTPF85]	NA	all:CRK56573/2e-19/D-alanyl-D-alanine carboxypeptidase; K01286 D-alanyl-D-alanine carboxypeptidase [EC:3.4.16.4]	BH2267/5e-19/---	V2Y4G9/2e-10/V2Y4G9_MONRO Beta-lactamase OS=Moniliophthora roreri (strain MCA 2997) GN=Moror_9805 PE=4 SV=1	PF00144/2.4E-38/Beta-lactamase
BTA028324.1	gi|820814705|gb|KKX51431.1|/0/alpha-rhamnosidase [Sphingobacterium sp. IITKGP-BTPF85]	NA	sht:KO02_17070/0.0/alpha-rhamnosidase; K05989 alpha-L-rhamnosidase [EC:3.2.1.40]	NA	A0A067SWQ1/6e-114/A0A067SWQ1_9AGAR Uncharacterized protein OS=Galerina marginata CBS 339.88 GN=GALMADRAFT_211560 PE=4 SV=1	PF08531/1.5E-59/Alpha-L-rhamnosidase N-terminal domain
BTA028325.1	gi|544766595|ref|WP_021192090.1|/4.19255e-172/hypothetical protein [Sphingobacterium sp. IITKGP-BTPF85]	Q5AF03/3e-21/HSP31_CANAL Glyoxalase 3 OS=Candida albicans (strain SC5314 / ATCC MYA-2876) GN=GLX3 PE=1 SV=1	sld:T261_0279/3e-33/aldehyde dehydrogenase; K00128 aldehyde dehydrogenase (NAD+) [EC:1.2.1.3]	SMb20212/9e-62/---	A0A0J7JYB2/4e-57/A0A0J7JYB2_LASNI Uncharacterized protein OS=Lasius niger GN=RF55_20754 PE=4 SV=1	PTHR11019:SF97/9.1E-38/--
BTA028327.1	gi|544766588|ref|WP_021192083.1|/0/hypothetical protein [Sphingobacterium sp. IITKGP-BTPF85] &gt;gnl|BL_ORD_ID|642474 hypothetical protein L950_0205155 [Sphingobacterium sp. IITKGP-BTPF85]	NA	NA	NA	A7TCZ8/1e-15/A7TCZ8_NEMVE Predicted protein OS=Nematostella vectensis GN=v1g225443 PE=4 SV=1	NA
BTA028328.1	gi|544766587|ref|WP_021192082.1|/0/cytochrome-c peroxidase [Sphingobacterium sp. IITKGP-BTPF85] &gt;gnl|BL_ORD_ID|642473 cytochrome C peroxidase [Sphingobacterium sp. IITKGP-BTPF85]	NA	sht:KO02_16220/0.0/cytochrome C peroxidase; K00428 cytochrome c peroxidase [EC:1.11.1.5]	DRA0301/9e-44/---	A0A0D6LD19/4e-62/A0A0D6LD19_9BILA Di-heme cytochrome C peroxidase OS=Ancylostoma ceylanicum GN=ANCCEY_15292 PE=4 SV=1	PS51007/6.252/Cytochrome c family profile.
BTA028329.1	gi|820814694|gb|KKX51420.1|/0/hypothetical protein L950_0205145 [Sphingobacterium sp. IITKGP-BTPF85]	NA	NA	NA	NA	NA
BTA028330.1	gi|544766585|ref|WP_021192080.1|/1.36584e-78/hypothetical protein [Sphingobacterium sp. IITKGP-BTPF85] &gt;gnl|BL_ORD_ID|642471 multicopper oxidase [Sphingobacterium sp. IITKGP-BTPF85]	NA	sdf:ACG33_11705/1e-10/cytochrome C; K02275 cytochrome c oxidase subunit II [EC:1.9.3.1]	NA	NA	PF00034/1.8E-10/Cytochrome c
BTA028331.1	gi|502453832|ref|WP_012792435.1|/5.95387e-63/hypothetical protein [Chitinophaga pinensis] &gt;gnl|BL_ORD_ID|105704 hypothetical protein Cpin_4833 [Chitinophaga pinensis DSM 2588]	NA	NA	NA	NA	NA
BTA028332.1	gi|947323907|ref|WP_056015201.1|/4.61066e-35/hypothetical protein [Chryseobacterium aquaticum] &gt;gnl|BL_ORD_ID|1155304 hypothetical protein AR438_11315 [Chryseobacterium aquaticum]	NA	myr:MYRA21_0143/9e-11/SnoaL-like domain; K06893 uncharacterized protein	SMa1724/1e-20/---	L8H995/3e-20/L8H995_ACACA Isochorismatase hydrolase OS=Acanthamoeba castellanii str. Neff GN=ACA1_384860 PE=4 SV=1	PF00857/1.2E-10/Isochorismatase family
BTA028333.1	gi|935707223|ref|WP_054508972.1|/4.24402e-61/cyclic nucleotide-binding protein [Chryseobacterium sp. ERMR1:04] &gt;gnl|BL_ORD_ID|1665916 cyclic nucleotide-binding protein [Chryseobacterium sp. ERMR1:04]	NA	gba:J421_2130/1e-16/protein kinase; K12132 eukaryotic-like serine/threonine-protein kinase [EC:2.7.11.1]	all4541/1e-13/---	A0A0J7K4W1/8e-10/A0A0J7K4W1_LASNI Abc transporter atp-binding protein OS=Lasius niger GN=RF55_15909 PE=4 SV=1	PF07505/8.6E-18/Phage protein Gp37/Gp68
BTA028334.1	gi|544765232|ref|WP_021191029.1|/2.31267e-140/hypothetical protein [Sphingobacterium sp. IITKGP-BTPF85] &gt;gnl|BL_ORD_ID|643432 hypothetical protein L950_0229250 [Sphingobacterium sp. IITKGP-BTPF85]	NA	NA	NA	NA	NA
BTA028335.1	NA	NA	NA	NA	NA	PF04397/1.1E-5/LytTr DNA-binding domain
BTA028336.1	gi|544764245|ref|WP_021190164.1|/1.35117e-109/hypothetical protein [Sphingobacterium sp. IITKGP-BTPF85] &gt;gnl|BL_ORD_ID|644242 hypothetical protein L950_0229530 [Sphingobacterium sp. IITKGP-BTPF85]	NA	NA	NA	NA	PF12833/1.7E-9/Helix-turn-helix domain
BTA028337.1	gi|740912350|ref|WP_038697597.1|/3.42398e-159/hypothetical protein [Sphingobacterium sp. ML3W] &gt;gnl|BL_ORD_ID|1376902 hypothetical protein KO02_09000 [Sphingobacterium sp. ML3W]	NA	pcm:AY601_0863/3e-14/Peptidyl-prolyl cis-trans isomerase; K03773 FKBP-type peptidyl-prolyl cis-trans isomerase FklB [EC:5.2.1.8]	NA	NA	NA
BTA028339.1	gi|780159709|ref|WP_045495495.1|/7.57878e-159/DSBA oxidoreductase [Chryseobacterium sp. StRB126] &gt;gnl|BL_ORD_ID|942482 putative dithiol-disulfide isomerase [Chryseobacterium sp. StRB126]	NA	chu:CHU_2493/3e-55/dsb; dithiol-disulfide isomerase; K01829 protein disulfide-isomerase [EC:5.3.4.1]	Cgl2513/9e-58/---	A0A0J9X7Z9/5e-52/A0A0J9X7Z9_GEOCN Uncharacterized protein OS=Geotrichum candidum GN=BN980_GECA04s01660g PE=4 SV=1	PTHR13887/2.9E-45/--
BTA028340.1	gi|780159718|ref|WP_045495499.1|/6.52357e-125/OsmC family protein [Chryseobacterium sp. StRB126] &gt;gnl|BL_ORD_ID|942484 OsmC family protein [Chryseobacterium sp. StRB126]	NA	vmo:VMUT_1161/2e-06/OsmC family protein; K00627 pyruvate dehydrogenase E2 component (dihydrolipoamide acetyltransferase) [EC:2.3.1.12]	NA	A0A0D2CGG3/1e-25/A0A0D2CGG3_9EURO Uncharacterized protein OS=Exophiala oligosperma GN=PV06_01508 PE=4 SV=1	PTHR35368/3.8E-22/--
BTA028341.1	gi|736710591|ref|WP_034715615.1|/2.46437e-141/hypothetical protein [Chryseobacterium soli] &gt;gnl|BL_ORD_ID|366622 hypothetical protein IW15_22425 [Chryseobacterium soli]	NA	chz:CHSO_1925/5e-139/azoR; FMN-dependent NADH-azoreductase; K01118 FMN-dependent NADH-azoreductase [EC:1.7.-.-]	lin0779/3e-24/---	K3X8W3/1e-16/K3X8W3_PYTUL Uncharacterized protein OS=Pythium ultimum DAOM BR144 GN=PYU1_G013633 PE=3 SV=1	PF02525/6.4E-36/Flavodoxin-like fold
BTA028342.1	gi|780159735|ref|WP_045495505.1|/1.44386e-53/hypothetical protein [Chryseobacterium sp. StRB126] &gt;gnl|BL_ORD_ID|942487 luciferase [Chryseobacterium sp. StRB126]	NA	NA	STM3276/9e-10/---	A0A0D6L449/4e-15/A0A0D6L449_9BILA Uncharacterized protein (Fragment) OS=Ancylostoma ceylanicum GN=ANCCEY_15273 PE=4 SV=1	NA
BTA028426.1	NA	NA	NA	NA	NA	PS51257/5.0/Prokaryotic membrane lipoprotein lipid attachment site profile.
BTA028442.1	gi|985395182|ref|XP_015365027.1|/6.52792e-20/PREDICTED: eclosion hormone-like [Diuraphis noxia]	P11919/2e-19/ECLH_MANSE Eclosion hormone OS=Manduca sexta PE=1 SV=2	NA	NA	T1ID72/8e-21/T1ID72_RHOPR Uncharacterized protein (Fragment) OS=Rhodnius prolixus PE=4 SV=1	PD019934/5.0E-14/HORMONE ECLOSION EH NEUROPEPTIDE ACTIVATOR PRECURSOR SIGNAL ECDYSIS DIRECT SEQUENCING
BTA028562.1	gi|642932431|ref|XP_008197110.1|/2.52946e-41/PREDICTED: uncharacterized protein LOC100141760 isoform X1 [Tribolium castaneum]	Q1RLU1/2e-10/BRAT1_DANRE BRCA1-associated ATM activator 1 OS=Danio rerio GN=brat1 PE=2 SV=1	NA	NA	Q7PQ81/1e-36/Q7PQ81_ANOGA AGAP004523-PA OS=Anopheles gambiae GN=AgaP_AGAP004523 PE=4 SV=5	PTHR21331/5.4E-32/--
BTA028565.2	gi|908460908|ref|XP_013085365.1|/2.71982e-37/PREDICTED: phosphatidylinositol 4-phosphate 5-kinase 5-like [Biomphalaria glabrata]	Q8IID4/2e-11/DYHC2_PLAF7 Dynein heavy chain-like protein PF11_0240 OS=Plasmodium falciparum (isolate 3D7) GN=PF11_0240 PE=3 SV=1	fab:107604018/8e-10/translation initiation factor IF-2-like; K19720 collagen, type III, alpha	NA	A0A0F8B7G7/9e-22/A0A0F8B7G7_LARCR Protein PBMUCL2 OS=Larimichthys crocea GN=EH28_11481 PE=4 SV=1	SM00355/8.5/zinc finger
BTA028568.1	gi|938971472|ref|WP_054749773.1|/4.32123e-12/translation initiation factor IF-2 [[Clostridium] josui]	Q6X862/6e-09/PC11X_GORGO Protocadherin-11 X-linked OS=Gorilla gorilla gorilla GN=PCDH11X PE=3 SV=1	cce:Ccel_0457/2e-11/translation initiation factor IF-2; K02519 translation initiation factor IF-2	NA	R4V3F8/2e-11/R4V3F8_COPFO Uncharacterized protein (Fragment) OS=Coptotermes formosanus PE=2 SV=1	PS50157/9.494/Zinc finger C2H2 type domain profile.
BTA028704.1	NA	F1QBY1/5e-11/NIPLB_DANRE Nipped-B-like protein B OS=Danio rerio GN=nipblb PE=2 SV=1	ssc:100153380/2e-13/RP1L1; RP1 like 1; K19538 retinitis pigmentosa 1	SPCC737.08/6e-08/---	I3L986/3e-18/I3L986_PIG Uncharacterized protein OS=Sus scrofa GN=RP1L1 PE=1 SV=1	NA
BTA028941.1	NA	NA	NA	NA	NA	PF00030/6.1E-5/Beta/Gamma crystallin
BTA029017.1	gi|939649280|ref|XP_014274051.1|/9.72571e-42/PREDICTED: uncharacterized protein LOC106679416 [Halyomorpha halys]	Q9VCU7/6e-06/VRET_DROME Protein vreteno OS=Drosophila melanogaster GN=vret PE=1 SV=1	hst:105185606/8e-23/uncharacterized LOC105185606; K18415 vreteno	NA	A0A067R6S0/1e-40/A0A067R6S0_ZOONE Tudor domain-containing protein 1 OS=Zootermopsis nevadensis GN=L798_06344 PE=4 SV=1	PS50865/8.872/Zinc finger MYND-type profile.
BTA029030.1	gi|242007602|ref|XP_002424625.1|/1.16899e-06/zinc finger protein, putative [Pediculus humanus corporis] &gt;gnl|BL_ORD_ID|866497 zinc finger protein, putative [Pediculus humanus corporis]	NA	phu:Phum_PHUM138760/1e-07/zinc finger protein, putative; K09228 KRAB domain-containing zinc finger protein	NA	E0VET1/3e-07/E0VET1_PEDHC Zinc finger protein, putative OS=Pediculus humanus subsp. corporis GN=Phum_PHUM138760 PE=4 SV=1	SM00355/0.19/zinc finger
BTA029050.1	gi|939271213|ref|XP_014255858.1|/1.67217e-47/PREDICTED: runt-related transcription factor 2-like isoform X2 [Cimex lectularius]	NA	tca:657431/4e-31/runt-related transcription factor 2; K09280 runt-related transcription factor	NA	U4U4Z0/7e-30/U4U4Z0_DENPD Uncharacterized protein OS=Dendroctonus ponderosae GN=D910_03088 PE=4 SV=1	NA
BTA029189.1	gi|156349271|ref|XP_001621989.1|/6.48573e-19/hypothetical protein NEMVEDRAFT_v1g248593 [Nematostella vectensis] &gt;gnl|BL_ORD_ID|363702 predicted protein [Nematostella vectensis]	NA	NA	NA	A7T2C8/1e-19/A7T2C8_NEMVE Predicted protein OS=Nematostella vectensis GN=v1g248593 PE=4 SV=1	NA
BTA029252.1	gi|641661218|ref|XP_008181796.1|/1.13432e-11/PREDICTED: uncharacterized protein LOC100572684 [Acyrthosiphon pisum]	NA	NA	NA	J9KVH4/2e-12/J9KVH4_ACYPI Uncharacterized protein OS=Acyrthosiphon pisum GN=LOC100163432 PE=4 SV=2	NA
BTA029353.1	NA	Q7K734/9e-08/FEN1_PLAF7 Flap endonuclease 1 OS=Plasmodium falciparum (isolate 3D7) GN=FEN1 PE=3 SV=1	pfd:PFDG_03391/4e-07/hypothetical protein similar to ABC transporter; K15073 ubiquitin ligase complex F-box protein UFO1	NA	NA	NA
BTA029497.1	gi|939252031|ref|XP_014245640.1|/4.56613e-19/PREDICTED: uncharacterized protein LOC106664451 [Cimex lectularius]	NA	NA	NA	T1IDW2/6e-21/T1IDW2_RHOPR Uncharacterized protein OS=Rhodnius prolixus PE=4 SV=1	NA
BTA029512.1	gi|594079323|ref|XP_006063338.1|/3.62737e-32/PREDICTED: ataxin-10 [Bubalus bubalis]	Q2TBW0/9e-33/ATX10_BOVIN Ataxin-10 OS=Bos taurus GN=ATXN10 PE=2 SV=1	oas:101109264/2e-32/ATXN10; ataxin 10; K19323 ataxin-10	NA	W5QDR4/4e-32/W5QDR4_SHEEP Uncharacterized protein OS=Ovis aries GN=ATXN10 PE=4 SV=1	PTHR13255/6.1E-30/--
BTA029583.1	gi|641665472|ref|XP_008183392.1|/1.11575e-51/PREDICTED: uncharacterized protein LOC100571086 [Acyrthosiphon pisum]	NA	NA	NA	T1I6L8/3e-60/T1I6L8_RHOPR Uncharacterized protein OS=Rhodnius prolixus PE=4 SV=1	NA
BTA029599.2	gi|966655715|gb|KTF90569.1|/5.74639e-51/hypothetical protein cypCar_00010474 [Cyprinus carpio]	Q96DM1/2e-09/PGBD4_HUMAN PiggyBac transposable element-derived protein 4 OS=Homo sapiens GN=PGBD4 PE=2 SV=3	xma:102226112/3e-40/versican core protein-like; K06794 neurocan core protein	NA	G3PF85/4e-49/G3PF85_GASAC Uncharacterized protein (Fragment) OS=Gasterosteus aculeatus PE=4 SV=1	PTHR28576/7.4E-22/--
BTA029686.1	gi|156552593|ref|XP_001599715.1|/1.0924e-18/PREDICTED: dehydrogenase/reductase SDR family member 11-like [Nasonia vitripennis]	NA	NA	NA	K7JAH8/2e-19/K7JAH8_NASVI Uncharacterized protein OS=Nasonia vitripennis GN=LOC100117064 PE=3 SV=1	PF00106/6.6E-10/short chain dehydrogenase
BTA029704.1	gi|939632146|ref|XP_014283951.1|/1.74312e-29/PREDICTED: protein phosphatase 1 regulatory subunit 11-like [Halyomorpha halys]	Q568K2/7e-17/PP1RB_DANRE Protein phosphatase 1 regulatory subunit 11 OS=Danio rerio GN=ppp1r11 PE=1 SV=1	tca:100141846/1e-25/protein phosphatase 1 regulatory subunit 11; K17553 protein phosphatase 1 regulatory subunit 11	NA	A0A0A9ZGH7/6e-27/A0A0A9ZGH7_LYGHE Protein phosphatase 1 regulatory subunit 11 OS=Lygus hesperus GN=ppp1r11 PE=4 SV=1	PF07491/5.2E-21/Protein phosphatase inhibitor
BTA029752.1	gi|957843924|ref|XP_014672344.1|/4.56029e-17/PREDICTED: feeding circuit activating peptides-like [Priapulus caudatus]	NA	NA	NA	A0A0K0QNU6/2e-08/A0A0K0QNU6_BLAGE Orcokinin B neuropeptide OS=Blattella germanica PE=2 SV=1	NA
BTA029754.1	gi|857980020|emb|CEO94678.1|/1.0225e-45/hypothetical protein PBRA_000463 [Plasmodiophora brassicae]	NA	NA	NA	A0A0H5RQ10/7e-54/A0A0H5RQ10_9EUKA Uncharacterized protein OS=Spongospora subterranea PE=4 SV=1	NA
BTA029848.1	gi|544765548|ref|WP_021191301.1|/0/hypothetical protein [Sphingobacterium sp. IITKGP-BTPF85] &gt;gnl|BL_ORD_ID|643170 hypothetical protein L950_0232050 [Sphingobacterium sp. IITKGP-BTPF85]	NA	pca:Pcar_0986/3e-65/transposase of ISPca1, IS4 family; K07495 putative transposase	SMc02823/6e-33/---	A0A0D6QSE5/1e-96/A0A0D6QSE5_ARACU Uncharacterized protein OS=Araucaria cunninghamii PE=4 SV=1	PF01609/3.6E-26/Transposase DDE domain
[truncated: 3,251 more rows]
