# Supplementary material for: The invasive MED/Q Bemisia tabaci genome: a tale of gene loss and gene gain
Source: BMC Genomics. 2018 Jan 22;19:68. doi: 10.1186/s12864-018-4448-9 (PMC5778671; doi:10.1186/s12864-018-4448-9)
Supplement: Supplementary file 2 — Annotation of the unique genes from MEAM1/B genome relative to MED/Q. (XLS 1500 kb) [file 12864_2018_4448_MOESM2_ESM.xls]

Unigene	Nr	Swissprot	KEGG	COG	TrEMBL	Interpro
Bta00840	gi|751577274|ref|WP_041045998.1|/4.93635e-102/ATP-dependent dethiobiotin synthetase BioD [Wolbachia endosymbiont of Cimex lectularius] &gt;gnl|BL_ORD_ID|625941 dethiobiotin synthase [Wolbachia endosymbiont of Cimex lectularius] &gt;gnl|BL_ORD_ID|625941 dethiobiotin synthetase [Wolbachia sp. SYDL] &gt;gnl|BL_ORD_ID|625941 dethiobiotin synthetase [Wolbachia sp. TUA] &gt;gnl|BL_ORD_ID|625941 dethiob…	P53630/2e-30/BIOD_YEAST Dethiobiotin synthetase OS=Saccharomyces cerevisiae (strain ATCC 204508 / S288c) GN=BIO4 PE=3 SV=1	wcl:WCLE_008510/6e-103/bioD; dethiobiotin synthase; K01935 dethiobiotin synthetase [EC:6.3.3.3]	AGl1705/9e-47/---	S5NTI1/6e-76/S5NTI1_9HEMI Dethiobiotin synthase OS=Planococcus citri PE=2 SV=1	PTHR21343/1.4E-49/--
Bta11768	gi|914096947|ref|NP_001298436.1|/1.9165e-48/60S ribosomal protein L22-like [Papilio polytes] &gt;gnl|BL_ORD_ID|2316351 60S ribosomal protein L22-like [Papilio xuthus] &gt;gnl|BL_ORD_ID|2316351 PREDICTED: 60S ribosomal protein L22-like [Papilio polytes] &gt;gnl|BL_ORD_ID|2316351 PREDICTED: 60S ribosomal protein L22-like [Papilio xuthus] &gt;gnl|BL_ORD_ID|2316351 PREDICTED: 60S ribosomal protein L2…	Q5I0R6/4e-32/RL22L_XENTR 60S ribosomal protein L22-like 1 OS=Xenopus tropicalis GN=rpl22l1 PE=2 SV=1	dpl:KGM_16020/1e-49/ribosomal protein L22; K02891 large subunit ribosomal protein L22e	NA	G6D2B8/2e-49/G6D2B8_DANPL Ribosomal protein L22 OS=Danaus plexippus GN=KGM_16020 PE=4 SV=1	PF01776/1.5E-42/Ribosomal L22e protein family
Bta11801	gi|662187566|ref|XP_008487417.1|/0/PREDICTED: solute carrier family 23 member 2 isoform X1 [Diaphorina citri] &gt;gnl|BL_ORD_ID|1286613 PREDICTED: solute carrier family 23 member 2 isoform X2 [Diaphorina citri]	B0JZG0/0.0/S23A2_XENTR Solute carrier family 23 member 2 OS=Xenopus tropicalis GN=slc23a2 PE=2 SV=1	api:100166184/0.0/solute carrier family 23 member 2; K14611 solute carrier family 23 (nucleobase transporter), member 1/2	PAB1838/4e-35/---	K7IQC0/0.0/K7IQC0_NASVI Uncharacterized protein OS=Nasonia vitripennis GN=LOC100123163 PE=4 SV=1	PTHR11119:SF3/8.4E-278/--
Bta11824	gi|662194812|ref|XP_008470369.1|/7.00846e-72/PREDICTED: facilitated trehalose transporter Tret1-like [Diaphorina citri]	B0WC46/5e-29/TRET1_CULQU Facilitated trehalose transporter Tret1 OS=Culex quinquefasciatus GN=Tret1 PE=3 SV=1	tca:662848/3e-53/Gr107; gustatory receptor Gr107; K08145 MFS transporter, SP family, solute carrier family 2 (facilitated glucose transporter), member 8	araE/1e-16/---	J9JKV4/7e-63/J9JKV4_ACYPI Uncharacterized protein OS=Acyrthosiphon pisum GN=LOC100169620 PE=4 SV=1	PS50850/17.652/Major facilitator superfamily (MFS) profile.
Bta11822	gi|347965559|ref|XP_321919.5|/4.70784e-101/AGAP001236-PA [Anopheles gambiae str. PEST] &gt;gnl|BL_ORD_ID|1114985 AGAP001236-PA [Anopheles gambiae str. PEST]	B0WC46/7e-44/TRET1_CULQU Facilitated trehalose transporter Tret1 OS=Culex quinquefasciatus GN=Tret1 PE=3 SV=1	tca:662848/3e-79/Gr107; gustatory receptor Gr107; K08145 MFS transporter, SP family, solute carrier family 2 (facilitated glucose transporter), member 8	araE/4e-17/---	A0A0A8J7Z9/5e-102/A0A0A8J7Z9_NILLU Sugar transporter OS=Nilaparvata lugens GN=NlST PE=2 SV=1	PTHR23500/1.8E-113/--
Bta11823	gi|646721882|gb|KDR23065.1|/2.0802e-35/Solute carrier family 2, facilitated glucose transporter member 6, partial [Zootermopsis nevadensis]	B4KR05/2e-23/TRET1_DROMO Facilitated trehalose transporter Tret1 OS=Drosophila mojavensis GN=Tret1 PE=3 SV=2	bmor:101741931/2e-25/facilitated trehalose transporter Tret1-like; K08145 MFS transporter, SP family, solute carrier family 2 (facilitated glucose transporter), member 8	Cgl0181/5e-11/---	A0A067RQY9/5e-36/A0A067RQY9_ZOONE Solute carrier family 2, facilitated glucose transporter member 6 (Fragment) OS=Zootermopsis nevadensis GN=L798_10929 PE=4 SV=1	PF00083/3.0E-18/Sugar (and other) transporter
Bta11867	gi|193697617|ref|XP_001943575.1|/3.5461e-81/PREDICTED: facilitated trehalose transporter Tret1-like isoform X1 [Acyrthosiphon pisum] &gt;gnl|BL_ORD_ID|290203 PREDICTED: facilitated trehalose transporter Tret1-like isoform X2 [Acyrthosiphon pisum]	A5LGM7/5e-35/TRET1_POLVA Facilitated trehalose transporter Tret1 OS=Polypedilum vanderplanki GN=Tret1 PE=1 SV=1	tca:662848/1e-61/Gr107; gustatory receptor Gr107; K08145 MFS transporter, SP family, solute carrier family 2 (facilitated glucose transporter), member 8	Cgl0181/1e-12/---	J9JZI7/8e-82/J9JZI7_ACYPI Uncharacterized protein OS=Acyrthosiphon pisum GN=LOC100167026 PE=4 SV=1	PTHR23500/2.9E-106/--
Bta11860	gi|733604584|dbj|BAQ02359.1|/3.24438e-112/sugar transporter [Nilaparvata lugens]	A5LGM7/9e-57/TRET1_POLVA Facilitated trehalose transporter Tret1 OS=Polypedilum vanderplanki GN=Tret1 PE=1 SV=1	bmor:101741931/9e-88/facilitated trehalose transporter Tret1-like; K08145 MFS transporter, SP family, solute carrier family 2 (facilitated glucose transporter), member 8	Cgl0181/2e-21/---	A0A0A8J8M1/7e-113/A0A0A8J8M1_NILLU Sugar transporter OS=Nilaparvata lugens GN=NlST PE=2 SV=1	PS50850/19.885/Major facilitator superfamily (MFS) profile.
Bta11862	gi|733604584|dbj|BAQ02359.1|/5.19593e-103/sugar transporter [Nilaparvata lugens]	A5LGM7/2e-44/TRET1_POLVA Facilitated trehalose transporter Tret1 OS=Polypedilum vanderplanki GN=Tret1 PE=1 SV=1	bmor:101741931/2e-84/facilitated trehalose transporter Tret1-like; K08145 MFS transporter, SP family, solute carrier family 2 (facilitated glucose transporter), member 8	Cgl0181/5e-23/---	A0A0A8J8M1/1e-103/A0A0A8J8M1_NILLU Sugar transporter OS=Nilaparvata lugens GN=NlST PE=2 SV=1	PS50850/17.992/Major facilitator superfamily (MFS) profile.
Bta11858	gi|733604584|dbj|BAQ02359.1|/1.09153e-101/sugar transporter [Nilaparvata lugens]	A5LGM7/1e-51/TRET1_POLVA Facilitated trehalose transporter Tret1 OS=Polypedilum vanderplanki GN=Tret1 PE=1 SV=1	bmor:101741931/8e-78/facilitated trehalose transporter Tret1-like; K08145 MFS transporter, SP family, solute carrier family 2 (facilitated glucose transporter), member 8	Cgl0181/1e-20/---	A0A0A8J8M1/2e-102/A0A0A8J8M1_NILLU Sugar transporter OS=Nilaparvata lugens GN=NlST PE=2 SV=1	PS50850/18.97/Major facilitator superfamily (MFS) profile.
Bta11923	gi|300487873|gb|ACT68012.1|/0/cytochrome P450 CYP6CX1v1 [Bemisia tabaci]	Q964R0/6e-97/CP6K1_BLAGE Cytochrome P450 6k1 OS=Blattella germanica GN=CYP6K1 PE=2 SV=1	api:100164042/1e-107/probable cytochrome P450 6a13; K14999 cytochrome P450 family 6 [EC:1.14.-.-]	AGc2890/1e-32/---	D8V034/0.0/D8V034_BEMTA Cytochrome P450 CYP6CX1v1 OS=Bemisia tabaci PE=2 SV=1	PS00086/-/Cytochrome P450 cysteine heme-iron ligand signature.
Bta11653	gi|954541216|ref|XP_014607320.1|/2.70754e-47/PREDICTED: NEDD8 [Polistes canadensis]	Q9VJ33/2e-47/NEDD8_DROME NEDD8 OS=Drosophila melanogaster GN=Nedd8 PE=1 SV=1	nvi:100114789/3e-48/NEDD8; K12158 ubiquitin-like protein Nedd8	SPBC12D12.08c/2e-40/---	K7J7I0/6e-48/K7J7I0_NASVI Uncharacterized protein OS=Nasonia vitripennis GN=LOC100114789 PE=4 SV=1	PS50053/25.792/Ubiquitin domain profile.
Bta11802	gi|815786769|ref|XP_012214630.1|/0/PREDICTED: dorsal-ventral patterning protein Sog [Linepithema humile]	Q24025/0.0/SOG_DROME Dorsal-ventral patterning protein Sog OS=Drosophila melanogaster GN=sog PE=1 SV=1	soc:105195065/0.0/dorsal-ventral patterning protein Sog; K04657 chordin	NA	A0A023F000/0.0/A0A023F000_TRIIF Uncharacterized protein (Fragment) OS=Triatoma infestans PE=2 SV=1	PS50933/13.395/CHRD domain profile.
Bta07749	gi|733604584|dbj|BAQ02359.1|/4.25298e-116/sugar transporter [Nilaparvata lugens]	A5LGM7/6e-53/TRET1_POLVA Facilitated trehalose transporter Tret1 OS=Polypedilum vanderplanki GN=Tret1 PE=1 SV=1	bmor:101741931/3e-91/facilitated trehalose transporter Tret1-like; K08145 MFS transporter, SP family, solute carrier family 2 (facilitated glucose transporter), member 8	CAC1339/4e-24/---	A0A0A9ZCC5/7e-117/A0A0A9ZCC5_LYGHE Facilitated trehalose transporter Tret1 (Fragment) OS=Lygus hesperus GN=Tret1_13 PE=4 SV=1	PTHR23500/2.6E-117/--
Bta08311	gi|817067779|ref|XP_012255797.1|/3.64525e-166/PREDICTED: tumor suppressor candidate 3 [Athalia rosae]	Q8BTV1/1e-126/TUSC3_MOUSE Tumor suppressor candidate 3 OS=Mus musculus GN=Tusc3 PE=1 SV=1	cfo:105257281/2e-161/tumor suppressor candidate 3; K12669 oligosaccharyltransferase complex subunit gamma	NA	A0A0A9W715/2e-165/A0A0A9W715_LYGHE Magnesium transporter protein 1 OS=Lygus hesperus GN=magt1 PE=4 SV=1	PF04756/4.3E-55/OST3 / OST6 family
Bta08406	gi|998517273|ref|XP_015519456.1|/0/PREDICTED: membralin isoform X3 [Neodiprion lecontei]	Q4ZIN3/2e-156/MBRL_HUMAN Membralin OS=Homo sapiens GN=TMEM259 PE=1 SV=1	NA	NA	K1QVR9/0.0/K1QVR9_CRAGI Membralin OS=Crassostrea gigas GN=CGI_10015150 PE=4 SV=1	PTHR21650:SF4/6.5E-227/--
Bta13370	gi|646708207|gb|KDR14609.1|/0/Lymphoid-specific helicase [Zootermopsis nevadensis]	Q9NRZ9/0.0/HELLS_HUMAN Lymphoid-specific helicase OS=Homo sapiens GN=HELLS PE=1 SV=1	sko:100378201/0.0/HELLS; helicase, lymphoid-specific; K19001 ATP-dependent DNA helicase	YFR038w/1e-145/---	A0A067QYN2/0.0/A0A067QYN2_ZOONE Lymphoid-specific helicase OS=Zootermopsis nevadensis GN=L798_11189 PE=4 SV=1	PF00176/3.8E-60/SNF2 family N-terminal domain
Bta14509	gi|751442578|ref|XP_011195941.1|/1.59501e-72/PREDICTED: uncharacterized protein LOC105221012 isoform X1 [Bactrocera cucurbitae]	P81708/2e-28/LYSC1_CANLF Lysozyme C, milk isozyme OS=Canis lupus familiaris PE=1 SV=1	tca:658610/3e-71/Lyz, TC010350, TC010351, TC010352; lysozyme; K13915 lysozyme C [EC:3.2.1.17]	NA	C8C411/6e-73/C8C411_TRICA Lysozyme OS=Tribolium castaneum PE=2 SV=1	PS00128/-/Alpha-lactalbumin / lysozyme C signature.
Bta14531	gi|939274146|ref|XP_014257387.1|/1.20132e-157/PREDICTED: protein Wnt-4-like isoform X1 [Cimex lectularius]	P56705/2e-102/WNT4_HUMAN Protein Wnt-4 OS=Homo sapiens GN=WNT4 PE=1 SV=4	pxy:105384815/5e-142/protein Wnt-1-like; K00312 wingless-type MMTV integration site family, member 3	NA	T1HW67/3e-153/T1HW67_RHOPR Protein Wnt (Fragment) OS=Rhodnius prolixus PE=3 SV=1	PTHR12027/1.4E-169/--
Bta15387	gi|347965559|ref|XP_321919.5|/1.56762e-99/AGAP001236-PA [Anopheles gambiae str. PEST] &gt;gnl|BL_ORD_ID|1114985 AGAP001236-PA [Anopheles gambiae str. PEST]	B0WC46/1e-55/TRET1_CULQU Facilitated trehalose transporter Tret1 OS=Culex quinquefasciatus GN=Tret1 PE=3 SV=1	tca:662848/2e-71/Gr107; gustatory receptor Gr107; K08145 MFS transporter, SP family, solute carrier family 2 (facilitated glucose transporter), member 8	araE/5e-21/---	Q7PX65/4e-100/Q7PX65_ANOGA AGAP001236-PA OS=Anopheles gambiae GN=AgaP_AGAP001236 PE=4 SV=5	PTHR23500:SF3/4.0E-113/--
Bta09475	gi|662211864|ref|XP_008479635.1|/9.3384e-46/PREDICTED: cytochrome c oxidase subunit 5B, mitochondrial-like isoform X1 [Diaphorina citri] &gt;gnl|BL_ORD_ID|1297635 PREDICTED: cytochrome c oxidase subunit 5B, mitochondrial-like isoform X2 [Diaphorina citri]	Q5S3G4/2e-22/COX5B_PIG Cytochrome c oxidase subunit 5B, mitochondrial OS=Sus scrofa GN=COX5B PE=2 SV=1	api:100169591/2e-42/cytochrome c oxidase subunit 5B, mitochondrial; K02265 cytochrome c oxidase subunit 5b	NA	C4WT13/3e-42/C4WT13_ACYPI ACYPI010196 protein OS=Acyrthosiphon pisum GN=ACYPI010196 PE=2 SV=1	PS51359/19.873/Cytochrome c oxidase subunit Vb, zinc binding domain profile.
Bta09536	gi|339896265|gb|AEK21818.1|/1.10835e-172/cytochrome P450 [Bemisia tabaci]	Q964T2/3e-100/CP9E2_BLAGE Cytochrome P450 9e2 OS=Blattella germanica GN=CYP9E2 PE=2 SV=1	api:100161627/7e-125/probable cytochrome P450 6a14; K14999 cytochrome P450 family 6 [EC:1.14.-.-]	SMc02579/5e-32/---	G1FCD1/3e-173/G1FCD1_BEMTA Cytochrome P450 OS=Bemisia tabaci GN=CYP6EN1 PE=2 SV=1	PF00067/2.5E-89/Cytochrome P450
Bta09604	gi|646714647|gb|KDR18537.1|/7.61036e-178/Cyclin-dependent kinase-like 1 [Zootermopsis nevadensis]	Q00532/8e-161/CDKL1_HUMAN Cyclin-dependent kinase-like 1 OS=Homo sapiens GN=CDKL1 PE=1 SV=5	bmor:101735958/6e-177/cyclin-dependent kinase-like 1; K08824 cyclin-dependent kinase-like [EC:2.7.11.22]	SPAC1687.15/2e-51/---	A0A0K8TIH2/2e-179/A0A0K8TIH2_LYGHE Uncharacterized protein OS=Lygus hesperus PE=4 SV=1	PS00107/-/Protein kinases ATP-binding region signature.
Bta10439	gi|939667429|ref|XP_014280811.1|/0/PREDICTED: cyclin-dependent kinase 11B isoform X1 [Halyomorpha halys]	Q9VPC0/0.0/KP58_DROME Serine/threonine-protein kinase PITSLRE OS=Drosophila melanogaster GN=Pitslre PE=1 SV=1	soc:105193565/0.0/cyclin-dependent kinase 11B; K08818 cell division cycle 2-like [EC:2.7.11.22]	ECU02g1450/3e-53/---	T1IBD0/0.0/T1IBD0_RHOPR Uncharacterized protein (Fragment) OS=Rhodnius prolixus PE=4 SV=1	PS50011/43.806/Protein kinase domain profile.
Bta12144	gi|646692864|gb|KDR07550.1|/0/Apoptosis-inducing factor 1, mitochondrial [Zootermopsis nevadensis]	O95831/0.0/AIFM1_HUMAN Apoptosis-inducing factor 1, mitochondrial OS=Homo sapiens GN=AIFM1 PE=1 SV=1	api:100163743/0.0/aif; apoptosis inducing factor; K04727 programmed cell death 8 (apoptosis-inducing factor) [EC:1.-.-.-]	SSO1225/4e-44/---	A0A067QGR8/0.0/A0A067QGR8_ZOONE Apoptosis-inducing factor 1, mitochondrial OS=Zootermopsis nevadensis GN=L798_02940 PE=4 SV=1	PF07992/4.7E-44/Pyridine nucleotide-disulphide oxidoreductase
Bta00024	gi|195573042|ref|XP_002104504.1|/1.8697e-79/GD18414 [Drosophila simulans] &gt;gnl|BL_ORD_ID|401106 GD18414 [Drosophila simulans]	Q6XP49/1e-73/GLIS3_MOUSE Zinc finger protein GLIS3 OS=Mus musculus GN=Glis3 PE=1 SV=2	dsi:Dsimw501_GD18414/1e-79/Dsim_GD18414; GD18414 gene product from transcript GD18414-RB; K09232 zinc finger protein GLIS1/3	SPAC144.09c/2e-17/---	B4R1C1/4e-80/B4R1C1_DROSI GD18414 OS=Drosophila simulans GN=Dsim\GD18414 PE=4 SV=1	PTHR19818/1.4E-108/--
Bta15745	gi|339896269|gb|AEK21820.1|/1.3999e-59/cytochrome P450 [Bemisia tabaci]	Q964R0/3e-39/CP6K1_BLAGE Cytochrome P450 6k1 OS=Blattella germanica GN=CYP6K1 PE=2 SV=1	tca:659054/4e-44/CYP345B1; cytochrome P450 345B1; K14999 cytochrome P450 family 6 [EC:1.14.-.-]	AGc2890/7e-25/---	G1FCD3/3e-60/G1FCD3_BEMTA Cytochrome P450 (Fragment) OS=Bemisia tabaci GN=CYP402D1 PE=2 SV=1	PF00067/3.5E-54/Cytochrome P450
Bta03987	gi|328721408|ref|XP_003247295.1|/0/PREDICTED: tyrosine-protein kinase Btk29A isoform X1 [Acyrthosiphon pisum]	P08630/0.0/BTKL_DROME Tyrosine-protein kinase Btk29A OS=Drosophila melanogaster GN=Btk29A PE=2 SV=2	ame:410649/0.0/tyrosine-protein kinase Btk29A; K07364 tyrosine-protein kinase Tec [EC:2.7.10.2]	YAR019c/1e-20/---	A0A067R294/0.0/A0A067R294_ZOONE Tyrosine-protein kinase OS=Zootermopsis nevadensis GN=L798_09029 PE=3 SV=1	PTHR24418:SF248/0.0/--
Bta04004	gi|501297915|dbj|BAN21249.1|/1.92744e-90/ribosomal protein S16 [Riptortus pedestris]	P62251/3e-88/RS16_AEDAE 40S ribosomal protein S16 OS=Aedes aegypti GN=RpS16 PE=2 SV=1	bter:100648552/8e-91/40S ribosomal protein S16; K02960 small subunit ribosomal protein S16e	SPBC18H10.14/7e-69/---	R4WE25/4e-91/R4WE25_9HEMI Ribosomal protein S16 OS=Riptortus pedestris PE=2 SV=1	PF00380/1.9E-34/Ribosomal protein S9/S16
Bta06333	gi|328699662|ref|XP_001944334.2|/0/PREDICTED: mitogen-activated protein kinase kinase kinase 10 isoform X2 [Acyrthosiphon pisum]	Q3U1V8/0.0/M3K9_MOUSE Mitogen-activated protein kinase kinase kinase 9 OS=Mus musculus GN=Map3k9 PE=2 SV=2	api:100161755/0.0/mitogen-activated protein kinase kinase kinase 10; K04417 mitogen-activated protein kinase kinase kinase 9 [EC:2.7.11.25]	YAR019c/3e-28/---	J9JRM6/0.0/J9JRM6_ACYPI Uncharacterized protein OS=Acyrthosiphon pisum PE=4 SV=2	PF07714/3.0E-67/Protein tyrosine kinase
Bta00355	gi|195157178|ref|XP_002019473.1|/0/GL12416 [Drosophila persimilis] &gt;gnl|BL_ORD_ID|349126 GL12416 [Drosophila persimilis]	P06603/0.0/TBA1_DROME Tubulin alpha-1 chain OS=Drosophila melanogaster GN=alphaTub84B PE=2 SV=1	dpe:Dper_GL12416/0.0/GL12416 gene product from transcript GL12416-RA; K07374 tubulin alpha	SPBC16A3.15c/0.0/---	B4GMN3/0.0/B4GMN3_DROPE GL12416 OS=Drosophila persimilis GN=Dper\GL12416 PE=3 SV=1	PR01161/2.13E-90/Tubulin signature
Bta06382	gi|339896229|gb|AEK21800.1|/0/cytochrome P450 [Bemisia tabaci]	Q5RCN6/1e-126/CP4V2_PONAB Cytochrome P450 4V2 OS=Pongo abelii GN=CYP4V2 PE=2 SV=1	csab:103236636/7e-128/cytochrome P450 4V2; K07427 cytochrome P450 family 4 subfamily V	BH0579/2e-47/---	G1FCB3/0.0/G1FCB3_BEMTA Cytochrome P450 (Fragment) OS=Bemisia tabaci GN=CYP4CS2 PE=2 SV=1	PR00463/1.3E-24/E-class P450 group I signature
Bta06425	gi|17975567|ref|NP_524709.1|/1.25664e-84/ribosomal protein S15Aa, isoform D [Drosophila melanogaster] &gt;gnl|BL_ORD_ID|7088 ribosomal protein S15Aa, isoform A [Drosophila melanogaster] &gt;gnl|BL_ORD_ID|7088 ribosomal protein S15Aa, isoform C [Drosophila melanogaster] &gt;gnl|BL_ORD_ID|7088 ribosomal protein S15Aa, isoform E [Drosophila melanogaster] &gt;gnl|BL_ORD_ID|7088 ribosomal protein S15A…	Q6XIM8/3e-87/RS15A_DROYA 40S ribosomal protein S15a OS=Drosophila yakuba GN=RpS15Aa PE=2 SV=3	mde:101887467/2e-85/40S ribosomal protein S15Aa; K02957 small subunit ribosomal protein S15Ae	YJL190c/3e-71/---	B4MA18/3e-85/B4MA18_DROVI GJ15828 OS=Drosophila virilis GN=Dvir\GJ15828 PE=3 SV=1	PF00410/4.8E-31/Ribosomal protein S8
Bta06416	gi|242010273|ref|XP_002425893.1|/2.22857e-83/60S ribosomal protein L26, putative [Pediculus humanus corporis] &gt;gnl|BL_ORD_ID|867813 60S ribosomal protein L26, putative [Pediculus humanus corporis]	Q95WA0/3e-75/RL26_LITLI 60S ribosomal protein L26 OS=Littorina littorea GN=RPL26 PE=2 SV=1	tca:660748/1e-81/60S ribosomal protein L26; K02898 large subunit ribosomal protein L26e	SPBC29B5.03c/1e-46/---	A0A0A9Z0A0/6e-81/A0A0A9Z0A0_LYGHE 60S ribosomal protein L26 OS=Lygus hesperus GN=RPL26_0 PE=3 SV=1	PF00467/5.8E-5/KOW motif
Bta06434	gi|985400211|ref|XP_015367763.1|/3.11145e-31/PREDICTED: general odorant-binding protein 71 [Diuraphis noxia]	Q5TYJ0/2e-13/OBP71_ANOGA General odorant-binding protein 71 OS=Anopheles gambiae GN=Obp71 PE=3 SV=4	NA	NA	C5J8F3/3e-31/C5J8F3_ACYPI Odorant-binding protein 13 (Fragment) OS=Acyrthosiphon pisum GN=obp13 PE=2 SV=1	PTHR21066:SF9/1.4E-13/--
Bta06557	gi|939631424|ref|XP_014281579.1|/7.46522e-57/PREDICTED: uncharacterized protein LOC106684165 [Halyomorpha halys]	O94913/5e-45/PCF11_HUMAN Pre-mRNA cleavage complex 2 protein Pcf11 OS=Homo sapiens GN=PCF11 PE=1 SV=3	aec:105146440/2e-54/Pre-mRNA cleavage complex 2 protein Pcf11; K14400 pre-mRNA cleavage complex 2 protein Pcf11	NA	F4WL33/5e-54/F4WL33_ACREC Pre-mRNA cleavage complex 2 protein Pcf11 OS=Acromyrmex echinatior GN=G5I_06456 PE=4 SV=1	PTHR15921/8.6E-74/--
Bta06590	gi|939689088|ref|XP_014288470.1|/8.20567e-46/PREDICTED: uncharacterized protein LOC106688493, partial [Halyomorpha halys]	NA	NA	NA	J9KCU3/1e-45/J9KCU3_ACYPI Uncharacterized protein OS=Acyrthosiphon pisum PE=4 SV=1	NA
Bta06624	gi|193697617|ref|XP_001943575.1|/4.53041e-88/PREDICTED: facilitated trehalose transporter Tret1-like isoform X1 [Acyrthosiphon pisum] &gt;gnl|BL_ORD_ID|290203 PREDICTED: facilitated trehalose transporter Tret1-like isoform X2 [Acyrthosiphon pisum]	A5LGM7/1e-38/TRET1_POLVA Facilitated trehalose transporter Tret1 OS=Polypedilum vanderplanki GN=Tret1 PE=1 SV=1	tca:662848/6e-66/Gr107; gustatory receptor Gr107; K08145 MFS transporter, SP family, solute carrier family 2 (facilitated glucose transporter), member 8	Cgl0181/3e-16/---	T1HUB9/4e-90/T1HUB9_RHOPR Uncharacterized protein OS=Rhodnius prolixus PE=4 SV=1	PTHR23500/3.6E-98/--
Bta01388	gi|939237909|ref|XP_014261615.1|/3.9947e-132/PREDICTED: serine/threonine-protein kinase NIM1-like isoform X1 [Cimex lectularius]	Q8BHI9/7e-115/NIM1_MOUSE Serine/threonine-protein kinase NIM1 OS=Mus musculus GN=Nim1k PE=2 SV=1	mmu:245269/3e-113/Nim1k, E130304F04Rik, Nim1; NIM1 serine/threonine protein kinase; K16310 serine/threonine-protein kinase NIM1 [EC:2.7.11.1]	SPAC14C4.03/6e-34/---	T1HJL2/4e-136/T1HJL2_RHOPR Uncharacterized protein (Fragment) OS=Rhodnius prolixus PE=4 SV=1	PTHR24343/3.5E-176/--
Bta03109	gi|646711590|gb|KDR16705.1|/4.50082e-62/Dolichyl-diphosphooligosaccharide--protein glycosyltransferase subunit DAD1 [Zootermopsis nevadensis]	Q9VLM5/1e-58/DAD1_DROME Dolichyl-diphosphooligosaccharide--protein glycosyltransferase subunit DAD1 OS=Drosophila melanogaster GN=l(2)k12914 PE=3 SV=1	aec:105151883/3e-61/dolichyl-diphosphooligosaccharide--protein glycosyltransferase subunit DAD1; K12668 oligosaccharyltransferase complex subunit epsilon	NA	A0A067RD69/1e-62/A0A067RD69_ZOONE Dolichyl-diphosphooligosaccharide--protein glycosyltransferase subunit DAD1 OS=Zootermopsis nevadensis GN=L798_09099 PE=3 SV=1	PF02109/6.6E-46/DAD family
Bta03175	gi|646689546|gb|KDR06628.1|/9.94524e-80/Glutathione S-transferase 1-1 [Zootermopsis nevadensis]	Q93113/2e-66/GST1D_ANOGA Glutathione S-transferase 1, isoform D OS=Anopheles gambiae GN=GstD1 PE=1 SV=1	tca:663147/5e-71/GstD2; glutathione S-transferase 1, isoform D-like; K00799 glutathione S-transferase [EC:2.5.1.18]	PA1655/2e-17/---	A0A067QT29/2e-80/A0A067QT29_ZOONE Glutathione S-transferase 1-1 OS=Zootermopsis nevadensis GN=L798_04196 PE=3 SV=1	PF00043/2.8E-10/Glutathione S-transferase, C-terminal domain
Bta03178	gi|749792465|ref|XP_011149478.1|/8.27473e-67/PREDICTED: glutathione S-transferase 1, isoform C-like isoform X2 [Harpegnathos saltator] &gt;gnl|BL_ORD_ID|1815716 Glutathione S-transferase 1, isoform C [Harpegnathos saltator]	P20432/1e-56/GSTD1_DROME Glutathione S-transferase D1 OS=Drosophila melanogaster GN=GstD1 PE=1 SV=1	hst:105189222/6e-67/glutathione S-transferase 1, isoform C-like; K00799 glutathione S-transferase [EC:2.5.1.18]	SMb20005/7e-16/---	E2C2H4/2e-67/E2C2H4_HARSA Glutathione S-transferase 1, isoform C OS=Harpegnathos saltator GN=EAI_11737 PE=3 SV=1	PF00043/5.5E-5/Glutathione S-transferase, C-terminal domain
Bta03181	gi|662199746|ref|XP_008473050.1|/5.76059e-105/PREDICTED: glutathione S-transferase 1, isoform D-like [Diaphorina citri] &gt;gnl|BL_ORD_ID|1292134 PREDICTED: glutathione S-transferase 1, isoform D-like [Diaphorina citri]	Q93113/2e-93/GST1D_ANOGA Glutathione S-transferase 1, isoform D OS=Anopheles gambiae GN=GstD1 PE=1 SV=1	tca:663147/9e-96/GstD2; glutathione S-transferase 1, isoform D-like; K00799 glutathione S-transferase [EC:2.5.1.18]	SMb20005/7e-18/---	V5H3B3/6e-102/V5H3B3_ANOGL Glutathione S-transferase OS=Anoplophora glabripennis GN=GSTT1 PE=3 SV=1	PTHR11260:SF166/4.4E-95/--
Bta03234	gi|646716168|gb|KDR19528.1|/8.03939e-164/Glutathione S-transferase C-terminal domain-containing protein-like protein [Zootermopsis nevadensis]	Q9VJ34/2e-109/GSTCD_DROME Glutathione S-transferase C-terminal domain-containing protein homolog OS=Drosophila melanogaster GN=CG10428 PE=2 SV=2	eel:EUBELI_01443/9e-07/HemK protein; K02493 release factor glutamine methyltransferase [EC:2.1.1.297]	MK0845/6e-12/---	A0A067R7N4/2e-164/A0A067R7N4_ZOONE Glutathione S-transferase C-terminal domain-containing protein-like protein OS=Zootermopsis nevadensis GN=L798_06514 PE=4 SV=1	PS50405/10.836/Soluble glutathione S-transferase C-terminal domain profile.
Bta03261	gi|939237225|ref|XP_014259924.1|/0/PREDICTED: homeobox protein prospero isoform X1 [Cimex lectularius] &gt;gnl|BL_ORD_ID|259130 PREDICTED: homeobox protein prospero isoform X1 [Cimex lectularius] &gt;gnl|BL_ORD_ID|259130 PREDICTED: homeobox protein prospero isoform X1 [Cimex lectularius]	P29617/2e-128/PROS_DROME Homeobox protein prospero OS=Drosophila melanogaster GN=pros PE=1 SV=3	nvi:100118692/0.0/pros; homeobox protein prospero; K20211 prospero homeobox 1	NA	T1HAL6/0.0/T1HAL6_RHOPR Uncharacterized protein OS=Rhodnius prolixus PE=4 SV=1	PTHR12198:SF0/5.2E-249/--
Bta03300	gi|959478471|gb|ALR72547.1|/1.2239e-170/odorant receptor ORco [Colaphellus bowringi]	Q7QCC7/9e-158/ORCO_ANOGA Odorant receptor coreceptor OS=Anopheles gambiae GN=Orco PE=1 SV=3	tca:661975/5e-169/Or1, or16; odorant receptor coreceptor; K08471 gustatory receptor	NA	A0A0C5D6P3/5e-170/A0A0C5D6P3_TENMO Odorant receptor OS=Tenebrio molitor PE=2 SV=1	PTHR21137/1.8E-165/--
Bta03345	gi|157125794|ref|XP_001660785.1|/1.17602e-24/AAEL002022-PA [Aedes aegypti] &gt;gnl|BL_ORD_ID|44851 AAEL002022-PA [Aedes aegypti]	Q9W1C9/6e-19/PEB3_DROME Ejaculatory bulb-specific protein 3 OS=Drosophila melanogaster GN=PebIII PE=1 SV=2	nvi:100120782/4e-12/transcriptional adapter 2B-like; K15127 transcriptional adapter 2-beta	NA	Q17JH7/3e-25/Q17JH7_AEDAE AAEL002022-PA OS=Aedes aegypti GN=AAEL002022 PE=4 SV=1	PTHR11257:SF2/3.1E-24/--
Bta10096	gi|939692293|ref|XP_014290165.1|/0/PREDICTED: laminin subunit alpha-1 [Halyomorpha halys]	P24043/3e-102/LAMA2_HUMAN Laminin subunit alpha-2 OS=Homo sapiens GN=LAMA2 PE=1 SV=4	api:100162936/0.0/laminin subunit alpha-1; K05637 laminin, alpha 1/2	NA	T1HX12/0.0/T1HX12_RHOPR Uncharacterized protein OS=Rhodnius prolixus PE=4 SV=1	PS50025/27.701/Laminin G domain profile.
Bta07109	gi|154091298|gb|ABS57456.1|/5.54529e-88/alpha-tubulin [Heliconius melpomene]	P18288/1e-78/TBAT_ONCMY Tubulin alpha chain, testis-specific OS=Oncorhynchus mykiss PE=2 SV=1	cge:100761720/1e-84/tubulin alpha-1B chain; K07374 tubulin alpha	SPBC800.05c/5e-58/---	A7KCY8/1e-88/A7KCY8_9NEOP Alpha-tubulin (Fragment) OS=Heliconius melpomene GN=Atub PE=2 SV=1	PTHR11588/5.1E-117/--
Bta02649	gi|939260540|ref|XP_014250129.1|/0/PREDICTED: scavenger receptor class B member 1 isoform X1 [Cimex lectularius]	O18824/1e-92/SCRB1_BOVIN Scavenger receptor class B member 1 OS=Bos taurus GN=SCARB1 PE=2 SV=1	sasa:106568513/5e-95/lysosome membrane protein 2-like; K12384 lysosome membrane protein 2	NA	A0A0A9YZJ9/0.0/A0A0A9YZJ9_LYGHE Scavenger receptor class B member 1 OS=Lygus hesperus GN=SCARB1_2 PE=4 SV=1	PTHR11923:SF43/3.1E-283/--
Bta02701	gi|939237069|ref|XP_014259104.1|/3.9039e-102/PREDICTED: facilitated trehalose transporter Tret1-like [Cimex lectularius]	B0WC46/5e-59/TRET1_CULQU Facilitated trehalose transporter Tret1 OS=Culex quinquefasciatus GN=Tret1 PE=3 SV=1	api:100165275/4e-84/facilitated trehalose transporter Tret1; K08145 MFS transporter, SP family, solute carrier family 2 (facilitated glucose transporter), member 8	CAC1339/3e-25/---	T1HSD1/7e-109/T1HSD1_RHOPR Uncharacterized protein (Fragment) OS=Rhodnius prolixus PE=3 SV=1	PS00217/-/Sugar transport proteins signature 2.
Bta15227	gi|815816381|ref|XP_012229277.1|/0/PREDICTED: regulator of telomere elongation helicase 1 homolog [Linepithema humile] &gt;gnl|BL_ORD_ID|457181 PREDICTED: regulator of telomere elongation helicase 1 homolog [Linepithema humile]	Q7QEI1/0.0/RTEL1_ANOGA Regulator of telomere elongation helicase 1 homolog OS=Anopheles gambiae GN=AGAP000634 PE=3 SV=5	nvi:100122521/0.0/regulator of telomere elongation helicase 1 homolog; K11136 regulator of telomere elongation helicase 1 [EC:3.6.4.12]	ECU02g1090/2e-105/---	A0A0C9RZ03/0.0/A0A0C9RZ03_9HYME Regulator of telomere elongation helicase 1 homolog OS=Fopius arisanus GN=AAEL008960_1 PE=3 SV=1	SM00491/2.7E-52/--
Bta14142	gi|641661351|ref|XP_008181847.1|/1.01074e-129/PREDICTED: ATP-dependent RNA helicase DDX54-like, partial [Acyrthosiphon pisum]	Q8TDD1/5e-120/DDX54_HUMAN ATP-dependent RNA helicase DDX54 OS=Homo sapiens GN=DDX54 PE=1 SV=2	api:100161935/1e-130/ATP-dependent RNA helicase DDX54-like; K14808 ATP-dependent RNA helicase DDX54/DBP10 [EC:3.6.4.13]	YDL031w/1e-91/---	X1XS53/2e-130/X1XS53_ACYPI Uncharacterized protein OS=Acyrthosiphon pisum GN=LOC100167475 PE=3 SV=1	PS51195/10.185/DEAD-box RNA helicase Q motif profile.
Bta09204	gi|240848663|ref|NP_001155672.1|/1.25855e-76/60S ribosomal protein L21-like [Acyrthosiphon pisum] &gt;gnl|BL_ORD_ID|290386 PREDICTED: 60S ribosomal protein L21-like isoform X1 [Acyrthosiphon pisum] &gt;gnl|BL_ORD_ID|290386 ACYPI006688 [Acyrthosiphon pisum]	P46778/7e-66/RL21_HUMAN 60S ribosomal protein L21 OS=Homo sapiens GN=RPL21 PE=1 SV=2	api:100165759/2e-77/60S ribosomal protein L21-like; K02889 large subunit ribosomal protein L21e	YBR191w/2e-56/---	C4WSE0/3e-77/C4WSE0_ACYPI ACYPI006688 protein OS=Acyrthosiphon pisum GN=ACYPI006688 PE=2 SV=1	PTHR20981/5.0E-104/--
Bta12327	gi|662206808|ref|XP_008476878.1|/2.56783e-67/PREDICTED: tRNA (guanine-N(7)-)-methyltransferase non-catalytic subunit wuho [Diaphorina citri]	Q9W415/8e-44/WUHO_DROME tRNA (guanine-N(7)-)-methyltransferase non-catalytic subunit wuho OS=Drosophila melanogaster GN=wuho PE=2 SV=1	cfo:105249361/2e-60/tRNA (guanine-N(7)-)-methyltransferase non-catalytic subunit wdr4; K15443 tRNA (guanine-N(7)-)-methyltransferase subunit TRM82	all0664/5e-07/---	T1IGJ1/9e-63/T1IGJ1_RHOPR tRNA (guanine-N(7)-)-methyltransferase non-catalytic subunit wuho OS=Rhodnius prolixus GN=wuho PE=3 SV=1	PTHR16288/6.3E-63/--
Bta12329	gi|817076411|ref|XP_012260476.1|/5.89006e-35/PREDICTED: histone-lysine N-methyltransferase 2D [Athalia rosae]	Q9P267/6e-20/MBD5_HUMAN Methyl-CpG-binding domain protein 5 OS=Homo sapiens GN=MBD5 PE=1 SV=3	adf:107349750/1e-08/mucin-17-like; K08864 tousled-like kinase [EC:2.7.11.1]	NA	A0A087ZQF7/9e-36/A0A087ZQF7_APIME Uncharacterized protein OS=Apis mellifera PE=4 SV=1	SM00293/0.0016/domain with conserved PWWP motif
Bta03090	gi|328717963|ref|XP_001951743.2|/3.33067e-161/PREDICTED: probable ATP-dependent RNA helicase DDX5 isoform X2 [Acyrthosiphon pisum]	P19109/8e-158/DDX17_DROME ATP-dependent RNA helicase p62 OS=Drosophila melanogaster GN=Rm62 PE=1 SV=3	api:100164172/4e-162/probable ATP-dependent RNA helicase DDX5; K13178 ATP-dependent RNA helicase DDX17 [EC:3.6.4.13]	ECU08g1080/3e-138/---	J9JXR8/8e-162/J9JXR8_ACYPI Uncharacterized protein OS=Acyrthosiphon pisum GN=LOC100163546 PE=3 SV=2	PF00271/8.7E-31/Helicase conserved C-terminal domain
Bta02762	gi|915665423|gb|KOC67429.1|/0/Glucose transporter type 1, partial [Habropoda laboriosa]	Q8IRI6/0.0/GTR1_DROME Glucose transporter type 1 OS=Drosophila melanogaster GN=Glut1 PE=2 SV=4	ame:409933/0.0/Glut1; glucose transporter type 1; K07299 MFS transporter, SP family, solute carrier family 2 (facilitated glucose transporter), member 1	L140856/3e-50/---	J9JZS7/0.0/J9JZS7_ACYPI Uncharacterized protein OS=Acyrthosiphon pisum PE=3 SV=2	PR00171/3.7E-25/Sugar transporter signature
Bta08970	gi|568260341|gb|ETN68067.1|/1.56666e-25/brain chitinase and chia [Anopheles darlingi]	Q9W5U2/2e-23/CHIT3_DROME Probable chitinase 3 OS=Drosophila melanogaster GN=Cht3 PE=2 SV=2	aga:AgaP_AGAP009022/4e-26/AGAP009022-PA; K01183 chitinase [EC:3.2.1.14]	NA	W5JUP0/4e-26/W5JUP0_ANODA Brain chitinase and chia OS=Anopheles darlingi GN=AND_000094 PE=4 SV=1	PTHR11177/1.7E-17/--
Bta08652	gi|1000732596|ref|XP_015588713.1|/0/PREDICTED: dynein heavy chain 3, axonemal [Cephus cinctus]	Q8TD57/0.0/DYH3_HUMAN Dynein heavy chain 3, axonemal OS=Homo sapiens GN=DNAH3 PE=2 SV=1	api:100160896/0.0/dynein heavy chain 3, axonemal; K10408 dynein heavy chain, axonemal	YKR054c/8e-147/---	J9JPH6/0.0/J9JPH6_ACYPI Uncharacterized protein OS=Acyrthosiphon pisum GN=DNAH6 PE=4 SV=2	PTHR10676:SF242/0.0/--
Bta10376	gi|332025000|gb|EGI65187.1|/0/General vesicular transport factor p115 [Acromyrmex echinatior]	P54646/0.0/AAPK2_HUMAN 5'-AMP-activated protein kinase catalytic subunit alpha-2 OS=Homo sapiens GN=PRKAA2 PE=1 SV=2	nvi:100120450/0.0/5'-AMP-activated protein kinase catalytic subunit alpha-2; K07198 5'-AMP-activated protein kinase, catalytic alpha subunit [EC:2.7.11.11]	ECU01g0630/5e-46/---	F4WKU5/0.0/F4WKU5_ACREC General vesicular transport factor p115 OS=Acromyrmex echinatior GN=G5I_06365 PE=4 SV=1	PF00069/4.3E-77/Protein kinase domain
Bta02635	gi|193697617|ref|XP_001943575.1|/2.18348e-25/PREDICTED: facilitated trehalose transporter Tret1-like isoform X1 [Acyrthosiphon pisum] &gt;gnl|BL_ORD_ID|290203 PREDICTED: facilitated trehalose transporter Tret1-like isoform X2 [Acyrthosiphon pisum]	Q93YP9/1e-08/ERDL4_ARATH Sugar transporter ERD6-like 4 OS=Arabidopsis thaliana GN=At1g19450 PE=2 SV=1	bmor:101739796/1e-19/facilitated trehalose transporter Tret1-like; K08145 MFS transporter, SP family, solute carrier family 2 (facilitated glucose transporter), member 8	NA	J9JZI7/5e-26/J9JZI7_ACYPI Uncharacterized protein OS=Acyrthosiphon pisum GN=LOC100167026 PE=4 SV=1	PF00083/4.2E-10/Sugar (and other) transporter
Bta00285	gi|627728335|gb|AHY30855.1|/1.80396e-97/ribosomal protein S23 [Periplaneta americana] &gt;gnl|BL_ORD_ID|2519291 40S ribosomal protein S23 [Zootermopsis nevadensis]	Q962Q7/1e-98/RS23_SPOFR 40S ribosomal protein S23 OS=Spodoptera frugiperda GN=RpS23 PE=2 SV=1	tca:662141/8e-98/40S ribosomal protein S23; K02973 small subunit ribosomal protein S23e	YPR132w/1e-77/---	A0A0D3LYC8/4e-98/A0A0D3LYC8_PERAM Ribosomal protein S23 OS=Periplaneta americana GN=RPS23 PE=2 SV=1	PTHR11652/1.8E-102/--
Bta03857	gi|149898779|gb|ABR27853.1|/1.72982e-78/40S ribosomal protein S17 [Triatoma infestans]	P17704/7e-74/RS17_DROME 40S ribosomal protein S17 OS=Drosophila melanogaster GN=RpS17 PE=1 SV=2	tca:657536/2e-76/40S ribosomal protein S17; K02962 small subunit ribosomal protein S17e	SPCC24B10.09/1e-52/---	A6YPF7/4e-79/A6YPF7_TRIIF 40S ribosomal protein S17 OS=Triatoma infestans PE=2 SV=1	PF00833/1.5E-61/Ribosomal S17
Bta14643	gi|985399153|ref|XP_015367184.1|/1.91493e-176/PREDICTED: scavenger receptor class B member 1-like isoform X2 [Diuraphis noxia]	Q8WTV0/3e-57/SCRB1_HUMAN Scavenger receptor class B member 1 OS=Homo sapiens GN=SCARB1 PE=1 SV=1	acs:100557505/9e-60/scarb1; scavenger receptor class B member 1; K13885 scavenger receptor class B, member 1	NA	J9KAS8/8e-176/J9KAS8_ACYPI Uncharacterized protein OS=Acyrthosiphon pisum GN=LOC100160337 PE=4 SV=2	PF01130/2.7E-115/CD36 family
Bta01991	gi|998514339|ref|XP_015517843.1|/0/PREDICTED: aromatic-L-amino-acid decarboxylase-like [Neodiprion lecontei]	P18486/0.0/L2AM_DROME Alpha-methyldopa hypersensitive protein OS=Drosophila melanogaster GN=amd PE=2 SV=2	api:100160466/0.0/aromatic-L-amino-acid decarboxylase; K01593 aromatic-L-amino-acid decarboxylase [EC:4.1.1.28]	YPO1193/1e-100/---	J9JNE6/0.0/J9JNE6_ACYPI Uncharacterized protein OS=Acyrthosiphon pisum GN=LOC100166215 PE=3 SV=1	PS00392/-/DDC / GAD / HDC / TyrDC pyridoxal-phosphate attachment site.
Bta05347	gi|939695339|ref|XP_014291770.1|/2.58431e-162/PREDICTED: 40S ribosomal protein S4 isoform X2 [Halyomorpha halys]	Q4GXU6/1e-160/RS4_CARGR 40S ribosomal protein S4 OS=Carabus granulatus GN=RpS4 PE=2 SV=1	tca:657727/1e-159/40S ribosomal protein S4; K02987 small subunit ribosomal protein S4e	SPBC19F8.08/1e-133/---	R4FND3/2e-160/R4FND3_RHOPR 40S ribosomal protein S4 OS=Rhodnius prolixus PE=2 SV=1	PS50889/10.719/S4 RNA-binding domain profile.
Bta05381	gi|157366842|gb|ABV45412.1|/0/AChE1 [Bemisia tabaci]	Q86GC8/0.0/ACES_CULPI Acetylcholinesterase OS=Culex pipiens GN=ACHE1 PE=2 SV=2	tca:662258/0.0/AChE-1, AP-Ace; acetylcholinesterase 1; K01049 acetylcholinesterase [EC:3.1.1.7]	DR2626/6e-68/---	B3SST3/0.0/B3SST3_BEMTA Carboxylic ester hydrolase OS=Bemisia tabaci GN=ace1 PE=2 SV=1	PS00941/-/Carboxylesterases type-B signature 2.
Bta06001	gi|642912719|ref|XP_008200974.1|/0/PREDICTED: tyrosine kinase receptor Cad96Ca isoform X1 [Tribolium castaneum]	Q9VBW3/0.0/CAD96_DROME Tyrosine kinase receptor Cad96Ca OS=Drosophila melanogaster GN=Cad96Ca PE=2 SV=2	dme:Dmel_CG10244/0.0/Cad96Ca; Cadherin 96Ca; K08252 receptor protein-tyrosine kinase [EC:2.7.10.1]	YAR019c/6e-27/---	D6WD16/0.0/D6WD16_TRICA Cadherin 96Ca OS=Tribolium castaneum GN=Cad96Ca PE=3 SV=1	PS00109/-/Tyrosine protein kinases specific active-site signature.
Bta06110	gi|408724221|gb|AFU86428.1|/1.37712e-47/cytochrome P450 CYP417A2v2 [Laodelphax striatella]	Q9DBW0/2e-35/CP4V2_MOUSE Cytochrome P450 4V2 OS=Mus musculus GN=Cyp4v2 PE=1 SV=1	cel:CELE_T19B10.1/3e-40/cyp-29A2; CYtochrome P450 family; K17952 cytochrome P450 family 29 subfamily A	BH0579/3e-31/---	K4JRU1/3e-48/K4JRU1_LAOST Cytochrome P450 CYP417A2v2 OS=Laodelphax striatella PE=2 SV=1	PF00067/2.2E-55/Cytochrome P450
Bta02834	gi|646709841|gb|KDR15530.1|/2.83367e-165/Cell cycle control protein 50A [Zootermopsis nevadensis]	Q5F362/1e-107/CC50A_CHICK Cell cycle control protein 50A OS=Gallus gallus GN=TMEM30A PE=2 SV=1	smin:v1.2.014487.t1/4e-11/symbB.v1.2.014487.t1; -; K14802 phospholipid-transporting ATPase [EC:3.6.3.1]	SPBC1773.11c/3e-66/---	R4FNF2/3e-168/R4FNF2_RHOPR Uncharacterized protein OS=Rhodnius prolixus PE=2 SV=1	PF03381/1.4E-93/LEM3 (ligand-effect modulator 3) family / CDC50 family
Bta10805	gi|411101055|gb|AFW03959.1|/0/chitinase [Poophilus costalis]	P36362/0.0/CHIT_MANSE Endochitinase OS=Manduca sexta PE=2 SV=1	tca:641601/0.0/Cht5, Chi-1, Chi5, TcChi-1; chitinase 5; K01183 chitinase [EC:3.2.1.14]	BH0916_1/5e-42/---	S4T9T0/0.0/S4T9T0_9HEMI Chitinase OS=Poophilus costalis GN=Chi PE=2 SV=1	SM00636/1.0E-141/--
Bta09719	gi|939256124|ref|XP_014247837.1|/1.91924e-36/PREDICTED: homeobox protein cut isoform X2 [Cimex lectularius]	P10180/2e-16/CUT_DROME Homeobox protein cut OS=Drosophila melanogaster GN=ct PE=1 SV=1	bter:100649582/1e-34/homeobox protein cut; K09313 homeobox protein cut-like	NA	A0A088AVF6/2e-34/A0A088AVF6_APIME Homeobox protein cut-like OS=Apis mellifera PE=3 SV=1	NA
Bta11949	gi|642920090|ref|XP_008192200.1|/0/PREDICTED: histone acetyltransferase Tip60 [Tribolium castaneum] &gt;gnl|BL_ORD_ID|2091776 hypothetical protein TcasGA2_TC008142 [Tribolium castaneum]	Q960X4/0.0/TIP60_DROME Histone acetyltransferase Tip60 OS=Drosophila melanogaster GN=Tip60 PE=1 SV=1	tca:664310/0.0/histone acetyltransferase Tip60; K11304 histone acetyltransferase HTATIP [EC:2.3.1.48]	YOR244w/1e-125/---	D2A012/0.0/D2A012_TRICA Histone acetyltransferase OS=Tribolium castaneum GN=GLEAN_08142 PE=3 SV=1	PF01853/3.0E-85/MOZ/SAS family
Bta09686	gi|646718891|gb|KDR21194.1|/5.074e-110/Cytochrome b-c1 complex subunit 2, mitochondrial [Zootermopsis nevadensis]	P32551/2e-70/QCR2_RAT Cytochrome b-c1 complex subunit 2, mitochondrial OS=Rattus norvegicus GN=Uqcrc2 PE=1 SV=2	tca:656817/7e-104/cytochrome b-c1 complex subunit 2, mitochondrial; K00415 ubiquinol-cytochrome c reductase core subunit 2	SPBC18E5.12c/1e-21/---	A0A067RNB5/1e-110/A0A067RNB5_ZOONE Cytochrome b-c1 complex subunit 2, mitochondrial OS=Zootermopsis nevadensis GN=L798_03600 PE=3 SV=1	PTHR11851:SF137/1.5E-85/--
Bta09674	gi|91084895|ref|XP_969266.1|/1.26118e-39/PREDICTED: facilitated trehalose transporter Tret1 [Tribolium castaneum] &gt;gnl|BL_ORD_ID|688804 PREDICTED: facilitated trehalose transporter Tret1 [Tribolium castaneum] &gt;gnl|BL_ORD_ID|688804 hypothetical protein TcasGA2_TC015095 [Tribolium castaneum]	A9ZSY3/8e-25/TRET1_BOMMO Facilitated trehalose transporter Tret1 OS=Bombyx mori GN=Tret1 PE=1 SV=1	tca:657731/2e-40/facilitated trehalose transporter Tret1; K08145 MFS transporter, SP family, solute carrier family 2 (facilitated glucose transporter), member 8	araE/2e-10/---	A0A067R1A9/4e-36/A0A067R1A9_ZOONE Solute carrier family 2, facilitated glucose transporter member 8 OS=Zootermopsis nevadensis GN=L798_10280 PE=4 SV=1	PTHR23500/1.3E-48/--
Bta13900	gi|717212982|gb|AIW80012.1|/1.08267e-77/cytochrome P450 CYP417A3 [Nilaparvata lugens]	Q9VA27/5e-56/CP4C3_DROME Cytochrome P450 4c3 OS=Drosophila melanogaster GN=Cyp4c3 PE=2 SV=1	cqu:CpipJ_CPIJ015954/1e-60/cytochrome P450; K15007 cytochrome P450 family 313 [EC:1.14.-.-]	Cj1411c/1e-27/---	A0A0K0LBC9/2e-78/A0A0K0LBC9_NILLU Cytochrome P450 CYP417A3 OS=Nilaparvata lugens PE=2 SV=1	PR00385/4.5E-6/P450 superfamily signature
Bta10620	gi|757813219|gb|AJO25037.1|/2.05872e-129/chitinase [Nilaparvata lugens]	Q9D7Q1/9e-75/CHIT1_MOUSE Chitotriosidase-1 OS=Mus musculus GN=Chit1 PE=1 SV=2	aec:105146762/2e-109/chitinase-3-like protein 2; K01183 chitinase [EC:3.2.1.14]	lin0153_1/5e-30/---	A0A0C5CUD5/5e-130/A0A0C5CUD5_NILLU Isolate 2 chitinase mRNA OS=Nilaparvata lugens PE=2 SV=1	PF00704/1.6E-65/Glycosyl hydrolases family 18
Bta13608	gi|954575492|ref|XP_014612127.1|/8.1696e-57/PREDICTED: homeobox protein HMX2-like [Polistes canadensis]	P26797/2e-32/HM19_CAEEL Homeobox protein ceh-19 OS=Caenorhabditis elegans GN=ceh-19 PE=2 SV=2	bfo:BRAFLDRAFT_290476/1e-31/Abox1; absent from olfactores homeobox; K15607 T-cell leukemia homeobox protein 3	NA	T1HA97/9e-59/T1HA97_RHOPR Uncharacterized protein OS=Rhodnius prolixus PE=4 SV=1	PS50071/19.985/'Homeobox' domain profile.
Bta13626	gi|646702178|gb|KDR11547.1|/2.26793e-30/40S ribosomal protein S29 [Zootermopsis nevadensis]	Q56FL2/2e-31/RS29_LYSTE 40S ribosomal protein S29 OS=Lysiphlebus testaceipes GN=RpS29 PE=3 SV=1	hst:105181474/3e-30/40S ribosomal protein S29; K02980 small subunit ribosomal protein S29e	YLR388w/1e-22/---	D1M7Y8/5e-31/D1M7Y8_CHRTR Ribosomal protein S29 OS=Chrysomela tremula GN=RpS29 PE=2 SV=1	PS00527/-/Ribosomal protein S14 signature.
Bta08618	gi|961454863|gb|ALS31064.1|/7.76019e-45/odorant-binding protein [Phenacoccus solenopsis]	Q7Q5L4/2e-20/OBP70_ANOGA General odorant-binding protein 70 OS=Anopheles gambiae GN=Obp70 PE=3 SV=2	NA	NA	W8E7D6/3e-45/W8E7D6_APHGL Odorant binding protein 4 OS=Aphis glycines GN=OBP4 PE=2 SV=1	NA
Bta01212	gi|939273986|ref|XP_014257308.1|/8.75964e-74/PREDICTED: 40S ribosomal protein S19-like [Cimex lectularius]	Q5R8M9/2e-60/RS19_PONAB 40S ribosomal protein S19 OS=Pongo abelii GN=RPS19 PE=2 SV=3	cfo:105248957/3e-68/40S ribosomal protein S19-like; K02966 small subunit ribosomal protein S19e	SPBC21C3.13/5e-54/---	R4FLX6/9e-74/R4FLX6_RHOPR Uncharacterized protein OS=Rhodnius prolixus PE=2 SV=1	PD003854/4.0E-46/RIBOSOMAL 40S RIBONUCLEOPROTEIN S19 S19E 30S MULTIGENE FAMILY S19 SSU
Bta05673	gi|662198893|ref|XP_008472585.1|/4.62359e-125/PREDICTED: acyl-CoA Delta(11) desaturase-like [Diaphorina citri]	Q8ISS3/1e-90/ACO11_CHORO Acyl-CoA Delta(11) desaturase OS=Choristoneura rosaceana PE=1 SV=1	api:100161238/3e-125/stearoyl-CoA desaturase 5; K00507 stearoyl-CoA desaturase (Delta-9 desaturase) [EC:1.14.19.1]	SPCC1281.06c_1/4e-46/---	J9JQB9/5e-125/J9JQB9_ACYPI Uncharacterized protein OS=Acyrthosiphon pisum GN=LOC100167098 PE=3 SV=2	PTHR11351:SF31/3.2E-149/--
Bta09077	gi|817081117|ref|XP_012263052.1|/0/PREDICTED: WD repeat domain phosphoinositide-interacting protein 2 isoform X2 [Athalia rosae]	Q6AY57/0.0/WIPI2_RAT WD repeat domain phosphoinositide-interacting protein 2 OS=Rattus norvegicus GN=Wipi2 PE=1 SV=1	nvi:100121906/0.0/WD repeat domain phosphoinositide-interacting protein 2; K17908 autophagy-related protein 18	NA	A0A088AER0/0.0/A0A088AER0_APIME Uncharacterized protein OS=Apis mellifera GN=LOC552201 PE=4 SV=1	PTHR11227/6.3E-208/--
Bta09090	gi|646698233|gb|KDR09511.1|/1.18532e-68/Maternal protein tudor, partial [Zootermopsis nevadensis]	P25823/7e-32/TUD_DROME Maternal protein tudor OS=Drosophila melanogaster GN=tud PE=1 SV=2	pxy:105392646/9e-65/maternal protein tudor-like; K18405 tudor domain-containing protein 1/4/6/7	NA	A0A067QXN3/3e-69/A0A067QXN3_ZOONE Maternal protein tudor (Fragment) OS=Zootermopsis nevadensis GN=L798_00853 PE=4 SV=1	PS50304/11.268/Tudor domain profile.
Bta14075	gi|646719953|gb|KDR21854.1|/0/Protein dachsous [Zootermopsis nevadensis]	Q24292/0.0/DS_DROME Protein dachsous OS=Drosophila melanogaster GN=ds PE=1 SV=3	aag:AaeL_AAEL000717/0.0/AAEL000717-PA; K16507 protocadherin-16/23	NA	A0A067RQ34/0.0/A0A067RQ34_ZOONE Protein dachsous OS=Zootermopsis nevadensis GN=L798_03190 PE=4 SV=1	PR00205/2.5E-33/Cadherin signature
Bta02039	gi|972190631|ref|XP_015177006.1|/1.73605e-57/PREDICTED: barH-like 1 homeobox protein [Polistes dominula]	Q504H8/2e-20/HMX3_DANRE Homeobox protein HMX3 OS=Danio rerio GN=hmx3 PE=2 SV=1	bfo:BRAFLDRAFT_290469/2e-36/Ledxa.1; linked to engrailed and distalless homeobox a; K09360 BarH-like	NA	E2BY22/9e-58/E2BY22_HARSA BarH-like 1 homeobox protein (Fragment) OS=Harpegnathos saltator GN=EAI_09466 PE=4 SV=1	PF00046/8.4E-22/Homeobox domain
Bta12650	gi|646715905|gb|KDR19358.1|/3.73493e-169/putative G-protein coupled receptor Mth-like 5 [Zootermopsis nevadensis]	Q9VGG8/1e-149/MTH5_DROME Probable G-protein coupled receptor Mth-like 5 OS=Drosophila melanogaster GN=mthl5 PE=2 SV=2	api:100162279/3e-166/probable G-protein coupled receptor Mth-like 5; K04599 G protein-coupled receptor Mth (Methuselah protein)	NA	J9JSY7/6e-166/J9JSY7_ACYPI Uncharacterized protein OS=Acyrthosiphon pisum PE=4 SV=1	PTHR12011:SF163/3.1E-95/--
Bta12641	gi|501291040|dbj|BAN20290.1|/5.57893e-156/ribosomal protein L5 [Riptortus pedestris]	Q5XUC7/3e-152/RL5_TOXCI 60S ribosomal protein L5 OS=Toxoptera citricida GN=RpL5 PE=2 SV=1	dpl:KGM_03397/9e-154/ribosomal protein L5; K02932 large subunit ribosomal protein L5e	YPL131w/1e-110/---	R4WI84/1e-156/R4WI84_9HEMI Ribosomal protein L5 OS=Riptortus pedestris PE=2 SV=1	PF14204/5.7E-36/Ribosomal L18 C-terminal region
Bta12670	gi|985420469|ref|XP_015375687.1|/1.03612e-125/PREDICTED: maltase A1-like [Diuraphis noxia]	O16098/7e-122/MAL1_DROVI Maltase 1 OS=Drosophila virilis GN=Mal-B1 PE=3 SV=2	mde:101898798/6e-125/maltase 2-like; K01187 alpha-glucosidase [EC:3.2.1.20]	DR1375/6e-85/---	T1PEJ5/4e-125/T1PEJ5_MUSDO Alpha amylase OS=Musca domestica PE=2 SV=1	PTHR10357:SF154/6.2E-145/--
Bta12681	gi|646720482|gb|KDR22186.1|/0/Dorsal-ventral patterning protein tolloid, partial [Zootermopsis nevadensis]	P25723/6e-11/TLD_DROME Dorsal-ventral patterning protein tolloid OS=Drosophila melanogaster GN=tld PE=2 SV=2	ola:100125511/1e-11/bone morphogenetic protein 1; K05502 bone morphogenetic protein 1 [EC:3.4.24.19]	NA	A0A067REB4/0.0/A0A067REB4_ZOONE Dorsal-ventral patterning protein tolloid (Fragment) OS=Zootermopsis nevadensis GN=L798_02519 PE=4 SV=1	PS01180/17.121/CUB domain profile.
Bta12693	gi|939245326|ref|XP_014242034.1|/1.03626e-69/PREDICTED: homeobox protein HMX3-like [Cimex lectularius]	Q90XN9/2e-53/HMX3B_ORYLA Homeobox protein HMX3-B OS=Oryzias latipes GN=hmx3b PE=2 SV=1	tca:655792/2e-67/homeobox protein Hmx; K09349 homeobox protein Nkx-5	NA	A0A0L7LCJ0/1e-60/A0A0L7LCJ0_9NEOP Caudal OS=Operophtera brumata GN=OBRU01_06893 PE=4 SV=1	SM00389/2.4E-23/Homeodomain
Bta12711	gi|587758526|gb|AHK12248.1|/5.52706e-170/longwave opsin [Empoasca vitis]	Q94741/1e-161/OPS1_SCHGR Opsin-1 OS=Schistocerca gregaria GN=Lo1 PE=2 SV=1	api:100168652/1e-161/lw-Rh; opsin-1; K04255 r-opsin	NA	W8FQN1/1e-170/W8FQN1_9HEMI Longwave opsin OS=Empoasca vitis GN=LWop PE=2 SV=1	PS50262/37.644/G-protein coupled receptors family 1 profile.
Bta10180	gi|645000286|ref|XP_008215923.1|/5.58632e-55/PREDICTED: ubiquitin-like protein FUBI [Nasonia vitripennis]	Q9W6Y0/7e-22/RS30_ORYLA 40S ribosomal protein S30 OS=Oryzias latipes GN=fau PE=3 SV=2	nvi:100115833/7e-56/uncharacterized LOC100115833; K02983 small subunit ribosomal protein S30e	NA	K7IN60/1e-55/K7IN60_NASVI Uncharacterized protein OS=Nasonia vitripennis GN=LOC100115833 PE=4 SV=1	PF04758/1.3E-29/Ribosomal protein S30
Bta08448	gi|345496179|ref|XP_001603746.2|/0/PREDICTED: nucleolar protein 56 [Nasonia vitripennis]	O00567/0.0/NOP56_HUMAN Nucleolar protein 56 OS=Homo sapiens GN=NOP56 PE=1 SV=4	nvi:100120066/0.0/nucleolar protein 56; K14564 nucleolar protein 56	SPBC646.10c/4e-177/---	K7J6L3/0.0/K7J6L3_NASVI Uncharacterized protein OS=Nasonia vitripennis GN=LOC100120066 PE=4 SV=1	PTHR10894/0.0/--
Bta15069	gi|939257575|ref|XP_014248611.1|/0/PREDICTED: unconventional myosin-XV isoform X3 [Cimex lectularius]	Q9UKN7/0.0/MYO15_HUMAN Unconventional myosin-XV OS=Homo sapiens GN=MYO15A PE=1 SV=2	api:100166524/0.0/Myo15; myosin 15; K10361 myosin XV	YOR326w/3e-160/---	A0A0K8SUT5/0.0/A0A0K8SUT5_LYGHE Uncharacterized protein OS=Lygus hesperus PE=4 SV=1	PF00784/3.0E-25/MyTH4 domain
Bta07282	gi|399631495|gb|AFP49817.1|/0/cytochrome P450 [Bemisia tabaci]	Q964R0/5e-115/CP6K1_BLAGE Cytochrome P450 6k1 OS=Blattella germanica GN=CYP6K1 PE=2 SV=1	api:100574848/6e-131/cytochrome P450 6j1; K14999 cytochrome P450 family 6 [EC:1.14.-.-]	SMc02579/1e-32/---	J7FYJ8/0.0/J7FYJ8_BEMTA Cytochrome P450 OS=Bemisia tabaci GN=CYP6DZ7 PE=2 SV=1	PF00067/4.8E-89/Cytochrome P450
Bta11562	gi|961376398|gb|ALS04943.1|/3.46863e-30/H/ACA ribonucleoprotein complex subunit 2-like protein [Pseudodiaptomus poplesia]	Q6DRH5/3e-28/NOP10_DANRE H/ACA ribonucleoprotein complex subunit 3 OS=Danio rerio GN=nop10 PE=3 SV=1	sre:PTSG_03738/5e-29/H/ACA ribonucleoprotein complex subunit 3; K11130 H/ACA ribonucleoprotein complex subunit 3	SPAP27G11.13c/6e-24/---	A0A0N0U3Z1/7e-29/A0A0N0U3Z1_9HYME H/ACA ribonucleoprotein complex subunit 3 OS=Melipona quadrifasciata GN=WN51_02145 PE=4 SV=1	PF04135/7.8E-24/Nucleolar RNA-binding protein, Nop10p family
Bta11630	gi|349733873|gb|AEQ16384.1|/1.64583e-52/cytochrome c oxidase subunit II [Bemisia tabaci]	P50692/9e-28/COX2_AEDAE Cytochrome c oxidase subunit 2 OS=Aedes aegypti GN=COII PE=3 SV=1	aag:COX2/5e-26/cytochrome c oxidase subunit II; K02261 cytochrome c oxidase subunit 2	Q0250/4e-09/---	G8CYZ0/4e-53/G8CYZ0_BEMTA Cytochrome c oxidase subunit 2 (Fragment) OS=Bemisia tabaci GN=COII PE=3 SV=1	PS50999/21.25/Cytochrome oxidase subunit II transmembrane region profile.
Bta06147	gi|817190844|ref|XP_012270798.1|/4.21698e-09/PREDICTED: gustatory receptor for sugar taste 43a-like [Orussus abietinus]	NA	hst:105187982/3e-09/gustatory receptor for sugar taste 43a; K08471 gustatory receptor	NA	A0A067REQ0/4e-09/A0A067REQ0_ZOONE Uncharacterized protein OS=Zootermopsis nevadensis GN=L798_08332 PE=4 SV=1	PF08395/1.7E-18/7tm Chemosensory receptor
Bta06158	gi|559372942|gb|AHB12466.1|/1.18983e-107/60S Ribosomal Protein L19 [Pantala flavescens]	P36241/5e-103/RL19_DROME 60S ribosomal protein L19 OS=Drosophila melanogaster GN=RpL19 PE=1 SV=2	bmor:692696/4e-108/RpL19; ribosomal protein L19; K02885 large subunit ribosomal protein L19e	SPBC56F2.02/4e-66/---	E3UPD6/3e-108/E3UPD6_ANTYA Ribosomal protein L19 OS=Antheraea yamamai GN=rpl19 PE=2 SV=1	PS00526/-/Ribosomal protein L19e signature.
Bta10743	gi|339896237|gb|AEK21804.1|/1.80442e-114/cytochrome P450 [Bemisia tabaci]	Q964R0/9e-48/CP6K1_BLAGE Cytochrome P450 6k1 OS=Blattella germanica GN=CYP6K1 PE=2 SV=1	cfo:105248829/4e-55/cytochrome P450 6k1-like; K14999 cytochrome P450 family 6 [EC:1.14.-.-]	VNG0422G/2e-22/---	G1FCB7/4e-115/G1FCB7_BEMTA Cytochrome P450 (Fragment) OS=Bemisia tabaci GN=CYP402C2 PE=2 SV=1	PF00067/4.4E-61/Cytochrome P450
Bta13035	gi|193610443|ref|XP_001952640.1|/4.87632e-72/PREDICTED: facilitated trehalose transporter Tret1-like [Acyrthosiphon pisum]	A9ZSY3/2e-26/TRET1_BOMMO Facilitated trehalose transporter Tret1 OS=Bombyx mori GN=Tret1 PE=1 SV=1	api:100165275/6e-73/facilitated trehalose transporter Tret1; K08145 MFS transporter, SP family, solute carrier family 2 (facilitated glucose transporter), member 8	CAC1345/4e-19/---	J9K0H4/1e-72/J9K0H4_ACYPI Uncharacterized protein OS=Acyrthosiphon pisum PE=3 SV=1	PF00083/1.8E-52/Sugar (and other) transporter
Bta02237	gi|572302160|ref|XP_006617108.1|/0/PREDICTED: pantothenate kinase 1-like isoform X2 [Apis dorsata]	Q8TE04/2e-173/PANK1_HUMAN Pantothenate kinase 1 OS=Homo sapiens GN=PANK1 PE=1 SV=2	bter:100642303/0.0/pantothenate kinase 3; K09680 type II pantothenate kinase [EC:2.7.1.33]	SPBC4B4.01c/3e-52/---	A0A088AF52/0.0/A0A088AF52_APIME Uncharacterized protein OS=Apis mellifera GN=LOC726156 PE=4 SV=1	PTHR12280:SF30/1.5E-231/--
Bta05880	gi|675374634|gb|KFM67536.1|/9.91706e-39/40S ribosomal protein S21, partial [Stegodyphus mimosarum]	Q6XIR2/1e-40/RS21_DROYA 40S ribosomal protein S21 OS=Drosophila yakuba GN=RpS21 PE=3 SV=1	mde:101901468/2e-39/40S ribosomal protein S21; K02971 small subunit ribosomal protein S21e	NA	A0A087TQZ7/2e-39/A0A087TQZ7_9ARAC 40S ribosomal protein S21 (Fragment) OS=Stegodyphus mimosarum GN=X975_07412 PE=4 SV=1	PTHR10442/2.2E-47/--
Bta05904	gi|332376749|gb|AEE63514.1|/3.75811e-135/unknown [Dendroctonus ponderosae] &gt;gnl|BL_ORD_ID|346346 hypothetical protein YQE_06505, partial [Dendroctonus ponderosae] &gt;gnl|BL_ORD_ID|346346 hypothetical protein D910_02769 [Dendroctonus ponderosae]	O61231/3e-134/RL10_DROME 60S ribosomal protein L10 OS=Drosophila melanogaster GN=RpL10 PE=1 SV=1	dan:Dana_GF20520/2e-133/GF20520 gene product from transcript GF20520-RA; K02866 large subunit ribosomal protein L10e	SPAP7G5.05/8e-104/---	J3JZ76/9e-136/J3JZ76_DENPD Uncharacterized protein OS=Dendroctonus ponderosae GN=D910_02769 PE=2 SV=1	PF00252/6.6E-42/Ribosomal protein L16p/L10e
Bta05959	gi|387861090|gb|AFK08574.1|/2.3377e-58/cytochrome c oxidase subunit II (mitochondrion) [Bemisia tabaci]	P29880/4e-30/COX2_SYMST Cytochrome c oxidase subunit 2 OS=Sympetrum striolatum GN=COII PE=3 SV=1	api:7055876/3e-28/COX2; cytochrome c oxidase subunit II; K02261 cytochrome c oxidase subunit 2	RP406/6e-22/---	R9QBP4/5e-59/R9QBP4_BEMTA Cytochrome c oxidase subunit 2 OS=Bemisia tabaci GN=coxII PE=3 SV=1	PTHR22888/2.5E-32/--
Bta02804	gi|339896255|gb|AEK21813.1|/2.19384e-88/cytochrome P450 [Bemisia tabaci]	Q9V773/3e-37/C6A20_DROME Probable cytochrome P450 6a20 OS=Drosophila melanogaster GN=Cyp6a20 PE=2 SV=2	tca:663610/7e-40/CYP6BS1; cytochrome P450 6BS1; K14999 cytochrome P450 family 6 [EC:1.14.-.-]	BH0579/2e-06/---	G1FCC6/5e-89/G1FCC6_BEMTA Cytochrome P450 (Fragment) OS=Bemisia tabaci GN=CYP6DW2 PE=2 SV=1	PTHR24292/2.5E-55/--
Bta09783	gi|684397182|ref|XP_009171767.1|/1.61026e-83/hypothetical protein T265_07863 [Opisthorchis viverrini] &gt;gnl|BL_ORD_ID|293301 large subunit ribosomal protein L40e [Clonorchis sinensis] &gt;gnl|BL_ORD_ID|293301 hypothetical protein T265_07863 [Opisthorchis viverrini]	P18101/3e-83/RL40_DROME Ubiquitin-60S ribosomal protein L40 OS=Drosophila melanogaster GN=RpL40 PE=1 SV=2	api:100145834/9e-83/Rpl40; ribosomal protein L40; K02927 large subunit ribosomal protein L40e	SPAC1805.12c_1/2e-49/---	A0A074ZFT3/4e-84/A0A074ZFT3_9TREM Uncharacterized protein OS=Opisthorchis viverrini GN=T265_07863 PE=4 SV=1	PTHR10666/1.7E-147/--
Bta09837	gi|91082137|ref|XP_966595.1|/0/PREDICTED: arrestin homolog [Tribolium castaneum] &gt;gnl|BL_ORD_ID|687989 arrestin 1 [Tribolium castaneum]	P55274/0.0/ARRH_HELVI Arrestin homolog OS=Heliothis virescens PE=3 SV=1	tca:657618/0.0/Arr1; arrestin 1; K13808 arrestin-1	NA	D6WJ34/0.0/D6WJ34_TRICA Arrestin 1 OS=Tribolium castaneum GN=Arr1 PE=4 SV=1	PS00295/-/Arrestins signature.
Bta09838	gi|985392281|ref|XP_015363432.1|/0/PREDICTED: cytoplasmic protein NCK1 [Diuraphis noxia]	P16333/2e-115/NCK1_HUMAN Cytoplasmic protein NCK1 OS=Homo sapiens GN=NCK1 PE=1 SV=1	api:100161543/0.0/cytoplasmic protein NCK1; K19862 NCK adaptor protein 2	NA	J9JR42/0.0/J9JR42_ACYPI Uncharacterized protein OS=Acyrthosiphon pisum GN=LOC100166487 PE=4 SV=1	SM00252/1.7E-31/Src homology 2 domains
Bta04081	gi|662183389|ref|XP_008485687.1|/0/PREDICTED: dynein beta chain, ciliary-like [Diaphorina citri]	P39057/0.0/DYHC_HELCR Dynein beta chain, ciliary OS=Heliocidaris crassispina PE=1 SV=1	dya:Dyak_GE19811/0.0/dyak_GLEANR_367; GE19811 gene product from transcript GE19811-RB; K10408 dynein heavy chain, axonemal	YKR054c/2e-10/---	W8CAW5/0.0/W8CAW5_CERCA Dynein beta chain, ciliary (Fragment) OS=Ceratitis capitata GN=DYHC PE=2 SV=1	PTHR10676:SF257/0.0/--
Bta02106	gi|985410766|ref|XP_015370835.1|/1.78123e-21/PREDICTED: paired mesoderm homeobox protein 1-like [Diuraphis noxia]	Q90963/7e-17/PRRX2_CHICK Paired mesoderm homeobox protein 2 (Fragment) OS=Gallus gallus GN=PRRX2 PE=2 SV=1	api:100575543/8e-21/paired mesoderm homeobox protein 2; K09329 paired mesoderm homeobox protein	NA	T1G0U8/8e-22/T1G0U8_HELRO Uncharacterized protein OS=Helobdella robusta GN=HELRODRAFT_72062 PE=4 SV=1	PS50071/12.212/'Homeobox' domain profile.
Bta13153	gi|939250441|ref|XP_014244782.1|/1.76483e-121/PREDICTED: scavenger receptor class B member 1-like isoform X1 [Cimex lectularius]	O18824/4e-53/SCRB1_BOVIN Scavenger receptor class B member 1 OS=Bos taurus GN=SCARB1 PE=2 SV=1	api:100166719/4e-113/lysosome membrane protein 2; K13885 scavenger receptor class B, member 1	NA	T1HG69/2e-129/T1HG69_RHOPR Uncharacterized protein (Fragment) OS=Rhodnius prolixus PE=4 SV=1	PTHR11923/6.0E-104/--
Bta13166	gi|594636370|ref|XP_007171582.1|/1.58637e-35/PREDICTED: homeobox protein Hox-A3 isoform X2 [Balaenoptera acutorostrata scammoni]	P02831/4e-36/HXA3_MOUSE Homeobox protein Hox-A3 OS=Mus musculus GN=Hoxa3 PE=1 SV=2	aml:100476026/2e-35/HOXA3; homeobox A3; K09303 homeobox protein HoxA/B/D3	NA	Q9U9U0/2e-35/Q9U9U0_ALIVI Hox3 homeobox protein (Fragment) OS=Alitta virens GN=Hox3 PE=4 SV=1	PTHR24326:SF137/2.4E-53/--
Bta13898	gi|952512444|gb|KRT79177.1|/0/helicase [Oryctes borbonicus]	O60264/0.0/SMCA5_HUMAN SWI/SNF-related matrix-associated actin-dependent regulator of chromatin subfamily A member 5 OS=Homo sapiens GN=SMARCA5 PE=1 SV=1	tca:660820/0.0/chromatin-remodeling complex ATPase chain Iswi; K11654 SWI/SNF-related matrix-associated actin-dependent regulator of chromatin subfamily A member 5 [EC:3.6.4.-]	YBR245c/0.0/---	N6TRI1/0.0/N6TRI1_DENPD Uncharacterized protein (Fragment) OS=Dendroctonus ponderosae GN=YQE_02907 PE=4 SV=1	PTHR10799/1.0E-290/--
Bta00198	gi|411145887|gb|AFW04603.1|/0/giwi protein [Gampsocleis gratiosa]	O76922/0.0/AUB_DROME Protein aubergine OS=Drosophila melanogaster GN=aub PE=1 SV=1	nvi:100118414/0.0/protein aubergine-like; K02156 aubergine	NA	U5IBZ2/0.0/U5IBZ2_GAMGR Piwi-like protein OS=Gampsocleis gratiosa PE=2 SV=1	PF02171/3.8E-93/Piwi domain
Bta00197	gi|559373096|gb|AHB12480.1|/2.078e-46/60S Ribosomal Protein L34 [Pantala flavescens]	P45842/1e-42/RL34_AEDAL 60S ribosomal protein L34 OS=Aedes albopictus GN=RpL34 PE=2 SV=2	hst:105189579/2e-45/60S ribosomal protein L34-like; K02915 large subunit ribosomal protein L34e	YIL052c/6e-32/---	A0A0A9YC41/6e-47/A0A0A9YC41_LYGHE 60S ribosomal protein L34 OS=Lygus hesperus GN=RpL34 PE=3 SV=1	PF01199/1.6E-37/Ribosomal protein L34e
Bta06217	gi|641657322|ref|XP_008180303.1|/5.47398e-171/PREDICTED: sialin-like [Acyrthosiphon pisum] &gt;gnl|BL_ORD_ID|2249494 PREDICTED: sialin-like [Acyrthosiphon pisum]	Q9NRA2/9e-82/S17A5_HUMAN Sialin OS=Homo sapiens GN=SLC17A5 PE=1 SV=2	adf:107346417/9e-94/vesicular glutamate transporter 1-like; K08193 MFS transporter, ACS family, solute carrier family 17 (sodium-dependent inorganic phosphate cotransporter), other	dgoT/5e-15/---	X1WJ27/2e-171/X1WJ27_ACYPI Uncharacterized protein OS=Acyrthosiphon pisum PE=4 SV=1	PTHR11662:SF280/9.5E-163/--
Bta03092	gi|987919066|ref|XP_015435606.1|/3.24189e-75/PREDICTED: multiple epidermal growth factor-like domains protein 10 isoform X2 [Dufourea novaeangliae]	Q6DIB5/6e-52/MEG10_MOUSE Multiple epidermal growth factor-like domains protein 10 OS=Mus musculus GN=Megf10 PE=1 SV=1	hmg:100209451/2e-32/multiple epidermal growth factor-like domains protein 10; K02258 cytochrome c oxidase assembly protein subunit 11	NA	A0A0N0BK11/8e-75/A0A0N0BK11_9HYME Multiple epidermal growth factor-like domains protein 10 OS=Melipona quadrifasciata GN=WN51_11522 PE=4 SV=1	PS00022/-/EGF-like domain signature 1.
Bta11036	gi|662216870|ref|XP_008482391.1|/3.86297e-35/PREDICTED: gustatory receptor for sugar taste 43a-like [Diaphorina citri]	Q9VM08/3e-10/GR28B_DROME Putative gustatory receptor 28b OS=Drosophila melanogaster GN=Gr28b PE=1 SV=2	api:100573741/1e-26/gustatory receptor for sugar taste 43a-like; K08471 gustatory receptor	NA	X1XG90/4e-24/X1XG90_ACYPI Uncharacterized protein OS=Acyrthosiphon pisum GN=LOC100573276 PE=4 SV=1	PTHR21143/1.6E-18/--
Bta11145	gi|90819968|gb|ABD98741.1|/4.09001e-63/putative ubiquitin/ribosomal protein S27Ae fusion protein [Graphocephala atropunctata]	P15357/5e-62/RS27A_DROME Ubiquitin-40S ribosomal protein S27a OS=Drosophila melanogaster GN=RpS27A PE=1 SV=2	bacu:103008362/5e-62/ubiquitin-40S ribosomal protein S27a-like; K02977 small subunit ribosomal protein S27Ae	ECU02g1080/6e-33/---	A0A0A9Z4T5/2e-65/A0A0A9Z4T5_LYGHE Ubiquitin-40S ribosomal protein S27a OS=Lygus hesperus GN=RpS27A_0 PE=4 SV=1	PR00348/5.2E-16/Ubiquitin signature
Bta11169	gi|907714778|ref|XP_013111865.1|/1.63792e-79/PREDICTED: glutamate receptor ionotropic, kainate 3-like [Stomoxys calcitrans]	Q16099/8e-10/GRIK4_HUMAN Glutamate receptor ionotropic, kainate 4 OS=Homo sapiens GN=GRIK4 PE=2 SV=2	api:100163382/3e-51/uncharacterized LOC100163382; K05313 glutamate receptor, ionotropic, invertebrate	NA	G6D1A8/7e-78/G6D1A8_DANPL Uncharacterized protein OS=Danaus plexippus GN=KGM_16080 PE=4 SV=1	PTHR18966:SF251/5.6E-45/--
Bta14293	gi|939273754|ref|XP_014257194.1|/0/PREDICTED: bone morphogenetic protein receptor type-1B isoform X1 [Cimex lectularius]	P36898/3e-162/BMR1B_MOUSE Bone morphogenetic protein receptor type-1B OS=Mus musculus GN=Bmpr1b PE=1 SV=1	aag:AaeL_AAEL009339/0.0/AAEL009339-PA; K13578 bone morphogenetic protein receptor type-1B [EC:2.7.11.30]	ECU02g0550/6e-11/---	A0A023F354/0.0/A0A023F354_TRIIF Receptor protein serine/threonine kinase (Fragment) OS=Triatoma infestans PE=2 SV=1	SM00220/4.4E-19/Serine/Threonine protein kinases, catalytic domain
Bta14297	gi|939273754|ref|XP_014257194.1|/0/PREDICTED: bone morphogenetic protein receptor type-1B isoform X1 [Cimex lectularius]	P36898/1e-158/BMR1B_MOUSE Bone morphogenetic protein receptor type-1B OS=Mus musculus GN=Bmpr1b PE=1 SV=1	bter:105665609/0.0/bone morphogenetic protein receptor type-1B; K13578 bone morphogenetic protein receptor type-1B [EC:2.7.11.30]	PA0074_1/5e-13/---	A0A023F354/0.0/A0A023F354_TRIIF Receptor protein serine/threonine kinase (Fragment) OS=Triatoma infestans PE=2 SV=1	PS00108/-/Serine/Threonine protein kinases active-site signature.
Bta04778	gi|939257937|ref|XP_014248788.1|/7.2636e-123/PREDICTED: Kv channel-interacting protein 2-like isoform X2 [Cimex lectularius]	Q99MG9/1e-72/KCIP4_RAT Kv channel-interacting protein 4 OS=Rattus norvegicus GN=Kcnip4 PE=1 SV=1	aam:106493806/1e-62/beta-centractin-like; K16575 centractin	SPAC18B11.04/6e-46/---	J9JSJ5/4e-115/J9JSJ5_ACYPI Uncharacterized protein OS=Acyrthosiphon pisum GN=LOC100163652 PE=4 SV=2	PTHR23055:SF90/5.1E-81/--
Bta13450	gi|645013778|ref|XP_008205257.1|/1.04918e-108/PREDICTED: ubiquitin-conjugating enzyme E2-17 kDa isoform X2 [Nasonia vitripennis] &gt;gnl|BL_ORD_ID|399622 PREDICTED: ubiquitin-conjugating enzyme E2-17 kDa isoform X2 [Microplitis demolitor] &gt;gnl|BL_ORD_ID|399622 PREDICTED: ubiquitin-conjugating enzyme E2-17 kDa isoform X2 [Acromyrmex echinatior] &gt;gnl|BL_ORD_ID|399622 PREDICTED: ubiquitin-conj…	P25153/2e-109/UBCD6_DROME Ubiquitin-conjugating enzyme E2-17 kDa OS=Drosophila melanogaster GN=Ubc6 PE=2 SV=2	cfo:105247796/1e-109/ubiquitin-conjugating enzyme E2-17 kDa; K10573 ubiquitin-conjugating enzyme E2 A [EC:2.3.2.23]	SPAC18B11.07c/4e-82/---	K7J131/2e-109/K7J131_NASVI Uncharacterized protein OS=Nasonia vitripennis GN=LOC100115540 PE=3 SV=1	PS50127/47.036/Ubiquitin-conjugating enzymes family profile.
Bta02851	gi|597894663|gb|EYC42800.1|/4.64256e-163/hypothetical protein Y032_0517g2809 [Ancylostoma ceylanicum]	P0CG60/1e-162/UBB_PONPY Polyubiquitin-B OS=Pongo pygmaeus GN=UBB PE=3 SV=1	bter:100648000/3e-162/polyubiquitin-B; K08770 ubiquitin C	YLL039c/3e-157/---	A0A016WT15/1e-163/A0A016WT15_9BILA Uncharacterized protein OS=Ancylostoma ceylanicum GN=Acey_s0517.g2809 PE=4 SV=1	PS50053/30.735/Ubiquitin domain profile.
Bta02885	gi|998511258|ref|XP_015516145.1|/2.82581e-29/PREDICTED: selenoprotein M-like isoform X1 [Neodiprion lecontei]	Q6GP98/4e-20/SELM_XENLA Selenoprotein M OS=Xenopus laevis GN=sepm PE=2 SV=2	NA	NA	I4DKK9/9e-26/I4DKK9_PAPXU Uncharacterized protein OS=Papilio xuthus PE=2 SV=1	PF08806/1.9E-18/Sep15/SelM redox domain
Bta02911	gi|193697617|ref|XP_001943575.1|/5.74908e-112/PREDICTED: facilitated trehalose transporter Tret1-like isoform X1 [Acyrthosiphon pisum] &gt;gnl|BL_ORD_ID|290203 PREDICTED: facilitated trehalose transporter Tret1-like isoform X2 [Acyrthosiphon pisum]	A5LGM7/2e-48/TRET1_POLVA Facilitated trehalose transporter Tret1 OS=Polypedilum vanderplanki GN=Tret1 PE=1 SV=1	bmor:101741931/1e-76/facilitated trehalose transporter Tret1-like; K08145 MFS transporter, SP family, solute carrier family 2 (facilitated glucose transporter), member 8	Cgl0181/8e-21/---	J9JZI7/1e-112/J9JZI7_ACYPI Uncharacterized protein OS=Acyrthosiphon pisum GN=LOC100167026 PE=4 SV=1	PTHR23500/1.1E-101/--
Bta09624	gi|939242415|ref|XP_014240472.1|/0/PREDICTED: angiotensin-converting enzyme-like [Cimex lectularius]	Q10751/5e-137/ACE_CHICK Angiotensin-converting enzyme (Fragment) OS=Gallus gallus GN=ACE PE=2 SV=1	tca:663638/6e-161/angiotensin-converting enzyme; K01283 peptidyl-dipeptidase A [EC:3.4.15.1]	NA	A0A0A9YW22/0.0/A0A0A9YW22_LYGHE Uncharacterized protein (Fragment) OS=Lygus hesperus GN=CM83_16133 PE=3 SV=1	PR00791/6.3E-55/Peptidyl-dipeptidase A (M2) metalloprotease family signature
Bta02495	gi|733604584|dbj|BAQ02359.1|/5.25961e-171/sugar transporter [Nilaparvata lugens]	B0WC46/6e-48/TRET1_CULQU Facilitated trehalose transporter Tret1 OS=Culex quinquefasciatus GN=Tret1 PE=3 SV=1	tca:662848/1e-92/Gr107; gustatory receptor Gr107; K08145 MFS transporter, SP family, solute carrier family 2 (facilitated glucose transporter), member 8	CAC1339/2e-22/---	A0A0A8J8M1/1e-171/A0A0A8J8M1_NILLU Sugar transporter OS=Nilaparvata lugens GN=NlST PE=2 SV=1	PTHR23500/5.1E-139/--
Bta02494	gi|642936733|ref|XP_008198558.1|/0/PREDICTED: suppressor of lurcher protein 1 [Tribolium castaneum]	Q93212/2e-35/SOL1_CAEEL Suppressor of lurcher protein 1 OS=Caenorhabditis elegans GN=sol-1 PE=1 SV=3	dgr:Dgri_GH20613/3e-30/GH20613 gene product from transcript GH20613-RA; K00029 malate dehydrogenase (oxaloacetate-decarboxylating)(NADP+) [EC:1.1.1.40]	NA	G6DMK3/0.0/G6DMK3_DANPL Uncharacterized protein OS=Danaus plexippus GN=KGM_16882 PE=4 SV=1	PS01180/14.225/CUB domain profile.
Bta10134	gi|985403216|ref|XP_015369414.1|/3.02667e-170/PREDICTED: gustatory receptor for sugar taste 64f-like isoform X1 [Diuraphis noxia]	P83297/9e-77/GR64F_DROME Gustatory receptor for sugar taste 64f OS=Drosophila melanogaster GN=Gr64f PE=2 SV=2	api:100162516/1e-169/gustatory receptor for sugar taste 64f-like; K08471 gustatory receptor	NA	J9JTK9/2e-169/J9JTK9_ACYPI Uncharacterized protein OS=Acyrthosiphon pisum GN=LOC100166451 PE=4 SV=2	PTHR21421:SF26/3.9E-85/--
Bta04477	gi|817088117|ref|XP_012266865.1|/1.99452e-24/PREDICTED: cytochrome b-c1 complex subunit 6, mitochondrial [Athalia rosae] &gt;gnl|BL_ORD_ID|650744 PREDICTED: cytochrome b-c1 complex subunit 6, mitochondrial [Athalia rosae]	Q8SPH5/2e-14/QCR6_MACFA Cytochrome b-c1 complex subunit 6, mitochondrial OS=Macaca fascicularis GN=UQCRH PE=3 SV=1	cqu:CpipJ_CPIJ008356/4e-25/mitochondrial ubiquinol-cytochrome c reductase hinge protein; K00416 ubiquinol-cytochrome c reductase subunit 6	NA	J9HJ41/5e-25/J9HJ41_AEDAE AAEL010801-PB OS=Aedes aegypti GN=AaeL_AAEL010801 PE=4 SV=1	PTHR15336/9.6E-23/--
Bta04528	gi|1000723859|ref|XP_015610404.1|/8.68927e-51/PREDICTED: neither inactivation nor afterpotential protein C isoform X1 [Cephus cinctus]	P10676/4e-23/NINAC_DROME Neither inactivation nor afterpotential protein C OS=Drosophila melanogaster GN=ninaC PE=1 SV=2	pxy:105397908/2e-47/neither inactivation nor afterpotential protein C; K08834 myosin III [EC:2.7.11.1]	NA	A0A0A9Z778/3e-47/A0A0A9Z778_LYGHE Neither inactivation nor afterpotential protein C OS=Lygus hesperus GN=ninaC_1 PE=4 SV=1	SM00015/0.0046/Short calmodulin-binding motif containing conserved Ile and Gln residues.
Bta13310	gi|766925460|ref|XP_011494626.1|/4.03183e-91/PREDICTED: 40S ribosomal protein S15 [Ceratosolen solmsi marchali]	Q945U1/2e-81/RS15_ELAOL 40S ribosomal protein S15 OS=Elaeis oleifera GN=RPS15 PE=2 SV=1	hst:105186610/3e-90/40S ribosomal protein S15; K02958 small subunit ribosomal protein S15e	SPCC1393.03/5e-74/---	Q4GXQ6/1e-90/Q4GXQ6_SCALT Ribosomal protein S15e OS=Scarabaeus laticollis GN=rpS15e PE=2 SV=1	PTHR11880/2.7E-102/--
Bta08939	gi|929357637|ref|XP_014088086.1|/5.28001e-82/PREDICTED: probable complex I intermediate-associated protein 30, mitochondrial [Bactrocera oleae]	Q9VAI1/5e-83/CIA30_DROME Complex I intermediate-associated protein 30, mitochondrial OS=Drosophila melanogaster GN=CIA30 PE=2 SV=1	aag:AaeL_AAEL014201/2e-82/AAEL014201-PA; K18159 NADH dehydrogenase [ubiquinone] 1 alpha subcomplex assembly factor 1	NA	Q16H07/3e-82/Q16H07_AEDAE AAEL014201-PA OS=Aedes aegypti GN=AAEL014201 PE=4 SV=1	PF08547/2.0E-36/Complex I intermediate-associated protein 30 (CIA30)
Bta00114	gi|646692868|gb|KDR07554.1|/3.35018e-125/60S ribosomal protein L10a [Zootermopsis nevadensis]	Q963B6/2e-120/RL10A_SPOFR 60S ribosomal protein L10a OS=Spodoptera frugiperda GN=RpL10A PE=2 SV=1	tca:664459/2e-122/60S ribosomal protein L10a; K02865 large subunit ribosomal protein L10Ae	SPCC1183.08c/8e-87/---	A0A067QR95/8e-126/A0A067QR95_ZOONE 60S ribosomal protein L10a OS=Zootermopsis nevadensis GN=L798_02944 PE=4 SV=1	PTHR23105:SF54/1.7E-132/--
Bta01704	gi|619831236|gb|AHY18682.1|/0/R2D2 [Bemisia tabaci]	Q4V8C7/3e-63/PRKRA_RAT Interferon-inducible double-stranded RNA-dependent protein kinase activator A OS=Rattus norvegicus GN=Prkra PE=1 SV=1	hst:105192198/3e-128/probable RISC-loading complex subunit BRAFLDRAFT_242885; K18420 RISC-loading complex subunit TARBP2	NA	A0A067ZUY0/0.0/A0A067ZUY0_BEMTA R2D2 OS=Bemisia tabaci PE=2 SV=1	PF00035/2.7E-12/Double-stranded RNA binding motif
Bta01820	gi|641657532|ref|XP_008180383.1|/0/PREDICTED: glutamate receptor ionotropic, kainate 2-like isoform X1 [Acyrthosiphon pisum] &gt;gnl|BL_ORD_ID|2249540 PREDICTED: glutamate receptor ionotropic, kainate 2-like isoform X2 [Acyrthosiphon pisum]	Q13003/0.0/GRIK3_HUMAN Glutamate receptor ionotropic, kainate 3 OS=Homo sapiens GN=GRIK3 PE=2 SV=3	api:103308562/0.0/glutamate receptor ionotropic, kainate 2; K05313 glutamate receptor, ionotropic, invertebrate	NA	T1H862/0.0/T1H862_RHOPR Uncharacterized protein OS=Rhodnius prolixus PE=4 SV=1	PF00060/1.0E-50/Ligand-gated ion channel
Bta01858	gi|817074385|ref|XP_012259379.1|/1.21517e-89/PREDICTED: 40S ribosomal protein S13 [Athalia rosae] &gt;gnl|BL_ORD_ID|645268 PREDICTED: 40S ribosomal protein S13 [Neodiprion lecontei]	P62278/9e-89/RS13_RAT 40S ribosomal protein S13 OS=Rattus norvegicus GN=Rps13 PE=1 SV=2	bmor:778455/3e-87/RpS13; ribosomal protein S13; K02953 small subunit ribosomal protein S13e	YDR064w/9e-75/---	R4WR51/3e-89/R4WR51_9HEMI Ribosomal protein S13 OS=Riptortus pedestris PE=2 SV=1	PTHR11885/3.8E-115/--
Bta08270	gi|662184870|ref|XP_008474184.1|/0/PREDICTED: 5&apos;-AMP-activated serine/threonine-protein kinase catalytic subunit alpha-like [Diaphorina citri]	Q9H0K1/2e-175/SIK2_HUMAN Serine/threonine-protein kinase SIK2 OS=Homo sapiens GN=SIK2 PE=1 SV=1	tca:658197/0.0/serine/threonine-protein kinase SIK2; K16311 serine/threonine-protein kinase SIK2 [EC:2.7.11.1]	SPAC14C4.03/3e-37/---	A0A0A9YUK9/0.0/A0A0A9YUK9_LYGHE Serine/threonine-protein kinase SIK2 OS=Lygus hesperus GN=Sik2_1 PE=4 SV=1	PTHR24343/1.6E-242/--
Bta12746	gi|662186329|ref|XP_008481602.1|/6.84876e-39/PREDICTED: acyl-CoA Delta(11) desaturase-like, partial [Diaphorina citri]	Q6US81/4e-33/ACO11_SPOLI Acyl-CoA Delta(11) desaturase OS=Spodoptera littoralis PE=1 SV=1	api:100168230/5e-37/(11Z)-hexadec-11-enoyl-CoA conjugase; K00507 stearoyl-CoA desaturase (Delta-9 desaturase) [EC:1.14.19.1]	YGL055w_1/1e-23/---	J9K7R2/9e-37/J9K7R2_ACYPI Uncharacterized protein OS=Acyrthosiphon pisum GN=LOC100168230 PE=3 SV=1	PF00487/6.0E-7/Fatty acid desaturase
Bta05553	gi|339896283|gb|AEK21827.1|/0/cytochrome P450 [Bemisia tabaci]	Q9V4U7/9e-93/C6A14_DROME Probable cytochrome P450 6a14 OS=Drosophila melanogaster GN=Cyp6a14 PE=3 SV=2	tca:658388/6e-107/CYP6BR1; cytochrome P450 6BR1; K14999 cytochrome P450 family 6 [EC:1.14.-.-]	BH0579/6e-27/---	G1FCE0/0.0/G1FCE0_BEMTA Cytochrome P450 OS=Bemisia tabaci GN=CYP6CX4 PE=2 SV=1	PR00385/8.8E-9/P450 superfamily signature
Bta05182	gi|665797019|ref|XP_008546321.1|/2.93419e-43/PREDICTED: homeobox protein abdominal-B-like isoform X2 [Microplitis demolitor]	P09087/2e-31/ABDB_DROME Homeobox protein abdominal-B OS=Drosophila melanogaster GN=Abd-B PE=1 SV=3	hst:105188903/6e-41/homeobox protein abdominal-B-like; K09300 homeobox protein abdominal-B and related proteins	ECU03g1170/8e-07/---	A0A0A9YMH5/9e-40/A0A0A9YMH5_LYGHE Homeobox protein abdominal-B OS=Lygus hesperus GN=Abd-B PE=4 SV=1	PTHR24326:SF222/4.0E-44/--
Bta10193	gi|1000214304|gb|KXJ83621.1|/3.80238e-33/hypothetical protein RP20_CCG003848 [Aedes albopictus]	Q964T1/7e-23/CP4CU_BLAGE Cytochrome P450 4c21 OS=Blattella germanica GN=CYP4C21 PE=2 SV=1	aag:AaeL_AAEL012766/2e-33/CYP325G2; AAEL012766-PA; K15007 cytochrome P450 family 313 [EC:1.14.-.-]	NA	Q16L49/4e-33/Q16L49_AEDAE AAEL012766-PA OS=Aedes aegypti GN=CYP325G2 PE=3 SV=1	PTHR24291/2.2E-42/--
Bta10221	gi|936600867|ref|XP_014214089.1|/5.44016e-132/PREDICTED: multiple epidermal growth factor-like domains protein 10 isoform X1 [Copidosoma floridanum]	A0JM12/2e-47/MEG10_XENTR Multiple epidermal growth factor-like domains protein 10 OS=Xenopus tropicalis GN=megf10 PE=2 SV=1	hmg:100209451/1e-30/multiple epidermal growth factor-like domains protein 10; K02258 cytochrome c oxidase assembly protein subunit 11	NA	K7IR16/2e-132/K7IR16_NASVI Uncharacterized protein OS=Nasonia vitripennis GN=LOC100122720 PE=4 SV=1	PS01186/-/EGF-like domain signature 2.
Bta15330	gi|339896231|gb|AEK21801.1|/7.68123e-151/cytochrome P450 [Bemisia tabaci]	P29981/5e-59/CP4C1_BLADI Cytochrome P450 4C1 OS=Blaberus discoidalis GN=CYP4C1 PE=2 SV=1	gfr:102033190/4e-66/cytochrome P450 4V2; K07427 cytochrome P450 family 4 subfamily V	BS_yetO_1/1e-08/---	G1FCB4/2e-151/G1FCB4_BEMTA Cytochrome P450 (Fragment) OS=Bemisia tabaci GN=CYP4CS3 PE=2 SV=1	PTHR24291:SF56/3.2E-104/--
Bta15357	gi|21314075|gb|AAM44088.1|/0/left-right dynein protein, partial [Gallus gallus]	Q69Z23/0.0/DYH17_MOUSE Dynein heavy chain 17, axonemal OS=Mus musculus GN=Dnah17 PE=1 SV=2	crg:105328728/0.0/dynein beta chain, ciliary-like; K10408 dynein heavy chain, axonemal	YKR054c/3e-40/---	Q8JGT3/0.0/Q8JGT3_CHICK Left-right dynein protein (Fragment) OS=Gallus gallus GN=LRD PE=2 SV=1	PF08393/1.2E-77/Dynein heavy chain, N-terminal region 2
Bta00388	gi|939278933|ref|XP_014260028.1|/0/PREDICTED: protein timeless isoform X2 [Cimex lectularius]	P49021/5e-123/TIM_DROME Protein timeless OS=Drosophila melanogaster GN=tim PE=1 SV=3	tca:657878/0.0/Tim; timeless; K12074 timeless	NA	T1HVD8/0.0/T1HVD8_RHOPR Uncharacterized protein OS=Rhodnius prolixus PE=4 SV=2	PTHR22940/5.1E-224/--
Bta12514	gi|939656710|ref|XP_014276703.1|/2.04849e-135/PREDICTED: cytochrome c1, heme protein, mitochondrial [Halyomorpha halys]	P00125/2e-104/CY1_BOVIN Cytochrome c1, heme protein, mitochondrial OS=Bos taurus GN=CYC1 PE=1 SV=2	mde:101899786/5e-124/cytochrome c1, heme protein, mitochondrial; K00413 ubiquinol-cytochrome c reductase cytochrome c1 subunit	YOR065w/2e-85/---	R4FNH7/1e-137/R4FNH7_RHOPR Uncharacterized protein OS=Rhodnius prolixus PE=2 SV=1	PTHR10266/6.4E-151/--
Bta04237	gi|939252864|ref|XP_014246082.1|/1.02424e-23/PREDICTED: uncharacterized protein LOC106664664 isoform X2 [Cimex lectularius]	Q7ZYA5/2e-08/PRKAA_XENLA Interferon-inducible double-stranded RNA-dependent protein kinase activator A homolog A OS=Xenopus laevis GN=prkra-a PE=2 SV=1	bter:100645630/1e-08/probable RISC-loading complex subunit BRAFLDRAFT_242885; K18420 RISC-loading complex subunit TARBP2	NA	J9M7C9/1e-20/J9M7C9_ACYPI Uncharacterized protein OS=Acyrthosiphon pisum PE=4 SV=2	PS50137/12.402/Double stranded RNA-binding domain (dsRBD) profile.
Bta14795	gi|939278776|ref|XP_014259945.1|/0/PREDICTED: aryl hydrocarbon receptor nuclear translocator homolog [Cimex lectularius]	O15945/0.0/ARNT_DROME Aryl hydrocarbon receptor nuclear translocator homolog OS=Drosophila melanogaster GN=tgo PE=1 SV=3	tca:658988/0.0/aryl hydrocarbon receptor nuclear translocator homolog; K09097 aryl hydrocarbon receptor nuclear translocator	all0219_1/1e-09/---	T1HJX9/0.0/T1HJX9_RHOPR Uncharacterized protein (Fragment) OS=Rhodnius prolixus PE=4 SV=1	PS50888/15.98/Myc-type, basic helix-loop-helix (bHLH) domain profile.
Bta12068	gi|91084673|ref|XP_968064.1|/8.12795e-121/PREDICTED: 40S ribosomal protein S3a [Tribolium castaneum] &gt;gnl|BL_ORD_ID|688599 hypothetical protein TcasGA2_TC015539 [Tribolium castaneum]	Q5G5C4/6e-123/RS3A_PERAM 40S ribosomal protein S3a OS=Periplaneta americana GN=Parcxpwex01 PE=2 SV=1	tca:656438/1e-121/40S ribosomal protein S3a; K02984 small subunit ribosomal protein S3Ae	YLR441c/3e-83/---	I3VPB6/4e-122/I3VPB6_CTEFE 40S ribosomal protein S3A (Fragment) OS=Ctenocephalides felis PE=2 SV=1	PF01015/2.7E-93/Ribosomal S3Ae family
Bta12106	gi|646712344|gb|KDR17126.1|/1.58486e-86/Photoreceptor-specific nuclear receptor [Zootermopsis nevadensis]	P70052/3e-42/NR2E1_XENLA Nuclear receptor subfamily 2 group E member 1 OS=Xenopus laevis GN=nr2e1 PE=2 SV=1	tca:103314938/3e-72/nuclear receptor subfamily 2 group E member 1; K08709 nuclear receptor, other families, insect	NA	A0A067R2H8/4e-87/A0A067R2H8_ZOONE Photoreceptor-specific nuclear receptor OS=Zootermopsis nevadensis GN=L798_08383 PE=3 SV=1	PTHR24083:SF87/2.6E-65/--
Bta06662	gi|985394271|ref|XP_015364527.1|/1.0879e-95/PREDICTED: homeobox protein Nkx-6.1-like [Diuraphis noxia]	Q9C056/9e-58/NKX62_HUMAN Homeobox protein Nkx-6.2 OS=Homo sapiens GN=NKX6-2 PE=2 SV=2	api:100158950/1e-96/homeobox protein Nkx-6.1; K09350 homeobox protein Nkx-6.2	YDL106c/4e-07/---	J9JJN2/3e-96/J9JJN2_ACYPI Uncharacterized protein OS=Acyrthosiphon pisum GN=LOC100160751 PE=4 SV=2	PTHR24340/3.7E-80/--
Bta10590	gi|936560222|ref|XP_014207327.1|/1.35112e-22/PREDICTED: cytochrome b-c1 complex subunit 8 [Copidosoma floridanum] &gt;gnl|BL_ORD_ID|2308683 PREDICTED: cytochrome b-c1 complex subunit 8 [Copidosoma floridanum]	Q9CQ69/8e-20/QCR8_MOUSE Cytochrome b-c1 complex subunit 8 OS=Mus musculus GN=Uqcrq PE=1 SV=3	cmk:103177334/1e-21/cytochrome b-c1 complex subunit 8; K00418 ubiquinol-cytochrome c reductase subunit 8	NA	A0A0B7B1F4/3e-23/A0A0B7B1F4_9EUPU Uncharacterized protein OS=Arion vulgaris GN=ORF152093 PE=4 SV=1	PD331499/8.0E-15/COMPLEX REDUCTASE C UBIQUINOL-CYTOCHROME UBIQUINONE-BINDING III QP-C SUBUNIT ELECTRON MEMBRANE
Bta10611	gi|662192759|ref|XP_008469251.1|/4.84614e-20/PREDICTED: uncharacterized protein DDB_G0288805 [Diaphorina citri]	P90789/1e-12/NDUB7_CAEEL NADH dehydrogenase [ubiquinone] 1 beta subcomplex subunit 7 OS=Caenorhabditis elegans GN=D2030.4 PE=3 SV=1	dya:Dyak_GE17161/3e-20/Dyak_CG5548, dyak_GLEANR_18515; GE17161 gene product from transcript GE17161-RA; K03963 NADH dehydrogenase (ubiquinone) 1 beta subcomplex subunit 7	NA	Q6XHM6/6e-20/Q6XHM6_DROYA GE17161 (Fragment) OS=Drosophila yakuba GN=Dyak\GE17161 PE=2 SV=1	PF05676/1.6E-20/NADH-ubiquinone oxidoreductase B18 subunit (NDUFB7)
Bta07363	gi|755948302|ref|XP_011300735.1|/2.02376e-69/PREDICTED: 60S ribosomal protein L18a [Fopius arisanus]	P41093/3e-68/RL18A_DROME 60S ribosomal protein L18a OS=Drosophila melanogaster GN=RpL18A PE=1 SV=1	api:100145820/4e-70/Rpl18a; ribosomal protein L18A; K02882 large subunit ribosomal protein L18Ae	YMR242c/4e-55/---	Q1ZZQ9/7e-70/Q1ZZQ9_ACYPI 60S ribosomal protein L18a OS=Acyrthosiphon pisum GN=ACYPI000062 PE=2 SV=1	PF01775/2.1E-50/Ribosomal L18ae/LX protein domain
Bta07399	gi|662202583|ref|XP_008474593.1|/0/PREDICTED: uncharacterized protein LOC103511644 [Diaphorina citri]	Q5DU57/1e-147/SPT13_MOUSE Spermatogenesis-associated protein 13 OS=Mus musculus GN=Spata13 PE=1 SV=2	bim:100744098/0.0/uncharacterized LOC100744098; K05769 Rho guanine nucleotide exchange factor 4/29	SPCC645.07/1e-16/---	A0A0L7QZQ3/0.0/A0A0L7QZQ3_9HYME Spermatogenesis-associated protein 13 OS=Habropoda laboriosa GN=WH47_02035 PE=4 SV=1	PS00741/-/Dbl homology (DH) domain signature.
Bta02282	gi|733604582|dbj|BAQ02358.1|/2.83425e-98/sugar transporter [Nilaparvata lugens]	B0WC46/2e-61/TRET1_CULQU Facilitated trehalose transporter Tret1 OS=Culex quinquefasciatus GN=Tret1 PE=3 SV=1	api:100165275/1e-79/facilitated trehalose transporter Tret1; K08145 MFS transporter, SP family, solute carrier family 2 (facilitated glucose transporter), member 8	CAC1339/1e-30/---	A0A0A8J8J2/6e-99/A0A0A8J8J2_NILLU Sugar transporter OS=Nilaparvata lugens GN=NlST PE=2 SV=1	PS00217/-/Sugar transport proteins signature 2.
Bta02415	gi|408724261|gb|AFU86448.1|/6.34279e-70/cytochrome P450 CYP417B1 [Laodelphax striatella] &gt;gnl|BL_ORD_ID|1994624 cytochrome P450 [Laodelphax striatella]	Q9DBW0/2e-51/CP4V2_MOUSE Cytochrome P450 4V2 OS=Mus musculus GN=Cyp4v2 PE=1 SV=1	cqu:CpipJ_CPIJ015957/9e-66/cytochrome P450 4A7; K15007 cytochrome P450 family 313 [EC:1.14.-.-]	Cj1411c/2e-29/---	K4JRV9/1e-70/K4JRV9_LAOST Cytochrome P450 OS=Laodelphax striatella GN=CYP417B1 PE=2 SV=1	PF00067/2.5E-76/Cytochrome P450
Bta11863	gi|193669080|ref|XP_001943832.1|/1.83876e-121/PREDICTED: facilitated trehalose transporter Tret1-like [Acyrthosiphon pisum]	A5LGM7/2e-57/TRET1_POLVA Facilitated trehalose transporter Tret1 OS=Polypedilum vanderplanki GN=Tret1 PE=1 SV=1	bmor:101741931/3e-85/facilitated trehalose transporter Tret1-like; K08145 MFS transporter, SP family, solute carrier family 2 (facilitated glucose transporter), member 8	Cgl0181/4e-21/---	J9JKV4/4e-122/J9JKV4_ACYPI Uncharacterized protein OS=Acyrthosiphon pisum GN=LOC100169620 PE=4 SV=1	PTHR23500/5.1E-116/--
Bta11865	gi|193697617|ref|XP_001943575.1|/1.02253e-103/PREDICTED: facilitated trehalose transporter Tret1-like isoform X1 [Acyrthosiphon pisum] &gt;gnl|BL_ORD_ID|290203 PREDICTED: facilitated trehalose transporter Tret1-like isoform X2 [Acyrthosiphon pisum]	A5LGM7/8e-48/TRET1_POLVA Facilitated trehalose transporter Tret1 OS=Polypedilum vanderplanki GN=Tret1 PE=1 SV=1	tca:662848/1e-74/Gr107; gustatory receptor Gr107; K08145 MFS transporter, SP family, solute carrier family 2 (facilitated glucose transporter), member 8	Cgl0181/5e-17/---	J9JZI7/2e-104/J9JZI7_ACYPI Uncharacterized protein OS=Acyrthosiphon pisum GN=LOC100167026 PE=4 SV=1	PF00083/1.1E-45/Sugar (and other) transporter
Bta07752	gi|187123200|ref|NP_001119649.1|/1.54192e-26/chemosensory protein-like precursor [Acyrthosiphon pisum] &gt;gnl|BL_ORD_ID|536679 hypothetical protein [Acyrthosiphon pisum]	Q9W1C9/5e-14/PEB3_DROME Ejaculatory bulb-specific protein 3 OS=Drosophila melanogaster GN=PebIII PE=1 SV=2	NA	NA	B7TVG5/1e-26/B7TVG5_APHGO Chemosensory protein 5 OS=Aphis gossypii GN=CSP5 PE=2 SV=1	PF03392/3.8E-26/Insect pheromone-binding family, A10/OS-D
Bta02181	gi|985419312|ref|XP_015375161.1|/1.1964e-157/PREDICTED: facilitated trehalose transporter Tret1-like [Diuraphis noxia] &gt;gnl|BL_ORD_ID|1771382 PREDICTED: facilitated trehalose transporter Tret1-like [Diuraphis noxia] &gt;gnl|BL_ORD_ID|1771382 PREDICTED: facilitated trehalose transporter Tret1-like [Diuraphis noxia]	B0WC46/7e-102/TRET1_CULQU Facilitated trehalose transporter Tret1 OS=Culex quinquefasciatus GN=Tret1 PE=3 SV=1	api:100160486/3e-156/facilitated trehalose transporter Tret1; K08145 MFS transporter, SP family, solute carrier family 2 (facilitated glucose transporter), member 8	CAC1345/4e-43/---	J9JNG2/6e-156/J9JNG2_ACYPI Uncharacterized protein OS=Acyrthosiphon pisum PE=3 SV=1	PTHR23500/3.0E-156/--
Bta08286	gi|557767217|ref|XP_005183299.1|/3.47013e-118/PREDICTED: facilitated trehalose transporter Tret1-2 homolog [Musca domestica]	B0WC46/1e-87/TRET1_CULQU Facilitated trehalose transporter Tret1 OS=Culex quinquefasciatus GN=Tret1 PE=3 SV=1	mde:101892671/4e-119/facilitated trehalose transporter Tret1-2 homolog; K08145 MFS transporter, SP family, solute carrier family 2 (facilitated glucose transporter), member 8	CAC1339/1e-41/---	T1PCW2/5e-119/T1PCW2_MUSDO Sugar (And other) transporter OS=Musca domestica PE=2 SV=1	PS50850/30.583/Major facilitator superfamily (MFS) profile.
Bta08398	gi|939250441|ref|XP_014244782.1|/4.23009e-70/PREDICTED: scavenger receptor class B member 1-like isoform X1 [Cimex lectularius]	Q07969/2e-26/CD36_RAT Platelet glycoprotein 4 OS=Rattus norvegicus GN=Cd36 PE=1 SV=3	api:100166719/3e-53/lysosome membrane protein 2; K13885 scavenger receptor class B, member 1	NA	T1HG69/6e-68/T1HG69_RHOPR Uncharacterized protein (Fragment) OS=Rhodnius prolixus PE=4 SV=1	PR01609/3.3E-7/Adhesion molecule CD36 family signature
Bta01630	gi|998503127|ref|XP_015511656.1|/1.17691e-166/PREDICTED: testis-specific serine/threonine-protein kinase 4-like [Neodiprion lecontei]	Q9D411/3e-94/TSSK4_MOUSE Testis-specific serine/threonine-protein kinase 4 OS=Mus musculus GN=Tssk4 PE=2 SV=1	bmor:101746605/1e-158/testis-specific serine/threonine-protein kinase 3-like; K08811 testis-specific serine kinase [EC:2.7.11.1]	YAL017w_2/7e-32/---	H9J3E1/1e-158/H9J3E1_BOMMO Uncharacterized protein OS=Bombyx mori GN=LOC101746605 PE=4 SV=1	PS00107/-/Protein kinases ATP-binding region signature.
Bta09476	gi|662225934|ref|XP_008487402.1|/5.43823e-97/PREDICTED: 40S ribosomal protein S7-like [Diaphorina citri] &gt;gnl|BL_ORD_ID|141117 putative ribosomal protein S7e [Diaphorina citri]	P33514/6e-96/RS7_ANOGA 40S ribosomal protein S7 OS=Anopheles gambiae GN=RpS7 PE=2 SV=2	aec:105149172/2e-96/40S ribosomal protein S7; K02993 small subunit ribosomal protein S7e	NA	F4WTX0/3e-96/F4WTX0_ACREC 40S ribosomal protein S7 OS=Acromyrmex echinatior GN=G5I_09322 PE=4 SV=1	PF01251/3.9E-79/Ribosomal protein S7e
Bta00021	gi|939632378|ref|XP_014284700.1|/3.59879e-156/PREDICTED: gamma-soluble NSF attachment protein-like [Halyomorpha halys]	Q9CWZ7/2e-66/SNAG_MOUSE Gamma-soluble NSF attachment protein OS=Mus musculus GN=Napg PE=1 SV=1	tca:656177/1e-156/gamma-soluble NSF attachment protein; K21198 gamma-soluble NSF attachment protein	NA	A0A069DSW4/1e-157/A0A069DSW4_9HEMI Protein required for fusion of vesicles in vesicular transport gamma-snap OS=Panstrongylus megistus PE=2 SV=1	PF14938/9.8E-24/Soluble NSF attachment protein, SNAP
Bta06303	gi|612133837|gb|AHW85282.1|/6.59701e-107/insulin-like growth factor [Bemisia tabaci]	P15131/5e-09/LIRP_LOCMI LIRP OS=Locusta migratoria PE=1 SV=2	cfo:105257206/1e-08/LIRP; K04526 insulin	NA	X5FVZ7/1e-107/X5FVZ7_BEMTA Insulin-like growth factor OS=Bemisia tabaci PE=2 SV=1	PR00276/3.5E-7/Insulin family signature
Bta06607	gi|822882772|emb|CEH19764.1|/3.18138e-84/Cs-six4 [Cupiennius salei]	Q61321/1e-76/SIX4_MOUSE Homeobox protein SIX4 OS=Mus musculus GN=Six4 PE=1 SV=1	aec:105154295/2e-84/homeobox protein six1; K15615 homeobox protein SIX4	NA	A0A0F7TCR8/7e-85/A0A0F7TCR8_CUPSA Cs-six4 OS=Cupiennius salei GN=Cs-six4 PE=2 SV=1	PS50071/13.88/'Homeobox' domain profile.
Bta09261	gi|662192186|ref|XP_008468941.1|/2.02391e-68/PREDICTED: 40S ribosomal protein S26 [Diaphorina citri]	Q9GT45/8e-63/RS26_ANOGA 40S ribosomal protein S26 OS=Anopheles gambiae GN=RpS26 PE=3 SV=2	api:100145849/5e-68/Rps26; ribosomal protein S26; K02976 small subunit ribosomal protein S26e	SPAC1805.11c/5e-49/---	Q201Z2/9e-68/Q201Z2_ACYPI Uncharacterized protein OS=Acyrthosiphon pisum GN=ACYPI000091 PE=2 SV=1	PTHR12538/2.4E-77/--
Bta07457	gi|662214251|ref|XP_008480950.1|/1.76129e-88/PREDICTED: serine/arginine repetitive matrix protein 1-like [Diaphorina citri]	Q5ZMJ9/9e-57/SRRM1_CHICK Serine/arginine repetitive matrix protein 1 OS=Gallus gallus GN=SRRM1 PE=2 SV=1	hst:105186270/1e-76/serine/arginine repetitive matrix protein 1; K13171 serine/arginine repetitive matrix protein 1	NA	T1HRG1/8e-88/T1HRG1_RHOPR Uncharacterized protein OS=Rhodnius prolixus PE=4 SV=1	PS51025/42.586/PWI domain profile.
Bta12861	gi|121543794|gb|ABM55562.1|/7.92843e-51/ribosomal protein L37A-like protein [Maconellicoccus hirsutus]	Q9VMU4/1e-47/RL37A_DROME 60S ribosomal protein L37a OS=Drosophila melanogaster GN=RpL37A PE=1 SV=3	api:100144901/1e-50/Rpl37a; ribosomal protein L37A; K02921 large subunit ribosomal protein L37Ae	YPR043w/2e-38/---	A2I3Z3/2e-51/A2I3Z3_MACHI Ribosomal protein L37A-like protein OS=Maconellicoccus hirsutus PE=2 SV=1	PF01780/5.8E-41/Ribosomal L37ae protein family
Bta12977	gi|733604578|dbj|BAQ02356.1|/2.08897e-117/sugar transporter [Nilaparvata lugens]	A5LGM7/2e-33/TRET1_POLVA Facilitated trehalose transporter Tret1 OS=Polypedilum vanderplanki GN=Tret1 PE=1 SV=1	api:100165275/3e-93/facilitated trehalose transporter Tret1; K08145 MFS transporter, SP family, solute carrier family 2 (facilitated glucose transporter), member 8	sll0771/2e-22/---	A0A0A8JAE9/5e-118/A0A0A8JAE9_NILLU Sugar transporter OS=Nilaparvata lugens GN=NlST PE=2 SV=1	PS00217/-/Sugar transport proteins signature 2.
Bta12979	gi|733604578|dbj|BAQ02356.1|/3.87947e-102/sugar transporter [Nilaparvata lugens]	P93051/3e-28/ERDL7_ARATH Sugar transporter ERD6-like 7 OS=Arabidopsis thaliana GN=At2g48020 PE=2 SV=2	api:100165275/1e-82/facilitated trehalose transporter Tret1; K08145 MFS transporter, SP family, solute carrier family 2 (facilitated glucose transporter), member 8	sll0771/6e-21/---	A0A0A8JAE9/9e-103/A0A0A8JAE9_NILLU Sugar transporter OS=Nilaparvata lugens GN=NlST PE=2 SV=1	PS00217/-/Sugar transport proteins signature 2.
Bta12961	NA	NA	NA	NA	NA	PF02285/1.7E-7/Cytochrome oxidase c subunit VIII
Bta01266	gi|939272920|ref|XP_014256768.1|/0/PREDICTED: Down syndrome cell adhesion molecule-like protein Dscam2 [Cimex lectularius]	Q9VS29/0.0/DSCL_DROME Down syndrome cell adhesion molecule-like protein Dscam2 OS=Drosophila melanogaster GN=Dscam2 PE=2 SV=3	sko:100379086/0.0/Down syndrome cell adhesion molecule-like; K06767 Down syndrome cell adhesion molecule	NA	A0A067QTQ1/0.0/A0A067QTQ1_ZOONE Down syndrome cell adhesion molecule-like protein (Fragment) OS=Zootermopsis nevadensis GN=L798_01377 PE=4 SV=1	PS50835/12.223/Ig-like domain profile.
Bta09425	gi|936705526|ref|XP_014230729.1|/0/PREDICTED: casein kinase II subunit alpha [Trichogramma pretiosum] &gt;gnl|BL_ORD_ID|2359406 PREDICTED: casein kinase II subunit alpha [Trichogramma pretiosum] &gt;gnl|BL_ORD_ID|2359406 PREDICTED: casein kinase II subunit alpha [Trichogramma pretiosum] &gt;gnl|BL_ORD_ID|2359406 PREDICTED: casein kinase II subunit alpha [Trichogramma pretiosum]	O76484/0.0/CSK2A_SPOFR Casein kinase II subunit alpha OS=Spodoptera frugiperda PE=2 SV=1	cfo:105256631/0.0/casein kinase II subunit alpha; K03097 casein kinase II subunit alpha [EC:2.7.11.1]	SPAC1687.15/6e-39/---	A0A067RQK2/0.0/A0A067RQK2_ZOONE Casein kinase II subunit alpha OS=Zootermopsis nevadensis GN=L798_03048 PE=4 SV=1	SM00220/4.2E-72/Serine/Threonine protein kinases, catalytic domain
Bta06048	gi|339896237|gb|AEK21804.1|/1.92363e-95/cytochrome P450 [Bemisia tabaci]	O61387/1e-49/CP6B7_HELAM Cytochrome P450 6B7 OS=Helicoverpa armigera GN=CYP6B7 PE=2 SV=1	tca:659136/4e-58/CYP345A1; cytochrome P450 345A1; K14999 cytochrome P450 family 6 [EC:1.14.-.-]	VNG0422G/8e-23/---	G1FCB7/4e-96/G1FCB7_BEMTA Cytochrome P450 (Fragment) OS=Bemisia tabaci GN=CYP402C2 PE=2 SV=1	PR00385/7.1E-6/P450 superfamily signature
Bta06070	gi|939239206|ref|XP_014262317.1|/7.16487e-74/PREDICTED: 60S ribosomal protein L24 [Cimex lectularius]	Q9VJY6/2e-68/RL24_DROME 60S ribosomal protein L24 OS=Drosophila melanogaster GN=RpL24 PE=1 SV=1	cfo:105257466/2e-72/60S ribosomal protein L24; K02896 large subunit ribosomal protein L24e	SPAC6G9.09c/5e-36/---	W4VT60/4e-72/W4VT60_ATTCE Uncharacterized protein OS=Atta cephalotes PE=4 SV=1	PF01246/1.1E-30/Ribosomal protein L24e
Bta10175	gi|501296921|dbj|BAN21056.1|/9.58744e-22/NADH ubiquinone oxidoreductase B15 [Riptortus pedestris]	NA	api:100165200/1e-21/NADH dehydrogenase [ubiquinone] 1 beta subcomplex subunit 4-like; K03960 NADH dehydrogenase (ubiquinone) 1 beta subcomplex subunit 4	NA	R4G4D9/1e-22/R4G4D9_RHOPR Uncharacterized protein OS=Rhodnius prolixus PE=2 SV=1	PF07225/1.6E-9/NADH-ubiquinone oxidoreductase B15 subunit (NDUFB4)
Bta06180	gi|987391111|gb|AMD82868.1|/1.65212e-112/odorant-binding protein 8 [Bemisia tabaci]	NA	NA	NA	W8E901/4e-25/W8E901_APHGL Odorant binding protein 8 OS=Aphis glycines GN=OBP8 PE=2 SV=1	SM00708/2.8E-5/Insect pheromone/odorant binding protein domains.
Bta06475	gi|340724772|ref|XP_003400755.1|/7.50351e-84/PREDICTED: 60S ribosomal protein L23 [Bombus terrestris] &gt;gnl|BL_ORD_ID|1709373 PREDICTED: 60S ribosomal protein L23 [Bombus impatiens] &gt;gnl|BL_ORD_ID|1709373 PREDICTED: 60S ribosomal protein L23-like [Orussus abietinus]	P48159/4e-85/RL23_DROME 60S ribosomal protein L23 OS=Drosophila melanogaster GN=RpL23 PE=1 SV=2	bter:100643421/9e-85/60S ribosomal protein L23; K02894 large subunit ribosomal protein L23e	SPCC1322.11/1e-72/---	R4UVH2/2e-84/R4UVH2_COPFO 60S ribosomal protein L23 OS=Coptotermes formosanus PE=2 SV=1	PF00238/1.1E-35/Ribosomal protein L14p/L23e
Bta03525	gi|646702544|gb|KDR11691.1|/2.80821e-62/hypothetical protein L798_14186, partial [Zootermopsis nevadensis]	Q8IQ56/4e-50/TMM11_DROME Transmembrane protein 11 homolog, mitochondrial OS=Drosophila melanogaster GN=Pmi PE=1 SV=3	NA	NA	A0A067QQP7/6e-63/A0A067QQP7_ZOONE Uncharacterized protein (Fragment) OS=Zootermopsis nevadensis GN=L798_14186 PE=4 SV=1	PTHR15099/7.7E-73/--
Bta05849	gi|506965820|gb|AGM32262.1|/1.74663e-103/actin-depolymerizing factor 1 [Coptotermes formosanus]	P45594/6e-99/CADF_DROME Cofilin/actin-depolymerizing factor homolog OS=Drosophila melanogaster GN=tsr PE=1 SV=1	bmor:100101180/4e-101/actin-depolymerizing factor 1; K05765 cofilin	NA	R4V0V1/4e-104/R4V0V1_COPFO Actin-depolymerizing factor 1 OS=Coptotermes formosanus PE=2 SV=1	PS51263/33.868/ADF-H domain profile.
Bta00264	gi|943953349|ref|XP_014359563.1|/3.1178e-23/PREDICTED: glutathione S-transferase 1, isoform D-like [Papilio machaon] &gt;gnl|BL_ORD_ID|1855241 PREDICTED: glutathione S-transferase 1, isoform D-like [Papilio machaon] &gt;gnl|BL_ORD_ID|1855241 Glutathione S-transferase 1, isoform D [Papilio machaon]	P46432/2e-17/GSTT3_MUSDO Glutathione S-transferase 3 OS=Musca domestica GN=Gst3 PE=2 SV=1	pxy:105384552/6e-22/glutathione S-transferase 1, isoform D-like; K00799 glutathione S-transferase [EC:2.5.1.18]	NA	A0A0N1IJ11/5e-23/A0A0N1IJ11_PAPXU Glutathione S-transferase 1, isoform D OS=Papilio xuthus GN=RR46_00131 PE=4 SV=1	PTHR11260:SF218/7.6E-18/--
Bta02215	gi|242012853|ref|XP_002427141.1|/0/mitogen-activated protein kinase ERK-A, putative [Pediculus humanus corporis] &gt;gnl|BL_ORD_ID|869059 mitogen-activated protein kinase ERK-A, putative [Pediculus humanus corporis]	Q17IE8/0.0/CDK8_AEDAE Cyclin-dependent kinase 8 OS=Aedes aegypti GN=Cdk8 PE=3 SV=2	pxy:105395890/0.0/cyclin-dependent kinase 8; K02208 cyclin-dependent kinase 8/11 [EC:2.7.11.22 2.7.11.23]	ECU02g1450/4e-41/---	A0A067R2B7/0.0/A0A067R2B7_ZOONE Cell division protein kinase 8 OS=Zootermopsis nevadensis GN=L798_09043 PE=4 SV=1	PF00069/2.6E-62/Protein kinase domain
Bta02543	gi|646704891|gb|KDR12850.1|/0/Tyrosine-protein kinase-like 7, partial [Zootermopsis nevadensis]	Q91048/0.0/PTK7_CHICK Inactive tyrosine-protein kinase 7 OS=Gallus gallus GN=PTK7 PE=2 SV=1	aec:105145288/0.0/tyrosine-protein kinase-like otk; K05127 PTK7 protein tyrosine kinase 7 [EC:2.7.10.1]	MYPU_6850/1e-19/---	A0A067QT27/0.0/A0A067QT27_ZOONE Receptor protein-tyrosine kinase (Fragment) OS=Zootermopsis nevadensis GN=L798_13155 PE=4 SV=1	PR00109/1.5E-21/Tyrosine kinase catalytic domain signature
Bta03783	gi|339896237|gb|AEK21804.1|/7.72593e-111/cytochrome P450 [Bemisia tabaci]	O61387/9e-47/CP6B7_HELAM Cytochrome P450 6B7 OS=Helicoverpa armigera GN=CYP6B7 PE=2 SV=1	cfo:105248829/8e-59/cytochrome P450 6k1-like; K14999 cytochrome P450 family 6 [EC:1.14.-.-]	VNG0422G/9e-28/---	G1FCB7/2e-111/G1FCB7_BEMTA Cytochrome P450 (Fragment) OS=Bemisia tabaci GN=CYP402C2 PE=2 SV=1	PR00463/6.8E-15/E-class P450 group I signature
Bta03784	gi|339896237|gb|AEK21804.1|/4.89676e-109/cytochrome P450 [Bemisia tabaci]	Q964R0/5e-50/CP6K1_BLAGE Cytochrome P450 6k1 OS=Blattella germanica GN=CYP6K1 PE=2 SV=1	cfo:105248829/2e-59/cytochrome P450 6k1-like; K14999 cytochrome P450 family 6 [EC:1.14.-.-]	VNG0422G/4e-27/---	G1FCB7/1e-109/G1FCB7_BEMTA Cytochrome P450 (Fragment) OS=Bemisia tabaci GN=CYP402C2 PE=2 SV=1	PS00086/-/Cytochrome P450 cysteine heme-iron ligand signature.
Bta04455	gi|717212742|gb|AIW79998.1|/1.29246e-121/cytochrome P450 CYP380C10 [Nilaparvata lugens]	P29981/6e-94/CP4C1_BLADI Cytochrome P450 4C1 OS=Blaberus discoidalis GN=CYP4C1 PE=2 SV=1	api:100167889/7e-118/cytochrome P450 4C1; K15001 cytochrome P450 family 4 [EC:1.14.-.-]	BH0579/4e-41/---	A0A0K0LBB9/3e-122/A0A0K0LBB9_NILLU Cytochrome P450 CYP380C10 OS=Nilaparvata lugens PE=2 SV=1	PTHR24291:SF56/3.8E-153/--
Bta04533	gi|817189258|ref|XP_012289231.1|/2.5428e-161/PREDICTED: protein Wnt-6 [Orussus abietinus]	P22727/3e-111/WNT6_MOUSE Protein Wnt-6 OS=Mus musculus GN=Wnt6 PE=1 SV=2	aec:105150855/1e-158/protein Wnt-6-like; K00445 wingless-type MMTV integration site family, member 6	NA	A0A088A2M8/9e-156/A0A088A2M8_APIME Protein Wnt OS=Apis mellifera GN=Wnt6 PE=3 SV=1	PR01349/2.2E-28/Wnt protein signature
Bta04655	gi|408724261|gb|AFU86448.1|/5.90385e-67/cytochrome P450 CYP417B1 [Laodelphax striatella] &gt;gnl|BL_ORD_ID|1994624 cytochrome P450 [Laodelphax striatella]	Q964T1/2e-51/CP4CU_BLAGE Cytochrome P450 4c21 OS=Blattella germanica GN=CYP4C21 PE=2 SV=1	tca:655001/2e-55/cytochrome P450 4C1; K15001 cytochrome P450 family 4 [EC:1.14.-.-]	AGc2890/3e-26/---	K4JRV9/1e-67/K4JRV9_LAOST Cytochrome P450 OS=Laodelphax striatella GN=CYP417B1 PE=2 SV=1	PF00067/3.0E-64/Cytochrome P450
Bta04589	gi|975096128|ref|XP_015262969.1|/9.88482e-15/PREDICTED: cytochrome c oxidase subunit 7C, mitochondrial [Gekko japonicus]	P17665/2e-16/COX7C_MOUSE Cytochrome c oxidase subunit 7C, mitochondrial OS=Mus musculus GN=Cox7c PE=1 SV=1	gja:107107225/1e-15/cytochrome c oxidase subunit 7C, mitochondrial; K02272 cytochrome c oxidase subunit 7c	NA	A0A060W7G5/4e-15/A0A060W7G5_ONCMY Uncharacterized protein OS=Oncorhynchus mykiss GN=GSONMT00064633001 PE=4 SV=1	PF02935/2.4E-16/Cytochrome c oxidase subunit VIIc
Bta04588	gi|817089035|ref|XP_012267362.1|/1.42149e-75/PREDICTED: vacuolar protein-sorting-associated protein 25 [Athalia rosae]	Q9BRG1/8e-56/VPS25_HUMAN Vacuolar protein-sorting-associated protein 25 OS=Homo sapiens GN=VPS25 PE=1 SV=1	bter:100645242/3e-74/vacuolar protein-sorting-associated protein 25; K12189 ESCRT-II complex subunit VPS25	NA	A0A0M9AAX0/5e-75/A0A0M9AAX0_9HYME Vacuolar protein-sorting-associated protein 25 OS=Melipona quadrifasciata GN=WN51_03849 PE=4 SV=1	PTHR13149/2.6E-79/--
Bta01702	gi|665806050|ref|XP_008551247.1|/7.14635e-102/PREDICTED: U3 small nucleolar ribonucleoprotein protein IMP3 [Microplitis demolitor]	Q3T0M3/2e-91/IMP3_BOVIN U3 small nucleolar ribonucleoprotein protein IMP3 OS=Bos taurus GN=IMP3 PE=2 SV=1	ame:551413/8e-102/U3 small nucleolar ribonucleoprotein protein IMP3; K14560 U3 small nucleolar ribonucleoprotein protein IMP3	YHR148w/9e-68/---	A0A088ASL5/4e-102/A0A088ASL5_APIME Uncharacterized protein OS=Apis mellifera GN=LOC551413 PE=4 SV=1	PTHR11831/2.8E-111/--
Bta01763	gi|170057531|ref|XP_001864525.1|/6.41744e-145/delta(9)-desaturase [Culex quinquefasciatus] &gt;gnl|BL_ORD_ID|1504744 delta(9)-desaturase [Culex quinquefasciatus]	Q6US81/4e-104/ACO11_SPOLI Acyl-CoA Delta(11) desaturase OS=Spodoptera littoralis PE=1 SV=1	cqu:CpipJ_CPIJ013750/8e-146/delta(9)-desaturase; K00507 stearoyl-CoA desaturase (Delta-9 desaturase) [EC:1.14.19.1]	YGL055w_1/2e-49/---	B0X4F3/1e-145/B0X4F3_CULQU Delta(9)-desaturase OS=Culex quinquefasciatus GN=CpipJ_CPIJ013750 PE=3 SV=1	PR00075/9.6E-60/Fatty acid desaturase family 1 signature
Bta06293	gi|939671945|ref|XP_014282551.1|/0/PREDICTED: DE-cadherin isoform X1 [Halyomorpha halys]	Q24298/0.0/CADE_DROME DE-cadherin OS=Drosophila melanogaster GN=shg PE=1 SV=2	adf:107335756/5e-76/protocadherin-like protein; K16506 protocadherin Fat 1/2/3	NA	T1I1G5/0.0/T1I1G5_RHOPR Uncharacterized protein (Fragment) OS=Rhodnius prolixus PE=4 SV=1	PS01186/-/EGF-like domain signature 2.
Bta15119	gi|339896259|gb|AEK21815.1|/0/cytochrome P450 [Bemisia tabaci]	Q964R0/7e-96/CP6K1_BLAGE Cytochrome P450 6k1 OS=Blattella germanica GN=CYP6K1 PE=2 SV=1	cqu:CpipJ_CPIJ016848/2e-100/cytochrome P450 93A3; K14999 cytochrome P450 family 6 [EC:1.14.-.-]	VNG0422G/2e-27/---	G1FCC8/0.0/G1FCC8_BEMTA Cytochrome P450 (Fragment) OS=Bemisia tabaci GN=CYP6EM1 PE=2 SV=1	PR00463/6.0E-18/E-class P450 group I signature
Bta13933	gi|219522036|ref|NP_001137200.1|/5.96056e-123/cytochrome P450 monooxygenase [Tribolium castaneum] &gt;gnl|BL_ORD_ID|700873 cytochrome P450 monooxygenase [Tribolium castaneum]	Q9V771/8e-104/C6A23_DROME Probable cytochrome P450 6a23 OS=Drosophila melanogaster GN=Cyp6a23 PE=2 SV=2	tca:655498/7e-124/CYP6BQ13; cytochrome P450 monooxygenase; K14999 cytochrome P450 family 6 [EC:1.14.-.-]	AGc2890/3e-36/---	B6E554/1e-123/B6E554_TRICA Cytochrome P450 monooxygenase OS=Tribolium castaneum PE=2 SV=1	PR00385/8.0E-13/P450 superfamily signature
Bta13934	gi|387158167|gb|AFJ54037.1|/3.62293e-52/chemosensory protein [Bemisia tabaci]	Q9W1C9/2e-25/PEB3_DROME Ejaculatory bulb-specific protein 3 OS=Drosophila melanogaster GN=PebIII PE=1 SV=2	nvi:100120782/6e-23/transcriptional adapter 2B-like; K15127 transcriptional adapter 2-beta	NA	I2BJ91/8e-53/I2BJ91_BEMTA Chemosensory protein OS=Bemisia tabaci PE=2 SV=1	PTHR11257/2.5E-37/--
Bta12080	gi|480310425|gb|AGJ76541.1|/4.15736e-106/glutathione S-transferase [Bemisia tabaci] &gt;gnl|BL_ORD_ID|592989 glutathione S-transferase [Bemisia tabaci]	O18598/3e-76/GST1_BLAGE Glutathione S-transferase OS=Blattella germanica PE=1 SV=3	api:100168850/7e-82/glutathione S-transferase-like; K04097 prostaglandin-H2 D-isomerase / glutathione transferase [EC:5.3.99.2 2.5.1.18]	NA	M9VAC6/9e-107/M9VAC6_BEMTA Glutathione S-transferase OS=Bemisia tabaci PE=2 SV=1	PS50404/26.839/Soluble glutathione S-transferase N-terminal domain profile.
Bta09032	gi|662208665|ref|XP_008477895.1|/1.44531e-33/PREDICTED: 60S ribosomal protein L38 [Diaphorina citri]	Q4GX87/3e-34/RL38_JULON 60S ribosomal protein L38 OS=Julodis onopordi GN=RpL38 PE=3 SV=1	bter:100645491/8e-34/60S ribosomal protein L38; K02923 large subunit ribosomal protein L38e	NA	A0A087ZQN9/1e-33/A0A087ZQN9_APIME Uncharacterized protein OS=Apis mellifera GN=RpL38 PE=3 SV=1	PD010361/1.0E-22/RIBOSOMAL RIBONUCLEOPROTEIN L38 60S L38 L38E FAMILY STRAIN MULTIGENE NRRL
Bta11632	gi|817056057|ref|XP_012268871.1|/2.08428e-17/PREDICTED: KAT8 regulatory NSL complex subunit 3 [Athalia rosae]	Q3KR73/7e-10/KANL3_RAT KAT8 regulatory NSL complex subunit 3 OS=Rattus norvegicus GN=Kansl3 PE=2 SV=1	aec:105152227/4e-16/KAT8 regulatory NSL complex subunit 3; K16719 regulatory NSL complex subunit 3	NA	F4X396/1e-15/F4X396_ACREC Uncharacterized protein (Fragment) OS=Acromyrmex echinatior GN=G5I_12790 PE=4 SV=1	NA
Bta11686	gi|642910247|ref|XP_008198549.1|/1.388e-48/PREDICTED: protein pygopus isoform X3 [Tribolium castaneum] &gt;gnl|BL_ORD_ID|2096943 hypothetical protein TcasGA2_TC004669 [Tribolium castaneum]	Q9V9W8/4e-38/PYGO_DROME Protein pygopus OS=Drosophila melanogaster GN=pygo PE=1 SV=1	fpg:101919976/1e-16/SHC1; SHC adaptor protein 1; K06279 SHC-transforming protein 1	NA	E2A1U7/2e-47/E2A1U7_CAMFO Protein pygopus OS=Camponotus floridanus GN=EAG_03525 PE=4 SV=1	SM00249/8.1E-6/PHD zinc finger
Bta11683	gi|909549757|ref|XP_013147739.1|/1.24133e-59/PREDICTED: venom carboxylesterase-6-like [Papilio polytes]	B2D0J5/3e-49/EST6_APIME Venom carboxylesterase-6 OS=Apis mellifera PE=2 SV=1	api:103308679/7e-44/esterase E4; K01049 acetylcholinesterase [EC:3.1.1.7]	BS_pnbA/4e-33/---	R4V0W3/1e-57/R4V0W3_COPFO Carboxylic ester hydrolase (Fragment) OS=Coptotermes formosanus PE=2 SV=1	PTHR11559/5.8E-79/--
Bta11639	gi|939686289|ref|XP_014287332.1|/7.93538e-67/PREDICTED: bromodomain-containing protein 3-like isoform X6 [Halyomorpha halys]	P13709/2e-58/FSH_DROME Homeotic protein female sterile OS=Drosophila melanogaster GN=fs(1)h PE=1 SV=2	bim:100743983/5e-64/homeotic protein female sterile-like; K11722 bromodomain-containing protein 4	SPAC631.02/5e-06/---	Q17J56/1e-65/Q17J56_AEDAE AAEL002125-PA OS=Aedes aegypti GN=AAEL002125 PE=4 SV=1	PTHR22880/1.6E-99/--
Bta11671	gi|751235499|ref|XP_011171533.1|/7.14244e-13/PREDICTED: uncharacterized protein LOC105204172 isoform X1 [Solenopsis invicta]	NA	NA	NA	X1XLN7/7e-11/X1XLN7_ACYPI Uncharacterized protein OS=Acyrthosiphon pisum PE=4 SV=1	PTHR34153:SF2/2.3E-14/--
Bta11666	gi|255522809|ref|NP_001157317.1|/9.40518e-15/longitudinals lacking isoform 8 [Tribolium castaneum]	Q7KQZ4/9e-16/LOLA3_DROME Longitudinals lacking protein, isoforms A/B/D/L OS=Drosophila melanogaster GN=lola PE=1 SV=1	NA	NA	A0A0A1WX46/2e-14/A0A0A1WX46_BACCU Longitudinals lacking protein, isoforms A/B/D/L OS=Bactrocera cucurbitae GN=lola_10 PE=4 SV=1	PS50157/11.614/Zinc finger C2H2 type domain profile.
Bta11708	gi|646701106|gb|KDR10990.1|/4.9356e-124/hypothetical protein L798_15069 [Zootermopsis nevadensis]	A5PLL7/3e-98/TM189_HUMAN Transmembrane protein 189 OS=Homo sapiens GN=TMEM189 PE=1 SV=3	ame:413030/5e-123/transmembrane protein 189; K20656 transmembrane protein 189	NA	A0A067QNV2/1e-124/A0A067QNV2_ZOONE Uncharacterized protein OS=Zootermopsis nevadensis GN=L798_15069 PE=4 SV=1	PTHR24067:SF89/7.8E-115/--
Bta11700	gi|751233041|ref|XP_011170174.1|/4.63148e-61/PREDICTED: CD63 antigen-like [Solenopsis invicta]	P28648/1e-36/CD63_RAT CD63 antigen OS=Rattus norvegicus GN=Cd63 PE=1 SV=2	soc:105203107/6e-62/CD63 antigen-like; K06497 CD63 antigen	NA	E9J782/9e-61/E9J782_SOLIN Tetraspanin (Fragment) OS=Solenopsis invicta GN=SINV_12334 PE=3 SV=1	PTHR19282/1.9E-67/--
Bta11704	gi|646691291|gb|KDR07077.1|/3.1445e-80/Phosphomevalonate kinase [Zootermopsis nevadensis]	Q2KIU2/6e-69/PMVK_BOVIN Phosphomevalonate kinase OS=Bos taurus GN=PMVK PE=2 SV=3	nvi:100120840/2e-69/phosphomevalonate kinase; K13273 phosphomevalonate kinase [EC:2.7.4.2]	NA	A0A067QIK8/7e-81/A0A067QIK8_ZOONE Phosphomevalonate kinase OS=Zootermopsis nevadensis GN=L798_03408 PE=4 SV=1	PF04275/2.1E-45/Phosphomevalonate kinase
Bta11716	gi|646640094|gb|KDQ71559.1|/1.01395e-27/hypothetical protein L798_09467 [Zootermopsis nevadensis]	NA	NA	NA	H9J7N3/1e-37/H9J7N3_BOMMO Uncharacterized protein OS=Bombyx mori GN=LOC101745645 PE=4 SV=1	NA
Bta11718	gi|985407968|ref|XP_015369743.1|/6.98385e-106/PREDICTED: eukaryotic translation initiation factor 5A [Diuraphis noxia]	P62925/4e-103/IF5A_SPOFR Eukaryotic translation initiation factor 5A OS=Spodoptera frugiperda GN=eIF-5A PE=2 SV=1	api:100161411/2e-106/translation initiation factor 5a-like; K03263 translation initiation factor 5A	YJR047c/1e-74/---	C4WSD9/3e-106/C4WSD9_ACYPI Eukaryotic translation initiation factor 5A OS=Acyrthosiphon pisum GN=ACYPI002632 PE=2 SV=1	PTHR11673/3.4E-108/--
Bta11698	gi|480310435|gb|AGJ76546.1|/7.69219e-88/transcription initiation factor TFIID subunit [Bemisia tabaci]	Q8K0H5/4e-55/TAF10_MOUSE Transcription initiation factor TFIID subunit 10 OS=Mus musculus GN=Taf10 PE=1 SV=1	hst:105181964/3e-57/transcription initiation factor TFIID subunit 10-like; K03134 transcription initiation factor TFIID subunit 10	SPBC21H7.02/1e-22/---	M9VAC9/2e-88/M9VAC9_BEMTA Transcription initiation factor TFIID subunit OS=Bemisia tabaci PE=2 SV=1	PTHR21242/1.3E-63/--
Bta11752	gi|939682088|ref|XP_014285961.1|/0/PREDICTED: DNA-directed RNA polymerase I subunit RPA1 [Halyomorpha halys]	O95602/0.0/RPA1_HUMAN DNA-directed RNA polymerase I subunit RPA1 OS=Homo sapiens GN=POLR1A PE=1 SV=2	nvi:100118719/0.0/DNA-directed RNA polymerase I subunit RPA1; K02999 DNA-directed RNA polymerase I subunit RPA1 [EC:2.7.7.6]	SPBC4C3.05c/0.0/---	K7IVP4/0.0/K7IVP4_NASVI DNA-directed RNA polymerase OS=Nasonia vitripennis GN=LOC100118719 PE=3 SV=1	PF04998/1.7E-94/RNA polymerase Rpb1, domain 5
Bta11746	gi|939637056|ref|XP_014294449.1|/1.29176e-137/PREDICTED: uncharacterized protein LOC106692791 isoform X2 [Halyomorpha halys] &gt;gnl|BL_ORD_ID|391999 PREDICTED: uncharacterized protein LOC106692791 isoform X2 [Halyomorpha halys] &gt;gnl|BL_ORD_ID|391999 PREDICTED: uncharacterized protein LOC106692791 isoform X2 [Halyomorpha halys] &gt;gnl|BL_ORD_ID|391999 PREDICTED: uncharacterized protein LOC106…	NA	NA	NA	T1HQF2/2e-142/T1HQF2_RHOPR Uncharacterized protein (Fragment) OS=Rhodnius prolixus PE=4 SV=1	PTHR10974:SF9/2.7E-146/--
Bta11724	gi|662186241|ref|XP_008481179.1|/1.019e-26/PREDICTED: voltage-dependent calcium channel type D subunit alpha-1 [Diaphorina citri]	Q25452/4e-13/CAC1M_MUSDO Muscle calcium channel subunit alpha-1 OS=Musca domestica PE=2 SV=1	tca:659557/3e-21/muscle calcium channel subunit alpha-1; K04851 voltage-dependent calcium channel L type alpha-1D	NA	A0A0N0U3H5/1e-18/A0A0N0U3H5_9HYME Voltage-dependent calcium channel type D subunit alpha-1 OS=Melipona quadrifasciata GN=WN51_05059 PE=4 SV=1	NA
Bta11788	gi|939671933|ref|XP_014282547.1|/6.89502e-80/PREDICTED: uncharacterized protein LOC106684787 [Halyomorpha halys]	NA	tca:103314806/2e-12/uncharacterized LOC103314806; K01173 endonuclease G, mitochondrial	NA	A0A0A9VZI9/3e-57/A0A0A9VZI9_LYGHE Nuclease EXOG, mitochondrial (Fragment) OS=Lygus hesperus GN=exog_0 PE=4 SV=1	SM00892/1.5E-26/DNA/RNA non-specific endonuclease
Bta11778	gi|646710943|gb|KDR16321.1|/4.06632e-11/hypothetical protein L798_10136 [Zootermopsis nevadensis]	NA	NA	NA	A0A067R0D0/9e-12/A0A067R0D0_ZOONE Uncharacterized protein OS=Zootermopsis nevadensis GN=L798_10136 PE=4 SV=1	NA
Bta11839	gi|646694750|gb|KDR08100.1|/3.24679e-68/Tripartite motif-containing protein 45 [Zootermopsis nevadensis]	Q5BIM1/6e-34/TRI45_BOVIN Tripartite motif-containing protein 45 OS=Bos taurus GN=TRIM45 PE=2 SV=1	tca:660110/1e-50/tripartite motif-containing protein 45; K12021 tripartite motif-containing protein 45	NA	A0A067QS44/7e-69/A0A067QS44_ZOONE Tripartite motif-containing protein 45 OS=Zootermopsis nevadensis GN=L798_01632 PE=4 SV=1	PTHR24103:SF417/2.6E-54/--
Bta11842	gi|734364982|gb|KHN17452.1|/9.40253e-101/Hypothetical protein glysoja_026995 [Glycine soja] &gt;gnl|BL_ORD_ID|1320071 hypothetical protein GLYMA_05G199600 [Glycine max]	Q67YC9/7e-77/Y4141_ARATH Uncharacterized protein At4g14100 OS=Arabidopsis thaliana GN=At4g14100 PE=2 SV=1	NA	NA	I1K570/2e-101/I1K570_SOYBN Uncharacterized protein OS=Glycine max PE=4 SV=1	PTHR33880/3.4E-117/--
Bta11841	gi|646694750|gb|KDR08100.1|/3.1862e-59/Tripartite motif-containing protein 45 [Zootermopsis nevadensis]	Q6PFY8/3e-38/TRI45_MOUSE Tripartite motif-containing protein 45 OS=Mus musculus GN=Trim45 PE=2 SV=2	dsi:Dsimw501_GD23513/4e-60/Dsim_GD23513; GD23513 gene product from transcript GD23513-RA; K12021 tripartite motif-containing protein 45	NA	T1I713/2e-65/T1I713_RHOPR Uncharacterized protein (Fragment) OS=Rhodnius prolixus PE=4 SV=1	PTHR24103/7.0E-25/--
Bta11837	gi|939632203|ref|XP_014284140.1|/6.83941e-54/PREDICTED: TAF6-like RNA polymerase II p300/CBP-associated factor-associated factor 65 kDa subunit 6L [Halyomorpha halys]	Q8R2K4/3e-20/TAF6L_MOUSE TAF6-like RNA polymerase II p300/CBP-associated factor-associated factor 65 kDa subunit 6L OS=Mus musculus GN=Taf6l PE=2 SV=1	obi:106876645/6e-26/transcription initiation factor TFIID subunit 6b-like; K03131 transcription initiation factor TFIID subunit 6	YGL112c/2e-06/---	A0A0A9ZF34/5e-60/A0A0A9ZF34_LYGHE Uncharacterized protein OS=Lygus hesperus GN=CM83_40351 PE=4 SV=1	PTHR10221:SF9/9.7E-32/--
Bta11813	gi|646702402|gb|KDR11614.1|/0/Counting factor associated protein D [Zootermopsis nevadensis]	Q54TR1/2e-86/CFAD_DICDI Counting factor associated protein D OS=Dictyostelium discoideum GN=cfaD PE=1 SV=1	mze:101471712/1e-73/cathepsin L1-like; K01365 cathepsin L [EC:3.4.22.15]	AF1946_2/3e-15/---	A0A067QZ64/0.0/A0A067QZ64_ZOONE Counting factor associated protein D OS=Zootermopsis nevadensis GN=L798_13940 PE=3 SV=1	PTHR12411/8.7E-259/--
Bta11864	gi|646704109|gb|KDR12464.1|/7.12793e-45/UDP-glucuronosyltransferase 2B5 [Zootermopsis nevadensis]	Q9GLD9/4e-27/UDB33_MACMU UDP-glucuronosyltransferase 2B33 OS=Macaca mulatta GN=UGT2B33 PE=1 SV=1	tca:661967/4e-36/UDP-glucuronosyltransferase 2B20; K00699 glucuronosyltransferase [EC:2.4.1.17]	NA	A0A067R3M0/2e-45/A0A067R3M0_ZOONE UDP-glucuronosyltransferase 2B5 OS=Zootermopsis nevadensis GN=L798_13517 PE=4 SV=1	PTHR11926:SF348/6.0E-50/--
Bta11939	gi|662210445|ref|XP_008478864.1|/8.23242e-32/PREDICTED: cylicin-1-like [Diaphorina citri]	NA	NA	NA	T1I0B1/2e-10/T1I0B1_RHOPR Uncharacterized protein OS=Rhodnius prolixus PE=4 SV=1	NA
Bta11890	gi|646701731|gb|KDR11310.1|/0/DNA primase small subunit [Zootermopsis nevadensis]	Q24317/4e-147/PRI1_DROME DNA primase small subunit OS=Drosophila melanogaster GN=DNApol-alpha50 PE=2 SV=2	spu:586401/4e-171/DNA primase small subunit-like; K02684 DNA primase small subunit [EC:2.7.7.-]	SPAC6B12.10c/1e-100/---	A0A067R177/0.0/A0A067R177_ZOONE DNA primase OS=Zootermopsis nevadensis GN=L798_14953 PE=3 SV=1	PTHR10536/2.0E-201/--
Bta11915	gi|939253985|ref|XP_014246683.1|/6.04729e-86/PREDICTED: FUN14 domain-containing protein 2-like isoform X2 [Cimex lectularius]	Q5BJS4/9e-21/FUND1_RAT FUN14 domain-containing protein 1 OS=Rattus norvegicus GN=Fundc1 PE=1 SV=1	cfo:105258521/1e-61/FUN14 domain-containing protein 2; K17986 FUN14 domain-containing protein 1	NA	A0A0K8SUU4/6e-78/A0A0K8SUU4_LYGHE Uncharacterized protein OS=Lygus hesperus PE=4 SV=1	PF04930/1.8E-26/FUN14 family
Bta11938	gi|662202571|ref|XP_008474587.1|/1.53519e-101/PREDICTED: doublesex- and mab-3-related transcription factor A2-like [Diaphorina citri]	A4QNP7/3e-38/DMTA2_XENTR Doublesex- and mab-3-related transcription factor A2 OS=Xenopus tropicalis GN=dmrta2 PE=2 SV=1	sko:100329077/2e-45/double sex and mab-3 related transcription factor; K19490 doublesex- and mab-3-related transcription factor 3	NA	A0A067R7Y8/3e-71/A0A067R7Y8_ZOONE Doublesex-and mab-3-related transcription factor A2 (Fragment) OS=Zootermopsis nevadensis GN=L798_10191 PE=4 SV=1	PF03474/2.1E-14/DMRTA motif
Bta11917	gi|939676217|ref|XP_014284046.1|/2.72146e-07/PREDICTED: nucleolar transcription factor 1-A-like [Halyomorpha halys] &gt;gnl|BL_ORD_ID|405402 PREDICTED: nucleolar transcription factor 1-A-like [Halyomorpha halys]	NA	NA	NA	T1I143/3e-09/T1I143_RHOPR Uncharacterized protein (Fragment) OS=Rhodnius prolixus PE=4 SV=1	NA
Bta11882	gi|751784538|ref|XP_011201564.1|/3.49889e-08/PREDICTED: uncharacterized protein LOC105224980 [Bactrocera dorsalis]	NA	NA	NA	A0A0K8VKF1/5e-09/A0A0K8VKF1_BACLA Uncharacterized protein (Fragment) OS=Bactrocera latifrons GN=c1_g2_i3 PE=4 SV=1	PS51257/7.0/Prokaryotic membrane lipoprotein lipid attachment site profile.
Bta11937	gi|939688237|ref|XP_014288013.1|/7.01584e-98/PREDICTED: desumoylating isopeptidase 2 [Halyomorpha halys]	Q6DC39/9e-88/DESI2_DANRE Desumoylating isopeptidase 2 OS=Danio rerio GN=desi2 PE=2 SV=1	smin:v1.2.028745.t1/2e-13/symbB.v1.2.028745.t1; -; K02976 small subunit ribosomal protein S26e	NA	A0A067RAG1/5e-98/A0A067RAG1_ZOONE PPPDE peptidase domain-containing protein 1 OS=Zootermopsis nevadensis GN=L798_04396 PE=4 SV=1	PTHR12378:SF6/7.7E-96/--
Bta11887	gi|939692953|ref|XP_014290520.1|/2.09383e-47/PREDICTED: vitamin K epoxide reductase complex subunit 1 [Halyomorpha halys]	Q6TEK3/9e-36/VKORL_RAT Vitamin K epoxide reductase complex subunit 1-like protein 1 OS=Rattus norvegicus GN=Vkorc1l1 PE=1 SV=1	isc:IscW_ISCW024282/2e-42/vitamin K epoxide reductase complex subunit 1 precursor; K05357 vitamin-K-epoxide reductase (warfarin-sensitive) [EC:1.17.4.4]	NA	B7PHZ0/3e-42/B7PHZ0_IXOSC Vitamin K epoxide reductase complex subunit 1 OS=Ixodes scapularis GN=IscW_ISCW024282 PE=4 SV=1	SM00756/1.4E-37/--
Bta11934	gi|939276979|ref|XP_014258989.1|/2.17705e-14/PREDICTED: protein daughterless isoform X4 [Cimex lectularius]	NA	bim:100746078/3e-09/transcription factor 12; K15603 transcription factor 4/12	NA	J9JTY0/3e-11/J9JTY0_ACYPI Uncharacterized protein OS=Acyrthosiphon pisum PE=4 SV=1	NA
Bta11881	gi|646713874|gb|KDR18050.1|/1.61881e-12/hypothetical protein L798_07727, partial [Zootermopsis nevadensis]	NA	NA	NA	A0A067RDK6/4e-13/A0A067RDK6_ZOONE Uncharacterized protein (Fragment) OS=Zootermopsis nevadensis GN=L798_07727 PE=4 SV=1	NA
Bta11906	gi|751234372|ref|XP_011170912.1|/1.0671e-08/PREDICTED: protein lin-37 homolog [Solenopsis invicta] &gt;gnl|BL_ORD_ID|2534594 PREDICTED: protein lin-37 homolog [Solenopsis invicta] &gt;gnl|BL_ORD_ID|2534594 PREDICTED: protein lin-37 homolog [Solenopsis invicta]	NA	NA	NA	W4W5D1/5e-09/W4W5D1_ATTCE Uncharacterized protein OS=Atta cephalotes PE=4 SV=1	PF15306/1.4E-9/LIN37
Bta12132	NA	Q80W93/1e-07/HYDIN_MOUSE Hydrocephalus-inducing protein OS=Mus musculus GN=Hydin PE=1 SV=2	NA	NA	NA	NA
Bta07729	gi|939654272|ref|XP_014275802.1|/4.58462e-31/PREDICTED: substance-P receptor-like [Halyomorpha halys]	O02836/7e-11/NPY2R_PIG Neuropeptide Y receptor type 2 OS=Sus scrofa GN=NPY2R PE=2 SV=2	bter:100652251/4e-29/neuromedin-K receptor; K14071 leucokinin receptor	NA	T1H8Z5/6e-31/T1H8Z5_RHOPR Uncharacterized protein OS=Rhodnius prolixus PE=3 SV=1	PTHR24242/1.3E-18/--
Bta07750	gi|768442803|ref|XP_011563187.1|/1.56123e-11/PREDICTED: COX assembly mitochondrial protein 2 homolog isoform X2 [Plutella xylostella]	Q6DHJ6/2e-09/COXM2_DANRE COX assembly mitochondrial protein 2 homolog OS=Danio rerio GN=cmc2 PE=3 SV=1	xma:102222275/1e-10/cmc2; C-X9-C motif containing 2; K18172 COX assembly mitochondrial protein 2	NA	A0A0L7LLZ7/4e-12/A0A0L7LLZ7_9NEOP Uncharacterized protein OS=Operophtera brumata GN=OBRU01_06008 PE=4 SV=1	PF08583/3.1E-7/Cytochrome c oxidase biogenesis protein Cmc1 like
Bta07731	gi|939690271|ref|XP_014289098.1|/9.78966e-66/PREDICTED: protein takeout-like isoform X1 [Halyomorpha halys]	Q9VBV3/3e-17/TAKT_DROME Protein takeout OS=Drosophila melanogaster GN=to PE=2 SV=1	phu:Phum_PHUM095420/8e-06/GTP-binding nuclear protein RAN1, putative; K07936 GTP-binding nuclear protein Ran	NA	R4FK69/2e-65/R4FK69_RHOPR Uncharacterized protein OS=Rhodnius prolixus PE=2 SV=1	PTHR11008/6.2E-49/--
Bta07735	gi|939630329|ref|XP_014277590.1|/7.71261e-54/PREDICTED: uncharacterized protein LOC106681652 isoform X2 [Halyomorpha halys]	NA	NA	NA	A0A0A9Y1Y7/7e-48/A0A0A9Y1Y7_LYGHE REST corepressor OS=Lygus hesperus GN=CoRest_5 PE=4 SV=1	NA
Bta07724	gi|801401280|ref|XP_012061055.1|/2.37246e-09/PREDICTED: flocculation protein FLO11-like [Atta cephalotes]	Q8C6K9/2e-07/CO6A6_MOUSE Collagen alpha-6(VI) chain OS=Mus musculus GN=Col6a6 PE=1 SV=2	aec:105153139/3e-09/collagen alpha-2(IV) chain-like; K06237 collagen, type IV, alpha	NA	A0A016UDC1/1e-09/A0A016UDC1_9BILA Uncharacterized protein OS=Ancylostoma ceylanicum GN=Acey_s0045.g1292 PE=4 SV=1	NA
Bta07770	gi|646711765|gb|KDR16818.1|/1.54697e-73/RhoA activator C11orf59-like protein [Zootermopsis nevadensis]	Q6P791/2e-24/LTOR1_RAT Ragulator complex protein LAMTOR1 OS=Rattus norvegicus GN=Lamtor1 PE=1 SV=1	soc:105197715/1e-57/ragulator complex protein LAMTOR1; K20397 ragulator complex protein LAMTOR1	NA	A0A067R1V2/4e-74/A0A067R1V2_ZOONE RhoA activator C11orf59-like protein OS=Zootermopsis nevadensis GN=L798_09484 PE=4 SV=1	PTHR13401/6.6E-44/--
Bta07787	gi|270004132|gb|EFA00580.1|/1.27374e-111/hypothetical protein TcasGA2_TC003450 [Tribolium castaneum]	Q9QXE5/8e-65/TSSP_MOUSE Thymus-specific serine protease OS=Mus musculus GN=Prss16 PE=2 SV=1	acs:100559475/4e-71/prss16; protease, serine 16; K09649 thymus-specific serine protease [EC:3.4.-.-]	NA	T1I703/4e-109/T1I703_RHOPR Uncharacterized protein OS=Rhodnius prolixus PE=4 SV=1	PF05577/7.5E-124/Serine carboxypeptidase S28
Bta07777	gi|939674133|ref|XP_014283305.1|/1.76444e-127/PREDICTED: uracil phosphoribosyltransferase homolog [Halyomorpha halys]	Q6NYU7/6e-105/UPP_DANRE Uracil phosphoribosyltransferase homolog OS=Danio rerio GN=uprt PE=2 SV=1	cqu:CpipJ_CPIJ004967/5e-124/uracil phosphoribosyltransferase; K00761 uracil phosphoribosyltransferase [EC:2.4.2.9]	SPAC1B3.01c/3e-59/---	A0A067RRM0/1e-125/A0A067RRM0_ZOONE Uracil phosphoribosyltransferase OS=Zootermopsis nevadensis GN=L798_02507 PE=4 SV=1	PTHR10285/7.9E-81/--
Bta07785	gi|929382175|ref|XP_014101575.1|/1.77728e-45/PREDICTED: putative serine protease F56F10.1, partial [Bactrocera oleae]	Q9QXE5/6e-27/TSSP_MOUSE Thymus-specific serine protease OS=Mus musculus GN=Prss16 PE=2 SV=1	xtr:100124847/4e-30/prss16; protease, serine 16; K09649 thymus-specific serine protease [EC:3.4.-.-]	NA	A0A034VTX4/5e-44/A0A034VTX4_BACDO Thymus-specific serine protease OS=Bactrocera dorsalis GN=TSSP PE=4 SV=1	PF05577/2.7E-56/Serine carboxypeptidase S28
Bta07839	gi|939664312|ref|XP_014279656.1|/3.23759e-16/PREDICTED: uncharacterized protein LOC106682985 [Halyomorpha halys]	NA	NA	NA	T1HUE1/2e-11/T1HUE1_RHOPR Uncharacterized protein OS=Rhodnius prolixus PE=4 SV=1	NA
Bta07825	NA	Q8IID4/2e-06/DYHC2_PLAF7 Dynein heavy chain-like protein PF11_0240 OS=Plasmodium falciparum (isolate 3D7) GN=PF11_0240 PE=3 SV=1	NA	NA	NA	NA
Bta07820	gi|646723278|gb|KDR23943.1|/3.35934e-112/Sushi, von Willebrand factor type A, EGF and pentraxin domain-containing protein 1 [Zootermopsis nevadensis]	P20023/3e-22/CR2_HUMAN Complement receptor type 2 OS=Homo sapiens GN=CR2 PE=1 SV=2	aam:106499584/8e-26/SVEP1; sushi, von Willebrand factor type A, EGF and pentraxin domain containing 1; K17495 CUB and sushi domain-containing protein	NA	A0A067RLM8/8e-113/A0A067RLM8_ZOONE Sushi, von Willebrand factor type A, EGF and pentraxin domain-containing protein 1 OS=Zootermopsis nevadensis GN=L798_10816 PE=4 SV=1	PTHR19325/4.2E-51/--
Bta07831	gi|998515274|ref|XP_015518361.1|/5.0737e-40/PREDICTED: variant-surface-glycoprotein phospholipase C-like [Neodiprion lecontei]	Q58EK3/2e-09/PLCX3_DANRE PI-PLC X domain-containing protein 3 OS=Danio rerio GN=plcxd3 PE=2 SV=1	NA	NA	T1HCR5/7e-43/T1HCR5_RHOPR Uncharacterized protein OS=Rhodnius prolixus PE=4 SV=1	PTHR13593:SF38/2.1E-36/--
Bta07870	gi|654281696|ref|WP_027796822.1|/0/squalene-hopene cyclase [Burkholderia acidipaludis]	B3Y522/1e-120/DCD_DRYCA Dammaradiene synthase OS=Dryopteris crassirhizoma GN=DCD PE=1 SV=1	bcai:K788_0000709/0.0/Squalene--hopene cyclase; K06045 squalene-hopene/tetraprenyl-beta-curcumene cyclase [EC:5.4.99.17 4.2.1.129]	all0775/9e-128/---	B6K412/0.0/B6K412_SCHJY Terpene cyclase/mutase family member OS=Schizosaccharomyces japonicus (strain yFS275 / FY16936) GN=SJAG_03360 PE=3 SV=1	PF13243/2.0E-132/Squalene-hopene cyclase C-terminal domain
Bta07887	NA	NA	NA	NA	NA	PF17052/1.7E-7/Cap associated factor
Bta07853	gi|315307980|gb|ADU04393.1|/3.90148e-82/vitellogenin [Bemisia tabaci]	Q868N5/7e-24/VIT_APIME Vitellogenin OS=Apis mellifera GN=Vg PE=1 SV=1	NA	NA	V9HZ08/9e-83/V9HZ08_BEMTA Vitellogenin OS=Bemisia tabaci PE=2 SV=1	PF00094/1.2E-8/von Willebrand factor type D domain
Bta07931	gi|769856576|ref|XP_011639892.1|/1.49888e-33/PREDICTED: protein D2-like isoform X1 [Pogonomyrmex barbatus]	P31729/3e-29/OV16_ONCVO OV-16 antigen OS=Onchocerca volvulus GN=OV16 PE=2 SV=2	der:Dere_GG24786/1e-16/GG24786 gene product from transcript GG24786-RA; K17439 large subunit ribosomal protein L35	NA	A0A0N0BJX0/9e-34/A0A0N0BJX0_9HYME Phosphatidylethanolamine-binding protein like protein F40A3.3 OS=Melipona quadrifasciata GN=WN51_11344 PE=4 SV=1	PTHR11362:SF7/1.1E-38/--
Bta07906	gi|939637575|ref|XP_014294634.1|/1.00981e-38/PREDICTED: sodium channel protein Nach-like [Halyomorpha halys]	Q9VL84/4e-12/PPK11_DROME Pickpocket protein 11 OS=Drosophila melanogaster GN=ppk11 PE=2 SV=2	aga:AgaP_AGAP007945/2e-34/AGAP007945-PA; K03440 acid-sensing ion channel, other	NA	W5JKJ9/8e-35/W5JKJ9_ANODA Pickpocket OS=Anopheles darlingi GN=AND_004885 PE=3 SV=1	PTHR11690:SF157/3.4E-33/--
Bta07880	gi|815790833|ref|XP_012215987.1|/3.50566e-99/PREDICTED: signal peptidase complex subunit 3 [Linepithema humile]	Q9VCA9/8e-95/SPCS3_DROME Signal peptidase complex subunit 3 OS=Drosophila melanogaster GN=Spase22-23 PE=2 SV=1	cfo:105257888/1e-99/signal peptidase complex subunit 3; K12948 signal peptidase complex subunit 3 [EC:3.4.-.-]	NA	R4UMY6/2e-97/R4UMY6_COPFO Signal peptidase complex subunit 3 OS=Coptotermes formosanus PE=2 SV=1	PTHR12804/4.8E-85/--
Bta07859	gi|939675741|ref|XP_014283882.1|/1.20883e-09/PREDICTED: uncharacterized protein LOC106685612 isoform X2 [Halyomorpha halys]	NA	NA	NA	T1HBF4/2e-11/T1HBF4_RHOPR Uncharacterized protein OS=Rhodnius prolixus PE=4 SV=1	NA
Bta07858	gi|939250303|ref|XP_014244710.1|/1.14484e-09/PREDICTED: uncharacterized protein LOC106663962 [Cimex lectularius]	NA	NA	NA	A0A0A9W7X1/2e-11/A0A0A9W7X1_LYGHE Phenylalanine--tRNA ligase beta subunit (Fragment) OS=Lygus hesperus GN=pheT_12 PE=4 SV=1	NA
Bta07885	gi|662207539|ref|XP_008477275.1|/6.96322e-22/PREDICTED: protein takeout-like [Diaphorina citri]	Q9VBV3/8e-09/TAKT_DROME Protein takeout OS=Drosophila melanogaster GN=to PE=2 SV=1	NA	NA	T1HWL2/4e-19/T1HWL2_RHOPR Uncharacterized protein (Fragment) OS=Rhodnius prolixus PE=4 SV=1	PTHR11008/1.6E-19/--
Bta07934	gi|925683123|gb|KOX79734.1|/2.88922e-35/Phosphatidylethanolamine-binding protein like protein F40A3.3 [Melipona quadrifasciata]	P31729/4e-30/OV16_ONCVO OV-16 antigen OS=Onchocerca volvulus GN=OV16 PE=2 SV=2	der:Dere_GG24786/1e-21/GG24786 gene product from transcript GG24786-RA; K17439 large subunit ribosomal protein L35	NA	A0A0N0BJX0/7e-36/A0A0N0BJX0_9HYME Phosphatidylethanolamine-binding protein like protein F40A3.3 OS=Melipona quadrifasciata GN=WN51_11344 PE=4 SV=1	PTHR11362/2.1E-39/--
Bta07882	gi|913327938|ref|XP_013195451.1|/4.04757e-52/PREDICTED: protein Mpv17 [Amyelois transitella] &gt;gnl|BL_ORD_ID|2109032 PREDICTED: protein Mpv17 [Amyelois transitella]	Q5TZ51/5e-44/MPV17_DANRE Protein Mpv17 OS=Danio rerio GN=mpv17 PE=2 SV=1	bmor:101737781/4e-50/protein Mpv17; K13348 protein Mpv17	NA	S4PAJ5/3e-53/S4PAJ5_9NEOP Mpv17 protein OS=Pararge aegeria PE=4 SV=1	PF04117/4.4E-22/Mpv17 / PMP22 family
Bta07890	gi|242024906|ref|XP_002432867.1|/1.68226e-69/cornichon, putative [Pediculus humanus corporis] &gt;gnl|BL_ORD_ID|874774 cornichon, putative [Pediculus humanus corporis]	Q9CX13/5e-52/CNIH4_MOUSE Protein cornichon homolog 4 OS=Mus musculus GN=Cnih4 PE=2 SV=1	tca:657256/8e-62/protein cornichon homolog 4; K20368 protein cornichon	NA	A0A0L7QY12/3e-59/A0A0L7QY12_9HYME Protein cornichon like protein 4 OS=Habropoda laboriosa GN=WH47_03148 PE=4 SV=1	PTHR12290/5.4E-68/--
Bta07914	gi|939238564|ref|XP_014261975.1|/9.53212e-26/PREDICTED: uncharacterized protein LOC106674049 isoform X1 [Cimex lectularius]	NA	NA	NA	T1HWH7/7e-25/T1HWH7_RHOPR Uncharacterized protein OS=Rhodnius prolixus PE=4 SV=1	NA
Bta03847	gi|652954130|ref|WP_027207428.1|/4.75682e-50/hypothetical protein [Butyrivibrio fibrisolvens]	NA	NA	NA	A0A015LYS0/3e-33/A0A015LYS0_9GLOM Uncharacterized protein OS=Rhizophagus irregularis DAOM 197198w GN=RirG_185700 PE=4 SV=1	PTHR34825/2.4E-26/--
Bta03825	gi|825740717|ref|WP_047149320.1|/4.13201e-44/hypothetical protein [Escherichia coli]	Q95SX7/1e-14/RTBS_DROME Probable RNA-directed DNA polymerase from transposon BS OS=Drosophila melanogaster GN=RTase PE=2 SV=1	pxy:105392943/2e-21/uncharacterized LOC105392943; K00030 isocitrate dehydrogenase (NAD+) [EC:1.1.1.41]	NA	J9KJT6/2e-50/J9KJT6_ACYPI Uncharacterized protein OS=Acyrthosiphon pisum PE=4 SV=2	PTHR19446/2.5E-67/--
Bta03824	NA	NA	NA	NA	NA	PS50016/9.0/Zinc finger PHD-type profile.
Bta03830	gi|646719100|gb|KDR21330.1|/7.00939e-121/U2 small nuclear ribonucleoprotein auxiliary factor 35 kDa subunit-related protein 1 [Zootermopsis nevadensis]	Q64707/2e-64/U2AFL_MOUSE U2 small nuclear ribonucleoprotein auxiliary factor 35 kDa subunit-related protein 1 OS=Mus musculus GN=Zrsr1 PE=1 SV=1	cam:101495256/1e-40/uncharacterized LOC101495256; K08819 cyclin-dependent kinase 12/13 [EC:2.7.11.22 2.7.11.23]	NA	A0A067RL47/2e-121/A0A067RL47_ZOONE U2 small nuclear ribonucleoprotein auxiliary factor 35 kDa subunit-related protein 1 OS=Zootermopsis nevadensis GN=L798_03963 PE=4 SV=1	PS50102/10.599/Eukaryotic RNA Recognition Motif (RRM) profile.
Bta03842	gi|823267528|ref|XP_012466452.1|/0/PREDICTED: uncharacterized protein LOC105785068, partial [Gossypium raimondii]	NA	NA	NA	J9M8Q1/5e-32/J9M8Q1_ACYPI Uncharacterized protein OS=Acyrthosiphon pisum GN=LOC100168010 PE=4 SV=2	PTHR31511/1.5E-17/--
Bta03826	gi|825740717|ref|WP_047149320.1|/9.66107e-42/hypothetical protein [Escherichia coli]	P21328/5e-11/RTJK_DROME RNA-directed DNA polymerase from mobile element jockey OS=Drosophila melanogaster GN=pol PE=1 SV=1	pxy:105385823/2e-21/CCAAT/enhancer-binding protein zeta-like; K14832 ribosome biogenesis protein MAK21	NA	V5H0H3/8e-39/V5H0H3_ANOGL Retrotransposable element (Fragment) OS=Anoplophora glabripennis GN=PO11 PE=4 SV=1	PS50878/15.866/Reverse transcriptase (RT) catalytic domain profile.
Bta03852	gi|817060694|ref|XP_012251916.1|/2.93967e-91/PREDICTED: copper chaperone for superoxide dismutase isoform X3 [Athalia rosae] &gt;gnl|BL_ORD_ID|639743 PREDICTED: copper chaperone for superoxide dismutase isoform X3 [Athalia rosae]	Q9JK72/1e-87/CCS_RAT Copper chaperone for superoxide dismutase OS=Rattus norvegicus GN=Ccs PE=1 SV=1	mdo:100029545/1e-87/CCS; copper chaperone for superoxide dismutase; K04569 copper chaperone for superoxide dismutase	YMR038c/1e-30/---	A0A067R164/3e-90/A0A067R164_ZOONE Copper chaperone for superoxide dismutase OS=Zootermopsis nevadensis GN=L798_09751 PE=4 SV=1	PF00080/1.8E-27/Copper/zinc superoxide dismutase (SODC)
Bta03828	gi|795016327|ref|XP_011858458.1|/3.7365e-61/PREDICTED: uncharacterized protein LOC105556013 [Vollenhovia emeryi]	NA	pxy:105391721/1e-40/uncharacterized LOC105391721; K10848 DNA excision repair protein ERCC-4 [EC:3.1.-.-]	NA	V5H5R2/2e-54/V5H5R2_ANOGL Uncharacterized protein (Fragment) OS=Anoplophora glabripennis PE=4 SV=1	PTHR22955:SF3/8.4E-51/--
Bta03823	gi|987902802|ref|XP_015438855.1|/1.66379e-57/PREDICTED: transmembrane protein 222 [Dufourea novaeangliae]	Q9H0R3/6e-56/TM222_HUMAN Transmembrane protein 222 OS=Homo sapiens GN=TMEM222 PE=1 SV=2	nvi:100122280/6e-56/transmembrane protein 222-like; K20726 transmembrane protein 222	NA	A0A0L7QVC2/5e-58/A0A0L7QVC2_9HYME Transmembrane protein 222 OS=Habropoda laboriosa GN=WH47_04253 PE=4 SV=1	PF05608/7.0E-8/Protein of unknown function (DUF778)
Bta13713	gi|939241865|ref|XP_014240191.1|/5.11565e-82/PREDICTED: filamin-A isoform X2 [Cimex lectularius]	D3ZHA0/6e-19/FLNC_RAT Filamin-C OS=Rattus norvegicus GN=Flnc PE=1 SV=1	api:100167253/1e-79/filamin-A; K04437 filamin	NA	A0A0A9YXH6/3e-84/A0A0A9YXH6_LYGHE Filamin-C OS=Lygus hesperus GN=FLNC_2 PE=4 SV=1	PTHR11915:SF276/1.3E-65/--
Bta02191	gi|939694445|ref|XP_014291308.1|/0/PREDICTED: FGGY carbohydrate kinase domain-containing protein [Halyomorpha halys] &gt;gnl|BL_ORD_ID|412049 PREDICTED: FGGY carbohydrate kinase domain-containing protein [Halyomorpha halys]	A2AJL3/0.0/FGGY_MOUSE FGGY carbohydrate kinase domain-containing protein OS=Mus musculus GN=Fggy PE=1 SV=1	gox:GOX2186/3e-163/Ribulokinase; K00875 D-ribulokinase [EC:2.7.1.47]	YPO3637/2e-173/---	T1IGM9/0.0/T1IGM9_RHOPR Uncharacterized protein (Fragment) OS=Rhodnius prolixus PE=4 SV=1	PTHR10196/6.7E-231/--
Bta02192	gi|646711496|gb|KDR16632.1|/1.28671e-172/Tetraspanin-33 [Zootermopsis nevadensis]	Q3SYV5/4e-71/TSN33_BOVIN Tetraspanin-33 OS=Bos taurus GN=TSPAN33 PE=2 SV=1	hst:105184024/2e-168/tetraspanin-33-like; K17346 tetraspanin-33	NA	A0A067R3G7/3e-173/A0A067R3G7_ZOONE Tetraspanin OS=Zootermopsis nevadensis GN=L798_09492 PE=3 SV=1	PS00421/-/Transmembrane 4 family signature.
Bta02195	gi|646700908|gb|KDR10861.1|/1.47944e-167/Translation initiation factor eIF-2B subunit alpha [Zootermopsis nevadensis]	Q5RAR0/5e-115/EI2BA_PONAB Translation initiation factor eIF-2B subunit alpha OS=Pongo abelii GN=EIF2B1 PE=2 SV=2	ame:409118/6e-149/eIF2B-alpha; translation initiation factor eIF-2B subunit alpha; K03239 translation initiation factor eIF-2B subunit alpha	YKR026c/1e-67/---	A0A067R0C8/3e-168/A0A067R0C8_ZOONE Translation initiation factor eIF-2B subunit alpha OS=Zootermopsis nevadensis GN=L798_14843 PE=3 SV=1	PF01008/5.1E-63/Initiation factor 2 subunit family
Bta02187	gi|646698622|gb|KDR09701.1|/4.23223e-41/Inhibin beta B chain [Zootermopsis nevadensis]	P04088/1e-15/INHBB_PIG Inhibin beta B chain OS=Sus scrofa GN=INHBB PE=1 SV=2	aec:105146906/3e-40/inhibin beta A chain; K04669 TGF-beta receptor, other	NA	A0A067QL23/1e-41/A0A067QL23_ZOONE Inhibin beta B chain OS=Zootermopsis nevadensis GN=L798_15631 PE=3 SV=1	PS00250/-/TGF-beta family signature.
Bta02189	gi|906473868|gb|KNC33583.1|/1.9127e-13/hypothetical protein FF38_06864 [Lucilia cuprina]	P27093/1e-09/INHBB_CHICK Inhibin beta B chain OS=Gallus gallus GN=INHBB PE=2 SV=2	dme:Dmel_CG16987/2e-11/daw; dawdle; K04669 TGF-beta receptor, other	NA	A0A0L0CMK4/4e-14/A0A0L0CMK4_LUCCU Uncharacterized protein OS=Lucilia cuprina GN=FF38_06864 PE=3 SV=1	PF00019/3.1E-10/Transforming growth factor beta like domain
Bta02185	gi|260234113|dbj|BAI44279.1|/1.19669e-21/cysteine proteinase inhibitor precursor [Manduca sexta] &gt;gnl|BL_ORD_ID|1785507 cysteine proteinase inhibitor precursor [Manduca sexta]	E3P6P1/1e-14/CYT_CRYNI Cystatin OS=Cryptophis nigrescens PE=1 SV=1	tca:662417/3e-16/cystatin; K01373 cathepsin F [EC:3.4.22.41]	NA	C4B4C8/3e-22/C4B4C8_MANSE Cysteine proteinase inhibitor OS=Manduca sexta GN=CPI PE=2 SV=2	PS00287/-/Cysteine proteases inhibitors signature.
Bta02184	gi|646713004|gb|KDR17524.1|/1.68899e-29/Putative cysteine proteinase [Zootermopsis nevadensis]	B1P1J3/6e-09/CYT_CHIGU Cystatin-1 OS=Chilobrachys guangxiensis PE=2 SV=1	tca:662417/2e-21/cystatin; K01373 cathepsin F [EC:3.4.22.41]	NA	A0A0A9Y725/2e-27/A0A0A9Y725_LYGHE Uncharacterized protein (Fragment) OS=Lygus hesperus GN=CM83_41428 PE=3 SV=1	PF00031/1.8E-7/Cystatin domain
Bta02182	gi|939658790|ref|XP_014277499.1|/6.69207e-139/PREDICTED: battenin isoform X2 [Halyomorpha halys]	Q29611/1e-108/CLN3_CANLF Battenin OS=Canis lupus familiaris GN=CLN3 PE=3 SV=1	api:100160081/4e-126/battenin; K12389 battenin	NA	A0A067R436/3e-133/A0A067R436_ZOONE Battenin OS=Zootermopsis nevadensis GN=L798_11920 PE=3 SV=1	PR01315/1.5E-81/CLN3 Batten's disease protein (battenin) signature
Bta02190	gi|939693959|ref|XP_014291056.1|/0/PREDICTED: AP-1 complex subunit mu-1 [Halyomorpha halys]	Q9BXS5/0.0/AP1M1_HUMAN AP-1 complex subunit mu-1 OS=Homo sapiens GN=AP1M1 PE=1 SV=3	tca:657059/0.0/AP-1 complex subunit mu-1; K12393 AP-1 complex subunit mu	NA	R4G4C8/0.0/R4G4C8_RHOPR Uncharacterized protein OS=Rhodnius prolixus PE=2 SV=1	PR00314/2.3E-68/Clathrin coat assembly protein signature
Bta08284	gi|268607710|ref|NP_001161313.1|/7.58272e-47/cuticular protein precursor [Tribolium castaneum] &gt;gnl|BL_ORD_ID|690635 hypothetical protein TcasGA2_TC012829 [Tribolium castaneum]	P82119/1e-16/CUO6_BLACR Cuticle protein 6 OS=Blaberus craniifer PE=1 SV=1	NA	NA	W4WUF9/5e-36/W4WUF9_ATTCE Uncharacterized protein OS=Atta cephalotes PE=4 SV=1	PTHR12236:SF4/1.9E-24/--
Bta08317	gi|198413053|ref|XP_002124374.1|/1.21068e-63/PREDICTED: zinc finger MYM-type protein 1-like, partial [Ciona intestinalis]	NA	lcm:102355403/3e-21/uncharacterized LOC102355403; K08131 collagen, type IX, alpha	NA	H3A162/3e-68/H3A162_LATCH Uncharacterized protein OS=Latimeria chalumnae PE=4 SV=1	PTHR11697/2.4E-45/--
Bta08301	gi|939659278|ref|XP_014277690.1|/1.3916e-18/PREDICTED: probable salivary secreted peptide [Halyomorpha halys]	D8KY57/5e-14/SSP_BOMIG Probable salivary secreted peptide OS=Bombus ignitus PE=2 SV=1	NA	NA	A8CAF1/2e-13/A8CAF1_PHLPP 13.6 kDa midgut protein OS=Phlebotomus papatasi PE=2 SV=1	PTHR37685/1.5E-17/--
Bta08316	gi|662187358|ref|XP_008486661.1|/1.31134e-28/PREDICTED: calcium-transporting ATPase type 2C member 1-like [Diaphorina citri]	Q80XR2/3e-10/AT2C1_MOUSE Calcium-transporting ATPase type 2C member 1 OS=Mus musculus GN=Atp2c1 PE=1 SV=2	soc:105200394/3e-24/calcium-transporting ATPase type 2C member 1; K01537 Ca2+-transporting ATPase [EC:3.6.3.8]	NA	A0A067RKU6/6e-24/A0A067RKU6_ZOONE Calcium-transporting ATPase OS=Zootermopsis nevadensis GN=L798_03617 PE=3 SV=1	PTHR24093/3.1E-12/--
Bta08304	NA	NA	NA	NA	A0A067QYB0/2e-07/A0A067QYB0_ZOONE Endoplasmic reticulum resident protein ERp44 OS=Zootermopsis nevadensis GN=L798_09166 PE=4 SV=1	NA
Bta08297	gi|939236040|ref|XP_014253839.1|/1.15432e-145/PREDICTED: probable G-protein coupled receptor No9 [Cimex lectularius]	Q93126/3e-64/GPR9_AMPAM Probable G-protein coupled receptor No9 OS=Amphibalanus amphitrite PE=3 SV=1	ame:406068/5e-116/Oa1, GB11266, Oar; octopamine receptor; K04165 Octopamine receptor	NA	Q7YWB7/2e-125/Q7YWB7_PERAM Octopamine receptor OS=Periplaneta americana GN=Pa oa1 PE=2 SV=1	PS00237/-/G-protein coupled receptors family 1 signature.
Bta08298	gi|33089868|gb|AAP93817.1|/3.73741e-34/octopamine receptor [Periplaneta americana]	Q93126/3e-19/GPR9_AMPAM Probable G-protein coupled receptor No9 OS=Amphibalanus amphitrite PE=3 SV=1	aga:AgaP_AGAP000045/4e-30/GPROAR1; AGAP000045-PA; K04165 Octopamine receptor	NA	Q7YWB7/8e-35/Q7YWB7_PERAM Octopamine receptor OS=Periplaneta americana GN=Pa oa1 PE=2 SV=1	PTHR24247:SF114/1.1E-26/--
Bta08308	gi|926618274|ref|XP_013774337.1|/1.09995e-104/PREDICTED: ubiquitin-conjugating enzyme E2-17 kDa [Limulus polyphemus] &gt;gnl|BL_ORD_ID|2655057 PREDICTED: ubiquitin-conjugating enzyme E2-17 kDa [Limulus polyphemus] &gt;gnl|BL_ORD_ID|2655057 putative ubiquitin-conjugating enzyme E2-17 kDa [Latrodectus hesperus]	P25867/8e-107/UBCD1_DROME Ubiquitin-conjugating enzyme E2-17 kDa OS=Drosophila melanogaster GN=eff PE=2 SV=1	api:100145836/4e-105/Eff; effete; K06689 ubiquitin-conjugating enzyme E2 D [EC:2.3.2.23]	SPBC119.02/7e-95/---	B4LW93/7e-105/B4LW93_DROVI GJ22971 OS=Drosophila virilis GN=Dvir\GJ22971 PE=3 SV=1	PS00183/-/Ubiquitin-conjugating enzymes active site.
Bta08342	NA	Q96CA5/3e-06/BIRC7_HUMAN Baculoviral IAP repeat-containing protein 7 OS=Homo sapiens GN=BIRC7 PE=1 SV=2	NA	NA	NA	PF13920/2.2E-12/Zinc finger, C3HC4 type (RING finger)
Bta08358	gi|939253660|ref|XP_014246509.1|/7.9457e-80/PREDICTED: uncharacterized protein LOC106664932 [Cimex lectularius]	Q1WIM2/2e-07/CADM2_RAT Cell adhesion molecule 2 OS=Rattus norvegicus GN=Cadm2 PE=1 SV=2	ame:412835/2e-43/GB17449; uncharacterized LOC412835; K14313 nuclear pore complex protein Nup53	NA	A0A0A9YJJ0/1e-81/A0A0A9YJJ0_LYGHE Cell adhesion molecule 2 OS=Lygus hesperus GN=cadm2 PE=4 SV=1	PF08205/2.3E-4/CD80-like C2-set immunoglobulin domain
Bta08334	gi|939241044|ref|XP_014239765.1|/2.98726e-12/PREDICTED: arrestin homolog isoform X3 [Cimex lectularius]	NA	pxy:105380760/1e-10/phosrestin-1-like; K04439 beta-arrestin	NA	T1I6P4/1e-13/T1I6P4_RHOPR Uncharacterized protein OS=Rhodnius prolixus PE=4 SV=1	PTHR11792:SF18/4.2E-13/--
Bta08370	gi|951549717|ref|XP_014474808.1|/1.13212e-19/PREDICTED: uncharacterized protein LOC106744492 [Dinoponera quadriceps]	NA	spu:754750/2e-07/uncharacterized LOC754750; K11647 SWI/SNF-related matrix-associated actin-dependent regulator of chromatin subfamily A member 2/4 [EC:3.6.4.-]	NA	T1HIS6/1e-15/T1HIS6_RHOPR Uncharacterized protein OS=Rhodnius prolixus PE=4 SV=1	NA
Bta08361	gi|662209289|ref|XP_008478239.1|/2.69684e-27/PREDICTED: transmembrane protein 110-like [Diaphorina citri]	Q86TL2/3e-16/STIMA_HUMAN Store-operated calcium entry regulator STIMATE OS=Homo sapiens GN=TMEM110 PE=1 SV=1	tsp:Tsp_09249/7e-10/transmembrane protein 110; K20179 vacuolar protein sorting-associated protein 11	NA	A0A067QJ61/1e-24/A0A067QJ61_ZOONE Uncharacterized protein OS=Zootermopsis nevadensis GN=L798_01368 PE=4 SV=1	PF12400/2.4E-10/Vaculolar membrane protein
Bta08336	gi|499001818|ref|XP_004555075.1|/1.17325e-09/PREDICTED: 14 kDa phosphohistidine phosphatase-like isoform X2 [Maylandia zebra]	NA	mze:101469098/2e-10/14 kDa phosphohistidine phosphatase-like; K01112 phosphohistidine phosphatase [EC:3.1.3.-]	NA	A0A0B6ZMM9/6e-10/A0A0B6ZMM9_9EUPU Uncharacterized protein OS=Arion vulgaris GN=ORF72074 PE=4 SV=1	PF05005/1.1E-8/Janus/Ocnus family (Ocnus)
Bta08333	gi|768419284|ref|XP_011550354.1|/1.61536e-22/PREDICTED: 14 kDa phosphohistidine phosphatase-like [Plutella xylostella]	P20348/2e-21/JANA_DROME Sex-regulated protein janus-A OS=Drosophila melanogaster GN=janA PE=2 SV=2	pxy:105382204/2e-23/14 kDa phosphohistidine phosphatase-like; K01112 phosphohistidine phosphatase [EC:3.1.3.-]	NA	G6D1Z6/3e-22/G6D1Z6_DANPL Phosphohistidine phosphatase OS=Danaus plexippus GN=KGM_03690 PE=4 SV=1	PTHR12258:SF5/6.5E-29/--
Bta08401	gi|915667410|gb|KOC69222.1|/1.65477e-40/Maternal protein tudor [Habropoda laboriosa]	P25823/2e-20/TUD_DROME Maternal protein tudor OS=Drosophila melanogaster GN=tud PE=1 SV=2	cfo:105249154/5e-41/uncharacterized LOC105249154; K18405 tudor domain-containing protein 1/4/6/7	NA	A0A0L7RE18/4e-41/A0A0L7RE18_9HYME Maternal protein tudor OS=Habropoda laboriosa GN=WH47_11007 PE=4 SV=1	PS50304/13.807/Tudor domain profile.
Bta08405	gi|1000726141|ref|XP_015585662.1|/5.92059e-26/PREDICTED: uncharacterized protein LOC107263228 [Cephus cinctus] &gt;gnl|BL_ORD_ID|973899 PREDICTED: uncharacterized protein LOC107263228 [Cephus cinctus]	NA	NA	NA	T1HF89/2e-22/T1HF89_RHOPR Uncharacterized protein (Fragment) OS=Rhodnius prolixus PE=4 SV=1	PF02958/8.8E-42/Ecdysteroid kinase
Bta08372	gi|646702167|gb|KDR11536.1|/2.36067e-116/UDP-glucuronosyltransferase 2C1 [Zootermopsis nevadensis]	Q16880/1e-64/CGT_HUMAN 2-hydroxyacylsphingosine 1-beta-galactosyltransferase OS=Homo sapiens GN=UGT8 PE=2 SV=2	api:100163870/1e-98/UDP-glucuronosyltransferase 2C1; K00699 glucuronosyltransferase [EC:2.4.1.17]	CAC2716/3e-10/---	A0A067R1S8/5e-117/A0A067R1S8_ZOONE UDP-glucuronosyltransferase 2C1 OS=Zootermopsis nevadensis GN=L798_14094 PE=3 SV=1	PTHR11926:SF284/4.8E-121/--
Bta08389	gi|817080382|ref|XP_012262651.1|/6.6956e-15/PREDICTED: protein phosphatase 1L-like isoform X2 [Athalia rosae]	Q5SGD2/1e-12/PPM1L_HUMAN Protein phosphatase 1L OS=Homo sapiens GN=PPM1L PE=1 SV=1	api:100159840/8e-15/protein phosphatase 1L; K17506 protein phosphatase 1L [EC:3.1.3.16]	SPAC2G11.07c/9e-08/---	X1WIA7/1e-14/X1WIA7_ACYPI Uncharacterized protein OS=Acyrthosiphon pisum PE=3 SV=1	PF00481/1.3E-15/Protein phosphatase 2C
Bta12431	gi|568969697|ref|XP_006514492.1|/0/PREDICTED: proteasome activator complex subunit 4 isoform X2 [Mus musculus]	Q5SSW2/0.0/PSME4_MOUSE Proteasome activator complex subunit 4 OS=Mus musculus GN=Psme4 PE=1 SV=1	hst:105192524/0.0/proteasome activator complex subunit 4B-like; K06699 proteasome activator subunit 4	NA	A0A067QZM1/0.0/A0A067QZM1_ZOONE Proteasome activator complex subunit 4 OS=Zootermopsis nevadensis GN=L798_15284 PE=4 SV=1	PTHR32170:SF3/1.2E-248/--
Bta12409	gi|795109491|ref|XP_011882180.1|/1.14186e-37/PREDICTED: protein D2-like isoform X2 [Vollenhovia emeryi]	P31729/1e-28/OV16_ONCVO OV-16 antigen OS=Onchocerca volvulus GN=OV16 PE=2 SV=2	dmo:Dmoj_GI14554/5e-22/GI14554 gene product from transcript GI14554-RA; K17439 large subunit ribosomal protein L35	NA	V9IBW0/5e-35/V9IBW0_APICE Phosphatidylethanolamine-binding protein F40A3.3 OS=Apis cerana GN=ACCB00649 PE=2 SV=1	PTHR11362:SF28/1.8E-41/--
Bta12415	gi|391330946|ref|XP_003739912.1|/2.67548e-18/PREDICTED: phosphatidylethanolamine-binding protein homolog F40A3.3-like isoform 2 [Metaseiulus occidentalis]	P31729/2e-18/OV16_ONCVO OV-16 antigen OS=Onchocerca volvulus GN=OV16 PE=2 SV=2	dpe:Dper_GL24221/2e-11/GL24221 gene product from transcript GL24221-RA; K07377 neurexin	NA	D3TQ98/2e-18/D3TQ98_GLOMM Secreted phosphatidylethanolamine binding protein OS=Glossina morsitans morsitans PE=2 SV=1	PTHR11362/5.4E-22/--
Bta12428	gi|1000759152|ref|XP_015602559.1|/1.49432e-121/PREDICTED: N(G),N(G)-dimethylarginine dimethylaminohydrolase 1 isoform X2 [Cephus cinctus]	O94760/1e-58/DDAH1_HUMAN N(G),N(G)-dimethylarginine dimethylaminohydrolase 1 OS=Homo sapiens GN=DDAH1 PE=1 SV=3	aag:AaeL_AAEL012397/1e-116/AAEL012397-PA; K01482 dimethylargininase [EC:3.5.3.18]	SMb21304/9e-15/---	Q16M75/2e-116/Q16M75_AEDAE AAEL012397-PA OS=Aedes aegypti GN=AAEL012397 PE=4 SV=1	PTHR12737:SF9/2.7E-95/--
Bta12411	gi|94469032|gb|ABF18365.1|/1.25638e-25/putative phosphatidylethanolamine-binding protein [Aedes aegypti]	P31729/5e-24/OV16_ONCVO OV-16 antigen OS=Onchocerca volvulus GN=OV16 PE=2 SV=2	dan:Dana_GF15180/7e-16/GF15180 gene product from transcript GF15180-RA; K17439 large subunit ribosomal protein L35	NA	A0A044VAJ6/7e-29/A0A044VAJ6_ONCVO Uncharacterized protein OS=Onchocerca volvulus GN=WBGene00246235 PE=4 SV=1	PTHR11362/7.2E-35/--
Bta12408	gi|751456213|ref|XP_011182663.1|/1.96018e-22/PREDICTED: protein D3-like [Bactrocera cucurbitae]	O16264/2e-17/PEBPH_CAEEL Phosphatidylethanolamine-binding protein homolog F40A3.3 OS=Caenorhabditis elegans GN=F40A3.3 PE=3 SV=1	dgr:Dgri_GH11408/7e-14/GH11408 gene product from transcript GH11408-RA; K17439 large subunit ribosomal protein L35	NA	U4UII2/2e-22/U4UII2_DENPD Uncharacterized protein OS=Dendroctonus ponderosae GN=D910_07086 PE=4 SV=1	PTHR11362/1.6E-24/--
Bta12441	gi|662212273|ref|XP_008479863.1|/1.89801e-16/PREDICTED: carboxyl-terminal PDZ ligand of neuronal nitric oxide synthase protein-like [Diaphorina citri]	Q9D3A8/2e-16/CAPON_MOUSE Carboxyl-terminal PDZ ligand of neuronal nitric oxide synthase protein OS=Mus musculus GN=Nos1ap PE=1 SV=3	api:100161824/2e-16/carboxyl-terminal PDZ ligand of neuronal nitric oxide synthase protein; K16513 carboxyl-terminal PDZ ligand of neuronal nitric oxide synthase protein	NA	X1WN58/1e-16/X1WN58_ACYPI Uncharacterized protein OS=Acyrthosiphon pisum GN=LOC100573651 PE=4 SV=1	PTHR11232:SF39/1.4E-21/--
Bta12439	gi|307208756|gb|EFN86033.1|/2.62853e-28/Dystrophin-like protein 1 [Harpegnathos saltator]	Q8STF6/8e-26/DYC1_CAEEL Dystrophin-like protein 1 OS=Caenorhabditis elegans GN=dyc-1 PE=1 SV=1	hst:105181797/7e-26/carboxyl-terminal PDZ ligand of neuronal nitric oxide synthase protein; K16513 carboxyl-terminal PDZ ligand of neuronal nitric oxide synthase protein	NA	E2BE46/6e-29/E2BE46_HARSA Dystrophin-like protein 1 OS=Harpegnathos saltator GN=EAI_16923 PE=4 SV=1	PF00640/7.3E-6/Phosphotyrosine interaction domain (PTB/PID)
Bta12436	gi|242003836|ref|XP_002422878.1|/4.90468e-14/conserved hypothetical protein [Pediculus humanus corporis] &gt;gnl|BL_ORD_ID|864679 conserved hypothetical protein [Pediculus humanus corporis]	Q9D3A8/3e-08/CAPON_MOUSE Carboxyl-terminal PDZ ligand of neuronal nitric oxide synthase protein OS=Mus musculus GN=Nos1ap PE=1 SV=3	nvi:100677973/6e-11/carboxyl-terminal PDZ ligand of neuronal nitric oxide synthase protein; K16513 carboxyl-terminal PDZ ligand of neuronal nitric oxide synthase protein	NA	H9ITS0/6e-13/H9ITS0_BOMMO Uncharacterized protein OS=Bombyx mori PE=4 SV=1	NA
Bta12444	gi|910344039|ref|XP_013175823.1|/2.49063e-23/PREDICTED: uncharacterized protein C19orf47 homolog [Papilio xuthus]	Q8R3Y5/1e-18/CS047_MOUSE Uncharacterized protein C19orf47 homolog OS=Mus musculus PE=1 SV=2	tsp:Tsp_02631/2e-07/putative WD repeat-containing protein 85; K17868 diphthine methyl ester acylhydrolase [EC:3.1.1.97]	NA	T1GR12/8e-25/T1GR12_MEGSC Uncharacterized protein OS=Megaselia scalaris PE=4 SV=1	PTHR21359/9.9E-33/--
Bta07436	gi|641649676|ref|XP_008186645.1|/4.62627e-44/PREDICTED: zinc finger protein 862-like [Acyrthosiphon pisum]	Q6R2W3/5e-07/SCND3_HUMAN SCAN domain-containing protein 3 OS=Homo sapiens GN=ZBED9 PE=2 SV=1	lcm:102349383/6e-13/toll-like receptor 6; K05398 toll-like receptor 1	NA	J9KCZ2/1e-44/J9KCZ2_ACYPI Uncharacterized protein OS=Acyrthosiphon pisum PE=4 SV=1	PTHR11697/6.8E-19/--
Bta01555	gi|478253284|gb|ENN73653.1|/7.55238e-17/hypothetical protein YQE_09731, partial [Dendroctonus ponderosae]	NA	NA	NA	T1HCX8/4e-19/T1HCX8_RHOPR Uncharacterized protein OS=Rhodnius prolixus PE=4 SV=1	PS51029/10.642/MADF domain profile.
Bta01570	gi|646716710|gb|KDR19850.1|/0/Transient receptor potential-gamma protein, partial [Zootermopsis nevadensis]	Q9VJJ7/0.0/TRPG_DROME Transient receptor potential-gamma protein OS=Drosophila melanogaster GN=Trpgamma PE=1 SV=2	bim:100743147/0.0/transient receptor potential-gamma protein; K04967 transient receptor potential cation channel subfamily C member 4	NA	A0A067RHQ7/0.0/A0A067RHQ7_ZOONE Transient receptor potential-gamma protein (Fragment) OS=Zootermopsis nevadensis GN=L798_05916 PE=4 SV=1	PF08344/1.3E-28/Transient receptor ion channel II
Bta01563	gi|985420958|ref|XP_015375887.1|/1.29571e-35/PREDICTED: protein zwilch homolog [Diuraphis noxia]	Q95XP9/6e-06/ZWILC_CAEEL Protein zwilch homolog OS=Caenorhabditis elegans GN=zwl-1 PE=3 SV=1	api:100169179/3e-34/protein zwilch homolog; K11579 protein zwilch	NA	J9KA39/5e-34/J9KA39_ACYPI Uncharacterized protein OS=Acyrthosiphon pisum GN=LOC100161610 PE=4 SV=1	PTHR15995/3.0E-15/--
Bta01560	gi|590628647|ref|XP_007026775.1|/1.74695e-173/HXXXD-type acyl-transferase family protein [Theobroma cacao] &gt;gnl|BL_ORD_ID|1565560 HXXXD-type acyl-transferase family protein [Theobroma cacao]	Q9FF86/3e-69/DCR_ARATH BAHD acyltransferase DCR OS=Arabidopsis thaliana GN=DCR PE=2 SV=1	spen:107014608/1e-76/BAHD acyltransferase DCR; K19747 BAHD acyltransferase [EC:2.3.1.-]	NA	A0A061ESB6/4e-174/A0A061ESB6_THECC HXXXD-type acyl-transferase family protein OS=Theobroma cacao GN=TCM_021744 PE=4 SV=1	PTHR31896:SF5/3.0E-199/--
Bta01548	gi|662192804|ref|XP_008469276.1|/2.86683e-07/PREDICTED: uncharacterized protein LOC103506659 [Diaphorina citri]	NA	NA	NA	NA	NA
Bta01561	gi|590628647|ref|XP_007026775.1|/4.00541e-112/HXXXD-type acyl-transferase family protein [Theobroma cacao] &gt;gnl|BL_ORD_ID|1565560 HXXXD-type acyl-transferase family protein [Theobroma cacao]	Q9FF86/2e-36/DCR_ARATH BAHD acyltransferase DCR OS=Arabidopsis thaliana GN=DCR PE=2 SV=1	atr:18422981/2e-40/BAHD acyltransferase DCR; K19747 BAHD acyltransferase [EC:2.3.1.-]	NA	A0A061ESB6/9e-113/A0A061ESB6_THECC HXXXD-type acyl-transferase family protein OS=Theobroma cacao GN=TCM_021744 PE=4 SV=1	PTHR31896/2.4E-128/--
Bta01567	gi|118112|sp|P28517.1|CYPR_CALVI/7.84079e-56/RecName: Full=Peptidyl-prolyl cis-trans isomerase, rhodopsin-specific isozyme; Short=PPIase; AltName: Full=Rotamase; Flags: Precursor [Calliphora vicina]	P28517/2e-58/CYPR_CALVI Peptidyl-prolyl cis-trans isomerase, rhodopsin-specific isozyme OS=Calliphora vicina GN=NINAA PE=2 SV=1	dme:Dmel_CG3966/6e-52/ninaA; neither inactivation nor afterpotential A; K01802 peptidylprolyl isomerase [EC:5.2.1.8]	YDR304c/7e-39/---	G9C5E4/3e-56/G9C5E4_SCHGR Peptidyl-prolyl cis-trans isomerase (Fragment) OS=Schistocerca gregaria PE=2 SV=1	PTHR11071:SF268/4.6E-58/--
Bta01569	gi|939269668|ref|XP_014255020.1|/7.31648e-21/PREDICTED: uncharacterized protein LOC106669797 isoform X2 [Cimex lectularius]	NA	NA	NA	V9IDH0/3e-17/V9IDH0_APICE Uncharacterized protein OS=Apis cerana GN=ACCB01847.2 PE=2 SV=1	NA
Bta01597	gi|242009389|ref|XP_002425470.1|/5.42393e-124/conserved hypothetical protein [Pediculus humanus corporis] &gt;gnl|BL_ORD_ID|867382 conserved hypothetical protein [Pediculus humanus corporis]	Q9U6A0/2e-106/NCKX_DROME Sodium/potassium/calcium exchanger Nckx30C OS=Drosophila melanogaster GN=Nckx30C PE=2 SV=4	bim:100743513/2e-119/sodium/potassium/calcium exchanger Nckx30C; K13750 solute carrier family 24 (sodium/potassium/calcium exchanger), member 2	slr0681/2e-10/---	W4X4S2/8e-122/W4X4S2_ATTCE Uncharacterized protein OS=Atta cephalotes PE=4 SV=1	PTHR10846:SF41/4.1E-133/--
Bta01599	gi|242009383|ref|XP_002425467.1|/2.99045e-15/hypothetical protein Phum_PHUM202420 [Pediculus humanus corporis] &gt;gnl|BL_ORD_ID|867379 hypothetical protein Phum_PHUM202420 [Pediculus humanus corporis]	Q9U6A0/4e-14/NCKX_DROME Sodium/potassium/calcium exchanger Nckx30C OS=Drosophila melanogaster GN=Nckx30C PE=2 SV=4	aag:AaeL_AAEL004753/4e-14/AAEL004753-PA; K13750 solute carrier family 24 (sodium/potassium/calcium exchanger), member 2	NA	A0A067RC81/2e-15/A0A067RC81_ZOONE Sodium/potassium/calcium exchanger Nckx30C (Fragment) OS=Zootermopsis nevadensis GN=L798_03995 PE=4 SV=1	NA
Bta01598	NA	Q9U6A0/4e-08/NCKX_DROME Sodium/potassium/calcium exchanger Nckx30C OS=Drosophila melanogaster GN=Nckx30C PE=2 SV=4	ame:412777/3e-08/sodium/potassium/calcium exchanger Nckx30C; K13750 solute carrier family 24 (sodium/potassium/calcium exchanger), member 2	NA	NA	NA
Bta01606	gi|751782849|ref|XP_011200645.1|/4.44413e-27/PREDICTED: probable pseudouridine-5&apos;-monophosphatase [Bactrocera dorsalis]	Q08623/8e-23/HDHD1_HUMAN Pseudouridine-5'-phosphatase OS=Homo sapiens GN=HDHD1 PE=1 SV=3	lav:100661574/1e-24/PUDP, HDHD1; pseudouridine 5'-phosphatase; K17623 pseudouridine 5'-phosphatase [EC:3.1.3.96]	NA	A0A0C9QTJ8/3e-26/A0A0C9QTJ8_9HYME Gs1l_1 protein OS=Fopius arisanus GN=Gs1l_1 PE=4 SV=1	PTHR18901:SF38/1.8E-25/--
Bta01600	gi|546682366|gb|ERL92314.1|/9.61528e-24/hypothetical protein D910_09631 [Dendroctonus ponderosae]	Q9IAL7/4e-23/NCKX2_CHICK Sodium/potassium/calcium exchanger 2 OS=Gallus gallus GN=SLC24A2 PE=2 SV=1	nvi:100115682/2e-23/sodium/potassium/calcium exchanger Nckx30C-like; K13750 solute carrier family 24 (sodium/potassium/calcium exchanger), member 2	slr0681/8e-10/---	U4UEB0/2e-24/U4UEB0_DENPD Uncharacterized protein OS=Dendroctonus ponderosae GN=D910_09631 PE=4 SV=1	PTHR10846:SF41/5.0E-34/--
Bta01596	gi|1000739957|ref|XP_015592567.1|/0/PREDICTED: muscle M-line assembly protein unc-89 isoform X6 [Cephus cinctus]	NA	NA	NA	A0A0L7R1X1/0.0/A0A0L7R1X1_9HYME Muscle M-line assembly protein unc-89 OS=Habropoda laboriosa GN=WH47_00353 PE=4 SV=1	NA
Bta01588	gi|572297780|ref|XP_006615064.1|/1.09496e-26/PREDICTED: uncharacterized protein LOC102675905 [Apis dorsata]	NA	NA	NA	A0A0N0BJ59/8e-27/A0A0N0BJ59_9HYME Uncharacterized protein OS=Melipona quadrifasciata GN=WN51_07499 PE=4 SV=1	PS51186/9.798/Gcn5-related N-acetyltransferase (GNAT) domain profile.
Bta01595	gi|646723943|gb|KDR24377.1|/3.5617e-65/Muscle M-line assembly protein unc-89 [Zootermopsis nevadensis]	O01761/4e-22/UNC89_CAEEL Muscle M-line assembly protein unc-89 OS=Caenorhabditis elegans GN=unc-89 PE=1 SV=3	obi:106873106/3e-17/obscurin-like; K12567 titin [EC:2.7.11.1]	NA	A0A067RKL9/8e-66/A0A067RKL9_ZOONE Muscle M-line assembly protein unc-89 OS=Zootermopsis nevadensis GN=L798_04329 PE=4 SV=1	SM00325/0.0052/Guanine nucleotide exchange factor for Rho/Rac/Cdc42-like GTPases
Bta01632	gi|939248124|ref|XP_014243547.1|/2.09134e-157/PREDICTED: zinc finger Y-chromosomal protein 2 isoform X1 [Cimex lectularius] &gt;gnl|BL_ORD_ID|263622 PREDICTED: zinc finger Y-chromosomal protein 2 isoform X1 [Cimex lectularius] &gt;gnl|BL_ORD_ID|263622 PREDICTED: zinc finger Y-chromosomal protein 2 isoform X1 [Cimex lectularius] &gt;gnl|BL_ORD_ID|263622 PREDICTED: zinc finger Y-chromosomal protein…	Q7YU81/7e-69/CHN_DROME Protein charlatan OS=Drosophila melanogaster GN=chn PE=2 SV=3	bacu:103005803/1e-12/ZNF544; zinc finger protein 544; K09228 KRAB domain-containing zinc finger protein	NA	N6U5B8/3e-157/N6U5B8_DENPD Uncharacterized protein (Fragment) OS=Dendroctonus ponderosae GN=D910_11992 PE=4 SV=1	PTHR24375/1.7E-49/--
Bta01665	gi|270010521|gb|EFA06969.1|/9.07634e-31/hypothetical protein TcasGA2_TC009928 [Tribolium castaneum]	NA	NA	NA	U9TZU7/3e-17/U9TZU7_RHIID Uncharacterized protein OS=Rhizophagus irregularis (strain DAOM 181602 / DAOM 197198 / MUCL 43194) GN=GLOINDRAFT_335318 PE=4 SV=1	PF09820/2.9E-23/Predicted AAA-ATPase
Bta01658	gi|646706670|gb|KDR13777.1|/0/Arrestin domain-containing protein 2 [Zootermopsis nevadensis]	A0A0B4J1F4/2e-29/ARRD4_MOUSE Arrestin domain-containing protein 4 OS=Mus musculus GN=Arrdc4 PE=2 SV=1	tru:101071854/9e-27/txnip; thioredoxin interacting protein; K20910 thioredoxin-interacting protein	NA	A0A067QWT6/0.0/A0A067QWT6_ZOONE Arrestin domain-containing protein 2 OS=Zootermopsis nevadensis GN=L798_12071 PE=4 SV=1	PF02752/3.3E-21/Arrestin (or S-antigen), C-terminal domain
Bta01676	gi|939691391|ref|XP_014289708.1|/1.27203e-124/PREDICTED: phytanoyl-CoA dioxygenase domain-containing protein 1 [Halyomorpha halys]	Q9NAM7/3e-87/PHYD1_CAEEL Phytanoyl-CoA dioxygenase domain-containing protein 1 homolog OS=Caenorhabditis elegans GN=Y105C5B.9 PE=3 SV=1	dpe:Dper_GL23824/2e-97/GL23824 gene product from transcript GL23824-RA; K18741 protein nanos 1	RSp0209/9e-08/---	A0A067QJC2/7e-125/A0A067QJC2_ZOONE Phytanoyl-CoA dioxygenase domain-containing protein 1 OS=Zootermopsis nevadensis GN=L798_02741 PE=4 SV=1	PTHR20883/1.1E-108/--
Bta01681	gi|823120811|ref|XP_012440205.1|/5.13861e-123/PREDICTED: putative methyltransferase DDB_G0268948 [Gossypium raimondii] &gt;gnl|BL_ORD_ID|2307743 hypothetical protein B456_001G029700 [Gossypium raimondii] &gt;gnl|BL_ORD_ID|2307743 hypothetical protein B456_001G029700 [Gossypium raimondii]	P38892/2e-11/CRG1_YEAST Probable S-adenosylmethionine-dependent methyltransferase CRG1 OS=Saccharomyces cerevisiae (strain ATCC 204508 / S288c) GN=CRG1 PE=1 SV=1	apro:F751_5669/4e-22/putative aarF domain-containing protein kinase 1; K08869 aarF domain-containing kinase	DR1085/3e-11/---	A0A0D2LU39/1e-123/A0A0D2LU39_GOSRA Uncharacterized protein OS=Gossypium raimondii GN=B456_001G029700 PE=4 SV=1	PTHR10108/8.9E-61/--
Bta01690	gi|662217339|ref|XP_008482646.1|/9.59831e-32/PREDICTED: activating signal cointegrator 1 complex subunit 3-like [Diaphorina citri]	F1NTD6/2e-26/ASCC3_CHICK Activating signal cointegrator 1 complex subunit 3 OS=Gallus gallus GN=ascc3 PE=3 SV=2	cqu:CpipJ_CPIJ006748/6e-31/activating signal cointegrator 1 complex subunit 3; K18663 activating signal cointegrator complex subunit 3 [EC:3.6.4.12]	SPBC13G1.10c/2e-14/---	B0WK89/1e-30/B0WK89_CULQU Activating signal cointegrator 1 complex subunit 3 OS=Culex quinquefasciatus GN=CpipJ_CPIJ006748 PE=4 SV=1	PF02889/6.2E-23/Sec63 Brl domain
Bta01671	gi|572318076|ref|XP_006624616.1|/2.74884e-21/PREDICTED: ninjurin-1-like [Apis dorsata]	Q92982/1e-08/NINJ1_HUMAN Ninjurin-1 OS=Homo sapiens GN=NINJ1 PE=1 SV=2	NA	NA	A0A088A0L5/7e-22/A0A088A0L5_APIME Uncharacterized protein OS=Apis mellifera GN=LOC725225 PE=4 SV=1	PTHR12316/2.8E-21/--
Bta01659	gi|646703145|gb|KDR11961.1|/0/Nucleolar protein 6 [Zootermopsis nevadensis]	Q5M7P5/0.0/NOL6_XENTR Nucleolar protein 6 OS=Xenopus tropicalis GN=nol6 PE=2 SV=1	aec:105153938/0.0/nucleolar protein 6; K14544 U3 small nucleolar RNA-associated protein 22	NA	A0A067R2J6/0.0/A0A067R2J6_ZOONE Nucleolar protein 6 OS=Zootermopsis nevadensis GN=L798_13614 PE=4 SV=1	PF03813/2.7E-254/Nrap protein
Bta01621	gi|909694939|ref|WP_049938178.1|/1.85187e-19/hypothetical protein [Coprococcus comes]	NA	NA	NA	J9M7I9/3e-15/J9M7I9_ACYPI Uncharacterized protein OS=Acyrthosiphon pisum PE=4 SV=2	PF09820/3.3E-14/Predicted AAA-ATPase
Bta01618	gi|646714115|gb|KDR18208.1|/0/Protein msta, isoform A [Zootermopsis nevadensis]	O46040/5e-28/MSTAA_DROME Protein msta, isoform A OS=Drosophila melanogaster GN=msta PE=2 SV=3	tcc:TCM_035044/4e-17/Histone-lysine N-methyltransferase ASHR1 isoform 1; K11426 SET and MYND domain-containing protein	SPBP8B7.07c/3e-08/---	A0A067R714/0.0/A0A067R714_ZOONE Protein msta, isoform A OS=Zootermopsis nevadensis GN=L798_06959 PE=4 SV=1	PS50280/9.94/SET domain profile.
Bta01617	gi|646714112|gb|KDR18205.1|/2.10413e-57/Protein msta, isoform A, partial [Zootermopsis nevadensis]	Q9CWR2/1e-11/SMYD3_MOUSE Histone-lysine N-methyltransferase SMYD3 OS=Mus musculus GN=Smyd3 PE=2 SV=1	maw:MAC_04196/1e-12/MYND finger family protein; K11426 SET and MYND domain-containing protein	NA	A0A067RDW3/5e-58/A0A067RDW3_ZOONE Protein msta, isoform A (Fragment) OS=Zootermopsis nevadensis GN=L798_06956 PE=4 SV=1	PF00856/1.2E-7/SET domain
Bta01642	gi|345480276|ref|XP_001607620.2|/3.61454e-22/PREDICTED: glycine N-acyltransferase-like protein 3 [Nasonia vitripennis] &gt;gnl|BL_ORD_ID|2176866 PREDICTED: glycine N-acyltransferase-like protein 3 [Nasonia vitripennis]	Q5SZD4/6e-07/GLYL3_HUMAN Glycine N-acyltransferase-like protein 3 OS=Homo sapiens GN=GLYATL3 PE=2 SV=3	xma:102230171/5e-08/glycine N-acyltransferase-like; K00628 glycine N-acyltransferase [EC:2.3.1.13]	NA	R4FJN5/8e-27/R4FJN5_RHOPR Uncharacterized protein OS=Rhodnius prolixus PE=2 SV=1	PF08445/5.3E-16/FR47-like protein
Bta01660	gi|641671491|ref|XP_008185612.1|/6.79741e-37/PREDICTED: UPF0235 protein C15orf40 homolog [Acyrthosiphon pisum]	Q9CRC3/1e-27/CO040_MOUSE UPF0235 protein C15orf40 homolog OS=Mus musculus PE=1 SV=1	api:100574282/8e-38/UPF0235 protein C15orf40 homolog; K09131 uncharacterized protein	PM1313/2e-11/---	J9L7U1/2e-37/J9L7U1_ACYPI Uncharacterized protein OS=Acyrthosiphon pisum GN=LOC100575288 PE=3 SV=2	PTHR13420/4.0E-37/--
Bta01656	gi|939652558|ref|XP_014275210.1|/2.02641e-30/PREDICTED: uncharacterized protein LOC106680194 [Halyomorpha halys]	NA	NA	NA	B4KEQ2/6e-26/B4KEQ2_DROMO GI17955 OS=Drosophila mojavensis GN=Dmoj\GI17955 PE=4 SV=1	PTHR28635/7.4E-22/--
Bta15138	gi|662189356|ref|XP_008467401.1|/4.60799e-25/PREDICTED: V-type proton ATPase subunit H [Diaphorina citri]	Q9V3J1/1e-16/VATH_DROME V-type proton ATPase subunit H OS=Drosophila melanogaster GN=VhaSFD PE=2 SV=2	aec:105150519/8e-22/V-type proton ATPase subunit H-like; K02144 V-type H+-transporting ATPase subunit H	NA	R4G5L0/3e-27/R4G5L0_RHOPR Uncharacterized protein OS=Rhodnius prolixus PE=2 SV=1	PF03224/6.9E-11/V-ATPase subunit H
Bta13355	NA	NA	NA	NA	NA	PF00858/2.2E-5/Amiloride-sensitive sodium channel
Bta13357	gi|939260448|ref|XP_014250078.1|/0/PREDICTED: protein phosphatase PHLPP-like protein isoform X2 [Cimex lectularius]	Q9VJ07/4e-169/PHLPP_DROME Protein phosphatase PHLPP-like protein OS=Drosophila melanogaster GN=Phlpp PE=3 SV=1	tca:662191/0.0/protein phosphatase PHLPP-like protein; K16340 PH domain and leucine-rich repeat-containing protein phosphatase [EC:3.1.3.16]	MA2301_1/2e-17/---	A0A0A9XBC9/0.0/A0A0A9XBC9_LYGHE Protein phosphatase PHLPP-like protein (Fragment) OS=Lygus hesperus GN=Phlpp_1 PE=4 SV=1	SM00369/57.0/Leucine-rich repeats, typical (most populated) subfamily
Bta13345	gi|646704142|gb|KDR12480.1|/9.14075e-127/hypothetical protein L798_13724 [Zootermopsis nevadensis]	Q3USS3/8e-80/DRC1_MOUSE Dynein regulatory complex protein 1 OS=Mus musculus GN=Drc1 PE=1 SV=1	cfo:105249801/4e-104/dynein regulatory complex protein 1; K19754 dynein regulatry complex protein 1	NA	A0A067R106/2e-127/A0A067R106_ZOONE Uncharacterized protein OS=Zootermopsis nevadensis GN=L798_13724 PE=4 SV=1	PF14772/7.0E-18/Sperm tail
Bta13354	gi|939629461|ref|XP_014274666.1|/4.31218e-50/PREDICTED: alpha-tocopherol transfer protein-like [Halyomorpha halys]	A6JUQ6/1e-40/CLVS2_RAT Clavesin-2 OS=Rattus norvegicus GN=Clvs2 PE=1 SV=1	cmy:102938028/4e-28/RLBP1; retinaldehyde binding protein 1; K19625 retinaldehyde-binding protein 1	NA	A0A0A9VVF0/1e-58/A0A0A9VVF0_LYGHE Retinaldehyde-binding protein 1 (Fragment) OS=Lygus hesperus GN=RLBP1 PE=4 SV=1	SM00516/3.6E-18/Domain in homologues of a S. cerevisiae phosphatidylinositol transfer protein (Sec14p)
Bta13404	gi|939628245|ref|XP_014270537.1|/3.29644e-155/PREDICTED: palmitoyltransferase ZDHHC6 [Halyomorpha halys]	Q5REH2/1e-109/ZDHC6_PONAB Palmitoyltransferase ZDHHC6 OS=Pongo abelii GN=ZDHHC6 PE=3 SV=1	tca:656157/2e-151/palmitoyltransferase ZDHHC6; K20031 palmitoyltransferase ZDHHC6 [EC:2.3.1.225]	ECU09g0230/9e-24/---	A0A0A9Z6P4/2e-160/A0A0A9Z6P4_LYGHE Palmitoyltransferase OS=Lygus hesperus GN=ZDHHC6 PE=3 SV=1	PTHR22883:SF35/8.1E-127/--
Bta13412	gi|193662021|ref|XP_001948157.1|/6.63126e-154/PREDICTED: fatty acid 2-hydroxylase [Acyrthosiphon pisum]	Q4R4P4/5e-76/FA2H_MACFA Fatty acid 2-hydroxylase OS=Macaca fascicularis GN=FA2H PE=2 SV=1	api:100164095/8e-155/fatty acid 2-hydroxylase; K19703 4-hydroxysphinganine ceramide fatty acyl 2-hydroxylase [EC:1.14.18.6]	YMR272c_2/4e-24/---	J9JXJ3/2e-154/J9JXJ3_ACYPI Uncharacterized protein OS=Acyrthosiphon pisum GN=LOC100571466 PE=3 SV=1	PTHR12863/4.7E-91/--
Bta13419	gi|646723467|gb|KDR24064.1|/2.5841e-82/Vesicle transport through interaction with t-SNAREs-like protein 1A [Zootermopsis nevadensis]	Q96AJ9/5e-54/VTI1A_HUMAN Vesicle transport through interaction with t-SNAREs homolog 1A OS=Homo sapiens GN=VTI1A PE=1 SV=2	bim:100745390/4e-70/vesicle transport through interaction with t-SNAREs homolog 1A-like; K08493 vesicle transport through interaction with t-SNAREs 1	NA	A0A067RW17/6e-83/A0A067RW17_ZOONE Vesicle transport through interaction with t-SNAREs-like protein 1A OS=Zootermopsis nevadensis GN=L798_09399 PE=4 SV=1	PF05008/9.7E-19/Vesicle transport v-SNARE protein N-terminus
Bta13365	gi|328698577|ref|XP_001942850.2|/0/PREDICTED: protocadherin-8 [Acyrthosiphon pisum]	Q0ZM14/3e-33/PCD15_CHICK Protocadherin-15 OS=Gallus gallus GN=Pcdh15 PE=1 SV=1	bim:100744066/4e-34/protocadherin-like wing polarity protein stan; K04600 cadherin EGF LAG seven-pass G-type receptor 1	NA	X1WJ38/0.0/X1WJ38_ACYPI Uncharacterized protein OS=Acyrthosiphon pisum PE=4 SV=1	PS50268/9.103/Cadherins domain profile.
Bta13360	gi|662195325|ref|XP_008470648.1|/0/PREDICTED: protein yellow-like [Diaphorina citri]	O02437/2e-124/YELL_DROSU Protein yellow OS=Drosophila subobscura GN=y PE=3 SV=1	NA	DR1790/6e-18/---	R4FP61/3e-178/R4FP61_RHOPR Uncharacterized protein OS=Rhodnius prolixus PE=2 SV=1	PTHR10009:SF11/9.8E-157/--
Bta13403	gi|985412687|ref|XP_015371866.1|/1.13869e-74/PREDICTED: 28S ribosomal protein S31, mitochondrial [Diuraphis noxia]	P82925/3e-34/RT31_BOVIN 28S ribosomal protein S31, mitochondrial OS=Bos taurus GN=MRPS31 PE=1 SV=3	api:100160446/6e-73/28S ribosomal protein S31, mitochondrial; K17410 small subunit ribosomal protein S31	NA	J9JND0/1e-72/J9JND0_ACYPI Uncharacterized protein OS=Acyrthosiphon pisum GN=LOC100569669 PE=4 SV=1	PF15433/8.4E-82/Mitochondrial 28S ribosomal protein S31
Bta13387	gi|646718711|gb|KDR21080.1|/8.46961e-161/hypothetical protein L798_03677 [Zootermopsis nevadensis]	P47173/3e-50/YJ9J_YEAST Uncharacterized protein YJR142W OS=Saccharomyces cerevisiae (strain ATCC 204508 / S288c) GN=YJR142W PE=1 SV=1	pic:PICST_46967/2e-41/TNR3; thiamine pyrophosphokinase; K00949 thiamine pyrophosphokinase [EC:2.7.6.2]	YJR142w/2e-50/---	A0A067RKF1/2e-161/A0A067RKF1_ZOONE Uncharacterized protein OS=Zootermopsis nevadensis GN=L798_03677 PE=4 SV=1	PTHR13622/6.7E-83/--
Bta13373	gi|817208912|ref|XP_012280487.1|/9.56729e-15/PREDICTED: rho GTPase-activating protein 7 isoform X1 [Orussus abietinus]	NA	bter:100652305/9e-14/rho GTPase-activating protein 7; K20632 deleted in liver cancer protein	NA	A0A0L7QRP9/8e-14/A0A0L7QRP9_9HYME Uncharacterized protein OS=Habropoda laboriosa GN=WH47_06610 PE=4 SV=1	NA
Bta13367	gi|936558504|ref|XP_014218219.1|/1.09049e-26/PREDICTED: protein-lysine methyltransferase METTL21D-like [Copidosoma floridanum]	A6QP81/6e-15/MT21C_BOVIN Protein-lysine methyltransferase METTL21C OS=Bos taurus GN=METTL21C PE=2 SV=1	adl:AURDEDRAFT_98527/5e-11/nicotinamide N-methyltransferase; K17878 nicotinamide N-methyltransferase [EC:2.1.1.1]	YLR285w/3e-09/---	A0A067RA54/6e-25/A0A067RA54_ZOONE Uncharacterized protein OS=Zootermopsis nevadensis GN=L798_08891 PE=4 SV=1	PTHR14614/2.4E-29/--
Bta13397	gi|270004384|gb|EFA00832.1|/2.47684e-51/hypothetical protein TcasGA2_TC003720 [Tribolium castaneum]	P91943/2e-29/PANG1_DROME Protein pangolin, isoforms A/H/I/S OS=Drosophila melanogaster GN=pan PE=1 SV=1	nvi:100120687/4e-48/protein pangolin, isoforms A/H/I/S; K04491 transcription factor 7-like 2	NA	A0A0A9YUW3/4e-51/A0A0A9YUW3_LYGHE Protein pangolin, isoforms A/H/I OS=Lygus hesperus GN=pan_0 PE=4 SV=1	PF08347/1.6E-9/N-terminal CTNNB1 binding
Bta13363	gi|646704534|gb|KDR12662.1|/1.9114e-50/hypothetical protein L798_13321 [Zootermopsis nevadensis]	Q0II70/4e-15/F195A_BOVIN Protein FAM195A OS=Bos taurus GN=FAM195A PE=2 SV=1	NA	NA	A0A067R3Z2/4e-51/A0A067R3Z2_ZOONE Uncharacterized protein OS=Zootermopsis nevadensis GN=L798_13321 PE=4 SV=1	PTHR19890/5.4E-42/--
Bta13398	gi|817055164|ref|XP_012268388.1|/2.42478e-41/PREDICTED: cysteine-rich protein 1-like [Athalia rosae]	P63255/4e-37/CRIP1_RAT Cysteine-rich protein 1 OS=Rattus norvegicus GN=Crip1 PE=1 SV=2	hst:105180633/2e-29/uncharacterized LOC105180633; K09851 Ras association domain-containing protein 2/4	NA	K4GEF7/9e-39/K4GEF7_CALMI Cysteine-rich protein 1 OS=Callorhinchus milii PE=2 SV=1	PF00412/3.0E-14/LIM domain
Bta06825	gi|646710795|gb|KDR16213.1|/0/Huntingtin [Zootermopsis nevadensis]	P42858/1e-109/HD_HUMAN Huntingtin OS=Homo sapiens GN=HTT PE=1 SV=2	bter:100644330/0.0/huntingtin; K04533 huntingtin	NA	A0A067RBZ0/0.0/A0A067RBZ0_ZOONE Huntingtin OS=Zootermopsis nevadensis GN=L798_09629 PE=4 SV=1	PTHR10170/5.2E-238/--
Bta06823	gi|954551842|ref|XP_014599349.1|/0/PREDICTED: pre-mRNA-splicing factor CWC22 homolog [Polistes canadensis]	Q9VJ87/0.0/CWC22_DROME Pre-mRNA-splicing factor CWC22 homolog OS=Drosophila melanogaster GN=ncm PE=1 SV=3	api:100168957/0.0/pre-mRNA-splicing factor CWC22 homolog; K13100 pre-mRNA-splicing factor CWC22	NA	J9K9K3/0.0/J9K9K3_ACYPI Uncharacterized protein OS=Acyrthosiphon pisum PE=4 SV=2	SM00543/3.0E-38/Middle domain of eukaryotic initiation factor 4G (eIF4G)
Bta06821	gi|157366840|gb|ABV45411.1|/0/COE2, partial [Bemisia tabaci]	B2D0J5/1e-77/EST6_APIME Venom carboxylesterase-6 OS=Apis mellifera PE=2 SV=1	api:100163376/2e-95/esterase E4; K03927 carboxylesterase 2 [EC:3.1.1.1 3.1.1.84 3.1.1.56]	BS_pnbA/1e-53/---	B3SST2/0.0/B3SST2_BEMTA Carboxylic ester hydrolase (Fragment) OS=Bemisia tabaci GN=coe2 PE=2 SV=1	PS00122/-/Carboxylesterases type-B serine active site.
Bta06822	gi|157366840|gb|ABV45411.1|/0/COE2, partial [Bemisia tabaci]	B2D0J5/7e-67/EST6_APIME Venom carboxylesterase-6 OS=Apis mellifera PE=2 SV=1	api:103308679/8e-70/esterase E4; K01049 acetylcholinesterase [EC:3.1.1.7]	DR2626/4e-37/---	B3SST2/0.0/B3SST2_BEMTA Carboxylic ester hydrolase (Fragment) OS=Bemisia tabaci GN=coe2 PE=2 SV=1	PS00122/-/Carboxylesterases type-B serine active site.
Bta06525	gi|985401627|ref|XP_015368542.1|/1.41868e-13/PREDICTED: uncharacterized protein LOC107165009 [Diuraphis noxia]	NA	NA	NA	J9K4K0/2e-13/J9K4K0_ACYPI Uncharacterized protein OS=Acyrthosiphon pisum PE=4 SV=2	PF02958/2.4E-12/Ecdysteroid kinase
Bta07206	gi|662215591|ref|XP_008481686.1|/4.06571e-12/PREDICTED: uncharacterized protein K02A2.6-like [Diaphorina citri]	NA	NA	NA	A0A0A9XW98/3e-10/A0A0A9XW98_LYGHE Transposon Ty3-I Gag-Pol polyprotein (Fragment) OS=Lygus hesperus GN=TY3B-I_32 PE=4 SV=1	NA
Bta14496	gi|1000762661|ref|XP_015604384.1|/0/PREDICTED: ADP-ribosylation factor-binding protein GGA1 isoform X2 [Cephus cinctus]	Q9UJY5/7e-76/GGA1_HUMAN ADP-ribosylation factor-binding protein GGA1 OS=Homo sapiens GN=GGA1 PE=1 SV=1	bim:100741384/5e-173/ADP-ribosylation factor-binding protein GGA3; K12404 ADP-ribosylation factor-binding protein GGA	NA	A0A0N0BJA1/7e-177/A0A0N0BJA1_9HYME ADP-ribosylation factor-binding protein GGA1 OS=Melipona quadrifasciata GN=WN51_08571 PE=4 SV=1	PS50179/28.733/VHS domain profile.
Bta14497	gi|48120544|ref|XP_393223.1|/0/PREDICTED: target of rapamycin complex subunit lst8-like [Apis mellifera]	Q803V5/6e-167/LST8_DANRE Target of rapamycin complex subunit lst8 OS=Danio rerio GN=mlst8 PE=2 SV=1	ame:409725/0.0/target of rapamycin complex subunit lst8; K08266 target of rapamycin complex subunit LST8	all0438_2/3e-26/---	A0A088A396/0.0/A0A088A396_APIME Uncharacterized protein OS=Apis mellifera GN=LOC409725 PE=4 SV=1	PS50294/39.179/Trp-Asp (WD) repeats circular profile.
Bta14529	gi|646706704|gb|KDR13811.1|/1.91253e-90/hypothetical protein L798_12110 [Zootermopsis nevadensis]	Q9N003/3e-37/ZN425_MACFA Zinc finger protein 425 (Fragment) OS=Macaca fascicularis GN=ZNF425 PE=2 SV=2	lav:100655257/3e-41/zinc finger protein 420-like; K09228 KRAB domain-containing zinc finger protein	SPAC144.09c/4e-08/---	A0A067QUY9/4e-91/A0A067QUY9_ZOONE Uncharacterized protein OS=Zootermopsis nevadensis GN=L798_12110 PE=4 SV=1	PS50157/9.39/Zinc finger C2H2 type domain profile.
Bta14515	gi|189240709|ref|XP_001813711.1|/5.69234e-180/PREDICTED: acyl-CoA synthetase family member 2, mitochondrial [Tribolium castaneum] &gt;gnl|BL_ORD_ID|167457 hypothetical protein TcasGA2_TC012154 [Tribolium castaneum]	Q8VCW8/1e-139/ACSF2_MOUSE Acyl-CoA synthetase family member 2, mitochondrial OS=Mus musculus GN=Acsf2 PE=1 SV=1	tca:662861/0.0/acyl-CoA synthetase family member 2, mitochondrial; K00666 fatty-acyl-CoA synthase [EC:6.2.1.-]	RSc0442/2e-142/---	T1I5F9/0.0/T1I5F9_RHOPR Uncharacterized protein (Fragment) OS=Rhodnius prolixus PE=4 SV=1	PTHR24095/3.6E-160/--
Bta14519	gi|646710503|gb|KDR15994.1|/3.38449e-78/Protein XRP2 [Zootermopsis nevadensis]	Q8AVX5/6e-74/XRP2_XENLA Protein XRP2 OS=Xenopus laevis GN=rp2 PE=2 SV=3	crg:105335787/2e-78/protein XRP2-like; K18272 protein XRP2	NA	A0A067QZL0/8e-79/A0A067QZL0_ZOONE Protein XRP2 OS=Zootermopsis nevadensis GN=L798_10344 PE=3 SV=1	SM00673/1.5E-4/Domain in CAPs (cyclase-associated proteins) and X-linked retinitis pigmentosa 2 gene product.
Bta14530	gi|751207288|ref|XP_011156201.1|/6.40516e-141/PREDICTED: CDK-activating kinase assembly factor MAT1 [Solenopsis invicta] &gt;gnl|BL_ORD_ID|2895084 hypothetical protein SINV_10084, partial [Solenopsis invicta]	P51950/4e-106/MAT1_MARGL CDK-activating kinase assembly factor MAT1 OS=Marthasterias glacialis PE=1 SV=1	soc:105193452/8e-142/CDK-activating kinase assembly factor MAT1; K10842 CDK-activating kinase assembly factor MAT1	YDR460w/4e-41/---	A0A088A0Q4/9e-140/A0A088A0Q4_APIME Uncharacterized protein OS=Apis mellifera GN=LOC412613 PE=4 SV=1	PF06391/9.2E-69/CDK-activating kinase assembly factor MAT1
Bta14563	gi|646717723|gb|KDR20470.1|/1.93807e-129/DNA-binding protein Ets97D [Zootermopsis nevadensis]	Q04688/2e-114/ELG_DROME DNA-binding protein Ets97D OS=Drosophila melanogaster GN=Ets97D PE=1 SV=2	ame:100578252/5e-129/Ets97D-like, GB12455; Ets at 97D ortholog; K09441 GA-binding protein transcription factor, alpha	NA	A0A067RLP4/4e-130/A0A067RLP4_ZOONE DNA-binding protein Ets97D OS=Zootermopsis nevadensis GN=L798_04767 PE=3 SV=1	PF00178/6.4E-33/Ets-domain
Bta14598	gi|939251067|ref|XP_014245125.1|/1.74697e-102/PREDICTED: beta-galactoside alpha-2,6-sialyltransferase 2 isoform X2 [Cimex lectularius]	Q5K027/2e-62/SIAT2_ORYLA Beta-galactoside alpha-2,6-sialyltransferase 2 OS=Oryzias latipes GN=st6gal2 PE=2 SV=1	aga:AgaP_AGAP006903/1e-67/AGAP006903-PA; K00778 beta-galactoside alpha-2,6-sialyltransferase (sialyltransferase 1) [EC:2.4.99.1]	NA	J9JVH7/2e-89/J9JVH7_ACYPI Uncharacterized protein OS=Acyrthosiphon pisum GN=LOC100161110 PE=4 SV=2	PTHR13713:SF61/3.0E-74/--
Bta14597	gi|301068495|gb|ADK55065.1|/4.21519e-83/luciferin regenerating enzyme [Lampyris turkestanicus]	Q6DF62/9e-64/RGN_XENTR Regucalcin OS=Xenopus tropicalis GN=rgn PE=2 SV=1	nvi:100113493/2e-79/regucalcin-like; K01053 gluconolactonase [EC:3.1.1.17]	SSO2705/8e-41/---	E0XEM8/1e-83/E0XEM8_9COLE Luciferin regenerating enzyme OS=Lampyris turkestanicus PE=2 SV=1	PF08450/1.0E-65/SMP-30/Gluconolaconase/LRE-like region
Bta14541	gi|646720622|gb|KDR22283.1|/6.59887e-85/BSD domain-containing protein 1 [Zootermopsis nevadensis]	Q6INU2/2e-25/BSC1A_XENLA BSD domain-containing protein 1-A OS=Xenopus laevis GN=bsdc1-a PE=2 SV=1	NA	NA	A0A067RGY3/1e-85/A0A067RGY3_ZOONE BSD domain-containing protein 1 OS=Zootermopsis nevadensis GN=L798_02390 PE=4 SV=1	SM00751/7.8E-5/domain in transcription factors and synapse-associated proteins
Bta14605	gi|939264638|ref|XP_014252327.1|/1.70573e-122/PREDICTED: hepatic leukemia factor isoform X2 [Cimex lectularius] &gt;gnl|BL_ORD_ID|270340 PREDICTED: hepatic leukemia factor isoform X2 [Cimex lectularius]	Q8BW74/7e-62/HLF_MOUSE Hepatic leukemia factor OS=Mus musculus GN=Hlf PE=2 SV=1	ame:408449/2e-108/Pdp1; thyrotroph embryonic factor; K09057 hepatic leukemia factor	NA	A0A0A9XZE3/6e-119/A0A0A9XZE3_LYGHE Hepatic leukemia factor OS=Lygus hesperus GN=HLF PE=4 SV=1	PTHR11988:SF27/4.7E-94/--
Bta14617	gi|646708579|gb|KDR14828.1|/1.32815e-40/Ribonuclease P protein subunit p30 [Zootermopsis nevadensis]	Q3SZ21/3e-22/RPP30_BOVIN Ribonuclease P protein subunit p30 OS=Bos taurus GN=RPP30 PE=2 SV=1	cqu:CpipJ_CPIJ003504/7e-36/ribonuclease P protein subunit p30; K03539 ribonuclease P/MRP protein subunit RPP1 [EC:3.1.26.5]	SPAC3A12.04c/4e-14/---	A0A067R653/3e-41/A0A067R653_ZOONE Ribonuclease P protein subunit p30 OS=Zootermopsis nevadensis GN=L798_11272 PE=4 SV=1	PTHR13031/2.1E-43/--
Bta14572	gi|662185513|ref|XP_008477476.1|/9.21989e-39/PREDICTED: synaptotagmin-9 [Diaphorina citri]	NA	NA	NA	B3MMG3/3e-25/B3MMG3_DROAN GF14804 OS=Drosophila ananassae GN=Dana\GF14804 PE=4 SV=1	NA
Bta14601	gi|501300580|dbj|BAN21622.1|/3.84343e-32/unkown protein, partial [Riptortus pedestris]	NA	NA	NA	A0A023FBU2/6e-34/A0A023FBU2_TRIIF Uncharacterized protein OS=Triatoma infestans PE=2 SV=1	NA
Bta14600	gi|158291791|ref|XP_562422.2|/1.29635e-10/AGAP003573-PA [Anopheles gambiae str. PEST] &gt;gnl|BL_ORD_ID|428574 AGAP003573-PA [Anopheles gambiae str. PEST]	NA	NA	NA	Q5TT57/3e-11/Q5TT57_ANOGA AGAP003573-PA OS=Anopheles gambiae GN=AgaP_AGAP003573 PE=4 SV=2	PF16984/8.0E-11/Group 7 allergen
Bta14602	gi|939264573|ref|XP_014252293.1|/2.44441e-08/PREDICTED: uncharacterized protein LOC106668248 isoform X2 [Cimex lectularius]	NA	NA	NA	A0A0K8TG02/2e-06/A0A0K8TG02_LYGHE Uncharacterized protein OS=Lygus hesperus PE=4 SV=1	NA
Bta14561	gi|242022404|ref|XP_002431630.1|/1.47168e-50/small nuclear ribonucleoprotein sm D1, putative [Pediculus humanus corporis] &gt;gnl|BL_ORD_ID|873539 small nuclear ribonucleoprotein sm D1, putative [Pediculus humanus corporis]	Q9VU02/8e-51/SMD1_DROME Probable small nuclear ribonucleoprotein Sm D1 OS=Drosophila melanogaster GN=SmD1 PE=1 SV=1	aag:AaeL_AAEL001382/1e-49/AAEL001382-PA; K11087 small nuclear ribonucleoprotein D1	SPAC27D7.07c/2e-41/---	R4G8I5/2e-50/R4G8I5_RHOPR Uncharacterized protein OS=Rhodnius prolixus PE=2 SV=1	PF01423/7.7E-17/LSM domain
Bta14604	gi|662195673|ref|XP_008470836.1|/6.44485e-17/PREDICTED: uncharacterized protein LOC103508079 [Diaphorina citri]	NA	NA	NA	T1H898/5e-12/T1H898_RHOPR Uncharacterized protein OS=Rhodnius prolixus PE=4 SV=2	NA
Bta14599	gi|646688263|gb|KDR06172.1|/5.21712e-78/Sarcospan [Zootermopsis nevadensis]	NA	NA	NA	A0A067QSL9/1e-78/A0A067QSL9_ZOONE Sarcospan OS=Zootermopsis nevadensis GN=L798_03582 PE=4 SV=1	PTHR15260/2.8E-20/--
Bta14573	gi|193638849|ref|XP_001952158.1|/5.87489e-99/PREDICTED: vesicular glutamate transporter 1 [Acyrthosiphon pisum]	Q62634/6e-72/VGLU1_RAT Vesicular glutamate transporter 1 OS=Rattus norvegicus GN=Slc17a7 PE=1 SV=1	api:100168595/7e-100/vesicular glutamate transporter 1; K08193 MFS transporter, ACS family, solute carrier family 17 (sodium-dependent inorganic phosphate cotransporter), other	BMEI0104/5e-11/---	J9K8N3/1e-99/J9K8N3_ACYPI Uncharacterized protein OS=Acyrthosiphon pisum GN=LOC100572819 PE=4 SV=1	PF07690/1.4E-14/Major Facilitator Superfamily
Bta14612	gi|939688792|ref|XP_014288309.1|/1.16621e-107/PREDICTED: protein twisted gastrulation-like [Halyomorpha halys]	P54356/6e-56/TSG_DROME Protein twisted gastrulation OS=Drosophila melanogaster GN=tsg PE=1 SV=1	bmy:Bm1_47625/9e-27/glucose phosphate isomerase a; K01810 glucose-6-phosphate isomerase [EC:5.3.1.9]	NA	A0A023F4T5/2e-109/A0A023F4T5_TRIIF Protein twisted gastrulation (Fragment) OS=Triatoma infestans PE=2 SV=1	PTHR12312/3.9E-96/--
Bta14562	gi|951553845|ref|XP_014476429.1|/9.74254e-08/PREDICTED: uncharacterized protein LOC106745382 [Dinoponera quadriceps]	A4QNG1/5e-06/CC167_XENTR Coiled-coil domain-containing protein 167 OS=Xenopus tropicalis GN=ccdc167 PE=4 SV=1	NA	NA	D7EI12/2e-07/D7EI12_TRICA Putative uncharacterized protein OS=Tribolium castaneum GN=TcasGA2_TC010486 PE=4 SV=1	PF15188/1.2E-17/Coiled-coil domain-containing protein 167
Bta14616	gi|1000761874|ref|XP_015603981.1|/6.30269e-07/PREDICTED: UPF0184 protein C9orf16 [Cephus cinctus]	P58686/4e-08/CI016_MOUSE UPF0184 protein C9orf16 homolog OS=Mus musculus PE=3 SV=1	NA	NA	T1I6N8/4e-07/T1I6N8_RHOPR Uncharacterized protein OS=Rhodnius prolixus PE=4 SV=1	PF03670/5.6E-12/Uncharacterised protein family (UPF0184)
Bta15436	gi|939677864|ref|XP_014284630.1|/0/PREDICTED: macrophage erythroblast attacher [Halyomorpha halys]	Q5F398/2e-165/MAEA_CHICK Macrophage erythroblast attacher OS=Gallus gallus GN=MAEA PE=2 SV=1	soc:105202467/0.0/macrophage erythroblast attacher; K18624 macrophage erythroblast attacher	SPBC29A3.03c/1e-08/---	R4WSP4/0.0/R4WSP4_9HEMI Erythroblast macrophage protein emp OS=Riptortus pedestris PE=2 SV=1	PTHR12170:SF2/2.0E-181/--
Bta15450	gi|759073089|ref|XP_011346181.1|/4.06451e-15/PREDICTED: uncharacterized protein LOC105284413 [Cerapachys biroi] &gt;gnl|BL_ORD_ID|2031846 hypothetical protein X777_11663 [Cerapachys biroi]	NA	NA	NA	A0A026W140/9e-16/A0A026W140_CERBI Uncharacterized protein OS=Cerapachys biroi GN=X777_11663 PE=4 SV=1	NA
Bta15453	gi|641653576|ref|XP_008178847.1|/1.23539e-31/PREDICTED: KRAB-A domain-containing protein 2-like [Acyrthosiphon pisum]	NA	NA	NA	J9KQP3/2e-38/J9KQP3_ACYPI Uncharacterized protein OS=Acyrthosiphon pisum PE=4 SV=2	NA
Bta15520	gi|951550854|ref|XP_014475242.1|/4.7339e-178/PREDICTED: 26S proteasome non-ATPase regulatory subunit 4 isoform X1 [Dinoponera quadriceps]	P55035/6e-141/PSMD4_DROME 26S proteasome non-ATPase regulatory subunit 4 OS=Drosophila melanogaster GN=Rpn10 PE=1 SV=2	cfo:105250031/1e-177/26S proteasome non-ATPase regulatory subunit 4; K03029 26S proteasome regulatory subunit N10	SPAC637.10c/1e-59/---	A0A0J7L5J5/5e-178/A0A0J7L5J5_LASNI 26s proteasome non-atpase regulatory subunit 4-like protein OS=Lasius niger GN=RF55_1889 PE=4 SV=1	PF02809/0.58/Ubiquitin interaction motif
Bta15464	NA	NA	NA	NA	NA	PS50089/9.347/Zinc finger RING-type profile.
Bta15504	NA	NA	oac:Oscil6304_6089/9e-09/DNA/RNA endonuclease G, NUC1; K20276 large repetitive protein	NA	NA	NA
Bta15468	gi|939631632|ref|XP_014282313.1|/8.9275e-56/PREDICTED: zinc finger protein 729-like [Halyomorpha halys]	P51815/1e-24/ZN75D_HUMAN Zinc finger protein 75D OS=Homo sapiens GN=ZNF75D PE=2 SV=2	csab:103232614/4e-24/ZNF75D; zinc finger protein 75D; K09229 KRAB and SCAN domains-containing zinc finger protein	SPAC4G8.13c/7e-11/---	Q16XY9/2e-55/Q16XY9_AEDAE AAEL008722-PA OS=Aedes aegypti GN=AAEL008722 PE=4 SV=1	PF12874/2.9E-4/Zinc-finger of C2H2 type
Bta15500	gi|328714469|ref|XP_001952091.2|/1.5471e-06/PREDICTED: cGMP-dependent protein kinase, isozyme 2 forms cD5/T2 isoform X1 [Acyrthosiphon pisum]	NA	api:100168151/2e-07/for; cGMP-dependent protein kinase foraging; K07376 cGMP-dependent protein kinase 1 [EC:2.7.11.12]	NA	A0A0A9X2E0/7e-08/A0A0A9X2E0_LYGHE Uncharacterized protein OS=Lygus hesperus GN=for_6 PE=4 SV=1	NA
Bta15502	gi|930663773|gb|KPJ05272.1|/4.00408e-14/cGMP-dependent protein kinase, isozyme 2 forms cD4/T1/T3A/T3B [Papilio xuthus]	Q03043/8e-13/KGP24_DROME cGMP-dependent protein kinase, isozyme 2 forms cD4/T1/T3A/T3B OS=Drosophila melanogaster GN=for PE=1 SV=3	pxy:105381837/6e-13/cGMP-dependent protein kinase, isozyme 2 forms cD4/T1/T3A/T3B-like; K07376 cGMP-dependent protein kinase 1 [EC:2.7.11.12]	NA	H9JH58/5e-15/H9JH58_BOMMO Uncharacterized protein OS=Bombyx mori PE=4 SV=1	PTHR24353:SF65/2.8E-19/--
Bta15512	gi|646690463|gb|KDR06866.1|/1.03026e-57/Regulator of microtubule dynamics protein 3 [Zootermopsis nevadensis]	Q1JQC5/4e-15/RMD3_BOVIN Regulator of microtubule dynamics protein 3 OS=Bos taurus GN=RMDN3 PE=2 SV=1	NA	NA	A0A067QQL8/2e-58/A0A067QQL8_ZOONE Regulator of microtubule dynamics protein 3 OS=Zootermopsis nevadensis GN=L798_03347 PE=4 SV=1	PTHR16056/2.0E-25/--
Bta15513	gi|332375857|gb|AEE63069.1|/1.17875e-154/unknown [Dendroctonus ponderosae] &gt;gnl|BL_ORD_ID|345907 hypothetical protein YQE_08552, partial [Dendroctonus ponderosae] &gt;gnl|BL_ORD_ID|345907 hypothetical protein D910_00656 [Dendroctonus ponderosae] &gt;gnl|BL_ORD_ID|345907 hypothetical protein D910_01757 [Dendroctonus ponderosae]	Q9CWH6/1e-137/PSA7L_MOUSE Proteasome subunit alpha type-7-like OS=Mus musculus GN=Psma8 PE=1 SV=1	tca:657572/6e-154/proteasome subunit alpha type-7-1; K02731 20S proteasome subunit alpha 4 [EC:3.4.25.1]	PH1553/1e-59/---	J3JXY6/3e-155/J3JXY6_DENPD Proteasome subunit alpha type OS=Dendroctonus ponderosae GN=D910_00656 PE=2 SV=1	PTHR11599/5.4E-156/--
Bta15491	gi|641656170|ref|XP_008179873.1|/4.96871e-10/PREDICTED: cAMP-specific 3&apos;,5&apos;-cyclic phosphodiesterase, isoform F-like isoform X2 [Acyrthosiphon pisum]	NA	NA	NA	A0A067QUK9/2e-10/A0A067QUK9_ZOONE cAMP-specific 3',5'-cyclic phosphodiesterase (Fragment) OS=Zootermopsis nevadensis GN=L798_12266 PE=4 SV=1	NA
Bta15486	gi|985394213|ref|XP_015364496.1|/5.31742e-31/PREDICTED: uncharacterized protein LOC107162212 [Diuraphis noxia]	NA	NA	NA	J9K7T4/3e-31/J9K7T4_ACYPI Uncharacterized protein OS=Acyrthosiphon pisum GN=LOC100164623 PE=4 SV=2	NA
Bta15490	gi|307203121|gb|EFN82301.1|/1.24768e-51/cAMP-specific 3&apos;,5&apos;-cyclic phosphodiesterase [Harpegnathos saltator]	P12252/4e-38/PDE4B_DROME cAMP-specific 3',5'-cyclic phosphodiesterase OS=Drosophila melanogaster GN=dnc PE=1 SV=4	tca:662977/4e-49/dnc, dunce; cAMP-specific 3',5'-cyclic phosphodiesterase, isoforms N/G; K13293 cAMP-specific phosphodiesterase 4 [EC:3.1.4.53]	NA	A0A0C9R6T3/1e-52/A0A0C9R6T3_9HYME Dnc_1 protein (Fragment) OS=Fopius arisanus GN=dnc_1 PE=4 SV=1	PTHR11347/7.6E-35/--
Bta15482	gi|943938224|ref|XP_014370866.1|/5.68672e-33/PREDICTED: complex III assembly factor LYRM7 [Papilio machaon]	B4F7A1/1e-18/LYRM7_RAT Complex III assembly factor LYRM7 OS=Rattus norvegicus GN=Lyrm7 PE=3 SV=1	ame:726662/6e-30/complex III assembly factor LYRM7; K18170 complex III assembly factor LYRM7	NA	A0A0A9YGB8/2e-30/A0A0A9YGB8_LYGHE LYR motif-containing protein 7 OS=Lygus hesperus GN=lyrm7_0 PE=4 SV=1	PF05347/7.0E-10/Complex 1 protein (LYR family)
Bta15371	gi|193683830|ref|XP_001948838.1|/1.88916e-108/PREDICTED: RNA-binding protein 40-like [Acyrthosiphon pisum] &gt;gnl|BL_ORD_ID|289903 PREDICTED: RNA-binding protein 40-like [Acyrthosiphon pisum]	Q96LT9/5e-32/RBM40_HUMAN RNA-binding protein 40 OS=Homo sapiens GN=RNPC3 PE=1 SV=1	api:100169232/2e-109/RNA-binding protein 40; K13157 U11/U12 small nuclear ribonucleoprotein 65 kDa protein	NA	J9KA89/4e-109/J9KA89_ACYPI Uncharacterized protein OS=Acyrthosiphon pisum GN=LOC100158883 PE=4 SV=1	PS50102/14.607/Eukaryotic RNA Recognition Motif (RRM) profile.
Bta15377	gi|383865890|ref|XP_003708405.1|/3.8152e-23/PREDICTED: uncharacterized protein LOC100875173 [Megachile rotundata] &gt;gnl|BL_ORD_ID|1787906 PREDICTED: uncharacterized protein LOC100875173 [Megachile rotundata]	Q567G6/2e-07/NEPRO_DANRE Protein nepro homolog OS=Danio rerio GN=nepro PE=2 SV=1	NA	NA	A0A087ZYR4/1e-23/A0A087ZYR4_APIME Uncharacterized protein OS=Apis mellifera GN=LOC724922 PE=4 SV=1	PF14780/2.5E-30/Domain of unknown function (DUF4477)
Bta15381	gi|939633208|ref|XP_014287360.1|/4.31505e-121/PREDICTED: eukaryotic translation initiation factor 4E type 2 isoform X1 [Halyomorpha halys]	Q8BMB3/1e-101/IF4E2_MOUSE Eukaryotic translation initiation factor 4E type 2 OS=Mus musculus GN=Eif4e2 PE=1 SV=1	api:100159011/2e-113/eukaryotic translation initiation factor 4E type 2; K03259 translation initiation factor 4E	YOL139c/1e-23/---	A0A0A9XIF7/1e-122/A0A0A9XIF7_LYGHE Eukaryotic translation initiation factor 4E type 2 OS=Lygus hesperus GN=Eif4e2_1 PE=3 SV=1	PTHR11960:SF17/2.5E-119/--
Bta15407	gi|328718002|ref|XP_001952734.2|/1.09745e-44/PREDICTED: dorsal-ventral patterning protein Sog [Acyrthosiphon pisum]	Q24025/1e-35/SOG_DROME Dorsal-ventral patterning protein Sog OS=Drosophila melanogaster GN=sog PE=1 SV=1	api:100161569/1e-45/dorsal-ventral patterning protein Sog; K04657 chordin	NA	A0A023F000/4e-52/A0A023F000_TRIIF Uncharacterized protein (Fragment) OS=Triatoma infestans PE=2 SV=1	PF00093/2.2E-6/von Willebrand factor type C domain
Bta15398	gi|242247120|ref|NP_001156066.1|/6.39218e-46/uncharacterized protein LOC100159439 [Acyrthosiphon pisum] &gt;gnl|BL_ORD_ID|287896 PREDICTED: uncharacterized protein LOC100159439 isoform X1 [Acyrthosiphon pisum] &gt;gnl|BL_ORD_ID|287896 PREDICTED: uncharacterized protein LOC100159439 isoform X1 [Acyrthosiphon pisum] &gt;gnl|BL_ORD_ID|287896 PREDICTED: uncharacterized protein LOC100159439 isoform X1…	P56389/9e-41/CDD_MOUSE Cytidine deaminase OS=Mus musculus GN=Cda PE=1 SV=2	api:100159439/8e-47/CG8360-like; K01489 cytidine deaminase [EC:3.5.4.5]	CAC1544/2e-33/---	C4WUW8/1e-46/C4WUW8_ACYPI ACYPI000810 protein OS=Acyrthosiphon pisum GN=ACYPI000810 PE=2 SV=1	PTHR11644/2.0E-59/--
Bta15380	gi|646723204|gb|KDR23898.1|/0/Pre-mRNA-processing factor 17 [Zootermopsis nevadensis]	Q9DC48/0.0/PRP17_MOUSE Pre-mRNA-processing factor 17 OS=Mus musculus GN=Cdc40 PE=2 SV=1	nvi:100117917/0.0/pre-mRNA-processing factor 17; K12816 pre-mRNA-processing factor 17	all0664/2e-23/---	A0A0A9WIM2/0.0/A0A0A9WIM2_LYGHE Pre-mRNA-processing factor 17 OS=Lygus hesperus GN=CDC40_3 PE=4 SV=1	PS50294/41.42/Trp-Asp (WD) repeats circular profile.
Bta15379	gi|939633314|ref|XP_014287724.1|/0/PREDICTED: transmembrane protein 181 isoform X1 [Halyomorpha halys]	Q9P2C4/9e-155/TM181_HUMAN Transmembrane protein 181 OS=Homo sapiens GN=TMEM181 PE=1 SV=2	NA	NA	T1I0C1/0.0/T1I0C1_RHOPR Uncharacterized protein (Fragment) OS=Rhodnius prolixus PE=4 SV=1	PF06664/5.0E-90/Wnt-binding factor required for Wnt secretion
Bta15375	gi|645029539|ref|XP_001600098.3|/1.47851e-10/PREDICTED: neuropeptide Y receptor type 2-like [Nasonia vitripennis]	NA	NA	NA	D6X402/4e-11/D6X402_TRICA SIFamide receptor (Fragment) OS=Tribolium castaneum GN=TcasGA2_TC011156 PE=2 SV=1	NA
Bta15382	gi|665792581|ref|XP_008543902.1|/2.5492e-57/PREDICTED: motile sperm domain-containing protein 1 isoform X2 [Microplitis demolitor]	Q8VEL0/1e-47/MSPD1_MOUSE Motile sperm domain-containing protein 1 OS=Mus musculus GN=Mospd1 PE=1 SV=1	bmor:101736536/9e-07/nitrogen permease regulator 3-like protein; K20406 nitrogen permease regulator 3-like protein	NA	A0A067RBE0/4e-56/A0A067RBE0_ZOONE Motile sperm domain-containing protein 1 OS=Zootermopsis nevadensis GN=L798_05640 PE=4 SV=1	PTHR34441/1.2E-67/--
Bta07563	NA	NA	NA	NA	NA	PS50181/9.497/F-box domain profile.
Bta07543	gi|768417731|ref|XP_011549517.1|/2.84722e-21/PREDICTED: putative fatty acyl-CoA reductase CG5065 [Plutella xylostella]	Q7ZXF5/2e-13/FACR1_XENLA Fatty acyl-CoA reductase 1 OS=Xenopus laevis GN=far1 PE=2 SV=1	dpe:Dper_GL23286/4e-20/GL23286 gene product from transcript GL23286-RA; K13356 alcohol-forming fatty acyl-CoA reductase [EC:1.2.1.84]	NA	B4G4W3/7e-20/B4G4W3_DROPE GL23286 OS=Drosophila persimilis GN=Dper\GL23286 PE=4 SV=1	PTHR11011/4.9E-27/--
Bta07558	NA	NA	anx:ACH33_01805/1e-07/hypothetical protein; K18827 O-antigen chain-terminating methyltransferase [EC:2.1.1.- 2.1.1.294 2.7.1.181]	NA	V6LY14/2e-10/V6LY14_9EUKA Rab1a OS=Spironucleus salmonicida GN=SS50377_14241 PE=4 SV=1	NA
Bta07574	gi|501295183|dbj|BAN20838.1|/0/4-hydroxybutyrate Co-A transferase [Riptortus pedestris]	Q6FPF3/7e-14/ACH1_CANGA Acetyl-CoA hydrolase OS=Candida glabrata (strain ATCC 2001 / CBS 138 / JCM 3761 / NBRC 0622 / NRRL Y-65) GN=ACH1 PE=3 SV=1	cch:Cag_0060/4e-149/4-hydroxybutyrate coenzyme A transferase; K01067 acetyl-CoA hydrolase [EC:3.1.2.1]	slr1888_1/1e-111/---	T1I7R1/0.0/T1I7R1_RHOPR Uncharacterized protein OS=Rhodnius prolixus PE=4 SV=1	PTHR21432:SF18/3.5E-225/--
Bta07572	gi|998496660|ref|XP_015524059.1|/8.56098e-124/PREDICTED: drebrin-like protein [Neodiprion lecontei]	Q9UJU6/2e-86/DBNL_HUMAN Drebrin-like protein OS=Homo sapiens GN=DBNL PE=1 SV=1	ame:409548/5e-120/drebrin-like protein; K20520 drebrin-like protein	NA	A0A088ARG0/1e-119/A0A088ARG0_APIME Uncharacterized protein OS=Apis mellifera GN=LOC409548 PE=4 SV=1	PS50002/16.201/Src homology 3 (SH3) domain profile.
Bta07577	NA	NA	NA	NA	NA	PS51465/9.93/Kazal domain profile.
Bta07576	gi|768412930|ref|XP_011568564.1|/6.3721e-06/PREDICTED: glutenin, high molecular weight subunit DY10-like isoform X2 [Plutella xylostella]	Q8ILR9/5e-10/YPF17_PLAF7 Protein PF14_0175 OS=Plasmodium falciparum (isolate 3D7) GN=PF14_0175 PE=3 SV=1	NA	NA	A0A063C1N5/1e-08/A0A063C1N5_9HYPO Uncharacterized protein OS=Ustilaginoidea virens GN=UV8b_3798 PE=4 SV=1	PS51465/9.548/Kazal domain profile.
Bta07578	gi|936592752|ref|XP_014209645.1|/3.98502e-08/PREDICTED: homeobox protein GBX-1-like [Copidosoma floridanum]	NA	NA	NA	B3LVF7/2e-06/B3LVF7_DROAN GF17487 OS=Drosophila ananassae GN=Dana\GF17487 PE=4 SV=1	PF00046/5.1E-5/Homeobox domain
Bta07595	gi|156142226|gb|ABU51882.1|/2.05393e-09/ervatamin-C precursor [Tabernaemontana divaricata]	P83654/1e-07/ERVC_TABDI Ervatamin-C OS=Tabernaemontana divaricata PE=1 SV=1	aqu:100632863/8e-08/cathepsin L1-like; K01365 cathepsin L [EC:3.4.22.15]	NA	A8DS38/5e-10/A8DS38_TABDI Ervatamin-C OS=Tabernaemontana divaricata PE=1 SV=1	PTHR12411:SF355/2.9E-12/--
Bta07651	gi|952542512|gb|KRT86739.1|/2.28661e-130/hypothetical protein AMK59_226 [Oryctes borbonicus]	Q9EQS5/3e-16/SC5D_RAT Lathosterol oxidase OS=Rattus norvegicus GN=Sc5d PE=1 SV=1	tca:103315179/7e-124/delta(7)-sterol 5(6)-desaturase erg31; K00227 Delta7-sterol 5-desaturase [EC:1.14.19.20]	slr0224/1e-12/---	J3JUC1/2e-120/J3JUC1_DENPD Uncharacterized protein OS=Dendroctonus ponderosae PE=2 SV=1	PF04116/3.2E-24/Fatty acid hydroxylase superfamily
Bta07611	gi|820863044|ref|XP_012348218.1|/1.2598e-101/PREDICTED: uncharacterized protein LOC100865163 isoform X3 [Apis florea]	O35929/1e-25/REM1_MOUSE GTP-binding protein REM 1 OS=Mus musculus GN=Rem1 PE=1 SV=1	aec:105147836/9e-101/GTP-binding protein RAD; K07847 Rad and Gem related GTP binding protein 1	SPAC18G6.03/3e-08/---	V9IAD2/7e-105/V9IAD2_APICE GTP-binding protein RAD OS=Apis cerana GN=ACCB00586.1 PE=2 SV=1	SM00173/7.4E-7/Ras subfamily of RAS small GTPases
Bta07636	gi|914549923|gb|KOB62677.1|/2.43292e-50/Uncharacterized protein OBRU01_24985, partial [Operophtera brumata]	P49327/6e-39/FAS_HUMAN Fatty acid synthase OS=Homo sapiens GN=FASN PE=1 SV=3	soc:105202953/2e-50/fatty acid synthase-like; K00665 fatty acid synthase, animal type [EC:2.3.1.85]	all1649/4e-20/---	A0A0L7KH87/6e-51/A0A0L7KH87_9NEOP Uncharacterized protein (Fragment) OS=Operophtera brumata GN=OBRU01_24985 PE=4 SV=1	PTHR11712/4.8E-58/--
Bta07648	gi|939695089|ref|XP_014291637.1|/2.33446e-148/PREDICTED: splicing factor 3A subunit 2 [Halyomorpha halys]	Q15428/2e-123/SF3A2_HUMAN Splicing factor 3A subunit 2 OS=Homo sapiens GN=SF3A2 PE=1 SV=2	dmo:Dmoj_GI13650/1e-142/GI13650 gene product from transcript GI13650-RA; K12826 splicing factor 3A subunit 2	SPBC21C3.05/5e-85/---	A0A0A9YEM3/2e-149/A0A0A9YEM3_LYGHE Splicing factor 3A subunit 2 OS=Lygus hesperus GN=SF3A2 PE=4 SV=1	PF12874/6.4E-7/Zinc-finger of C2H2 type
Bta07643	gi|827545645|ref|XP_012545321.1|/2.3294e-36/PREDICTED: fatty acid synthase-like [Bombyx mori]	P49327/1e-28/FAS_HUMAN Fatty acid synthase OS=Homo sapiens GN=FASN PE=1 SV=3	bmor:693037/2e-35/p260; K00665 fatty acid synthase, animal type [EC:2.3.1.85]	NA	X1WYM3/3e-39/X1WYM3_ACYPI Uncharacterized protein OS=Acyrthosiphon pisum GN=LOC100164473 PE=4 SV=1	PF16197/3.5E-17/Ketoacyl-synthetase C-terminal extension
Bta07626	gi|939252613|ref|XP_014245947.1|/5.43398e-36/PREDICTED: fatty acid synthase-like [Cimex lectularius]	P49327/5e-22/FAS_HUMAN Fatty acid synthase OS=Homo sapiens GN=FASN PE=1 SV=3	tca:658024/4e-34/fatty acid synthase; K00665 fatty acid synthase, animal type [EC:2.3.1.85]	Rv1661/4e-07/---	A0A067RGY9/1e-32/A0A067RGY9_ZOONE Fatty acid synthase OS=Zootermopsis nevadensis GN=L798_14595 PE=4 SV=1	SM00829/4.1E-4/Enoylreductase
Bta07625	gi|641655351|ref|XP_008179559.1|/2.89882e-150/PREDICTED: fatty acid synthase-like [Acyrthosiphon pisum]	P12276/2e-81/FAS_CHICK Fatty acid synthase OS=Gallus gallus GN=FASN PE=1 SV=5	ame:412815/2e-137/fatty acid synthase; K00665 fatty acid synthase, animal type [EC:2.3.1.85]	all1649/8e-45/---	V9IED1/2e-137/V9IED1_APICE Fatty acid synthase OS=Apis cerana GN=ACCB01260.2 PE=2 SV=1	PF00109/2.5E-36/Beta-ketoacyl synthase, N-terminal domain
Bta07631	gi|985385530|ref|XP_015364692.1|/1.79264e-136/PREDICTED: fatty acid synthase-like [Diuraphis noxia]	P49327/1e-96/FAS_HUMAN Fatty acid synthase OS=Homo sapiens GN=FASN PE=1 SV=3	api:103308252/2e-133/fatty acid synthase; K00665 fatty acid synthase, animal type [EC:2.3.1.85]	Cgl2811_1/4e-40/---	X1WJM0/4e-134/X1WJM0_ACYPI Uncharacterized protein OS=Acyrthosiphon pisum GN=LOC100165462 PE=4 SV=1	PTHR11712:SF252/8.0E-131/--
Bta07602	gi|646704109|gb|KDR12464.1|/2.27975e-81/UDP-glucuronosyltransferase 2B5 [Zootermopsis nevadensis]	O97951/9e-48/UDB18_MACFA UDP-glucuronosyltransferase 2B18 OS=Macaca fascicularis GN=UGT2B18 PE=1 SV=1	bmor:100216349/3e-80/Ugt, UGT33D8; uridine diphosphate glucosyltransferase; K00699 glucuronosyltransferase [EC:2.4.1.17]	BS_ydhE/2e-09/---	A0A067R3M0/5e-82/A0A067R3M0_ZOONE UDP-glucuronosyltransferase 2B5 OS=Zootermopsis nevadensis GN=L798_13517 PE=4 SV=1	PTHR11926/2.1E-99/--
Bta07608	gi|646704109|gb|KDR12464.1|/1.86143e-86/UDP-glucuronosyltransferase 2B5 [Zootermopsis nevadensis]	O97951/4e-47/UDB18_MACFA UDP-glucuronosyltransferase 2B18 OS=Macaca fascicularis GN=UGT2B18 PE=1 SV=1	tca:660290/2e-68/UDP-glucuronosyltransferase 1-7; K00699 glucuronosyltransferase [EC:2.4.1.17]	slr1125/2e-07/---	A0A067R3M0/4e-87/A0A067R3M0_ZOONE UDP-glucuronosyltransferase 2B5 OS=Zootermopsis nevadensis GN=L798_13517 PE=4 SV=1	PTHR11926:SF348/1.4E-99/--
Bta07603	gi|646704109|gb|KDR12464.1|/9.45966e-53/UDP-glucuronosyltransferase 2B5 [Zootermopsis nevadensis]	Q64550/3e-34/UD11_RAT UDP-glucuronosyltransferase 1-1 OS=Rattus norvegicus GN=Ugt1a1 PE=1 SV=1	bmor:100216349/3e-48/Ugt, UGT33D8; uridine diphosphate glucosyltransferase; K00699 glucuronosyltransferase [EC:2.4.1.17]	BS_yjiC/7e-09/---	A0A067R3M0/2e-53/A0A067R3M0_ZOONE UDP-glucuronosyltransferase 2B5 OS=Zootermopsis nevadensis GN=L798_13517 PE=4 SV=1	PF00201/1.1E-45/UDP-glucoronosyl and UDP-glucosyl transferase
Bta07630	gi|641655347|ref|XP_008179557.1|/7.56062e-87/PREDICTED: fatty acid synthase-like [Acyrthosiphon pisum]	P19096/2e-63/FAS_MOUSE Fatty acid synthase OS=Mus musculus GN=Fasn PE=1 SV=2	api:103308252/6e-88/fatty acid synthase; K00665 fatty acid synthase, animal type [EC:2.3.1.85]	all1649/4e-12/---	X1WYK7/1e-87/X1WYK7_ACYPI Uncharacterized protein OS=Acyrthosiphon pisum PE=4 SV=1	SM00827/2.5E-6/Acyl transferase domain in polyketide synthase (PKS) enzymes.
Bta07642	gi|641655349|ref|XP_008179558.1|/1.69013e-57/PREDICTED: fatty acid synthase-like [Acyrthosiphon pisum]	P36189/1e-45/FAS_ANSAN Fatty acid synthase (Fragment) OS=Anser anser anser GN=FASN PE=1 SV=1	soc:105198903/1e-54/fatty acid synthase-like; K00665 fatty acid synthase, animal type [EC:2.3.1.85]	RSp0641_2/2e-28/---	J9KTL7/4e-58/J9KTL7_ACYPI Uncharacterized protein OS=Acyrthosiphon pisum PE=3 SV=2	PTHR11712/2.9E-53/--
Bta07607	gi|662199527|ref|XP_008472929.1|/1.7745e-47/PREDICTED: UDP-glucuronosyltransferase 2B7-like [Diaphorina citri]	Q80X89/5e-15/UD2A1_MOUSE UDP-glucuronosyltransferase 2A1 OS=Mus musculus GN=Ugt2a1 PE=2 SV=1	mde:101893458/2e-38/UDP-glucuronosyltransferase-like; K00699 glucuronosyltransferase [EC:2.4.1.17]	NA	A0A067R3M0/3e-39/A0A067R3M0_ZOONE UDP-glucuronosyltransferase 2B5 OS=Zootermopsis nevadensis GN=L798_13517 PE=4 SV=1	PTHR11926/3.3E-47/--
Bta07629	gi|641655362|ref|XP_008179564.1|/1.32143e-23/PREDICTED: uncharacterized protein LOC100570390 [Acyrthosiphon pisum]	P12785/4e-16/FAS_RAT Fatty acid synthase OS=Rattus norvegicus GN=Fasn PE=1 SV=3	api:100162692/5e-24/fatty acid synthase; K00665 fatty acid synthase, animal type [EC:2.3.1.85]	NA	J9KNS8/4e-24/J9KNS8_ACYPI Uncharacterized protein OS=Acyrthosiphon pisum GN=LOC100572727 PE=4 SV=2	PTHR11712/1.1E-13/--
Bta07604	gi|646718153|gb|KDR20744.1|/2.34062e-72/UDP-glucuronosyltransferase 2B1 [Zootermopsis nevadensis]	P08541/1e-46/UD2B2_RAT UDP-glucuronosyltransferase 2B2 OS=Rattus norvegicus GN=Ugt2b PE=1 SV=1	bmor:100862845/6e-67/UGT33D5; UDP-glycosyltransferase UGT33D5; K00699 glucuronosyltransferase [EC:2.4.1.17]	BS_ydhE/2e-12/---	A0A067RAD1/5e-73/A0A067RAD1_ZOONE UDP-glucuronosyltransferase OS=Zootermopsis nevadensis GN=L798_04720 PE=3 SV=1	PF00201/5.6E-59/UDP-glucoronosyl and UDP-glucosyl transferase
Bta07633	gi|641681003|ref|XP_008189291.1|/3.60212e-125/PREDICTED: fatty acid synthase-like, partial [Acyrthosiphon pisum]	P12785/3e-86/FAS_RAT Fatty acid synthase OS=Rattus norvegicus GN=Fasn PE=1 SV=3	api:103311453/5e-126/fatty acid synthase-like; K00665 fatty acid synthase, animal type [EC:2.3.1.85]	CAC3355/8e-19/---	X1WPZ8/3e-124/X1WPZ8_ACYPI Uncharacterized protein OS=Acyrthosiphon pisum PE=4 SV=1	PF00698/5.6E-42/Acyl transferase domain
Bta07641	gi|478260695|gb|ENN80384.1|/5.11678e-106/hypothetical protein YQE_03193, partial [Dendroctonus ponderosae]	P12276/2e-74/FAS_CHICK Fatty acid synthase OS=Gallus gallus GN=FASN PE=1 SV=5	tca:658024/2e-105/fatty acid synthase; K00665 fatty acid synthase, animal type [EC:2.3.1.85]	CAC3355/4e-12/---	N6TIW6/1e-106/N6TIW6_DENPD Uncharacterized protein (Fragment) OS=Dendroctonus ponderosae GN=YQE_03193 PE=4 SV=1	SM00827/2.0E-13/Acyl transferase domain in polyketide synthase (PKS) enzymes.
Bta07596	gi|801388955|ref|XP_012057199.1|/8.58465e-10/PREDICTED: uncharacterized protein LOC105620305 [Atta cephalotes]	P43296/4e-09/RD19A_ARATH Cysteine proteinase RD19a OS=Arabidopsis thaliana GN=RD19A PE=2 SV=1	sasa:100195177/4e-10/ctsw, catf; cathepsin W; K01373 cathepsin F [EC:3.4.22.41]	NA	W4WA21/2e-10/W4WA21_ATTCE Uncharacterized protein OS=Atta cephalotes PE=4 SV=1	PF08246/2.0E-5/Cathepsin propeptide inhibitor domain (I29)
Bta07609	gi|662218262|ref|XP_008483149.1|/3.34643e-20/PREDICTED: uncharacterized protein LOC103519840, partial [Diaphorina citri]	Q91280/3e-07/UGT3_PLEPL UDP-glucuronosyltransferase (Fragment) OS=Pleuronectes platessa GN=ugt3 PE=2 SV=1	mde:101889773/2e-19/UDP-glucuronosyltransferase 2B9-like; K00699 glucuronosyltransferase [EC:2.4.1.17]	NA	V5GK87/4e-19/V5GK87_ANOGL UDP-glucuronosyltransferase OS=Anoplophora glabripennis GN=UDB31 PE=3 SV=1	PTHR11926/3.7E-19/--
Bta13010	gi|769856576|ref|XP_011639892.1|/8.52798e-25/PREDICTED: protein D2-like isoform X1 [Pogonomyrmex barbatus]	P31729/6e-22/OV16_ONCVO OV-16 antigen OS=Onchocerca volvulus GN=OV16 PE=2 SV=2	dpe:Dper_GL24221/5e-13/GL24221 gene product from transcript GL24221-RA; K07377 neurexin	NA	B0WND8/1e-24/B0WND8_CULQU Phosphatidylethanolamine-binding protein OS=Culex quinquefasciatus GN=CpipJ_CPIJ008654 PE=4 SV=1	PF01161/2.1E-6/Phosphatidylethanolamine-binding protein
Bta13075	gi|939657614|ref|XP_014277054.1|/1.29711e-65/PREDICTED: legumain-like [Halyomorpha halys]	P42665/3e-54/HGLB_SCHJA Hemoglobinase OS=Schistosoma japonicum GN=HAEM PE=2 SV=1	api:100162169/3e-56/legumain; K01369 legumain [EC:3.4.22.34]	YDR331w/4e-21/---	R4WP47/7e-66/R4WP47_9HEMI Gpi-anchor transamidase OS=Riptortus pedestris PE=2 SV=1	PTHR12000/7.3E-81/--
Bta13081	gi|156407270|ref|XP_001641467.1|/6.872e-12/predicted protein [Nematostella vectensis] &gt;gnl|BL_ORD_ID|382949 predicted protein, partial [Nematostella vectensis]	A2ASS6/6e-06/TITIN_MOUSE Titin OS=Mus musculus GN=Ttn PE=1 SV=1	NA	NA	A0A0K2SVM0/3e-16/A0A0K2SVM0_LEPSM Uncharacterized protein OS=Lepeophtheirus salmonis PE=4 SV=1	NA
Bta13074	gi|952539452|gb|KRT85209.1|/2.58935e-58/hypothetical protein AMK59_2743, partial [Oryctes borbonicus]	P70414/5e-44/NAC1_MOUSE Sodium/calcium exchanger 1 OS=Mus musculus GN=Slc8a1 PE=1 SV=1	nvi:100115543/1e-55/sodium/calcium exchanger 1; K05849 solute carrier family 8 (sodium/calcium exchanger)	NA	E2BQW7/3e-56/E2BQW7_HARSA Sodium/calcium exchanger 1 OS=Harpegnathos saltator GN=EAI_14102 PE=4 SV=1	PTHR11878/1.3E-69/--
Bta13072	gi|926631219|ref|XP_013781331.1|/2.03189e-53/PREDICTED: sodium/calcium exchanger 1-like [Limulus polyphemus]	Q8K596/5e-47/NAC2_MOUSE Sodium/calcium exchanger 2 OS=Mus musculus GN=Slc8a2 PE=1 SV=1	sko:100368666/3e-51/sodium/calcium exchanger 3-like; K05849 solute carrier family 8 (sodium/calcium exchanger)	NA	A0A0K8W5L6/3e-52/A0A0K8W5L6_BACLA Sodium/calcium exchanger 1 OS=Bactrocera latifrons GN=Slc8a1_2 PE=4 SV=1	PF01699/8.3E-8/Sodium/calcium exchanger protein
Bta13077	gi|484361375|emb|CCW31722.1|/2.1365e-28/Cold shock-like protein CspE [Xenorhabdus nematophila F1] &gt;gnl|BL_ORD_ID|705789 RNA chaperone, transcription antiterminator, affects expression of rpoS and uspA [Xenorhabdus nematophila str. Anatoliense] &gt;gnl|BL_ORD_ID|705789 RNA chaperone, transcription antiterminator, affects expression of rpoS and uspA [Xenorhabdus nematophila str. Anatoliense]	P27484/3e-20/GRP2_NICSY Glycine-rich protein 2 OS=Nicotiana sylvestris GN=GRP-2 PE=2 SV=1	ebt:EBL_c27400/6e-29/cspE; cold shock-like protein CspE; K03704 cold shock protein (beta-ribbon, CspA family)	BU489/2e-30/---	A0A077ZH41/9e-28/A0A077ZH41_TRITR CSD domain containing protein OS=Trichuris trichiura GN=TTRE_0000731701 PE=4 SV=1	SM00357/8.6E-29/Cold shock protein domain
Bta13065	NA	NA	NA	NA	C4WT94/1e-07/C4WT94_ACYPI ACYPI006373 protein OS=Acyrthosiphon pisum GN=ACYPI006373 PE=2 SV=1	NA
Bta13102	gi|189235975|ref|XP_970508.2|/8.40461e-154/PREDICTED: TBC1 domain family member 13 [Tribolium castaneum] &gt;gnl|BL_ORD_ID|166719 hypothetical protein TcasGA2_TC003977 [Tribolium castaneum]	Q9NVG8/2e-117/TBC13_HUMAN TBC1 domain family member 13 OS=Homo sapiens GN=TBC1D13 PE=1 SV=3	dgr:Dgri_GH18254/2e-34/GH18254 gene product from transcript GH18254-RA; K20360 TBC1 domain family member 2	SPAC1952.17c/5e-49/---	T1I605/6e-157/T1I605_RHOPR Uncharacterized protein (Fragment) OS=Rhodnius prolixus PE=4 SV=1	PS50086/26.684/TBC/rab GAP domain profile.
Bta13092	gi|328699135|ref|XP_003240836.1|/8.33564e-78/PREDICTED: elongation of very long chain fatty acids protein 4-like [Acyrthosiphon pisum]	Q3S8M4/7e-47/ELOV4_MACMU Elongation of very long chain fatty acids protein 4 OS=Macaca mulatta GN=ELOVL4 PE=3 SV=1	api:100574502/1e-78/elongation of very long chain fatty acids protein 4; K10249 elongation of very long chain fatty acids protein 4 [EC:2.3.1.199]	NA	J9KG71/2e-78/J9KG71_ACYPI Elongation of very long chain fatty acids protein OS=Acyrthosiphon pisum PE=3 SV=2	PTHR11157/3.9E-80/--
Bta13109	gi|506968247|gb|AGM32467.1|/3.25895e-49/pleiotrophin-like protein [Coptotermes formosanus]	NA	obi:106868732/9e-21/uncharacterized LOC106868732; K16642 pleiotrophin	NA	R4V1F0/7e-50/R4V1F0_COPFO Pleiotrophin-like protein OS=Coptotermes formosanus PE=2 SV=1	PTHR21050/1.1E-25/--
Bta13064	gi|939651404|ref|XP_014274786.1|/4.09233e-28/PREDICTED: uncharacterized protein LOC106679906 [Halyomorpha halys]	NA	NA	NA	A0A0A9X9J0/3e-25/A0A0A9X9J0_LYGHE Uncharacterized protein OS=Lygus hesperus GN=CM83_29843 PE=4 SV=1	PF15372/1.0E-8/Domain of unknown function (DUF4600)
Bta01153	gi|939634446|ref|XP_014291894.1|/5.52652e-173/PREDICTED: lachesin [Halyomorpha halys]	Q26474/1e-172/LACH_SCHAM Lachesin OS=Schistocerca americana GN=LAC PE=1 SV=1	crg:105345755/7e-31/lachesin-like; K06772 limbic system-associated membrane protein	NA	S4PE94/3e-168/S4PE94_9NEOP Lachesin OS=Pararge aegeria PE=4 SV=1	PS50835/9.591/Ig-like domain profile.
Bta09515	gi|530252551|gb|AGT15702.1|/0/hydroxyacid-oxoacid transhydrogenase [Bemisia tabaci]	Q17EN4/0.0/HOT_AEDAE Probable hydroxyacid-oxoacid transhydrogenase, mitochondrial OS=Aedes aegypti GN=AAEL003729 PE=3 SV=1	aec:105145091/0.0/probable hydroxyacid-oxoacid transhydrogenase, mitochondrial; K11173 hydroxyacid-oxoacid transhydrogenase [EC:1.1.99.24]	TVN1284/4e-103/---	S5YSM1/0.0/S5YSM1_BEMTA Hydroxyacid-oxoacid transhydrogenase OS=Bemisia tabaci PE=4 SV=1	PTHR11496/3.9E-221/--
Bta09484	gi|985418388|ref|XP_015374647.1|/4.36183e-162/PREDICTED: uncharacterized protein LOC107169430 [Diuraphis noxia]	NA	dpl:KGM_18655/1e-42/hypothetical protein; K17286 erythrocyte band 7 integral membrane protein	NA	J9K4G4/7e-162/J9K4G4_ACYPI Uncharacterized protein OS=Acyrthosiphon pisum PE=4 SV=1	PTHR33236/1.3E-124/--
Bta09514	gi|915656630|gb|KOC60220.1|/5.99749e-82/Crossover junction endonuclease MUS81 [Habropoda laboriosa]	Q640B4/3e-61/MUS81_XENTR Crossover junction endonuclease MUS81 OS=Xenopus tropicalis GN=mus81 PE=2 SV=1	soc:105193342/7e-79/crossover junction endonuclease MUS81; K08991 crossover junction endonuclease MUS81 [EC:3.1.22.-]	SPCC4G3.05c/1e-36/---	A0A0L7QNL8/1e-82/A0A0L7QNL8_9HYME Crossover junction endonuclease MUS81 OS=Habropoda laboriosa GN=WH47_07802 PE=4 SV=1	PTHR13451:SF0/3.0E-90/--
Bta09520	gi|675369832|gb|KFM62734.1|/1.70683e-85/Meiotic nuclear division protein 1-like protein, partial [Stegodyphus mimosarum]	Q32L19/4e-77/MND1_BOVIN Meiotic nuclear division protein 1 homolog OS=Bos taurus GN=MND1 PE=2 SV=1	ptr:461550/2e-73/MND1; meiotic nuclear divisions 1; K11997 tripartite motif-containing protein 2/3	SPAC13A11.03/2e-35/---	R4FPU4/7e-89/R4FPU4_RHOPR Uncharacterized protein OS=Rhodnius prolixus PE=2 SV=1	PF03962/5.0E-69/Mnd1 family
Bta09480	gi|290991682|ref|XP_002678464.1|/4.17867e-61/hypothetical protein NAEGRDRAFT_57780 [Naegleria gruberi] &gt;gnl|BL_ORD_ID|74084 hypothetical protein NAEGRDRAFT_57780 [Naegleria gruberi]	NA	NA	NA	S8ARK3/2e-56/S8ARK3_DACHA Uncharacterized protein OS=Dactylellina haptotyla (strain CBS 200.50) GN=H072_529 PE=4 SV=1	PF12359/1.6E-12/Protein of unknown function (DUF3645)
Bta09468	gi|780622288|ref|XP_011707619.1|/5.3081e-08/PREDICTED: uncharacterized protein LOC105462611 [Wasmannia auropunctata] &gt;gnl|BL_ORD_ID|1141121 PREDICTED: uncharacterized protein LOC105462611 [Wasmannia auropunctata] &gt;gnl|BL_ORD_ID|1141121 PREDICTED: uncharacterized protein LOC105462611 [Wasmannia auropunctata]	NA	NA	NA	NA	PF16064/1.6E-6/Domain of unknown function (DUF4806)
Bta09494	gi|972968585|ref|XP_015201448.1|/2.57966e-54/PREDICTED: aminoacyl tRNA synthase complex-interacting multifunctional protein 1 isoform X3 [Lepisosteus oculatus]	O54873/2e-54/AIMP1_CRIGR Aminoacyl tRNA synthase complex-interacting multifunctional protein 1 OS=Cricetulus griseus GN=AIMP1 PE=2 SV=1	lcm:102364308/2e-53/AIMP1; aminoacyl tRNA synthetase complex interacting multifunctional protein 1; K15437 aminoacyl tRNA synthase complex-interacting multifunctional protein 1	YGL105w/1e-22/---	W5N4P8/1e-54/W5N4P8_LEPOC Uncharacterized protein OS=Lepisosteus oculatus PE=4 SV=1	PF01588/3.1E-19/Putative tRNA binding domain
Bta09478	gi|524870182|ref|XP_005091877.1|/4.47875e-34/PREDICTED: E3 ubiquitin-protein ligase RNF170-like [Aplysia californica]	Q96K19/6e-34/RN170_HUMAN E3 ubiquitin-protein ligase RNF170 OS=Homo sapiens GN=RNF170 PE=1 SV=2	loa:LOAG_03594/1e-34/RING finger protein 170; K15707 RING finger protein 170 [EC:2.3.2.27]	YER116c/4e-06/---	A0A0N4VMI6/5e-36/A0A0N4VMI6_ENTVE Uncharacterized protein OS=Enterobius vermicularis PE=4 SV=1	PTHR22894:SF5/1.8E-43/--
Bta09521	gi|1000747903|ref|XP_015596729.1|/3.42928e-84/PREDICTED: zinc finger HIT domain-containing protein 1 [Cephus cinctus]	O43257/1e-48/ZNHI1_HUMAN Zinc finger HIT domain-containing protein 1 OS=Homo sapiens GN=ZNHIT1 PE=1 SV=1	bter:100649205/9e-84/zinc finger HIT domain-containing protein 1; K11663 zinc finger HIT domain-containing protein 1	NA	A0A0L7R3M6/9e-84/A0A0L7R3M6_9HYME Zinc finger HIT domain-containing protein 1 OS=Habropoda laboriosa GN=WH47_10017 PE=4 SV=1	PTHR13093/1.0E-55/--
Bta09527	gi|646711658|gb|KDR16749.1|/1.72224e-105/hypothetical protein L798_09277 [Zootermopsis nevadensis]	Q5TYV4/3e-41/SPE39_DANRE Spermatogenesis-defective protein 39 homolog OS=Danio rerio GN=vipas39 PE=2 SV=1	hmg:100204413/4e-32/spermatogenesis-defective protein 39 homolog; K10738 DNA helicase MCM9 [EC:3.6.4.12]	NA	A0A067RAP6/4e-106/A0A067RAP6_ZOONE Uncharacterized protein OS=Zootermopsis nevadensis GN=L798_09277 PE=4 SV=1	PF04840/1.1E-12/Vps16, C-terminal region
Bta09594	gi|242018813|ref|XP_002429865.1|/3.82683e-119/J domain-containing protein C21orf55, putative [Pediculus humanus corporis] &gt;gnl|BL_ORD_ID|871780 J domain-containing protein C21orf55, putative [Pediculus humanus corporis]	Q9NX36/2e-73/DJC28_HUMAN DnaJ homolog subfamily C member 28 OS=Homo sapiens GN=DNAJC28 PE=1 SV=2	aag:AaeL_AAEL014735/4e-102/AAEL801138; AAEL014735-PA; K19373 DnaJ homolog subfamily C member 28	MTH1291/1e-07/---	T1HGK0/5e-116/T1HGK0_RHOPR Uncharacterized protein (Fragment) OS=Rhodnius prolixus PE=4 SV=1	PF09350/4.0E-24/Domain of unknown function (DUF1992)
Bta09584	gi|668459941|gb|KFB47662.1|/2.36319e-34/AGAP001668-PA-like protein [Anopheles sinensis]	P82121/6e-34/CUO8_BLACR Cuticle protein 8 OS=Blaberus craniifer PE=1 SV=1	api:100165787/7e-17/cp20; cuticular protein 20; K03006 DNA-directed RNA polymerase II subunit RPB1 [EC:2.7.7.6]	NA	A0A084WBR8/5e-35/A0A084WBR8_ANOSI AGAP001668-PA-like protein OS=Anopheles sinensis GN=ZHAS_00015706 PE=4 SV=1	PS00233/-/Chitin-binding type R&R domain signature.
Bta09598	gi|157118846|ref|XP_001659222.1|/4.06382e-116/AAEL008432-PA [Aedes aegypti] &gt;gnl|BL_ORD_ID|39214 AAEL008432-PA [Aedes aegypti]	Q9VE46/4e-116/SC5A7_DROME High-affinity choline transporter 1 OS=Drosophila melanogaster GN=CG7708 PE=2 SV=2	aag:AaeL_AAEL008432/5e-117/AAEL008432-PA; K14387 solute carrier family 5 (high affinity choline transporter), member 7	RSc0463/2e-20/---	Q16YT6/9e-117/Q16YT6_AEDAE AAEL008432-PA OS=Aedes aegypti GN=AAEL008432 PE=3 SV=1	PTHR11819:SF12/8.3E-116/--
Bta09582	gi|907603418|ref|XP_013106402.1|/2.09172e-39/PREDICTED: larval cuticle protein A2B-like [Stomoxys calcitrans]	P80683/7e-32/CUA3A_TENMO Larval cuticle protein A3A OS=Tenebrio molitor PE=1 SV=1	api:100165787/3e-12/cp20; cuticular protein 20; K03006 DNA-directed RNA polymerase II subunit RPB1 [EC:2.7.7.6]	NA	T1PIR9/1e-38/T1PIR9_MUSDO Cuticle protein OS=Musca domestica PE=2 SV=1	PF00379/3.0E-14/Insect cuticle protein
Bta09532	gi|762147340|ref|XP_011456978.1|/1.56391e-13/PREDICTED: beta-1,4-galactosyltransferase 7-like [Crassostrea gigas] &gt;gnl|BL_ORD_ID|1442593 Beta-1,4-galactosyltransferase 7 [Crassostrea gigas]	P34548/2e-11/SQV3_CAEEL Probable galactosyltransferase sqv-3 OS=Caenorhabditis elegans GN=sqv-3 PE=1 SV=1	crg:105349030/2e-14/beta-1,4-galactosyltransferase 7-like; K00733 xylosylprotein 4-beta-galactosyltransferase [EC:2.4.1.133]	NA	K1QT40/4e-14/K1QT40_CRAGI Beta-1,4-galactosyltransferase 7 OS=Crassostrea gigas GN=CGI_10013446 PE=4 SV=1	PF13733/1.9E-8/N-terminal region of glycosyl transferase group 7
Bta09613	gi|501293796|dbj|BAN20648.1|/3.7135e-33/cathepsin L [Riptortus pedestris]	Q95029/3e-29/CATL_DROME Cathepsin L OS=Drosophila melanogaster GN=Cp1 PE=2 SV=2	aga:AgaP_AGAP011828/2e-32/AGAP011828-PA; K01365 cathepsin L [EC:3.4.22.15]	NA	R4WD68/8e-34/R4WD68_9HEMI Cathepsin L OS=Riptortus pedestris PE=2 SV=1	PS00639/-/Eukaryotic thiol (cysteine) proteases histidine active site.
Bta09607	gi|646721141|gb|KDR22611.1|/1.48475e-119/Membrane-bound transcription factor site-2 protease [Zootermopsis nevadensis]	O54862/1e-50/MBTP2_CRIGR Membrane-bound transcription factor site-2 protease OS=Cricetulus griseus GN=MBTPS2 PE=2 SV=1	api:100162197/6e-114/membrane-bound transcription factor site-2 protease; K07765 S2P endopeptidase [EC:3.4.24.85]	MTH1368/9e-11/---	A0A067RFH8/3e-120/A0A067RFH8_ZOONE Membrane-bound transcription factor site-2 protease OS=Zootermopsis nevadensis GN=L798_12741 PE=4 SV=1	PTHR13325:SF3/6.3E-84/--
Bta09608	gi|193603452|ref|XP_001947880.1|/8.91231e-73/PREDICTED: short-chain dehydrogenase/reductase family 16C member 6-like isoform X2 [Acyrthosiphon pisum]	Q7Z5P4/2e-40/DHB13_HUMAN 17-beta-hydroxysteroid dehydrogenase 13 OS=Homo sapiens GN=HSD17B13 PE=1 SV=1	crg:105330579/4e-47/epidermal retinol dehydrogenase 2-like; K15734 all-trans-retinol dehydrogenase (NAD+) [EC:1.1.1.105]	MA2091/2e-23/---	J9JP28/7e-73/J9JP28_ACYPI Uncharacterized protein OS=Acyrthosiphon pisum GN=LOC100169084 PE=3 SV=2	PR00080/1.4E-8/Short-chain dehydrogenase/reductase (SDR) superfamily signature
Bta09557	NA	NA	bbo:BBOV_I003360/2e-07/19.m02399; DNA-directed RNA polymerase II largest subunit; K03006 DNA-directed RNA polymerase II subunit RPB1 [EC:2.7.7.6]	NA	I1L748/7e-07/I1L748_SOYBN DNA-directed RNA polymerase OS=Glycine max PE=3 SV=2	NA
Bta09564	gi|662224077|ref|XP_008486359.1|/1.88352e-36/PREDICTED: cuticle protein-like [Diaphorina citri]	P82121/1e-19/CUO8_BLACR Cuticle protein 8 OS=Blaberus craniifer PE=1 SV=1	api:100187585/5e-25/cp21; cuticular protein 21; K03006 DNA-directed RNA polymerase II subunit RPB1 [EC:2.7.7.6]	NA	C4WTF7/5e-36/C4WTF7_ACYPI ACYPI004893 protein OS=Acyrthosiphon pisum GN=ACYPI004893 PE=2 SV=1	PF00379/3.9E-11/Insect cuticle protein
Bta09583	gi|645035427|ref|XP_008209170.1|/9.50505e-11/PREDICTED: agrin-like [Nasonia vitripennis]	NA	NA	NA	K7JPK1/3e-10/K7JPK1_NASVI Uncharacterized protein OS=Nasonia vitripennis GN=LOC100678365 PE=4 SV=1	PF00050/2.6E-5/Kazal-type serine protease inhibitor domain
Bta09580	gi|943963976|ref|XP_014364257.1|/8.16498e-44/PREDICTED: larval cuticle protein A2B-like [Papilio machaon] &gt;gnl|BL_ORD_ID|1851812 Cuticle protein [Papilio machaon]	P80682/5e-33/CUA2B_TENMO Larval cuticle protein A2B OS=Tenebrio molitor PE=1 SV=1	api:100187585/2e-15/cp21; cuticular protein 21; K03006 DNA-directed RNA polymerase II subunit RPB1 [EC:2.7.7.6]	NA	H9JKU4/4e-43/H9JKU4_BOMMO Uncharacterized protein OS=Bombyx mori GN=CPR67 PE=4 SV=1	PS00233/-/Chitin-binding type R&R domain signature.
Bta09606	gi|675372106|gb|KFM65008.1|/9.50023e-34/Histone-lysine N-methyltransferase EHMT2, partial [Stegodyphus mimosarum]	O15084/6e-09/ANR28_HUMAN Serine/threonine-protein phosphatase 6 regulatory ankyrin repeat subunit A OS=Homo sapiens GN=ANKRD28 PE=1 SV=5	tva:TVAG_291510/6e-12/ankyrin repeat protein; K15503 serine/threonine-protein phosphatase 6 regulatory ankyrin repeat subunit B	FN0178/2e-09/---	A0A087TIR9/2e-34/A0A087TIR9_9ARAC Histone-lysine N-methyltransferase EHMT2 (Fragment) OS=Stegodyphus mimosarum GN=X975_17431 PE=4 SV=1	PF12796/4.5E-8/Ankyrin repeats (3 copies)
Bta09562	gi|242247575|ref|NP_001156177.1|/3.59529e-35/cuticular protein 34 precursor [Acyrthosiphon pisum] &gt;gnl|BL_ORD_ID|290332 ACYPI004893 [Acyrthosiphon pisum]	P82121/1e-20/CUO8_BLACR Cuticle protein 8 OS=Blaberus craniifer PE=1 SV=1	api:100187585/5e-19/cp21; cuticular protein 21; K03006 DNA-directed RNA polymerase II subunit RPB1 [EC:2.7.7.6]	NA	C4WTF7/8e-36/C4WTF7_ACYPI ACYPI004893 protein OS=Acyrthosiphon pisum GN=ACYPI004893 PE=2 SV=1	PF00379/5.3E-11/Insect cuticle protein
Bta09555	gi|497469760|ref|WP_009783958.1|/8.41664e-08/peptidase M23B [Lyngbya sp. PCC 8106] &gt;gnl|BL_ORD_ID|577847 Peptidase M23B [Lyngbya sp. PCC 8106]	NA	NA	NA	NA	NA
Bta09579	gi|289684241|ref|NP_001166269.1|/4.00613e-32/cuticular protein RR-2 family member 4 precursor [Nasonia vitripennis]	P27780/1e-28/CUP8_DROME Pupal cuticle protein Edg-84A OS=Drosophila melanogaster GN=Edg84A PE=2 SV=1	api:100187585/9e-16/cp21; cuticular protein 21; K03006 DNA-directed RNA polymerase II subunit RPB1 [EC:2.7.7.6]	NA	K7IX05/9e-33/K7IX05_NASVI Uncharacterized protein OS=Nasonia vitripennis GN=CPR4 PE=4 SV=1	PS51155/15.763/Chitin-binding type R&R domain profile.
Bta09573	gi|939664376|ref|XP_014279684.1|/1.06252e-20/PREDICTED: adult-specific cuticular protein ACP-20-like [Halyomorpha halys]	P11734/8e-12/CU08_LOCMI Cuticle protein 8 OS=Locusta migratoria PE=1 SV=1	api:100187585/2e-13/cp21; cuticular protein 21; K03006 DNA-directed RNA polymerase II subunit RPB1 [EC:2.7.7.6]	NA	A7URX9/3e-16/A7URX9_ANOGA AGAP006857-PA OS=Anopheles gambiae GN=CPR38 PE=4 SV=1	PF00379/6.5E-9/Insect cuticle protein
Bta09572	gi|939664413|ref|XP_014279701.1|/9.17606e-22/PREDICTED: adult-specific cuticular protein ACP-20-like [Halyomorpha halys]	P45583/1e-10/CU19_LOCMI Cuticle protein 19 OS=Locusta migratoria PE=1 SV=1	api:100187585/4e-14/cp21; cuticular protein 21; K03006 DNA-directed RNA polymerase II subunit RPB1 [EC:2.7.7.6]	NA	J9K3G1/1e-16/J9K3G1_ACYPI Uncharacterized protein OS=Acyrthosiphon pisum PE=4 SV=1	PS51155/12.956/Chitin-binding type R&R domain profile.
Bta08890	gi|399894427|gb|AFP54305.1|/0/heat shock protein 70c [Paratlanticus ussuriensis]	P41827/0.0/HSP74_ANOAL Heat shock protein 70 B2 OS=Anopheles albimanus GN=HSP70B2 PE=3 SV=1	bmor:733093/0.0/Hsp-70; heat shock protein 70 A1; K03283 heat shock 70kDa protein 1/8	YER103w/0.0/---	J7G295/0.0/J7G295_9ORTH Heat shock protein 70c OS=Paratlanticus ussuriensis PE=2 SV=1	PTHR19375:SF152/0.0/--
Bta08891	gi|399894427|gb|AFP54305.1|/0/heat shock protein 70c [Paratlanticus ussuriensis]	P41827/0.0/HSP74_ANOAL Heat shock protein 70 B2 OS=Anopheles albimanus GN=HSP70B2 PE=3 SV=1	bmor:733093/0.0/Hsp-70; heat shock protein 70 A1; K03283 heat shock 70kDa protein 1/8	YBL075c/0.0/---	J7G295/0.0/J7G295_9ORTH Heat shock protein 70c OS=Paratlanticus ussuriensis PE=2 SV=1	PR00301/1.1E-68/70kDa heat shock protein signature
Bta08912	gi|332023643|gb|EGI63872.1|/2.27697e-08/Histone-lysine N-methyltransferase SETMAR, partial [Acromyrmex echinatior]	NA	NA	NA	F4WPJ9/5e-09/F4WPJ9_ACREC Histone-lysine N-methyltransferase SETMAR (Fragment) OS=Acromyrmex echinatior GN=G5I_07716 PE=4 SV=1	PS50089/8.772/Zinc finger RING-type profile.
Bta08921	NA	NA	NA	NA	Q6DFL6/7e-09/Q6DFL6_XENLA LOC398539 protein OS=Xenopus laevis GN=otog PE=2 SV=1	PF16009/4.2E-8/Domain of unknown function (DUF4779)
Bta08882	gi|939267899|ref|XP_014254074.1|/3.19401e-50/PREDICTED: V-type proton ATPase subunit H [Cimex lectularius]	Q9V3J1/1e-46/VATH_DROME V-type proton ATPase subunit H OS=Drosophila melanogaster GN=VhaSFD PE=2 SV=2	api:100161058/2e-49/V-type proton ATPase subunit H; K02144 V-type H+-transporting ATPase subunit H	SPAC7D4.10/2e-17/---	R4G5L0/4e-50/R4G5L0_RHOPR Uncharacterized protein OS=Rhodnius prolixus PE=2 SV=1	PTHR10698/1.7E-45/--
Bta08910	gi|985425615|ref|XP_015378281.1|/1.32916e-33/PREDICTED: protein SHQ1 homolog [Diuraphis noxia]	Q6PI26/1e-18/SHQ1_HUMAN Protein SHQ1 homolog OS=Homo sapiens GN=SHQ1 PE=1 SV=2	api:100161088/3e-34/protein SHQ1 homolog; K14764 protein SHQ1	NA	J9JPZ3/5e-34/J9JPZ3_ACYPI Uncharacterized protein OS=Acyrthosiphon pisum GN=LOC100163756 PE=4 SV=1	PS51203/12.028/CS domain profile.
Bta15140	gi|675385083|gb|KFM77980.1|/2.7531e-26/hypothetical protein X975_00263, partial [Stegodyphus mimosarum]	NA	NA	NA	A0A087UKU1/6e-27/A0A087UKU1_9ARAC Uncharacterized protein (Fragment) OS=Stegodyphus mimosarum GN=X975_00263 PE=4 SV=1	PTHR10773:SF13/5.5E-16/--
Bta10056	gi|632974762|ref|XP_007903856.1|/2.79683e-09/PREDICTED: von Willebrand factor A domain-containing protein 2 [Callorhinchus milii]	A6NMZ7/2e-06/CO6A6_HUMAN Collagen alpha-6(VI) chain OS=Homo sapiens GN=COL6A6 PE=1 SV=2	crg:105336346/6e-08/sushi, von Willebrand factor type A, EGF and pentraxin domain-containing protein 1-like; K17495 CUB and sushi domain-containing protein	NA	I1FV11/3e-09/I1FV11_AMPQE Uncharacterized protein OS=Amphimedon queenslandica PE=4 SV=1	SM00327/3.4E-16/von Willebrand factor (vWF) type A domain
Bta10057	gi|919042129|ref|XP_013404302.1|/1.06067e-33/PREDICTED: von Willebrand factor A domain-containing protein 2-like [Lingula anatina]	NA	aqu:105312123/2e-20/uncharacterized LOC105312123; K08455 G protein-coupled receptor 112	NA	K1PRA9/9e-26/K1PRA9_CRAGI Collagen alpha-4(VI) chain OS=Crassostrea gigas GN=CGI_10018479 PE=4 SV=1	NA
Bta12023	gi|768424664|ref|XP_011553297.1|/3.26716e-15/PREDICTED: uncharacterized protein LOC105384718 [Plutella xylostella]	NA	spu:582280/5e-07/exosome complex exonuclease RRP44; K12585 exosome complex exonuclease DIS3/RRP44 [EC:3.1.13.-]	NA	T1HCI2/2e-20/T1HCI2_RHOPR Uncharacterized protein OS=Rhodnius prolixus PE=4 SV=1	NA
Bta12035	gi|646695057|gb|KDR08231.1|/8.68176e-117/hypothetical protein L798_01949 [Zootermopsis nevadensis]	A0JMH2/8e-59/CB069_DANRE UPF0565 protein C2orf69 homolog OS=Danio rerio GN=zgc:153521 PE=2 SV=1	adf:107355632/3e-65/UPF0565 protein C2orf69 homolog; K00079 carbonyl reductase 1 [EC:1.1.1.184 1.1.1.189 1.1.1.197]	NA	A0A067QSD1/2e-117/A0A067QSD1_ZOONE Uncharacterized protein OS=Zootermopsis nevadensis GN=L798_01949 PE=4 SV=1	PTHR31296/9.0E-101/--
Bta12032	gi|939240524|ref|XP_014239495.1|/6.38022e-158/PREDICTED: ubiA prenyltransferase domain-containing protein 1 homolog [Cimex lectularius]	Q9V3R8/6e-140/UBIA1_DROME UbiA prenyltransferase domain-containing protein 1 homolog OS=Drosophila melanogaster GN=heix PE=2 SV=1	cah:CAETHG_1874/5e-31/1,4-dihydroxy-2-naphthoate octaprenyltransferase; K02548 1,4-dihydroxy-2-naphthoate octaprenyltransferase [EC:2.5.1.74 2.5.1.-]	TM1528/3e-29/---	A0A067QHU7/2e-157/A0A067QHU7_ZOONE UbiA prenyltransferase domain-containing protein 1-like protein OS=Zootermopsis nevadensis GN=L798_04010 PE=4 SV=1	PTHR13929/3.3E-125/--
Bta12028	gi|926636170|ref|XP_013784006.1|/4.81033e-67/PREDICTED: F-box only protein 28-like [Limulus polyphemus]	Q9NVF7/2e-60/FBX28_HUMAN F-box only protein 28 OS=Homo sapiens GN=FBXO28 PE=1 SV=1	cfo:105247895/1e-67/F-box only protein 28; K10306 F-box protein 28	NA	E2A323/2e-67/E2A323_CAMFO F-box only protein 28 OS=Camponotus floridanus GN=EAG_03337 PE=4 SV=1	PS50181/10.981/F-box domain profile.
Bta08162	gi|705657435|ref|XP_010128918.1|/6.4613e-19/PREDICTED: G2/M phase-specific E3 ubiquitin-protein ligase, partial [Chlamydotis macqueenii]	Q5F4A1/1e-18/G2E3_CHICK G2/M phase-specific E3 ubiquitin-protein ligase OS=Gallus gallus GN=G2E3 PE=2 SV=1	apla:101795279/1e-12/G2E3, SCFD1; sec1 family domain-containing protein 1; K19998 sec1 family domain-containing protein 1	NA	G3WQX8/4e-19/G3WQX8_SARHA Uncharacterized protein OS=Sarcophilus harrisii GN=G2E3 PE=4 SV=1	PTHR12420/3.7E-12/--
Bta07654	gi|939240091|ref|XP_014239268.1|/8.1368e-112/PREDICTED: protein FAM188A homolog [Cimex lectularius]	Q9VWN5/4e-92/F188A_DROME Protein FAM188A homolog OS=Drosophila melanogaster GN=CG7332 PE=1 SV=1	NA	NA	T1HC57/7e-114/T1HC57_RHOPR Uncharacterized protein OS=Rhodnius prolixus PE=4 SV=1	PS50222/9.604/EF-hand calcium-binding domain profile.
Bta07655	gi|662214105|ref|XP_008480869.1|/1.38031e-94/PREDICTED: protein glass-like [Diaphorina citri]	P13360/4e-88/GLAS_DROME Protein glass OS=Drosophila melanogaster GN=gl PE=1 SV=2	api:100167865/3e-91/protein glass; K09214 glass	SPAC144.09c/9e-19/---	N6UB25/4e-91/N6UB25_DENPD Uncharacterized protein (Fragment) OS=Dendroctonus ponderosae GN=YQE_07567 PE=4 SV=1	PS50157/17.371/Zinc finger C2H2 type domain profile.
Bta02148	gi|985392257|ref|XP_015363418.1|/2.17347e-34/PREDICTED: zinc finger MYM-type protein 1-like [Diuraphis noxia]	Q5SVZ6/7e-08/ZMYM1_HUMAN Zinc finger MYM-type protein 1 OS=Homo sapiens GN=ZMYM1 PE=2 SV=1	api:100159206/5e-12/polyadenylate-binding protein-like; K13126 polyadenylate-binding protein	NA	J9KHX3/3e-36/J9KHX3_ACYPI Uncharacterized protein OS=Acyrthosiphon pisum PE=4 SV=2	SM00597/5.4E-6/--
Bta02146	gi|669320722|gb|KFD61048.1|/8.78132e-21/hypothetical protein M514_08442 [Trichuris suis]	NA	NA	NA	J9LNI6/3e-40/J9LNI6_ACYPI Uncharacterized protein OS=Acyrthosiphon pisum PE=4 SV=2	PF04500/1.3E-11/FLYWCH zinc finger domain
Bta02150	gi|970884627|ref|XP_015126960.1|/3.24396e-18/PREDICTED: uncharacterized protein LOC107048334 [Diachasma alloeum]	NA	NA	NA	A0A0B1PEB1/4e-15/A0A0B1PEB1_9BILA Uncharacterized protein OS=Trichuris suis GN=D918_10055 PE=4 SV=1	PS51257/5.0/Prokaryotic membrane lipoprotein lipid attachment site profile.
Bta02145	gi|751234990|ref|XP_011171258.1|/1.54316e-29/PREDICTED: uncharacterized protein LOC105203989, partial [Solenopsis invicta]	NA	lcm:102358682/2e-06/uncharacterized LOC102358682; K04279 platelet-activating factor receptor	NA	X1WL99/6e-24/X1WL99_ACYPI Uncharacterized protein OS=Acyrthosiphon pisum PE=4 SV=1	PF14291/5.9E-10/Domain of unknown function (DUF4371)
Bta02152	gi|383862243|ref|XP_003706593.1|/2.0704e-11/PREDICTED: uncharacterized protein LOC100875648 [Megachile rotundata]	NA	NA	NA	A0A088A0J9/5e-11/A0A088A0J9_APIME Uncharacterized protein OS=Apis mellifera GN=LOC552067 PE=4 SV=1	PF06679/5.9E-15/Protein of unknown function (DUF1180)
Bta10431	gi|985415411|ref|XP_015373100.1|/1.31928e-116/PREDICTED: docking protein 2-like [Diuraphis noxia]	O70469/2e-20/DOK2_MOUSE Docking protein 2 OS=Mus musculus GN=Dok2 PE=1 SV=1	api:100572862/2e-115/docking protein 2; K20234 docking protein 2	NA	J9M157/4e-115/J9M157_ACYPI Uncharacterized protein OS=Acyrthosiphon pisum GN=LOC100163475 PE=4 SV=1	PTHR21258:SF49/9.6E-51/--
Bta10434	gi|861631701|gb|KMQ90425.1|/6.44444e-15/hypothetical protein RF55_9821 [Lasius niger]	NA	NA	NA	A0A0J7NCX7/1e-15/A0A0J7NCX7_LASNI Uncharacterized protein OS=Lasius niger GN=RF55_9821 PE=4 SV=1	PF02995/1.7E-12/Protein of unknown function (DUF229)
Bta10441	gi|939255749|ref|XP_014247640.1|/1.20787e-37/PREDICTED: uncharacterized protein LOC106665625 isoform X2 [Cimex lectularius]	NA	dwi:Dwil_GK27379/1e-29/GK27379 gene product from transcript GK27379-RA; K11974 E3 ubiquitin-protein ligase RNF31 [EC:2.3.2.27]	NA	T1IGJ5/1e-32/T1IGJ5_RHOPR Uncharacterized protein OS=Rhodnius prolixus PE=4 SV=1	PTHR16004:SF2/4.5E-31/--
Bta10442	gi|641660646|ref|XP_008181564.1|/7.76125e-53/PREDICTED: neuroligin-4, Y-linked-like [Acyrthosiphon pisum]	Q8N0W4/1e-24/NLGNX_HUMAN Neuroligin-4, X-linked OS=Homo sapiens GN=NLGN4X PE=1 SV=1	tca:659717/2e-48/NLG-4; neuroligin 4; K07378 neuroligin	BS_pnbA/9e-14/---	J9KQS8/6e-54/J9KQS8_ACYPI Uncharacterized protein OS=Acyrthosiphon pisum PE=4 SV=2	PTHR11559:SF224/4.6E-46/--
Bta10409	gi|501297379|dbj|BAN21146.1|/3.64803e-18/multisynthetase complex, auxiliary protein, p38, putative [Riptortus pedestris]	NA	aag:AaeL_AAEL006727/8e-09/AAEL006727-PA; K15438 aminoacyl tRNA synthase complex-interacting multifunctional protein 2	NA	A0A0A9YLU8/1e-16/A0A0A9YLU8_LYGHE Aminoacyl tRNA synthase complex-interacting multifunctional protein 2 OS=Lygus hesperus GN=AIMP2 PE=4 SV=1	NA
Bta10423	gi|646719150|gb|KDR21358.1|/4.16567e-30/Dynein heavy chain, cytoplasmic [Zootermopsis nevadensis]	P37276/5e-24/DYHC_DROME Dynein heavy chain, cytoplasmic OS=Drosophila melanogaster GN=Dhc64C PE=2 SV=2	hst:105186411/4e-29/dynein heavy chain, cytoplasmic-like; K10413 dynein heavy chain 1, cytosolic	NA	A0A067RE92/9e-31/A0A067RE92_ZOONE Dynein heavy chain, cytoplasmic OS=Zootermopsis nevadensis GN=L798_03134 PE=4 SV=1	NA
Bta10432	gi|242015396|ref|XP_002428345.1|/0/conserved hypothetical protein [Pediculus humanus corporis] &gt;gnl|BL_ORD_ID|870262 conserved hypothetical protein [Pediculus humanus corporis]	Q5ZL00/1e-155/EMC1_CHICK ER membrane protein complex subunit 1 OS=Gallus gallus GN=EMC1 PE=2 SV=1	wic:J056_003119/4e-23/Vacuolar protein sorting-associated protein 11-like protein; K20179 vacuolar protein sorting-associated protein 11	NA	A0A026VYK6/0.0/A0A026VYK6_CERBI Uncharacterized protein OS=Cerapachys biroi GN=X777_12768 PE=4 SV=1	PTHR21573/6.4E-220/--
Bta10436	gi|546676064|gb|ERL87141.1|/8.14379e-78/hypothetical protein D910_04541 [Dendroctonus ponderosae]	Q08379/2e-17/GOGA2_HUMAN Golgin subfamily A member 2 OS=Homo sapiens GN=GOLGA2 PE=1 SV=3	tca:103313237/1e-69/golgin subfamily A member 2; K20358 golgin subfamily A member 2	NA	U4U942/2e-78/U4U942_DENPD Profilin OS=Dendroctonus ponderosae GN=D910_04541 PE=3 SV=1	PTHR10881/1.0E-40/--
Bta10428	gi|817085058|ref|XP_012265200.1|/2.05954e-47/PREDICTED: uncharacterized protein LOC105691366 isoform X2 [Athalia rosae]	NA	NA	NA	A0A0N0BCE6/3e-44/A0A0N0BCE6_9HYME X-linked retinitis pigmentosa GTPase regulator like protein OS=Melipona quadrifasciata GN=WN51_04084 PE=4 SV=1	NA
Bta10430	gi|939673344|ref|XP_014283011.1|/1.08163e-32/PREDICTED: ubiquitin-like protein 4A [Halyomorpha halys]	P21126/5e-23/UBL4A_MOUSE Ubiquitin-like protein 4A OS=Mus musculus GN=Ubl4a PE=1 SV=1	beq:BEWA_040420/6e-07/uv excision repair protein rad23, putative; K10839 UV excision repair protein RAD23	NA	A0A0A9Z5X8/1e-33/A0A0A9Z5X8_LYGHE Ubiquitin-like protein 4A OS=Lygus hesperus GN=UBL4A PE=4 SV=1	PTHR10666/3.1E-17/--
Bta01318	NA	NA	NA	NA	A0A067RBA9/1e-13/A0A067RBA9_ZOONE Uncharacterized protein OS=Zootermopsis nevadensis GN=L798_04546 PE=4 SV=1	NA
Bta01325	gi|170046016|ref|XP_001850582.1|/1.63361e-29/conserved hypothetical protein [Culex quinquefasciatus] &gt;gnl|BL_ORD_ID|1497444 conserved hypothetical protein [Culex quinquefasciatus]	Q8L7W5/2e-12/SMO11_ARATH Methylsterol monooxygenase 1-1 OS=Arabidopsis thaliana GN=SMO1-1 PE=1 SV=1	tca:103315179/3e-26/delta(7)-sterol 5(6)-desaturase erg31; K00227 Delta7-sterol 5-desaturase [EC:1.14.19.20]	mlr0492/1e-08/---	H9JEY5/7e-25/H9JEY5_BOMMO Uncharacterized protein OS=Bombyx mori GN=LOC101741096 PE=4 SV=1	PTHR11863:SF2/3.3E-24/--
Bta01339	NA	NA	NA	NA	J9K0L0/8e-08/J9K0L0_ACYPI Uncharacterized protein OS=Acyrthosiphon pisum PE=4 SV=1	NA
Bta01313	gi|939678832|ref|XP_014284947.1|/3.42064e-09/PREDICTED: netrin receptor UNC5B isoform X1 [Halyomorpha halys]	NA	bter:100642219/2e-09/netrin receptor UNC5C-like; K07521 netrin receptor unc-5	NA	A0A0K8TDJ2/2e-09/A0A0K8TDJ2_LYGHE Uncharacterized protein OS=Lygus hesperus PE=4 SV=1	NA
Bta00670	gi|939698803|ref|XP_014293591.1|/6.02406e-66/PREDICTED: uncharacterized protein LOC106692199 [Halyomorpha halys]	NA	NA	NA	A0A067RHS9/8e-59/A0A067RHS9_ZOONE Uncharacterized protein OS=Zootermopsis nevadensis GN=L798_05318 PE=4 SV=1	NA
Bta00678	gi|641665269|ref|XP_008183313.1|/2.14127e-10/PREDICTED: uncharacterized protein LOC100568833 [Acyrthosiphon pisum]	NA	NA	NA	J9L155/6e-13/J9L155_ACYPI Uncharacterized protein OS=Acyrthosiphon pisum PE=4 SV=2	NA
Bta00674	gi|675887522|ref|XP_009029263.1|/1.06196e-29/hypothetical protein HELRODRAFT_165142 [Helobdella robusta] &gt;gnl|BL_ORD_ID|42238 hypothetical protein HELRODRAFT_165142 [Helobdella robusta]	NA	api:100169174/2e-21/uncharacterized LOC100169174; K02907 large subunit ribosomal protein L30	NA	T1EWC2/2e-30/T1EWC2_HELRO Uncharacterized protein OS=Helobdella robusta GN=HELRODRAFT_165142 PE=4 SV=1	NA
Bta00701	gi|780053779|ref|XP_011669517.1|/7.57891e-08/PREDICTED: uncharacterized protein LOC100890715 isoform X4 [Strongylocentrotus purpuratus]	NA	NA	NA	W4YMM2/7e-09/W4YMM2_STRPU Uncharacterized protein OS=Strongylocentrotus purpuratus PE=4 SV=1	NA
Bta00677	gi|646722340|gb|KDR23353.1|/5.39001e-54/BRCA1-associated RING domain protein 1 [Zootermopsis nevadensis]	Q9QZH2/3e-31/BARD1_RAT BRCA1-associated RING domain protein 1 OS=Rattus norvegicus GN=Bard1 PE=2 SV=1	bter:100647865/1e-43/BRCA1-associated RING domain protein 1-like; K10683 BRCA1-associated RING domain protein 1	NA	A0A067RK00/1e-54/A0A067RK00_ZOONE BRCA1-associated RING domain protein 1 OS=Zootermopsis nevadensis GN=L798_05314 PE=4 SV=1	PS50172/9.222/BRCT domain profile.
Bta00666	gi|823267528|ref|XP_012466452.1|/0/PREDICTED: uncharacterized protein LOC105785068, partial [Gossypium raimondii]	NA	NA	NA	A0A087T712/1e-50/A0A087T712_9ARAC Uncharacterized protein (Fragment) OS=Stegodyphus mimosarum GN=X975_19061 PE=4 SV=1	PTHR31511:SF6/6.5E-37/--
Bta00680	gi|925671847|gb|KOX69593.1|/8.05887e-156/Eukaryotic translation initiation factor 3 subunit H [Melipona quadrifasciata]	Q9GV27/9e-158/EIF3H_BOMMO Eukaryotic translation initiation factor 3 subunit H OS=Bombyx mori PE=2 SV=1	aec:105147552/2e-156/eukaryotic translation initiation factor 3 subunit H; K03247 translation initiation factor 3 subunit H	ECU11g0570/1e-08/---	A0A023F9R7/3e-162/A0A023F9R7_TRIIF Eukaryotic translation initiation factor 3 subunit H OS=Triatoma infestans PE=2 SV=1	PTHR10410/5.1E-120/--
Bta12143	gi|328699770|ref|XP_001950673.2|/6.0162e-152/PREDICTED: synembryn [Acyrthosiphon pisum]	Q642H7/2e-109/RIC8A_DANRE Synembryn-A OS=Danio rerio GN=ric8a PE=2 SV=1	NA	NA	T1JDW5/7e-153/T1JDW5_STRMM Uncharacterized protein OS=Strigamia maritima PE=4 SV=1	PR01802/3.9E-38/Synembryn family signature
Bta12173	gi|817084470|ref|XP_012264888.1|/1.91552e-29/PREDICTED: uncharacterized protein LOC105691159 [Athalia rosae]	NA	NA	NA	A0A088A9K5/5e-26/A0A088A9K5_APIME Uncharacterized protein OS=Apis mellifera GN=LOC100577889 PE=4 SV=1	NA
Bta12196	NA	Q94804/5e-06/CU23_TENMO Cuticle protein LPCP-23 OS=Tenebrio molitor GN=LPCP-23 PE=3 SV=2	NA	NA	NA	NA
Bta12199	gi|662209025|ref|XP_008478095.1|/3.86995e-143/PREDICTED: eukaryotic translation initiation factor 6 [Diaphorina citri]	Q6GR45/1e-136/IF6_XENLA Eukaryotic translation initiation factor 6 OS=Xenopus laevis GN=eif6 PE=2 SV=1	sko:100373378/4e-138/Eif6; eukaryotic translation initiation factor 6; K03264 translation initiation factor 6	YPR016c/7e-131/---	R4WJE1/1e-143/R4WJE1_9HEMI Eukaryotic translation initiation factor 6 OS=Riptortus pedestris GN=EIF6 PE=2 SV=1	SM00654/1.8E-122/translation initiation factor 6
Bta12139	gi|195061666|ref|XP_001996042.1|/4.66085e-35/GH14039 [Drosophila grimshawi] &gt;gnl|BL_ORD_ID|306426 GH14039 [Drosophila grimshawi]	P31729/4e-24/OV16_ONCVO OV-16 antigen OS=Onchocerca volvulus GN=OV16 PE=2 SV=2	dan:Dana_GF15180/2e-27/GF15180 gene product from transcript GF15180-RA; K17439 large subunit ribosomal protein L35	NA	B4JYD8/1e-35/B4JYD8_DROGR GH14039 OS=Drosophila grimshawi GN=Dgri\GH14039 PE=4 SV=1	PTHR11362/1.3E-35/--
Bta12198	gi|924553244|gb|ALC38519.1|/8.21499e-39/RpLP1 [Drosophila busckii]	P08570/3e-41/RLA1_DROME 60S acidic ribosomal protein P1 OS=Drosophila melanogaster GN=RpLP1 PE=1 SV=2	dvi:Dvir_GJ17775/1e-39/GJ17775 gene product from transcript GJ17775-RA; K02942 large subunit ribosomal protein LP1	SPBC3B9.13c/4e-17/---	O96938/3e-40/O96938_CERCA Acidic ribosomal protein OS=Ceratitis capitata GN=rpP1 PE=3 SV=1	PR00456/5.3E-6/Ribosomal protein P2 signature
Bta12192	NA	NA	NA	NA	R4G504/2e-09/R4G504_RHOPR Uncharacterized protein OS=Rhodnius prolixus PE=2 SV=1	NA
Bta10115	gi|969461607|ref|XP_002100541.2|/2.62148e-10/uncharacterized protein Dyak_GE17120 [Drosophila yakuba] &gt;gnl|BL_ORD_ID|237176 uncharacterized protein Dyak_GE17120 [Drosophila yakuba]	NA	dpl:KGM_20279/9e-07/megator; K09291 nucleoprotein TPR	NA	B4Q2Q5/7e-11/B4Q2Q5_DROYA GE17120 OS=Drosophila yakuba GN=Dyak\GE17120 PE=4 SV=1	NA
Bta00016	gi|688558154|ref|XP_009300324.1|/2.86084e-78/PREDICTED: gastrula zinc finger protein XlCGF57.1-like [Danio rerio] &gt;gnl|BL_ORD_ID|134105 PREDICTED: gastrula zinc finger protein XlCGF57.1-like [Danio rerio]	Q9N003/1e-66/ZN425_MACFA Zinc finger protein 425 (Fragment) OS=Macaca fascicularis GN=ZNF425 PE=2 SV=2	amj:102567132/3e-70/oocyte zinc finger protein XlCOF6-like; K09228 KRAB domain-containing zinc finger protein	SPAC144.09c/8e-18/---	A0A0F8BL91/1e-75/A0A0F8BL91_LARCR Zinc finger protein 665 OS=Larimichthys crocea GN=EH28_00329 PE=4 SV=1	PS50157/11.323/Zinc finger C2H2 type domain profile.
Bta00017	gi|939279799|ref|XP_014260492.1|/4.84747e-108/PREDICTED: bifunctional arginine demethylase and lysyl-hydroxylase JMJD6-A [Cimex lectularius]	Q58DS6/2e-09/JMJD6_BOVIN Bifunctional arginine demethylase and lysyl-hydroxylase JMJD6 OS=Bos taurus GN=JMJD6 PE=2 SV=1	bom:102281589/9e-08/JMJD6; arginine demethylase and lysine hydroxylase; K11323 histone arginine demethylase JMJD6 [EC:1.14.11.-]	NA	K7INM9/4e-107/K7INM9_NASVI Uncharacterized protein OS=Nasonia vitripennis GN=LOC100119666 PE=4 SV=1	PS50096/6.614/IQ motif profile.
Bta00006	NA	NA	NA	NA	NA	PS50103/9.207/Zinc finger C3H1-type profile.
Bta00030	gi|817193164|ref|XP_012272036.1|/9.98962e-08/PREDICTED: pikachurin-like [Orussus abietinus]	NA	NA	NA	A0A0L7R449/3e-09/A0A0L7R449_9HYME Pikachurin OS=Habropoda laboriosa GN=WH47_00676 PE=4 SV=1	PS50026/9.198/EGF-like domain profile.
Bta00015	gi|998501290|ref|XP_015510634.1|/7.99098e-17/PREDICTED: uncharacterized protein LOC107217579 [Neodiprion lecontei]	NA	NA	NA	K7J2C5/6e-15/K7J2C5_NASVI Uncharacterized protein OS=Nasonia vitripennis GN=LOC100120533 PE=4 SV=1	NA
Bta00018	gi|641667987|ref|XP_003245361.2|/3.85787e-11/PREDICTED: uncharacterized protein C1orf194 homolog [Acyrthosiphon pisum]	NA	NA	NA	J9LKA2/9e-12/J9LKA2_ACYPI Uncharacterized protein OS=Acyrthosiphon pisum GN=LOC100166651 PE=4 SV=1	PS51257/5.0/Prokaryotic membrane lipoprotein lipid attachment site profile.
Bta15771	gi|610259666|gb|AHW58022.1|/0/alanine aminotransferase 1 [Sogatella furcifera]	A4IFH5/0.0/ALAT1_BOVIN Alanine aminotransferase 1 OS=Bos taurus GN=GPT PE=2 SV=1	api:100164899/0.0/alanine aminotransferase 2; K00814 alanine transaminase [EC:2.6.1.2]	YDR111c/1e-125/---	X5DCE6/0.0/X5DCE6_SOGFU Alanine aminotransferase 1 OS=Sogatella furcifera PE=2 SV=1	PTHR11751:SF29/1.9E-188/--
Bta15770	gi|242020246|ref|XP_002430566.1|/1.30323e-74/Lysosomal acid phosphatase precursor, putative [Pediculus humanus corporis] &gt;gnl|BL_ORD_ID|872481 Lysosomal acid phosphatase precursor, putative [Pediculus humanus corporis]	A6H730/7e-55/PPAP_BOVIN Prostatic acid phosphatase OS=Bos taurus GN=ACPP PE=2 SV=1	obi:106873045/7e-68/prostatic acid phosphatase-like; K19283 prostatic aicd phosphatase [EC:3.1.3.2 3.1.3.5]	NA	A0A0L8H3W8/1e-67/A0A0L8H3W8_OCTBM Uncharacterized protein OS=Octopus bimaculoides GN=OCBIM_22023275mg PE=4 SV=1	PTHR11567:SF130/1.8E-79/--
Bta15721	gi|662201428|ref|XP_008473967.1|/1.25851e-12/PREDICTED: non-structural maintenance of chromosomes element 1 homolog [Diaphorina citri]	NA	NA	NA	A0A024TVL4/2e-06/A0A024TVL4_9STRA Uncharacterized protein OS=Aphanomyces invadans GN=H310_08929 PE=4 SV=1	PF07574/4.0E-7/Nse1 non-SMC component of SMC5-6 complex
Bta15727	gi|1000744640|ref|XP_015595037.1|/3.96784e-21/PREDICTED: protein yellow-like [Cephus cinctus]	O02437/1e-16/YELL_DROSU Protein yellow OS=Drosophila subobscura GN=y PE=3 SV=1	NA	NA	F4WN72/5e-21/F4WN72_ACREC Protein yellow OS=Acromyrmex echinatior GN=G5I_07221 PE=4 SV=1	PTHR10009:SF14/3.2E-19/--
Bta15740	gi|828233977|ref|XP_012565936.1|/2.98821e-21/PREDICTED: uncharacterized protein LOC105850013 [Hydra vulgaris]	NA	NA	NA	A0A015IQ47/4e-16/A0A015IQ47_9GLOM Uncharacterized protein OS=Rhizophagus irregularis DAOM 197198w GN=RirG_216750 PE=4 SV=1	PF09820/9.6E-14/Predicted AAA-ATPase
Bta15736	gi|828233977|ref|XP_012565936.1|/1.35281e-21/PREDICTED: uncharacterized protein LOC105850013 [Hydra vulgaris]	NA	NA	NA	A0A015LYS0/2e-14/A0A015LYS0_9GLOM Uncharacterized protein OS=Rhizophagus irregularis DAOM 197198w GN=RirG_185700 PE=4 SV=1	PF09820/1.3E-13/Predicted AAA-ATPase
Bta15734	gi|828233977|ref|XP_012565936.1|/2.94077e-20/PREDICTED: uncharacterized protein LOC105850013 [Hydra vulgaris]	NA	NA	NA	A0A015LYS0/4e-19/A0A015LYS0_9GLOM Uncharacterized protein OS=Rhizophagus irregularis DAOM 197198w GN=RirG_185700 PE=4 SV=1	PF09820/3.9E-14/Predicted AAA-ATPase
Bta15765	gi|68164987|gb|AAY87459.1|/1.04844e-175/omega-6 fatty acid desaturase [Hevea brasiliensis]	Q84VT2/3e-174/FAD12_PUNGR Delta(12)-acyl-lipid-desaturase OS=Punica granatum GN=FAD12 PE=2 SV=2	gra:105761671/5e-175/omega-6 fatty acid desaturase, endoplasmic reticulum-like; K10256 omega-6 fatty acid desaturase / acyl-lipid omega-6 desaturase (Delta-12 desaturase) [EC:1.14.19.6 1.14.19.22]	all1597/5e-73/---	Q461Q1/2e-176/Q461Q1_HEVBR Omega-6 fatty acid desaturase OS=Hevea brasiliensis GN=FAD PE=2 SV=1	PTHR32100:SF13/3.9E-223/--
Bta15756	gi|284794949|gb|ADB93805.1|/1.59841e-167/delta-12-fatty acid desaturase [Jatropha curcas]	Q84VT2/3e-168/FAD12_PUNGR Delta(12)-acyl-lipid-desaturase OS=Punica granatum GN=FAD12 PE=2 SV=2	jcu:105646514/7e-168/omega-6 fatty acid desaturase, endoplasmic reticulum isozyme 2; K10256 omega-6 fatty acid desaturase / acyl-lipid omega-6 desaturase (Delta-12 desaturase) [EC:1.14.19.6 1.14.19.22]	all1597/5e-72/---	D3K0Z0/4e-168/D3K0Z0_JATCU Delta-12-fatty acid desaturase OS=Jatropha curcas PE=4 SV=1	PF00487/7.9E-28/Fatty acid desaturase
Bta15752	gi|918463398|gb|ALA09086.1|/2.266e-06/pacifastin light chain-like serine proteinase inhibitor [Penaeus monodon]	NA	NA	NA	A0A0K2CT99/5e-07/A0A0K2CT99_PENMO Pacifastin light chain-like serine proteinase inhibitor OS=Penaeus monodon PE=2 SV=1	PS51446/7.616/Pacifastin domain profile.
Bta15754	gi|554595731|gb|AGZ02022.1|/2.92897e-84/microsomal omega-6-desaturase [Millettia pinnata]	Q84VT2/2e-84/FAD12_PUNGR Delta(12)-acyl-lipid-desaturase OS=Punica granatum GN=FAD12 PE=2 SV=2	gra:105783314/1e-84/fad2; omega-6 fatty acid desaturase, endoplasmic reticulum isozyme 1-like; K10256 omega-6 fatty acid desaturase / acyl-lipid omega-6 desaturase (Delta-12 desaturase) [EC:1.14.19.6 1.14.19.22]	all1597/2e-30/---	U5TMC4/7e-85/U5TMC4_MILPI Microsomal omega-6-desaturase OS=Millettia pinnata GN=FAD2-1 PE=2 SV=1	PTHR32100:SF13/1.4E-105/--
Bta15760	gi|68146846|emb|CAI48076.2|/3.02686e-58/omega-6 desaturase [Capsicum chinense]	P46313/4e-56/FAD6E_ARATH Delta(12)-fatty-acid desaturase OS=Arabidopsis thaliana GN=FAD2 PE=1 SV=1	thj:104826770/8e-56/omega-6 fatty acid desaturase, endoplasmic reticulum-like; K10256 omega-6 fatty acid desaturase / acyl-lipid omega-6 desaturase (Delta-12 desaturase) [EC:1.14.19.6 1.14.19.22]	all1597/1e-31/---	Q5GMM1/7e-59/Q5GMM1_CAPCH Omega-6 desaturase OS=Capsicum chinense PE=2 SV=2	PTHR32100/2.2E-67/--
Bta15731	NA	NA	NA	NA	NA	PS51257/5.0/Prokaryotic membrane lipoprotein lipid attachment site profile.
Bta15753	NA	NA	NA	NA	NA	PS51446/8.775/Pacifastin domain profile.
Bta15820	gi|642923349|ref|XP_008193713.1|/2.87908e-06/PREDICTED: homeotic protein spalt-major-like isoform X3 [Tribolium castaneum]	NA	NA	NA	E4XGG3/3e-06/E4XGG3_OIKDI Uncharacterized protein OS=Oikopleura dioica GN=GSOID_T00010574001 PE=4 SV=1	PS00028/-/Zinc finger C2H2 type domain signature.
Bta15818	gi|823417547|ref|XP_012415379.1|/1.65633e-12/PREDICTED: zinc finger protein 596-like [Trichechus manatus latirostris]	Q80X44/4e-13/ZBT24_MOUSE Zinc finger and BTB domain-containing protein 24 OS=Mus musculus GN=Zbtb24 PE=1 SV=1	obi:106881323/1e-12/zinc finger protein 721-like; K09228 KRAB domain-containing zinc finger protein	NA	I3JLU6/9e-13/I3JLU6_ORENI Uncharacterized protein OS=Oreochromis niloticus GN=LOC100706249 PE=4 SV=1	PF13912/0.0016/C2H2-type zinc finger
Bta15835	NA	NA	NA	NA	NA	PS00028/-/Zinc finger C2H2 type domain signature.
Bta15838	gi|662215379|ref|XP_008481568.1|/9.5076e-62/PREDICTED: mitochondrial pyruvate carrier 2-like [Diaphorina citri]	O95563/3e-47/MPC2_HUMAN Mitochondrial pyruvate carrier 2 OS=Homo sapiens GN=MPC2 PE=1 SV=1	NA	NA	A0A0A9VWM0/5e-61/A0A0A9VWM0_LYGHE Brain protein 44 OS=Lygus hesperus GN=BRP44 PE=4 SV=1	PTHR14154/1.0E-67/--
Bta15833	gi|584026492|ref|XP_006807822.1|/2.78913e-06/PREDICTED: zinc finger protein 572-like [Neolamprologus brichardi]	Q802Y8/9e-08/ZB16A_DANRE Zinc finger and BTB domain-containing protein 16-A OS=Danio rerio GN=zbtb16a PE=1 SV=1	crg:105334035/6e-07/zinc finger protein 99-like; K09228 KRAB domain-containing zinc finger protein	NA	T1HD57/2e-07/T1HD57_RHOPR Uncharacterized protein OS=Rhodnius prolixus PE=4 SV=1	SM00355/0.063/zinc finger
Bta15812	gi|831513548|ref|XP_012714957.1|/5.34592e-12/PREDICTED: zinc finger protein 664-like [Fundulus heteroclitus]	Q3MJ62/3e-11/ZSC23_HUMAN Zinc finger and SCAN domain-containing protein 23 OS=Homo sapiens GN=ZSCAN23 PE=2 SV=1	xla:108718439/6e-12/uncharacterized LOC108718439; K09228 KRAB domain-containing zinc finger protein	NA	E7F1X1/8e-13/E7F1X1_DANRE Uncharacterized protein OS=Danio rerio GN=LOC100332864 PE=4 SV=1	PS50157/9.577/Zinc finger C2H2 type domain profile.
Bta15815	gi|909581142|ref|XP_013146545.1|/5.54756e-06/PREDICTED: putative zinc finger protein 724 isoform X5 [Papilio polytes]	O15015/3e-07/ZN646_HUMAN Zinc finger protein 646 OS=Homo sapiens GN=ZNF646 PE=1 SV=1	NA	NA	T1HD57/3e-09/T1HD57_RHOPR Uncharacterized protein OS=Rhodnius prolixus PE=4 SV=1	PF12874/7.0E-5/Zinc-finger of C2H2 type
Bta15846	gi|443684174|gb|ELT88183.1|/2.31227e-35/hypothetical protein CAPTEDRAFT_183893 [Capitella teleta]	Q96PQ7/3e-34/KLHL5_HUMAN Kelch-like protein 5 OS=Homo sapiens GN=KLHL5 PE=2 SV=3	tca:661961/5e-35/kelch-like protein 5; K10442 kelch-like protein 1/4/5	NA	R7T568/5e-36/R7T568_CAPTE Uncharacterized protein OS=Capitella teleta GN=CAPTEDRAFT_183893 PE=4 SV=1	PF01344/1.9E-13/Kelch motif
Bta15848	gi|646722370|gb|KDR23383.1|/4.32659e-36/Kelch-like protein 5 [Zootermopsis nevadensis]	Q9JI74/3e-33/KLHL1_MOUSE Kelch-like protein 1 OS=Mus musculus GN=Klhl1 PE=2 SV=2	myd:102759184/8e-33/KLHL1; kelch like family member 1; K10442 kelch-like protein 1/4/5	NA	A0A067RK28/1e-36/A0A067RK28_ZOONE Kelch-like protein 5 OS=Zootermopsis nevadensis GN=L798_05346 PE=4 SV=1	PTHR24412:SF135/1.7E-40/--
Bta15793	gi|985393089|ref|XP_015363877.1|/1.37898e-147/PREDICTED: selenium-binding protein 1-B [Diuraphis noxia]	Q569D5/2e-130/SBP1_XENTR Selenium-binding protein 1 OS=Xenopus tropicalis GN=selenbp1 PE=2 SV=1	api:100165082/6e-142/selenium-binding protein 1-B; K17285 selenium-binding protein 1	NA	A0A067QJN9/2e-144/A0A067QJN9_ZOONE Selenium-binding protein 1-A OS=Zootermopsis nevadensis GN=L798_01154 PE=4 SV=1	PF05694/6.1E-122/56kDa selenium binding protein (SBP56)
Bta15800	gi|646715522|gb|KDR19099.1|/1.18837e-12/Ataxin-7-like protein 1 [Zootermopsis nevadensis]	NA	NA	NA	A0A067RFW7/3e-13/A0A067RFW7_ZOONE Ataxin-7-like protein 1 OS=Zootermopsis nevadensis GN=L798_06332 PE=4 SV=1	NA
Bta15802	gi|646691503|gb|KDR07130.1|/8.2589e-89/Ethanolamine kinase [Zootermopsis nevadensis]	Q9HBU6/4e-66/EKI1_HUMAN Ethanolamine kinase 1 OS=Homo sapiens GN=ETNK1 PE=1 SV=1	api:100160369/4e-84/Eas; easily shocked; K00894 ethanolamine kinase [EC:2.7.1.82]	SPAC13G7.12c/2e-12/---	A0A067QIM2/2e-89/A0A067QIM2_ZOONE Ethanolamine kinase OS=Zootermopsis nevadensis GN=L798_02584 PE=4 SV=1	PTHR22603:SF38/1.2E-105/--
Bta15785	gi|985394974|ref|XP_015364913.1|/2.53717e-95/PREDICTED: protein takeout-like [Diuraphis noxia]	Q9VBV3/1e-11/TAKT_DROME Protein takeout OS=Drosophila melanogaster GN=to PE=2 SV=1	NA	NA	J9K1Z8/1e-90/J9K1Z8_ACYPI Uncharacterized protein OS=Acyrthosiphon pisum PE=4 SV=2	PF06585/2.2E-64/Haemolymph juvenile hormone binding protein (JHBP)
Bta15839	gi|662192181|ref|XP_008468939.1|/2.85283e-23/PREDICTED: ragulator complex protein LAMTOR5 homolog [Diaphorina citri]	A7RT29/2e-11/LTOR5_NEMVE Ragulator complex protein LAMTOR5 homolog OS=Nematostella vectensis GN=v1g226489 PE=3 SV=1	mde:101896826/7e-21/uncharacterized LOC101896826; K16344 ragulator complex protein LAMTOR5	NA	H9J9B0/4e-19/H9J9B0_BOMMO Uncharacterized protein OS=Bombyx mori GN=LOC101746912 PE=4 SV=1	PF16672/1.8E-23/Ragulator complex protein LAMTOR5
Bta05221	gi|795013355|ref|XP_011882947.1|/3.04772e-23/PREDICTED: uncharacterized protein K02A2.6-like [Vollenhovia emeryi]	NA	NA	NA	A0A0A9WL65/3e-24/A0A0A9WL65_LYGHE Uncharacterized protein K02A2.6 (Fragment) OS=Lygus hesperus GN=CM83_9299 PE=4 SV=1	SM00343/0.3/zinc finger
Bta05224	gi|328712058|ref|XP_003244718.1|/1.22809e-10/PREDICTED: KRAB-A domain-containing protein 2-like [Acyrthosiphon pisum]	Q6ZNG9/1e-08/KRBA2_HUMAN KRAB-A domain-containing protein 2 OS=Homo sapiens GN=KRBA2 PE=1 SV=1	NA	NA	J9K9X2/8e-14/J9K9X2_ACYPI Uncharacterized protein OS=Acyrthosiphon pisum PE=4 SV=2	NA
Bta05223	gi|939698503|ref|XP_014293433.1|/1.03414e-06/PREDICTED: uncharacterized protein LOC106692036, partial [Halyomorpha halys]	NA	NA	NA	A0A0A9XZY1/2e-07/A0A0A9XZY1_LYGHE Arginine--tRNA ligase (Fragment) OS=Lygus hesperus GN=argS_22 PE=4 SV=1	NA
Bta15154	gi|925682063|gb|KOX78753.1|/2.29204e-18/hypothetical protein WN51_08512 [Melipona quadrifasciata]	NA	NA	NA	A0A0M9A9L7/5e-19/A0A0M9A9L7_9HYME Uncharacterized protein OS=Melipona quadrifasciata GN=WN51_08512 PE=4 SV=1	NA
Bta04390	gi|799923879|emb|CEX51196.1|/3.66639e-26/Uncharacterised protein [Streptococcus pneumoniae]	P19246/9e-17/NFH_MOUSE Neurofilament heavy polypeptide OS=Mus musculus GN=Nefh PE=1 SV=3	pss:102458655/5e-21/NAXE, APOA1BP; NAD(P)HX epimerase; K17759 NAD(P)H-hydrate epimerase [EC:5.1.99.6]	NA	R7V4Z1/8e-32/R7V4Z1_CAPTE Uncharacterized protein OS=Capitella teleta GN=CAPTEDRAFT_193828 PE=4 SV=1	NA
Bta04391	gi|939662997|ref|XP_014279154.1|/5.5427e-161/PREDICTED: SET and MYND domain-containing protein 4-like [Halyomorpha halys]	Q8BTK5/8e-46/SMYD4_MOUSE SET and MYND domain-containing protein 4 OS=Mus musculus GN=Smyd4 PE=2 SV=2	nvi:100115042/5e-94/SET and MYND domain-containing protein 4-like; K11426 SET and MYND domain-containing protein	SPCC1739.05/6e-07/---	A0A067RTA7/2e-139/A0A067RTA7_ZOONE SET and MYND domain-containing protein 4 OS=Zootermopsis nevadensis GN=L798_10917 PE=4 SV=1	PTHR12197/5.4E-131/--
Bta04367	gi|998513809|ref|XP_015517552.1|/2.08169e-150/PREDICTED: nucleosome assembly protein 1-like 1 isoform X1 [Neodiprion lecontei]	A6H767/8e-116/NP1L1_BOVIN Nucleosome assembly protein 1-like 1 OS=Bos taurus GN=NAP1L1 PE=2 SV=1	bim:100749462/5e-149/nucleosome assembly protein 1-like 1; K11279 nucleosome assembly protein 1-like 1	NA	A0A067RSE1/6e-151/A0A067RSE1_ZOONE Nucleosome assembly protein 1-like 4 OS=Zootermopsis nevadensis GN=L798_06016 PE=3 SV=1	PTHR11875/1.8E-143/--
Bta04342	gi|646714164|gb|KDR18247.1|/4.9362e-61/Neural cell adhesion molecule 1-B [Zootermopsis nevadensis]	O15394/4e-19/NCAM2_HUMAN Neural cell adhesion molecule 2 OS=Homo sapiens GN=NCAM2 PE=1 SV=2	crg:105326551/1e-20/neural cell adhesion molecule 2-like; K06491 neural cell adhesion molecule	NA	A0A067R4S6/1e-61/A0A067R4S6_ZOONE Neural cell adhesion molecule 1-B OS=Zootermopsis nevadensis GN=L798_07422 PE=4 SV=1	PF00041/8.0E-8/Fibronectin type III domain
Bta10485	gi|193610539|ref|XP_001949649.1|/1.11964e-77/PREDICTED: cytoplasmic FMR1-interacting protein [Acyrthosiphon pisum]	Q9VF87/1e-57/CYFIP_DROME Cytoplasmic FMR1-interacting protein OS=Drosophila melanogaster GN=Sra-1 PE=1 SV=1	api:100159491/1e-78/cytoplasmic FMR1-interacting protein; K05749 cytoplasmic FMR1 interacting protein	NA	A0A0A9YLG4/2e-78/A0A0A9YLG4_LYGHE Cytoplasmic FMR1-interacting protein OS=Lygus hesperus GN=Sra-1_0 PE=4 SV=1	PTHR12195/1.1E-66/--
Bta03919	NA	NA	NA	NA	NA	PS51257/5.0/Prokaryotic membrane lipoprotein lipid attachment site profile.
Bta03932	gi|646709738|gb|KDR15459.1|/7.27146e-60/hypothetical protein L798_09164 [Zootermopsis nevadensis]	Q7Z9I4/8e-33/YCP6_SCHPO Uncharacterized oxidoreductase C663.06c OS=Schizosaccharomyces pombe (strain 972 / ATCC 24843) GN=SPCC663.06c PE=3 SV=1	fch:102046913/2e-18/MTSS1L; MTSS1L, I-BAR domain containing; K20128 metastasis suppressor protein 1	all1420/2e-17/---	A0A067RA50/2e-60/A0A067RA50_ZOONE Uncharacterized protein OS=Zootermopsis nevadensis GN=L798_09164 PE=3 SV=1	PF00106/3.5E-30/short chain dehydrogenase
Bta03930	gi|1000764049|ref|XP_015605107.1|/4.70848e-45/PREDICTED: uncharacterized protein LOC107272450 [Cephus cinctus]	NA	NA	NA	K7ITD1/1e-45/K7ITD1_NASVI Uncharacterized protein OS=Nasonia vitripennis GN=LOC100123089 PE=4 SV=1	PTHR22776/3.1E-37/--
Bta03913	gi|939660958|ref|XP_014278337.1|/4.11891e-121/PREDICTED: beta-1,4-glucuronyltransferase 1-like [Halyomorpha halys]	O43505/2e-28/B4GA1_HUMAN Beta-1,4-glucuronyltransferase 1 OS=Homo sapiens GN=B4GAT1 PE=1 SV=1	bim:100743432/1e-104/beta-1,4-glucuronyltransferase 1-like; K21032 beta-1,4-glucuronyltransferase 1 [EC:2.4.1.-]	NA	A0A067QV11/3e-112/A0A067QV11_ZOONE N-acetyllactosaminide beta-1,3-N-acetylglucosaminyltransferase OS=Zootermopsis nevadensis GN=L798_13103 PE=4 SV=1	PF13896/6.8E-76/Glycosyl-transferase for dystroglycan
Bta03939	gi|662208482|ref|XP_008477794.1|/2.67677e-30/PREDICTED: LYR motif-containing protein 4 [Diaphorina citri]	B5FZA8/3e-27/LYRM4_TAEGU LYR motif-containing protein 4 OS=Taeniopygia guttata GN=LYRM4 PE=3 SV=1	dfa:DFA_04645/1e-10/hypothetical protein; K07374 tubulin alpha	NA	U3KFD8/3e-27/U3KFD8_FICAL Uncharacterized protein OS=Ficedula albicollis GN=LYRM4 PE=4 SV=1	PF13232/6.9E-22/Complex1_LYR-like
Bta03969	gi|820851250|ref|XP_012343183.1|/5.71396e-66/PREDICTED: histidine protein methyltransferase 1 homolog [Apis florea]	Q2KIJ2/1e-45/MET18_BOVIN Histidine protein methyltransferase 1 homolog OS=Bos taurus GN=METTL18 PE=2 SV=1	wic:J056_004793/7e-29/Histidine protein methyltransferase 1; K18803 protein-histidine N-methyltransferase [EC:2.1.1.85]	NA	K7IX46/4e-65/K7IX46_NASVI Uncharacterized protein OS=Nasonia vitripennis GN=LOC100123118 PE=4 SV=1	PTHR14614:SF39/4.6E-66/--
Bta03958	gi|919042129|ref|XP_013404302.1|/1.54747e-57/PREDICTED: von Willebrand factor A domain-containing protein 2-like [Lingula anatina]	O89029/5e-10/MATN4_MOUSE Matrilin-4 OS=Mus musculus GN=Matn4 PE=1 SV=1	aqu:100633626/1e-31/phosphatidylinositol phosphatase PTPRQ-like; K16910 receptor-type tyrosine-protein phosphatase Q [EC:3.1.3.48]	NA	K1QDH1/3e-37/K1QDH1_CRAGI Matrilin-2 OS=Crassostrea gigas GN=CGI_10017942 PE=4 SV=1	PF00092/4.0E-22/von Willebrand factor type A domain
Bta04001	gi|970886499|ref|XP_015108309.1|/1.64737e-43/PREDICTED: DNA-directed RNA polymerase III subunit RPC10 [Diachasma alloeum]	Q9Y2Y1/5e-43/RPC10_HUMAN DNA-directed RNA polymerase III subunit RPC10 OS=Homo sapiens GN=POLR3K PE=1 SV=2	xma:102225115/2e-43/polr3k; RNA polymerase III subunit K; K03019 DNA-directed RNA polymerase III subunit RPC11	YDR045c/1e-25/---	C1BZC8/7e-44/C1BZC8_ESOLU DNA-directed RNA polymerase subunit OS=Esox lucius GN=RPC10 PE=2 SV=1	PS00466/-/Zinc finger TFIIS-type signature.
Bta03947	gi|766937646|ref|XP_011501286.1|/6.73931e-36/PREDICTED: ARL14 effector protein [Ceratosolen solmsi marchali]	Q8BIX3/2e-24/AL14E_MOUSE ARL14 effector protein OS=Mus musculus GN=Arl14ep PE=1 SV=1	NA	NA	A0A0L7R0J9/7e-35/A0A0L7R0J9_9HYME ARF7 effector protein OS=Habropoda laboriosa GN=WH47_01545 PE=4 SV=1	PTHR23080/2.6E-26/--
Bta04032	gi|939667705|ref|XP_014280930.1|/2.28108e-21/PREDICTED: tail-anchored protein insertion receptor WRB-like [Halyomorpha halys]	Q6DRM0/8e-18/WRB_DANRE Tail-anchored protein insertion receptor WRB OS=Danio rerio GN=wrb PE=2 SV=1	NA	NA	A0A087U5T8/2e-17/A0A087U5T8_9ARAC Tail-anchored protein insertion receptor WRB (Fragment) OS=Stegodyphus mimosarum GN=X975_17740 PE=4 SV=1	PTHR11760:SF21/3.2E-16/--
Bta04057	gi|915669702|gb|KOC71189.1|/1.56834e-69/tRNA methyltransferase 112 like protein [Habropoda laboriosa]	Q9DCG9/9e-43/TR112_MOUSE Multifunctional methyltransferase subunit TRM112-like protein OS=Mus musculus GN=Trmt112 PE=1 SV=1	ame:724794/3e-70/multifunctional methyltransferase subunit TRM112-like protein; K15448 multifunctional methyltransferase subunit TRM112	NA	A0A0L7RK31/4e-70/A0A0L7RK31_9HYME tRNA methyltransferase 112 like protein OS=Habropoda laboriosa GN=WH47_06250 PE=4 SV=1	PF03966/4.0E-16/Trm112p-like protein
Bta04042	gi|193709215|ref|XP_001943317.1|/6.90896e-118/PREDICTED: maltase A1 [Acyrthosiphon pisum]	O16098/2e-102/MAL1_DROVI Maltase 1 OS=Drosophila virilis GN=Mal-B1 PE=3 SV=2	bim:100749266/5e-112/maltase 2-like; K01187 alpha-glucosidase [EC:3.2.1.20]	DR1375/3e-88/---	A0A0B4J2K5/2e-118/A0A0B4J2K5_ACYPI Uncharacterized protein OS=Acyrthosiphon pisum GN=LOC100162266 PE=4 SV=1	PF00128/1.8E-12/Alpha amylase, catalytic domain
Bta04023	gi|915661959|gb|KOC64450.1|/3.95078e-06/hypothetical protein WH47_01618 [Habropoda laboriosa]	NA	NA	NA	A0A0L7R0R6/9e-07/A0A0L7R0R6_9HYME Uncharacterized protein OS=Habropoda laboriosa GN=WH47_01618 PE=4 SV=1	SM00700/0.0042/Juvenile hormone binding protein domains in insects.
Bta04060	gi|939690150|ref|XP_014289039.1|/1.82995e-51/PREDICTED: ribonuclease P protein subunit p25-like protein [Halyomorpha halys]	Q99JH1/3e-29/RP25L_MOUSE Ribonuclease P protein subunit p25-like protein OS=Mus musculus GN=Rpp25l PE=1 SV=1	pxy:105380586/2e-45/ribonuclease P protein subunit p25-like protein; K14525 ribonucleases P/MRP protein subunit RPP25 [EC:3.1.26.5]	NA	A0A0A9WJ94/8e-51/A0A0A9WJ94_LYGHE Uncharacterized protein OS=Lygus hesperus GN=CM83_32614 PE=4 SV=1	PTHR13516/1.5E-49/--
Bta04071	gi|972212209|ref|XP_015188546.1|/1.33996e-23/PREDICTED: gem-associated protein 7-like [Polistes dominula]	Q9CWY4/8e-18/GEMI7_MOUSE Gem-associated protein 7 OS=Mus musculus GN=Gemin7 PE=2 SV=1	hst:105187739/6e-23/gem-associated protein 7-like; K13135 gem associated protein 7	NA	A0A0M8ZWR0/4e-23/A0A0M8ZWR0_9HYME Gem-associated protein 7 OS=Melipona quadrifasciata GN=WN51_03080 PE=4 SV=1	PD296126/5.0E-14/MRNA GEMIN-7 PROCESSING GEM-ASSOCIATED NUCLEAR SPLICING SPLICEOSOME SEQUENCING DIRECT SIP3
Bta00342	gi|328714648|ref|XP_001944958.2|/8.85122e-23/PREDICTED: uncharacterized protein LOC100167846 [Acyrthosiphon pisum]	NA	NA	NA	X1WJI0/2e-23/X1WJI0_ACYPI Uncharacterized protein OS=Acyrthosiphon pisum PE=4 SV=3	NA
Bta00308	gi|193603452|ref|XP_001947880.1|/1.1938e-56/PREDICTED: short-chain dehydrogenase/reductase family 16C member 6-like isoform X2 [Acyrthosiphon pisum]	A5PJJ7/2e-33/S16C6_BOVIN Short-chain dehydrogenase/reductase family 16C member 6 OS=Bos taurus GN=SDR16C6 PE=2 SV=1	crg:105330579/1e-35/epidermal retinol dehydrogenase 2-like; K15734 all-trans-retinol dehydrogenase (NAD+) [EC:1.1.1.105]	all1884/1e-18/---	J9JP28/6e-57/J9JP28_ACYPI Uncharacterized protein OS=Acyrthosiphon pisum GN=LOC100169084 PE=3 SV=2	PF00106/1.0E-37/short chain dehydrogenase
Bta00330	gi|951569451|ref|XP_014483135.1|/1.68663e-20/PREDICTED: carboxypeptidase B-like [Dinoponera quadriceps]	Q4R7R2/1e-10/CBPA5_MACFA Carboxypeptidase A5 OS=Macaca fascicularis GN=CPA5 PE=2 SV=1	apla:101805104/2e-10/CPA2; carboxypeptidase A2; K01298 carboxypeptidase A2 [EC:3.4.17.15]	NA	A0A067RD23/7e-20/A0A067RD23_ZOONE Carboxypeptidase B OS=Zootermopsis nevadensis GN=L798_01857 PE=4 SV=1	PF00246/3.9E-9/Zinc carboxypeptidase
Bta00290	gi|957849220|ref|XP_014675138.1|/2.09585e-12/PREDICTED: G2/M phase-specific E3 ubiquitin-protein ligase-like [Priapulus caudatus]	NA	NA	NA	I1F418/1e-14/I1F418_AMPQE Uncharacterized protein OS=Amphimedon queenslandica PE=4 SV=1	PF00632/5.1E-5/HECT-domain (ubiquitin-transferase)
Bta00312	gi|998504753|ref|XP_015512552.1|/2.82117e-12/PREDICTED: uncharacterized protein LOC107219011 [Neodiprion lecontei] &gt;gnl|BL_ORD_ID|692087 PREDICTED: uncharacterized protein LOC107219011 [Neodiprion lecontei]	NA	NA	NA	A0A067QVP4/8e-12/A0A067QVP4_ZOONE Uncharacterized protein OS=Zootermopsis nevadensis GN=L798_01356 PE=4 SV=1	NA
Bta00332	gi|734704274|gb|AJA32745.1|/3.35933e-156/FGLa/AST receptor [Rhodnius prolixus]	Q8WPA2/6e-133/AR_BOMMO Allatostatin-A receptor OS=Bombyx mori GN=AR PE=2 SV=1	api:100167869/2e-154/allatostatin-A receptor-like; K04233 allatostatin receptor	NA	A0A0A7RC79/8e-157/A0A0A7RC79_RHOPR FGLa/AST receptor OS=Rhodnius prolixus PE=2 SV=1	PF00001/4.7E-51/7 transmembrane receptor (rhodopsin family)
Bta00302	gi|939243968|ref|XP_014241310.1|/3.54062e-37/PREDICTED: cyclin-J isoform X1 [Cimex lectularius]	Q3TZI6/5e-29/CCNJ_MOUSE Cyclin-J OS=Mus musculus GN=Ccnj PE=2 SV=2	ats:F775_08189/2e-18/Cyclin-B1-3; K05868 cyclin B	SPAPB2B4.03/7e-07/---	T1HL47/8e-39/T1HL47_RHOPR Uncharacterized protein OS=Rhodnius prolixus PE=3 SV=1	SM00385/0.48/domain present in cyclins, TFIIB and Retinoblastoma
Bta14924	gi|646688869|gb|KDR06435.1|/4.4355e-137/Aminopeptidase N [Zootermopsis nevadensis]	P79098/6e-92/AMPN_BOVIN Aminopeptidase N OS=Bos taurus GN=ANPEP PE=2 SV=4	hst:105180899/1e-132/aminopeptidase N; K11140 aminopeptidase N [EC:3.4.11.2]	YKL157w/5e-56/---	A0A067QSR5/1e-137/A0A067QSR5_ZOONE Aminopeptidase N OS=Zootermopsis nevadensis GN=L798_04439 PE=4 SV=1	PF01433/1.9E-65/Peptidase family M1
Bta14932	gi|939630304|ref|XP_014277535.1|/5.81774e-15/PREDICTED: decaprenyl-diphosphate synthase subunit 1 [Halyomorpha halys]	NA	tca:662107/3e-08/decaprenyl-diphosphate synthase subunit 1; K12504 decaprenyl-diphosphate synthase subunit 1 [EC:2.5.1.91]	NA	A0A023F505/6e-13/A0A023F505_TRIIF Putative geranylgeranyl pyrophosphate synthase/polyprenyl synthetase OS=Triatoma infestans PE=2 SV=1	NA
Bta14907	gi|752884397|ref|XP_011259939.1|/4.37481e-19/PREDICTED: putative fatty acyl-CoA reductase CG5065 [Camponotus floridanus] &gt;gnl|BL_ORD_ID|1803972 Fatty acyl-CoA reductase 1 [Camponotus floridanus]	Q66H50/6e-17/FACR1_RAT Fatty acyl-CoA reductase 1 OS=Rattus norvegicus GN=Far1 PE=2 SV=1	dpl:KGM_18119/6e-19/fatty-acyl CoA reductase 5; K13356 alcohol-forming fatty acyl-CoA reductase [EC:1.2.1.84]	NA	E2AKQ3/1e-19/E2AKQ3_CAMFO Fatty acyl-CoA reductase 1 OS=Camponotus floridanus GN=EAG_03127 PE=4 SV=1	PTHR11011/5.9E-29/--
Bta14912	gi|158293685|ref|XP_557579.3|/2.13114e-10/AGAP004942-PA [Anopheles gambiae str. PEST] &gt;gnl|BL_ORD_ID|1680213 AGAP004942-PA [Anopheles gambiae str. PEST]	NA	aga:AgaP_AGAP004942/3e-11/AGAP004942-PA; K13162 poly(rC)-binding protein 2/3/4	NA	Q5TRZ9/5e-11/Q5TRZ9_ANOGA AGAP004942-PA OS=Anopheles gambiae GN=AgaP_AGAP004942 PE=4 SV=3	NA
Bta04668	gi|668459129|gb|KFB46951.1|/5.97018e-117/AGAP004793-PA-like protein [Anopheles sinensis]	Q9VW26/9e-116/OAT_DROME Ornithine aminotransferase, mitochondrial OS=Drosophila melanogaster GN=Oat PE=2 SV=1	aga:AgaP_AGAP004793/1e-116/AGAP004793-PA; K00819 ornithine--oxo-acid transaminase [EC:2.6.1.13]	SPBC21C3.08c/2e-80/---	A0A084W9Q7/1e-117/A0A084W9Q7_ANOSI AGAP004793-PA-like protein OS=Anopheles sinensis GN=ZHAS_00014964 PE=3 SV=1	PS00600/-/Aminotransferases class-III pyridoxal-phosphate attachment site.
Bta06336	gi|665785543|ref|XP_008547753.1|/1.09915e-44/PREDICTED: uncharacterized protein LOC103571383 [Microplitis demolitor]	O75152/6e-31/ZC11A_HUMAN Zinc finger CCCH domain-containing protein 11A OS=Homo sapiens GN=ZC3H11A PE=1 SV=3	NA	NA	A0A022T741/2e-45/A0A022T741_9HYME Conserved uncharacterized protein OS=Microplitis demolitor GN=K425_1450 PE=4 SV=1	PS50103/11.526/Zinc finger C3H1-type profile.
Bta06314	gi|861613365|gb|KMQ85652.1|/2.38733e-101/hypothetical protein RF55_15660 [Lasius niger]	P16320/1e-10/NOF_DROME 120.7 kDa protein in NOF-FB transposable element OS=Drosophila melanogaster GN=NOF PE=4 SV=2	NA	NA	A0A0A9WNY0/7e-119/A0A0A9WNY0_LYGHE Alkaline nuclease (Fragment) OS=Lygus hesperus GN=ALK-EXO PE=4 SV=1	PTHR33309:SF3/7.0E-14/--
Bta06330	gi|972184343|ref|XP_015173633.1|/3.73682e-28/PREDICTED: uncharacterized protein LOC107064948 [Polistes dominula]	Q96KM6/1e-06/Z512B_HUMAN Zinc finger protein 512B OS=Homo sapiens GN=ZNF512B PE=1 SV=1	bbm:BN115_2155/1e-06/fhaB; filamentous hemagglutinin/adhesin; K15125 filamentous hemagglutinin	NA	J9K721/3e-25/J9K721_ACYPI Uncharacterized protein OS=Acyrthosiphon pisum PE=4 SV=2	NA
Bta12508	gi|951067335|ref|XP_014524190.1|/0/PREDICTED: uncharacterized protein LOC106780418 [Vigna radiata var. radiata]	NA	hmg:100215633/5e-19/nbas; neuroblastoma-amplified sequence; K20473 neuroblastoma-amplified sequence	NA	A0A0J7KLN0/1e-176/A0A0J7KLN0_LASNI Dna pol b2 domain-containing protein (Fragment) OS=Lasius niger GN=RF55_9046 PE=4 SV=1	PTHR31511/3.5E-187/--
Bta12504	gi|157133196|ref|XP_001662795.1|/2.33224e-23/AAEL012666-PA [Aedes aegypti] &gt;gnl|BL_ORD_ID|34506 AAEL012666-PA [Aedes aegypti]	P54187/1e-16/D2_ONCVO Protein D2 (Fragment) OS=Onchocerca volvulus GN=D2 PE=2 SV=1	dan:Dana_GF15180/7e-14/GF15180 gene product from transcript GF15180-RA; K17439 large subunit ribosomal protein L35	NA	Q16LF6/5e-24/Q16LF6_AEDAE AAEL012666-PA OS=Aedes aegypti GN=AAEL012666 PE=4 SV=1	PF01161/1.4E-11/Phosphatidylethanolamine-binding protein
Bta12505	gi|646707619|gb|KDR14299.1|/6.60472e-29/Phosphatidylethanolamine-binding protein 1 [Zootermopsis nevadensis]	P31729/1e-26/OV16_ONCVO OV-16 antigen OS=Onchocerca volvulus GN=OV16 PE=2 SV=2	dgr:Dgri_GH11408/1e-14/GH11408 gene product from transcript GH11408-RA; K17439 large subunit ribosomal protein L35	NA	A0A067QW42/2e-29/A0A067QW42_ZOONE Phosphatidylethanolamine-binding protein 1 OS=Zootermopsis nevadensis GN=L798_11890 PE=4 SV=1	PTHR11362/5.9E-23/--
Bta12507	NA	NA	NA	NA	NA	PF16064/4.8E-6/Domain of unknown function (DUF4806)
Bta15169	gi|919039257|ref|XP_013403127.1|/3.46474e-18/PREDICTED: protein D2-like isoform X2 [Lingula anatina]	P54187/5e-14/D2_ONCVO Protein D2 (Fragment) OS=Onchocerca volvulus GN=D2 PE=2 SV=1	dpe:Dper_GL24221/3e-10/GL24221 gene product from transcript GL24221-RA; K07377 neurexin	NA	A0A026WZU9/3e-16/A0A026WZU9_CERBI Phosphatidylethanolamine-binding protein-like protein F40A3.3 OS=Cerapachys biroi GN=X777_14250 PE=4 SV=1	PTHR11362/2.2E-14/--
Bta10512	gi|405960550|gb|EKC26466.1|/3.35728e-09/hypothetical protein CGI_10016322 [Crassostrea gigas]	NA	NA	NA	K1QY36/8e-10/K1QY36_CRAGI Uncharacterized protein OS=Crassostrea gigas GN=CGI_10016322 PE=4 SV=1	PF13472/2.4E-8/GDSL-like Lipase/Acylhydrolase family
Bta03904	gi|939241863|ref|XP_014240190.1|/0/PREDICTED: filamin-A isoform X1 [Cimex lectularius]	Q8BTM8/2e-58/FLNA_MOUSE Filamin-A OS=Mus musculus GN=Flna PE=1 SV=5	api:100167253/0.0/filamin-A; K04437 filamin	ECU09g0290/3e-29/---	J9K5E0/0.0/J9K5E0_ACYPI Uncharacterized protein OS=Acyrthosiphon pisum GN=LOC100162149 PE=4 SV=2	SM00557/0.073/Filamin-type immunoglobulin domains
Bta03908	gi|662211848|ref|XP_008479626.1|/1.50763e-31/PREDICTED: filamin-A-like, partial [Diaphorina citri]	Q9VEN1/2e-08/FLNA_DROME Filamin-A OS=Drosophila melanogaster GN=cher PE=1 SV=2	api:100167253/1e-21/filamin-A; K04437 filamin	NA	T1HR48/1e-26/T1HR48_RHOPR Uncharacterized protein (Fragment) OS=Rhodnius prolixus PE=4 SV=1	PS50194/21.157/Filamin/ABP280 repeat profile.
Bta03907	gi|939642467|ref|XP_014271677.1|/4.04368e-38/PREDICTED: filamin-A [Halyomorpha halys]	D3ZHA0/7e-10/FLNC_RAT Filamin-C OS=Rattus norvegicus GN=Flnc PE=1 SV=1	hst:105182494/9e-30/Filamin-B, Filamin-C; filamin-A; K04437 filamin	NA	A0A0A9YXH6/2e-36/A0A0A9YXH6_LYGHE Filamin-C OS=Lygus hesperus GN=FLNC_2 PE=4 SV=1	PS50194/17.705/Filamin/ABP280 repeat profile.
Bta12501	gi|595649800|gb|AHM92104.1|/2.26267e-75/vATPase subunit H, partial [Aphis gossypii]	Q9U5N0/6e-73/VATH_MANSE V-type proton ATPase subunit H OS=Manduca sexta PE=2 SV=1	api:100161058/2e-75/V-type proton ATPase subunit H; K02144 V-type H+-transporting ATPase subunit H	SPAC7D4.10/4e-13/---	R4G5L0/2e-77/R4G5L0_RHOPR Uncharacterized protein OS=Rhodnius prolixus PE=2 SV=1	PTHR10698/1.3E-60/--
Bta13907	gi|665813657|ref|XP_008555393.1|/1.19545e-50/PREDICTED: rootletin [Microplitis demolitor]	Q5TZA2/1e-28/CROCC_HUMAN Rootletin OS=Homo sapiens GN=CROCC PE=1 SV=1	hst:105183094/4e-49/rootletin; K16469 rootletin	NA	E2BI77/5e-47/E2BI77_HARSA Rootletin OS=Harpegnathos saltator GN=EAI_12759 PE=4 SV=1	PF15035/2.6E-37/Ciliary rootlet component, centrosome cohesion
Bta07233	gi|242003519|ref|XP_002422761.1|/2.77768e-68/DNA-directed RNA polymerase II subunit J, putative [Pediculus humanus corporis] &gt;gnl|BL_ORD_ID|864559 DNA-directed RNA polymerase II subunit J, putative [Pediculus humanus corporis]	Q9VJE4/9e-71/RPB11_DROME DNA-directed RNA polymerase II subunit RPB11 OS=Drosophila melanogaster GN=Rpb11 PE=3 SV=1	dvi:Dvir_GJ16235/4e-69/GJ16235 gene product from transcript GJ16235-RA; K03008 DNA-directed RNA polymerase II subunit RPB11	YOL005c/3e-29/---	B4MDE7/8e-69/B4MDE7_DROVI GJ16235 OS=Drosophila virilis GN=Dvir\GJ16235 PE=4 SV=1	PTHR13946:SF16/1.5E-62/--
Bta07231	gi|970910726|ref|XP_015121553.1|/1.232e-34/PREDICTED: uncharacterized protein LOC107044264, partial [Diachasma alloeum]	Q8R2H7/1e-15/TRAK2_RAT Trafficking kinesin-binding protein 2 OS=Rattus norvegicus GN=Trak2 PE=1 SV=2	hst:105183727/5e-34/trafficking kinesin-binding protein milt; K15369 trafficking kinesin-binding protein 1	NA	E2BK46/5e-31/E2BK46_HARSA Trafficking kinesin-binding protein 1 OS=Harpegnathos saltator GN=EAI_09624 PE=4 SV=1	PTHR15751/7.9E-25/--
Bta09369	gi|939678576|ref|XP_014284862.1|/0/PREDICTED: cirhin [Halyomorpha halys]	Q969X6/5e-90/CIR1A_HUMAN Cirhin OS=Homo sapiens GN=CIRH1A PE=1 SV=1	bter:100645054/2e-174/cirhin; K14548 U3 small nucleolar RNA-associated protein 4	NA	A0A067R9R6/0.0/A0A067R9R6_ZOONE Cirhin OS=Zootermopsis nevadensis GN=L798_05207 PE=4 SV=1	PS50294/12.657/Trp-Asp (WD) repeats circular profile.
Bta09365	gi|641657691|ref|XP_008180442.1|/1.58279e-84/PREDICTED: endothelial zinc finger protein induced by tumor necrosis factor alpha [Acyrthosiphon pisum]	P28698/2e-38/MZF1_HUMAN Myeloid zinc finger 1 OS=Homo sapiens GN=MZF1 PE=1 SV=3	oas:106991791/2e-38/zinc finger protein with KRAB and SCAN domains 8-like; K09229 KRAB and SCAN domains-containing zinc finger protein	SPAC4G8.13c/3e-12/---	J9JRC7/2e-84/J9JRC7_ACYPI Uncharacterized protein OS=Acyrthosiphon pisum PE=4 SV=2	PS00028/-/Zinc finger C2H2 type domain signature.
Bta09366	gi|985418372|ref|XP_015374638.1|/6.71222e-135/PREDICTED: zinc finger protein 629-like isoform X2 [Diuraphis noxia]	P28698/8e-39/MZF1_HUMAN Myeloid zinc finger 1 OS=Homo sapiens GN=MZF1 PE=1 SV=3	shr:105749407/2e-42/zinc finger protein 260-like; K09228 KRAB domain-containing zinc finger protein	SPAC144.09c/3e-15/---	J9JRC7/1e-135/J9JRC7_ACYPI Uncharacterized protein OS=Acyrthosiphon pisum PE=4 SV=2	PS00028/-/Zinc finger C2H2 type domain signature.
Bta09367	gi|817056910|ref|XP_012269341.1|/1.84519e-164/PREDICTED: WD repeat-containing protein mio-B isoform X1 [Athalia rosae]	Q802U2/2e-126/MIO_DANRE WD repeat-containing protein mio OS=Danio rerio GN=mios PE=2 SV=1	nvi:100119977/1e-161/WD repeat-containing protein mio-B; K20407 WD repeat-containing protein mio	NA	K7IYZ6/2e-161/K7IYZ6_NASVI Uncharacterized protein OS=Nasonia vitripennis GN=LOC100119977 PE=4 SV=1	PF17034/1.6E-19/Zinc-ribbon like family
Bta09368	gi|646710762|gb|KDR16180.1|/2.49437e-129/WD repeat-containing protein mio [Zootermopsis nevadensis]	Q5RCA2/3e-70/MIO_PONAB WD repeat-containing protein mio OS=Pongo abelii GN=MIOS PE=2 SV=1	nvi:100119977/7e-121/WD repeat-containing protein mio-B; K20407 WD repeat-containing protein mio	NA	A0A067R031/6e-130/A0A067R031_ZOONE WD repeat-containing protein mio OS=Zootermopsis nevadensis GN=L798_09594 PE=4 SV=1	PS00678/-/Trp-Asp (WD) repeats signature.
Bta09376	gi|985384826|ref|XP_015375926.1|/8.94865e-99/PREDICTED: MAM and LDL-receptor class A domain-containing protein 1-like [Diuraphis noxia]	B3EWZ6/1e-18/MLRP2_ACRMI MAM and LDL-receptor class A domain-containing protein 2 (Fragment) OS=Acropora millepora PE=1 SV=1	adf:107345036/1e-12/MAM and LDL-receptor class A domain-containing protein 1-like; K01316 enterokinase [EC:3.4.21.9]	NA	J9K0A6/3e-99/J9K0A6_ACYPI Uncharacterized protein OS=Acyrthosiphon pisum GN=LOC100165198 PE=4 SV=4	PTHR23282/3.0E-26/--
Bta09382	NA	NA	tca:655770/6e-06/histone deacetylase 7; K11406 histone deacetylase 4/5 [EC:3.5.1.98]	NA	A0A0A9W1C3/4e-06/A0A0A9W1C3_LYGHE Histone deacetylase 4 (Fragment) OS=Lygus hesperus GN=HDAC4_0 PE=4 SV=1	NA
Bta09380	gi|985384826|ref|XP_015375926.1|/8.90681e-19/PREDICTED: MAM and LDL-receptor class A domain-containing protein 1-like [Diuraphis noxia]	NA	NA	NA	J9K0A6/8e-19/J9K0A6_ACYPI Uncharacterized protein OS=Acyrthosiphon pisum GN=LOC100165198 PE=4 SV=4	NA
Bta05969	gi|939274308|ref|XP_014257472.1|/2.52847e-75/PREDICTED: potassium voltage-gated channel protein Shab isoform X2 [Cimex lectularius]	NA	api:100168045/1e-42/potassium voltage-gated channel protein Shab; K04885 potassium voltage-gated channel Shab-related subfamily B member 1	NA	A0A0K8SPJ2/6e-74/A0A0K8SPJ2_LYGHE Uncharacterized protein (Fragment) OS=Lygus hesperus PE=4 SV=1	NA
Bta00358	gi|646713974|gb|KDR18111.1|/0/Dynamin-1-like protein [Zootermopsis nevadensis]	O00429/0.0/DNM1L_HUMAN Dynamin-1-like protein OS=Homo sapiens GN=DNM1L PE=1 SV=2	nvi:100124244/0.0/dynamin-1-like protein; K17065 dynamin 1-like protein [EC:3.6.5.5]	YLL001w/0.0/---	A0A067R6U8/0.0/A0A067R6U8_ZOONE Dynamin-1-like protein OS=Zootermopsis nevadensis GN=L798_07653 PE=3 SV=1	PTHR11566/0.0/--
Bta00376	gi|939237905|ref|XP_014261612.1|/2.41982e-137/PREDICTED: origin recognition complex subunit 3 [Cimex lectularius]	Q9UBD5/5e-90/ORC3_HUMAN Origin recognition complex subunit 3 OS=Homo sapiens GN=ORC3 PE=1 SV=1	tca:664121/1e-126/origin recognition complex subunit 3; K02605 origin recognition complex subunit 3	NA	U4U0K6/9e-125/U4U0K6_DENPD Uncharacterized protein OS=Dendroctonus ponderosae GN=D910_01467 PE=4 SV=1	PTHR12748/3.8E-125/--
Bta00379	gi|952542316|gb|KRT86641.1|/2.49609e-77/hypothetical protein AMK59_355 [Oryctes borbonicus]	Q9VRN5/3e-56/LIN28_DROME Protein lin-28 homolog OS=Drosophila melanogaster GN=lin-28 PE=2 SV=2	tca:664138/3e-77/protein lin-28 homolog; K18754 protein lin-28	STM0629/1e-17/---	T1JDB5/2e-76/T1JDB5_STRMM Uncharacterized protein OS=Strigamia maritima PE=4 SV=1	PF00313/6.9E-26/'Cold-shock' DNA-binding domain
Bta00362	gi|646689677|gb|KDR06666.1|/0/Protein arginine N-methyltransferase 8 [Zootermopsis nevadensis]	Q28F07/1e-168/ANM1_XENTR Protein arginine N-methyltransferase 1 OS=Xenopus tropicalis GN=prmt1 PE=2 SV=1	bter:100644398/0.0/protein arginine N-methyltransferase 1; K11434 type I protein arginine methyltransferase [EC:2.1.1.319]	YBR034c/1e-90/---	A0A067QQH5/0.0/A0A067QQH5_ZOONE Protein arginine N-methyltransferase 8 OS=Zootermopsis nevadensis GN=L798_03937 PE=4 SV=1	PF13847/1.6E-9/Methyltransferase domain
Bta00377	gi|939267451|ref|XP_014253845.1|/3.40665e-54/PREDICTED: mitochondrial import inner membrane translocase subunit TIM16 [Cimex lectularius]	Q9VF08/2e-44/TIM16_DROME Mitochondrial import inner membrane translocase subunit Tim16 OS=Drosophila melanogaster GN=blp PE=2 SV=1	aag:AaeL_AAEL012218/2e-52/AAEL012218-PA; K17805 mitochondrial import inner membrane translocase subunit TIM16	NA	A0A0A9ZGU4/3e-55/A0A0A9ZGU4_LYGHE Mitochondrial import inner membrane translocase subunit Tim16 OS=Lygus hesperus GN=blp_1 PE=4 SV=1	PTHR12388/1.1E-53/--
Bta00361	gi|987912815|ref|XP_015432214.1|/5.94933e-13/PREDICTED: GILT-like protein C02D5.2 [Dufourea novaeangliae]	A6QPN6/9e-07/GILT_BOVIN Gamma-interferon-inducible lysosomal thiol reductase OS=Bos taurus GN=IFI30 PE=2 SV=1	bim:105680300/2e-13/gamma-interferon-inducible lysosomal thiol reductase-like; K08059 interferon, gamma-inducible protein 30	NA	A0A067RRR6/1e-13/A0A067RRR6_ZOONE GILT-like protein C02D5.2 OS=Zootermopsis nevadensis GN=L798_02272 PE=4 SV=1	PTHR13234:SF19/1.5E-18/--
Bta11221	gi|965671679|dbj|BAT86286.1|/0/hypothetical protein VIGAN_04392200 [Vigna angularis var. angularis]	P83948/8e-154/PME3_CITSI Pectinesterase 3 OS=Citrus sinensis PE=1 SV=1	adu:107492466/0.0/pectinesterase-like; K01051 pectinesterase [EC:3.1.1.11]	CAC3373/5e-44/---	K7K5X8/0.0/K7K5X8_SOYBN Pectinesterase OS=Glycine max PE=3 SV=1	PF04043/4.3E-18/Plant invertase/pectin methylesterase inhibitor
Bta11209	gi|270017089|gb|EFA13535.1|/2.30968e-11/hypothetical protein TcasGA2_TC004221 [Tribolium castaneum]	NA	NA	NA	D7GXQ5/5e-12/D7GXQ5_TRICA Putative uncharacterized protein OS=Tribolium castaneum GN=TcasGA2_TC004221 PE=4 SV=1	NA
Bta11218	gi|496547851|ref|WP_009253926.1|/5.61545e-11/MULTISPECIES: ATPase AAA [Clostridiales] &gt;gnl|BL_ORD_ID|1341453 hypothetical protein HMPREF0994_04025 [Lachnospiraceae bacterium 3_1_57FAA_CT1]	NA	NA	NA	D6WWI1/1e-12/D6WWI1_TRICA Putative uncharacterized protein OS=Tribolium castaneum GN=TcasGA2_TC005739 PE=4 SV=1	NA
Bta11217	gi|524443940|emb|CDB90021.1|/3.01959e-11/putative uncharacterized protein [Clostridium sp. CAG:253]	NA	NA	NA	A0A075ASE7/7e-08/A0A075ASE7_9FUNG AAA-ATPase-like domain-containing protein OS=Rozella allomycis CSF55 GN=O9G_002952 PE=4 SV=1	PF09820/7.0E-13/Predicted AAA-ATPase
Bta11222	gi|920714298|gb|KOM54386.1|/3.29398e-161/hypothetical protein LR48_Vigan10g027800 [Vigna angularis] &gt;gnl|BL_ORD_ID|2018471 hypothetical protein VIGAN_08252900 [Vigna angularis var. angularis]	P83948/4e-103/PME3_CITSI Pectinesterase 3 OS=Citrus sinensis PE=1 SV=1	vra:106770776/3e-161/pectinesterase-like; K01051 pectinesterase [EC:3.1.1.11]	CAC3373/2e-23/---	A0A0L9VH61/7e-162/A0A0L9VH61_PHAAN Pectinesterase OS=Phaseolus angularis GN=LR48_Vigan10g027800 PE=3 SV=1	PF01095/2.7E-95/Pectinesterase
Bta11186	gi|815913424|ref|XP_012242052.1|/6.68464e-27/PREDICTED: probable serine/threonine-protein kinase roco4 [Bombus impatiens]	Q80YS5/2e-23/LRC27_MOUSE Leucine-rich repeat-containing protein 27 OS=Mus musculus GN=Lrrc27 PE=2 SV=1	adf:107327593/2e-19/nucleolar protein 12-like; K14837 nucleolar protein 12	SPCC31H12.08c_1/6e-09/---	A0A0N0BJ19/9e-27/A0A0N0BJ19_9HYME Leucine-rich repeat-containing protein 27 OS=Melipona quadrifasciata GN=WN51_10362 PE=4 SV=1	PTHR23155/1.9E-18/--
Bta11219	gi|646705987|gb|KDR13425.1|/2.44689e-06/Atrial natriuretic peptide-converting enzyme [Zootermopsis nevadensis]	NA	NA	NA	A0A067QW15/6e-07/A0A067QW15_ZOONE Atrial natriuretic peptide-converting enzyme OS=Zootermopsis nevadensis GN=L798_12500 PE=3 SV=1	NA
Bta11199	NA	NA	NA	NA	NA	PS51257/5.0/Prokaryotic membrane lipoprotein lipid attachment site profile.
Bta12221	gi|939274023|ref|XP_014257326.1|/1.5564e-52/PREDICTED: trypsin II-P29-like [Cimex lectularius]	Q17025/4e-17/CTR2_ANOGA Chymotrypsin-2 OS=Anopheles gambiae GN=CHYM2 PE=2 SV=3	mgp:100541355/1e-16/OVCH2; ovochymase 2; K20111 oviductin [EC:3.4.21.120]	NA	T1I8P8/9e-57/T1I8P8_RHOPR Uncharacterized protein OS=Rhodnius prolixus PE=3 SV=1	PTHR24256/4.2E-23/--
Bta12215	gi|149689198|gb|ABR27967.1|/1.58876e-54/signal recognition particle [Triatoma infestans]	P49963/1e-41/SRP19_DROME Signal recognition particle 19 kDa protein OS=Drosophila melanogaster GN=Srp19 PE=2 SV=2	tca:656245/2e-55/signal recognition particle 19 kDa protein; K03105 signal recognition particle subunit SRP19	NA	A6YPS1/4e-55/A6YPS1_TRIIF Signal recognition particle OS=Triatoma infestans PE=2 SV=1	PF01922/9.4E-24/SRP19 protein
Bta06362	gi|646724053|gb|KDR24443.1|/1.30421e-22/WD repeat-containing protein 60 [Zootermopsis nevadensis]	Q8C761/2e-08/WDR60_MOUSE WD repeat-containing protein 60 OS=Mus musculus GN=Wdr60 PE=1 SV=1	NA	NA	A0A067RN08/3e-23/A0A067RN08_ZOONE WD repeat-containing protein 60 OS=Zootermopsis nevadensis GN=L798_00092 PE=4 SV=1	NA
Bta06429	gi|501450016|ref|WP_012473465.1|/3.17075e-20/hypothetical protein [Candidatus Amoebophilus asiaticus] &gt;gnl|BL_ORD_ID|185653 hypothetical protein Aasi_1435 [Candidatus Amoebophilus asiaticus 5a2]	Q96Q27/6e-10/ASB2_HUMAN Ankyrin repeat and SOCS box protein 2 OS=Homo sapiens GN=ASB2 PE=1 SV=1	tva:TVAG_291510/1e-15/ankyrin repeat protein; K15503 serine/threonine-protein phosphatase 6 regulatory ankyrin repeat subunit B	all2748/1e-13/---	A0A0D1ZPH3/5e-17/A0A0D1ZPH3_9EURO Uncharacterized protein OS=Cladophialophora immunda GN=PV07_05677 PE=4 SV=1	PS50297/17.157/Ankyrin repeat region circular profile.
Bta06365	gi|817061645|ref|XP_012252434.1|/7.48774e-136/PREDICTED: carboxylesterase 5A [Athalia rosae]	Q92035/5e-45/ACES_BUNFA Acetylcholinesterase OS=Bungarus fasciatus GN=ACHE PE=1 SV=2	sko:100373851/5e-60/carboxylesterase 5A-like; K07378 neuroligin	BS_pnbA/6e-34/---	A0A067R506/2e-132/A0A067R506_ZOONE Fatty acyl-CoA hydrolase, medium chain (Fragment) OS=Zootermopsis nevadensis GN=L798_11411 PE=4 SV=1	PF00135/2.2E-85/Carboxylesterase family
Bta06444	gi|495856325|ref|WP_008580904.1|/1.53102e-13/MULTISPECIES: hypothetical protein [spotted fever group] &gt;gnl|BL_ORD_ID|478578 conserved hypothetical protein [Rickettsia endosymbiont of Ixodes scapularis] &gt;gnl|BL_ORD_ID|478578 putative AAA-ATPase [Rickettsia buchneri]	NA	NA	NA	A0A015LYS0/8e-07/A0A015LYS0_9GLOM Uncharacterized protein OS=Rhizophagus irregularis DAOM 197198w GN=RirG_185700 PE=4 SV=1	PF09820/6.5E-9/Predicted AAA-ATPase
Bta06356	NA	NA	NA	NA	N6TMQ7/1e-06/N6TMQ7_DENPD Uncharacterized protein (Fragment) OS=Dendroctonus ponderosae GN=YQE_12681 PE=4 SV=1	NA
Bta06392	gi|646716135|gb|KDR19512.1|/9.74788e-39/Retinaldehyde-binding protein 1-like protein 2 [Zootermopsis nevadensis]	Q5M7E1/2e-12/CLVS1_XENLA Clavesin-1 OS=Xenopus laevis GN=clvs1 PE=2 SV=1	dpe:Dper_GL26848/2e-06/GL26848 gene product from transcript GL26848-RA; K10693 E3 ubiquitin-protein ligase MYCBP2 [EC:2.3.2.27]	NA	A0A067RJF7/2e-39/A0A067RJF7_ZOONE Retinaldehyde-binding protein 1-like protein 2 OS=Zootermopsis nevadensis GN=L798_06774 PE=4 SV=1	PS50191/11.542/CRAL-TRIO lipid binding domain profile.
Bta06386	gi|985388364|ref|XP_015378737.1|/4.59531e-46/PREDICTED: alpha-tocopherol transfer protein-like [Diuraphis noxia] &gt;gnl|BL_ORD_ID|1757614 PREDICTED: alpha-tocopherol transfer protein-like [Diuraphis noxia]	Q5SPP0/2e-14/CLVS2_DANRE Clavesin-2 OS=Danio rerio GN=clvs2 PE=2 SV=1	mze:101483584/2e-10/retinaldehyde-binding protein 1-like; K19625 retinaldehyde-binding protein 1	NA	J9JJD5/2e-46/J9JJD5_ACYPI Uncharacterized protein OS=Acyrthosiphon pisum GN=LOC100159456 PE=4 SV=1	PS50191/12.94/CRAL-TRIO lipid binding domain profile.
Bta06346	gi|827556708|ref|XP_012549678.1|/4.10868e-104/PREDICTED: pre-mRNA-splicing factor 18 isoform X2 [Bombyx mori]	Q99633/1e-43/PRP18_HUMAN Pre-mRNA-splicing factor 18 OS=Homo sapiens GN=PRPF18 PE=1 SV=1	sko:100369698/3e-94/pre-mRNA-splicing factor 18-like; K12817 pre-mRNA-splicing factor 18	NA	E2BBC4/8e-87/E2BBC4_HARSA Pre-mRNA-splicing factor 18 OS=Harpegnathos saltator GN=EAI_11373 PE=4 SV=1	PF08799/9.8E-11/pre-mRNA processing factor 4 (PRP4) like
Bta06374	gi|919012307|ref|XP_013390613.1|/6.18502e-21/PREDICTED: uncharacterized protein LOC106159004 [Lingula anatina]	NA	NA	NA	A0A087UWK7/4e-18/A0A087UWK7_9ARAC Uncharacterized protein (Fragment) OS=Stegodyphus mimosarum GN=X975_18326 PE=4 SV=1	PTHR35842/8.3E-12/--
Bta06359	gi|939272891|ref|XP_014256752.1|/7.05985e-54/PREDICTED: ephrin-B1 [Cimex lectularius]	NA	api:100161694/2e-52/ephrin-B1; K05463 ephrin-B	NA	A0A0A9Y985/2e-54/A0A0A9Y985_LYGHE Ephrin-B1 OS=Lygus hesperus GN=EFNB1 PE=3 SV=1	PF00812/6.3E-12/Ephrin
Bta06387	NA	NA	NA	NA	B3SDW5/1e-07/B3SDW5_TRIAD Predicted protein OS=Trichoplax adhaerens GN=TRIADDRAFT_62470 PE=4 SV=1	NA
Bta06348	gi|383860868|ref|XP_003705910.1|/5.26395e-40/PREDICTED: V-type proton ATPase subunit e 2-like [Megachile rotundata]	Q20591/1e-21/VA0E_CAEEL V-type proton ATPase subunit e OS=Caenorhabditis elegans GN=vha-17 PE=3 SV=2	nvi:100116059/1e-36/V-type proton ATPase subunit e 2-like; K02153 V-type H+-transporting ATPase subunit e	NA	A0A022T4S1/4e-38/A0A022T4S1_9HYME ATP synthase subunit H domain-containing protein OS=Microplitis demolitor GN=K425_155 PE=4 SV=1	PF05493/1.7E-23/ATP synthase subunit H
Bta06410	gi|646704177|gb|KDR12501.1|/0/Spondin-1 [Zootermopsis nevadensis]	Q9W770/7e-110/SPON1_CHICK Spondin-1 OS=Gallus gallus GN=SPON1 PE=2 SV=1	ola:101162104/6e-12/amyloid beta A4 protein-like; K04520 amyloid beta A4 protein	NA	A0A067QSB9/0.0/A0A067QSB9_ZOONE Spondin-1 OS=Zootermopsis nevadensis GN=L798_13753 PE=4 SV=1	PTHR11311/2.5E-208/--
Bta06397	gi|657564245|ref|XP_008285370.1|/1.01771e-06/PREDICTED: gastrula zinc finger protein XlCGF71.1-like, partial [Stegastes partitus]	E9Q3T6/1e-06/PRD14_MOUSE PR domain zinc finger protein 14 OS=Mus musculus GN=Prdm14 PE=1 SV=1	cge:100767866/5e-06/zinc finger protein 431; K09228 KRAB domain-containing zinc finger protein	NA	A0A096M3B7/2e-07/A0A096M3B7_POEFO Uncharacterized protein OS=Poecilia formosa PE=4 SV=1	PTHR24409/1.0E-11/--
Bta06349	gi|751220798|ref|XP_011163548.1|/1.00322e-106/PREDICTED: E3 ubiquitin-protein ligase MSL2 isoform X3 [Solenopsis invicta]	Q9HCI7/4e-33/MSL2_HUMAN E3 ubiquitin-protein ligase MSL2 OS=Homo sapiens GN=MSL2 PE=1 SV=2	bter:100645455/1e-106/E3 ubiquitin-protein ligase MSL2; K13164 male-specific lethal 2	NA	A0A088AVX8/1e-106/A0A088AVX8_APIME Uncharacterized protein OS=Apis mellifera GN=LOC726108 PE=4 SV=1	PF16682/9.0E-20/CXC domain of E3 ubiquitin-protein ligase MSL2
Bta06439	gi|817085793|ref|XP_012265598.1|/9.31573e-23/PREDICTED: uncharacterized protein LOC105691587 isoform X1 [Athalia rosae] &gt;gnl|BL_ORD_ID|649835 PREDICTED: uncharacterized protein LOC105691587 isoform X1 [Athalia rosae]	NA	NA	NA	T1HX63/5e-21/T1HX63_RHOPR Uncharacterized protein OS=Rhodnius prolixus PE=4 SV=1	NA
Bta06403	gi|972202901|ref|XP_015183584.1|/2.64088e-25/PREDICTED: vesicular glutamate transporter 1 isoform X1 [Polistes dominula]	Q9MZD1/7e-11/S17A5_SHEEP Sialin OS=Ovis aries GN=SLC17A5 PE=2 SV=1	cmk:103188691/4e-13/sialin-like; K12301 MFS transporter, ACS family, solute carrier family 17 (sodium-dependent inorganic phosphate cotransporter), member 5	NA	A0A0N0BGY5/6e-26/A0A0N0BGY5_9HYME Vesicular glutamate transporter 2 OS=Melipona quadrifasciata GN=WN51_13289 PE=4 SV=1	PTHR11662/1.3E-25/--
Bta06371	gi|939267876|ref|XP_014254064.1|/7.01325e-67/PREDICTED: cyclin-L1 isoform X2 [Cimex lectularius]	Q5RD50/2e-52/CCNL1_PONAB Cyclin-L1 OS=Pongo abelii GN=CCNL1 PE=3 SV=1	cin:100183944/5e-49/cyclin-L1; K02333 DNA polymerase gamma 2	SPBC32F12.06/4e-14/---	E1ZYI5/4e-67/E1ZYI5_CAMFO Cyclin-L1 OS=Camponotus floridanus GN=EAG_03068 PE=3 SV=1	PF00134/1.4E-8/Cyclin, N-terminal domain
Bta06384	gi|939255434|ref|XP_014247467.1|/2.60465e-24/PREDICTED: uncharacterized protein LOC106665519 [Cimex lectularius]	NA	dpl:KGM_21325/4e-18/putative malate dehydrogenase; K00026 malate dehydrogenase [EC:1.1.1.37]	NA	T1JAK4/6e-25/T1JAK4_STRMM Uncharacterized protein OS=Strigamia maritima PE=4 SV=1	NA
Bta04943	gi|985389022|ref|XP_015379098.1|/3.73428e-30/PREDICTED: succinyl-CoA ligase [GDP-forming] subunit beta, mitochondrial-like [Diuraphis noxia]	Q869S7/2e-14/SUCB2_DICDI Succinyl-CoA ligase [GDP-forming] subunit beta, mitochondrial OS=Dictyostelium discoideum GN=scsB PE=3 SV=1	api:100168560/1e-28/succinyl-CoA ligase [GDP-forming] subunit beta, mitochondrial; K01900 succinyl-CoA synthetase beta subunit [EC:6.2.1.4 6.2.1.5]	SPCC1620.08/4e-13/---	A0A0A9XS56/5e-29/A0A0A9XS56_LYGHE Succinyl-CoA ligase subunit beta OS=Lygus hesperus GN=Suclg2 PE=3 SV=1	PTHR11815:SF5/7.7E-29/--
Bta09910	gi|646724082|gb|KDR24472.1|/0/U4/U6 small nuclear ribonucleoprotein Prp3 [Zootermopsis nevadensis]	Q5R5F1/0.0/PRPF3_PONAB U4/U6 small nuclear ribonucleoprotein Prp3 OS=Pongo abelii GN=PRPF3 PE=2 SV=1	ame:408606/0.0/Prpf3, GB10936; PRP3 pre-mRNA processing factor 3 homolog; K12843 U4/U6 small nuclear ribonucleoprotein PRP3	NA	A0A067RKW1/0.0/A0A067RKW1_ZOONE U4/U6 small nuclear ribonucleoprotein Prp3 OS=Zootermopsis nevadensis GN=L798_00122 PE=4 SV=1	PF08572/5.5E-78/pre-mRNA processing factor 3 (PRP3)
Bta09887	gi|817202059|ref|XP_012276801.1|/1.25404e-43/PREDICTED: pancreatic triacylglycerol lipase-like [Orussus abietinus]	Q64424/2e-35/LIPR2_MYOCO Pancreatic lipase-related protein 2 OS=Myocastor coypus GN=PNLIPRP2 PE=1 SV=1	gja:107122033/2e-38/inactive pancreatic lipase-related protein 1-like; K14073 pancreatic triacylglycerol lipase [EC:3.1.1.3]	NA	V8P9Z4/4e-38/V8P9Z4_OPHHA Pancreatic lipase-related protein 1 (Fragment) OS=Ophiophagus hannah GN=Pnliprp1 PE=3 SV=1	PTHR11610:SF102/2.3E-65/--
Bta09892	NA	Q29JX6/1e-06/IHOG_DROPS Interference hedgehog OS=Drosophila pseudoobscura pseudoobscura GN=iHog PE=3 SV=1	NA	NA	NA	PS50853/12.71/Fibronectin type-III domain profile.
Bta09911	gi|357627169|gb|EHJ76944.1|/1.1162e-54/hypothetical protein KGM_08945 [Danaus plexippus]	NA	NA	NA	G6CP87/3e-55/G6CP87_DANPL Uncharacterized protein OS=Danaus plexippus GN=KGM_08945 PE=4 SV=1	NA
Bta09923	gi|242018709|ref|XP_002429816.1|/5.39779e-14/transferrin receptor protein, putative [Pediculus humanus corporis] &gt;gnl|BL_ORD_ID|871731 transferrin receptor protein, putative [Pediculus humanus corporis]	NA	phu:Phum_PHUM452380/7e-15/transferrin receptor protein, putative; K01301 N-acetylated-alpha-linked acidic dipeptidase [EC:3.4.17.21]	NA	A0A0C9RCK5/1e-11/A0A0C9RCK5_9HYME Naaladl1 protein OS=Fopius arisanus GN=Naaladl1 PE=4 SV=1	NA
Bta09901	gi|939692929|ref|XP_014290507.1|/1.26452e-37/PREDICTED: zinc finger matrin-type protein 5 [Halyomorpha halys]	Q9CQR5/5e-29/ZMAT5_MOUSE Zinc finger matrin-type protein 5 OS=Mus musculus GN=Zmat5 PE=2 SV=1	lcm:102347514/3e-31/ZMAT5; zinc finger matrin-type 5; K13152 U11/U12 small nuclear ribonucleoprotein 20 kDa protein	NA	A0A0K8S6V2/1e-41/A0A0K8S6V2_LYGHE Uncharacterized protein OS=Lygus hesperus PE=4 SV=1	PF06220/1.3E-6/U1 zinc finger
Bta09877	NA	NA	NA	NA	NA	PF07776/1.5E-7/Zinc-finger associated domain (zf-AD)
Bta09878	gi|755805326|ref|XP_003999137.2|/1.57482e-93/PREDICTED: LOW QUALITY PROTEIN: histone H3.3 [Felis catus]	Q6P823/9e-96/H33_XENTR Histone H3.3 OS=Xenopus tropicalis GN=TGas113e22.1 PE=1 SV=3	aqu:100637417/4e-94/histone H3.3; K11253 histone H3	SPBC1105.11c/3e-89/---	A0A0K8TL97/7e-94/A0A0K8TL97_TABBR Histone H3 (Fragment) OS=Tabanus bromius PE=2 SV=1	SM00428/5.4E-74/Histone H3
Bta09939	gi|662215579|ref|XP_008481679.1|/3.10028e-33/PREDICTED: zinc finger protein 239-like [Diaphorina citri]	O75840/9e-31/KLF7_HUMAN Krueppel-like factor 7 OS=Homo sapiens GN=KLF7 PE=2 SV=1	hgl:101713832/2e-30/Klf7; Kruppel like factor 7; K09207 krueppel-like factor 6/7	SPAC1039.05c/3e-11/---	T1HE35/5e-32/T1HE35_RHOPR Uncharacterized protein OS=Rhodnius prolixus PE=4 SV=1	PS50157/11.988/Zinc finger C2H2 type domain profile.
Bta09936	gi|915665044|gb|KOC67104.1|/1.06891e-10/Krueppel-like factor 7 [Habropoda laboriosa]	Q99612/1e-07/KLF6_HUMAN Krueppel-like factor 6 OS=Homo sapiens GN=KLF6 PE=1 SV=3	nvi:100115265/4e-10/Krueppel-like factor 7; K09207 krueppel-like factor 6/7	NA	K7JYC2/2e-12/K7JYC2_NASVI Uncharacterized protein OS=Nasonia vitripennis PE=4 SV=1	NA
Bta09902	gi|987918716|ref|XP_015435433.1|/0/PREDICTED: adenosylhomocysteinase 2-like [Dufourea novaeangliae]	Q96HN2/0.0/SAHH3_HUMAN Adenosylhomocysteinase 3 OS=Homo sapiens GN=AHCYL2 PE=1 SV=1	tca:656636/0.0/adenosylhomocysteinase 2-like; K01251 adenosylhomocysteinase [EC:3.3.1.1]	BMEI2029/5e-156/---	A0A0L0BZT6/0.0/A0A0L0BZT6_LUCCU Uncharacterized protein OS=Lucilia cuprina GN=FF38_05441 PE=3 SV=1	PF00670/7.4E-81/S-adenosyl-L-homocysteine hydrolase, NAD binding domain
Bta09933	gi|759045680|ref|XP_011331798.1|/1.22514e-42/PREDICTED: uncharacterized protein LOC105276129 [Cerapachys biroi] &gt;gnl|BL_ORD_ID|2040638 hypothetical protein X777_14854 [Cerapachys biroi]	Q68FU5/6e-40/CI085_RAT Uncharacterized protein C9orf85 homolog OS=Rattus norvegicus PE=1 SV=1	NA	NA	A0A026WRL8/3e-43/A0A026WRL8_CERBI Uncharacterized protein OS=Cerapachys biroi GN=X777_14854 PE=4 SV=1	PF10217/2.4E-30/Uncharacterized conserved protein (DUF2039)
Bta09935	gi|939691549|ref|XP_014289785.1|/9.42441e-56/PREDICTED: cytoplasmic FMR1-interacting protein isoform X1 [Halyomorpha halys]	Q299G2/3e-53/CYFIP_DROPS Cytoplasmic FMR1-interacting protein OS=Drosophila pseudoobscura pseudoobscura GN=Sra-1 PE=3 SV=1	pxy:105397306/2e-56/cytoplasmic FMR1-interacting protein-like; K05749 cytoplasmic FMR1 interacting protein	NA	V5H273/8e-59/V5H273_ANOGL Cytoplasmic FMR1-interacting protein (Fragment) OS=Anoplophora glabripennis GN=CYFIP PE=4 SV=1	PTHR12195/2.4E-53/--
Bta09909	gi|762079157|ref|XP_011412349.1|/8.90915e-38/PREDICTED: signal recognition particle 14 kDa protein-like [Crassostrea gigas]	Q4R5C7/4e-34/SRP14_MACFA Signal recognition particle 14 kDa protein OS=Macaca fascicularis GN=SRP14 PE=2 SV=1	crg:105317400/1e-38/signal recognition particle 14 kDa protein-like; K03104 signal recognition particle subunit SRP14	NA	A0A067RK01/8e-38/A0A067RK01_ZOONE Signal recognition particle 14 kDa protein OS=Zootermopsis nevadensis GN=L798_08991 PE=4 SV=1	PF02290/1.1E-24/Signal recognition particle 14kD protein
Bta09907	gi|357602720|gb|EHJ63496.1|/3.0025e-25/nitric oxide synthase 2 [Danaus plexippus]	Q26240/5e-24/NOS_RHOPR Nitric oxide synthase, salivary gland OS=Rhodnius prolixus PE=2 SV=1	api:100160390/6e-25/nitric oxide synthase, salivary gland; K13240 nitric-oxide synthase, brain [EC:1.14.13.39]	SA1730/1e-12/---	G6DSN6/7e-26/G6DSN6_DANPL Nitric oxide synthase 2 OS=Danaus plexippus GN=KGM_01151 PE=4 SV=1	PF02898/1.3E-22/Nitric oxide synthase, oxygenase domain
Bta14447	gi|557754322|ref|XP_005176905.1|/1.19011e-27/PREDICTED: protein D2-like [Musca domestica]	P31729/8e-28/OV16_ONCVO OV-16 antigen OS=Onchocerca volvulus GN=OV16 PE=2 SV=2	dpe:Dper_GL24221/1e-16/GL24221 gene product from transcript GL24221-RA; K07377 neurexin	NA	A0A0K8UQS4/3e-27/A0A0K8UQS4_BACLA OV-16 antigen (Fragment) OS=Bactrocera latifrons GN=OV16 PE=4 SV=1	PTHR11362/1.3E-26/--
Bta06530	NA	NA	NA	NA	A0A069DZU4/3e-08/A0A069DZU4_9HEMI Putative transcription regulator xnp/atrx dead-box superfamily protein (Fragment) OS=Panstrongylus megistus PE=2 SV=1	NA
Bta06637	gi|939675209|ref|XP_014283682.1|/0/PREDICTED: peroxidase-like [Halyomorpha halys]	Q9VEG6/3e-96/PERC_DROME Chorion peroxidase OS=Drosophila melanogaster GN=Pxt PE=2 SV=3	api:100160088/7e-133/peroxidase; K19511 peroxidase [EC:1.11.1.7]	NA	T1HLZ0/0.0/T1HLZ0_RHOPR Uncharacterized protein (Fragment) OS=Rhodnius prolixus PE=4 SV=1	PTHR11475:SF70/0.0/--
Bta06629	gi|281202679|gb|EFA76881.1|/5.11755e-31/hypothetical protein PPL_09633 [Polysphondylium pallidum PN500]	P18424/5e-29/LCAT_RAT Phosphatidylcholine-sterol acyltransferase OS=Rattus norvegicus GN=Lcat PE=1 SV=1	mze:101465509/1e-30/pla2g15; group XV phospholipase A2; K06129 lysophospholipase III [EC:3.1.1.5]	NA	H3CE10/5e-32/H3CE10_TETNG Uncharacterized protein OS=Tetraodon nigroviridis PE=4 SV=1	PTHR11440/1.5E-50/--
Bta06536	gi|939263829|ref|XP_014251892.1|/2.03683e-06/PREDICTED: uncharacterized protein LOC106668024 isoform X1 [Cimex lectularius]	NA	NA	NA	NA	NA
Bta06578	gi|915664779|gb|KOC66880.1|/3.13879e-08/AT-rich interactive domain-containing protein 3C [Habropoda laboriosa]	Q24573/4e-09/DRI_DROME Protein dead ringer OS=Drosophila melanogaster GN=retn PE=1 SV=2	NA	NA	A0A0L7R7N0/7e-09/A0A0L7R7N0_9HYME AT-rich interactive domain-containing protein 3C OS=Habropoda laboriosa GN=WH47_11944 PE=4 SV=1	PTHR15348/8.9E-12/--
Bta06533	gi|270000947|gb|EEZ97394.1|/0/hypothetical protein TcasGA2_TC011220 [Tribolium castaneum]	P04323/0.0/POL3_DROME Retrovirus-related Pol polyprotein from transposon 17.6 OS=Drosophila melanogaster GN=pol PE=3 SV=1	pxy:105395769/3e-85/uncharacterized LOC105395769; K16803 cytoskeleton-associated protein 5	YIL082w-a_2/1e-84/---	A0A0A9YJ44/0.0/A0A0A9YJ44_LYGHE Uncharacterized protein OS=Lygus hesperus GN=CM83_84795 PE=4 SV=1	PF00078/1.7E-33/Reverse transcriptase (RNA-dependent DNA polymerase)
Bta06644	gi|936686416|ref|XP_014221179.1|/0/PREDICTED: zinc finger RNA-binding protein isoform X1 [Trichogramma pretiosum]	Q5REX3/0.0/ZFR_PONAB Zinc finger RNA-binding protein OS=Pongo abelii GN=ZFR PE=2 SV=1	aec:105147803/0.0/zinc finger RNA-binding protein; K13203 zinc finger RNA-binding protein	NA	A0A026VTV8/0.0/A0A026VTV8_CERBI Zinc finger RNA-binding protein OS=Cerapachys biroi GN=X777_16490 PE=4 SV=1	PF07528/3.8E-66/DZF domain
Bta06532	NA	NA	NA	NA	A0A0A9YRS4/2e-06/A0A0A9YRS4_LYGHE Membrane protein insertase YidC OS=Lygus hesperus GN=yidC_11 PE=4 SV=1	NA
Bta06535	gi|751774283|ref|XP_011213763.1|/1.11607e-19/PREDICTED: uncharacterized protein LOC105233385 [Bactrocera dorsalis]	NA	xma:102230171/3e-10/glycine N-acyltransferase-like; K00628 glycine N-acyltransferase [EC:2.3.1.13]	NA	A0A034WIL9/5e-20/A0A034WIL9_BACDO Uncharacterized protein OS=Bactrocera dorsalis PE=4 SV=1	PF08445/4.7E-18/FR47-like protein
Bta06570	NA	NA	NA	NA	NA	PF15998/4.5E-11/Domain of unknown function (DUF4773)
Bta06609	NA	NA	NA	NA	NA	PF12937/2.3E-11/F-box-like
Bta06583	gi|939666642|ref|XP_014280499.1|/1.39998e-09/PREDICTED: heparan sulfate 2-O-sulfotransferase pipe [Halyomorpha halys]	Q86BJ3/2e-07/PIPE_DROME Heparan sulfate 2-O-sulfotransferase pipe OS=Drosophila melanogaster GN=pip PE=1 SV=1	NA	NA	W4VU30/1e-09/W4VU30_ATTCE Uncharacterized protein OS=Atta cephalotes PE=4 SV=1	NA
Bta06639	NA	NA	NA	NA	NA	PF04736/3.6E-10/Eclosion hormone
Bta06630	NA	NA	NA	NA	X1WW39/6e-09/X1WW39_ACYPI Uncharacterized protein OS=Acyrthosiphon pisum GN=LOC100159474 PE=4 SV=1	PF05375/7.3E-8/Pacifastin inhibitor (LCMII)
Bta15167	gi|755980842|ref|XP_011309380.1|/8.67909e-88/PREDICTED: protein lethal(2)denticleless [Fopius arisanus]	Q24371/1e-74/L2DTL_DROME Protein lethal(2)denticleless OS=Drosophila melanogaster GN=l(2)dtl PE=1 SV=2	aec:105143089/5e-81/protein lethal(2)denticleless; K11790 denticleless	all0283_3/4e-14/---	A0A0C9R671/2e-88/A0A0C9R671_9HYME L(2)dtl protein OS=Fopius arisanus GN=l(2)dtl PE=4 SV=1	PS50082/9.907/Trp-Asp (WD) repeats profile.
Bta15166	gi|646694345|gb|KDR07958.1|/2.05398e-55/Small ubiquitin-related modifier [Zootermopsis nevadensis] &gt;gnl|BL_ORD_ID|2667372 SUMO1 protein [Blattella germanica]	P55853/6e-40/SUMO_CAEEL Small ubiquitin-related modifier OS=Caenorhabditis elegans GN=smo-1 PE=1 SV=1	nvi:100113962/2e-54/small ubiquitin-related modifier-like; K12160 small ubiquitin-related modifier	SPBC365.06/1e-21/---	A0A067QRY0/5e-56/A0A067QRY0_ZOONE Small ubiquitin-related modifier OS=Zootermopsis nevadensis GN=L798_01612 PE=3 SV=1	PTHR10562/2.5E-43/--
Bta03093	gi|646694770|gb|KDR08120.1|/3.49793e-47/Unhealthy ribosome biogenesis protein 2-like protein [Zootermopsis nevadensis]	NA	NA	NA	A0A067QS61/8e-48/A0A067QS61_ZOONE Unhealthy ribosome biogenesis protein 2-like protein OS=Zootermopsis nevadensis GN=L798_01653 PE=4 SV=1	NA
Bta01407	gi|646711136|gb|KDR16435.1|/1.04512e-114/Ectonucleotide pyrophosphatase/phosphodiesterase family member 4 [Zootermopsis nevadensis]	Q9UJA9/2e-80/ENPP5_HUMAN Ectonucleotide pyrophosphatase/phosphodiesterase family member 5 OS=Homo sapiens GN=ENPP5 PE=2 SV=1	aec:105145739/5e-110/ectonucleotide pyrophosphatase/phosphodiesterase family member 5-like; K18398 ectonucleotide pyrophosphatase/phosphodiesterase family member 5 [EC:3.1.-.-]	SPBC725.05c/4e-54/---	A0A067R0L7/2e-115/A0A067R0L7_ZOONE Ectonucleotide pyrophosphatase/phosphodiesterase family member 4 OS=Zootermopsis nevadensis GN=L798_09342 PE=4 SV=1	PF01663/4.9E-62/Type I phosphodiesterase / nucleotide pyrophosphatase
Bta01437	gi|350403780|ref|XP_003486901.1|/3.55826e-34/PREDICTED: protein D2-like isoform X1 [Bombus impatiens]	P31729/3e-30/OV16_ONCVO OV-16 antigen OS=Onchocerca volvulus GN=OV16 PE=2 SV=2	der:Dere_GG24786/3e-21/GG24786 gene product from transcript GG24786-RA; K17439 large subunit ribosomal protein L35	YLR179c/1e-07/---	A0A0J7L080/2e-50/A0A0J7L080_LASNI Ov-16 antigen-like protein OS=Lasius niger GN=RF55_3845 PE=4 SV=1	PTHR11362/1.0E-38/--
Bta01433	gi|939695186|ref|XP_014291689.1|/4.36955e-26/PREDICTED: protein D3-like [Halyomorpha halys]	P31044/1e-19/PEBP1_RAT Phosphatidylethanolamine-binding protein 1 OS=Rattus norvegicus GN=Pebp1 PE=1 SV=3	dse:Dsec_GM16814/5e-22/GM16814 gene product from transcript GM16814-RA; K17439 large subunit ribosomal protein L35	NA	A0A0L0CJD3/2e-31/A0A0L0CJD3_LUCCU Uncharacterized protein OS=Lucilia cuprina GN=FF38_12800 PE=4 SV=1	PF01161/2.8E-7/Phosphatidylethanolamine-binding protein
Bta01368	gi|957834884|ref|XP_014667553.1|/9.98624e-37/PREDICTED: protein D3-like [Priapulus caudatus]	P31729/8e-32/OV16_ONCVO OV-16 antigen OS=Onchocerca volvulus GN=OV16 PE=2 SV=2	dvi:Dvir_GJ17014/4e-25/GJ17014 gene product from transcript GJ17014-RA; K17439 large subunit ribosomal protein L35	YLR178c/1e-09/---	L7MK98/7e-36/L7MK98_9ACAR Uncharacterized protein (Fragment) OS=Rhipicephalus pulchellus PE=2 SV=1	PTHR11362/8.6E-43/--
Bta01447	gi|926651290|ref|XP_013792172.1|/2.07933e-40/PREDICTED: protein D3-like isoform X1 [Limulus polyphemus]	P31729/7e-33/OV16_ONCVO OV-16 antigen OS=Onchocerca volvulus GN=OV16 PE=2 SV=2	dmo:Dmoj_GI14554/2e-25/GI14554 gene product from transcript GI14554-RA; K17439 large subunit ribosomal protein L35	YLR179c/9e-08/---	A0A0N0BJX0/2e-38/A0A0N0BJX0_9HYME Phosphatidylethanolamine-binding protein like protein F40A3.3 OS=Melipona quadrifasciata GN=WN51_11344 PE=4 SV=1	PTHR11362/1.1E-49/--
Bta01451	gi|321477139|gb|EFX88098.1|/1.17347e-35/hypothetical protein DAPPUDRAFT_42659 [Daphnia pulex]	O16264/6e-30/PEBPH_CAEEL Phosphatidylethanolamine-binding protein homolog F40A3.3 OS=Caenorhabditis elegans GN=F40A3.3 PE=3 SV=1	dan:Dana_GF15180/4e-26/GF15180 gene product from transcript GF15180-RA; K17439 large subunit ribosomal protein L35	NA	Q16QK1/7e-36/Q16QK1_AEDAE AAEL011268-PA OS=Aedes aegypti GN=AAEL011268 PE=4 SV=1	PTHR11362/4.2E-43/--
Bta01420	gi|861647415|gb|KMQ95909.1|/8.7187e-28/ov-16 antigen-like protein [Lasius niger]	P54186/7e-20/D1_ONCVO Protein D1 (Fragment) OS=Onchocerca volvulus GN=D1 PE=2 SV=1	acs:100555543/6e-15/phosphatidylethanolamine-binding protein 1; K17439 large subunit ribosomal protein L35	NA	A0A0J7L080/2e-28/A0A0J7L080_LASNI Ov-16 antigen-like protein OS=Lasius niger GN=RF55_3845 PE=4 SV=1	PTHR11362/1.6E-24/--
Bta01440	gi|998507746|ref|XP_015514213.1|/3.20814e-40/PREDICTED: protein D2-like isoform X2 [Neodiprion lecontei] &gt;gnl|BL_ORD_ID|693431 PREDICTED: protein D2-like isoform X2 [Neodiprion lecontei]	P31729/5e-37/OV16_ONCVO OV-16 antigen OS=Onchocerca volvulus GN=OV16 PE=2 SV=2	acs:100555543/1e-26/phosphatidylethanolamine-binding protein 1; K17439 large subunit ribosomal protein L35	YLR179c/6e-08/---	A0A0L7QKT9/1e-40/A0A0L7QKT9_9HYME Phosphatidylethanolamine-binding protein like protein F40A3.3 OS=Habropoda laboriosa GN=WH47_11217 PE=4 SV=1	PF01161/8.3E-11/Phosphatidylethanolamine-binding protein
Bta01432	gi|170045236|ref|XP_001850222.1|/1.02611e-24/phosphatidylethanolamine-binding protein [Culex quinquefasciatus] &gt;gnl|BL_ORD_ID|1496758 phosphatidylethanolamine-binding protein [Culex quinquefasciatus]	P31729/9e-21/OV16_ONCVO OV-16 antigen OS=Onchocerca volvulus GN=OV16 PE=2 SV=2	dan:Dana_GF15180/1e-20/GF15180 gene product from transcript GF15180-RA; K17439 large subunit ribosomal protein L35	NA	B0WND8/2e-25/B0WND8_CULQU Phosphatidylethanolamine-binding protein OS=Culex quinquefasciatus GN=CpipJ_CPIJ008654 PE=4 SV=1	PTHR11362/3.0E-32/--
Bta01429	gi|572259661|ref|XP_006608163.1|/2.6561e-32/PREDICTED: OV-16 antigen-like [Apis dorsata]	P31729/9e-32/OV16_ONCVO OV-16 antigen OS=Onchocerca volvulus GN=OV16 PE=2 SV=2	dwi:Dwil_GK26794/2e-21/GK26794 gene product from transcript GK26794-RA; K17439 large subunit ribosomal protein L35	YLR178c/3e-08/---	A0A088AEV8/2e-32/A0A088AEV8_APIME Uncharacterized protein OS=Apis mellifera GN=LOC726495 PE=4 SV=1	PTHR11362/1.1E-40/--
Bta01431	gi|665811184|ref|XP_008554049.1|/6.89521e-34/PREDICTED: protein D2 isoform X2 [Microplitis demolitor]	P31729/8e-30/OV16_ONCVO OV-16 antigen OS=Onchocerca volvulus GN=OV16 PE=2 SV=2	dvi:Dvir_GJ17014/7e-28/GJ17014 gene product from transcript GJ17014-RA; K17439 large subunit ribosomal protein L35	NA	Q5QJY7/2e-34/Q5QJY7_BRABE Phosphatidylethanolamine-binding protein OS=Branchiostoma belcheri tsingtauense GN=PEBP PE=2 SV=1	PTHR11362/6.5E-36/--
Bta01427	gi|807043005|ref|XP_012161885.1|/4.40769e-32/PREDICTED: protein D2-like isoform X1 [Ceratitis capitata]	P31729/6e-28/OV16_ONCVO OV-16 antigen OS=Onchocerca volvulus GN=OV16 PE=2 SV=2	dgr:Dgri_GH11408/5e-20/GH11408 gene product from transcript GH11408-RA; K17439 large subunit ribosomal protein L35	NA	W8BTC0/6e-32/W8BTC0_CERCA OV-16 antigen (Fragment) OS=Ceratitis capitata GN=OV16 PE=2 SV=1	PTHR11362/2.6E-32/--
Bta01456	gi|766926282|ref|XP_011495075.1|/9.08495e-10/PREDICTED: protein D3-like [Ceratosolen solmsi marchali]	NA	NA	NA	B3LVT1/3e-11/B3LVT1_DROAN GF16395 OS=Drosophila ananassae GN=Dana\GF16395 PE=4 SV=1	PTHR11362/3.3E-14/--
Bta01398	gi|919090386|ref|XP_013382241.1|/7.68369e-34/PREDICTED: ceramide synthase 6-like isoform X2 [Lingula anatina]	Q8N5B7/3e-27/CERS5_HUMAN Ceramide synthase 5 OS=Homo sapiens GN=CERS5 PE=2 SV=1	cmy:102939527/5e-30/CERS5; ceramide synthase 5; K04710 ceramide synthetase [EC:2.3.1.24]	YHL003c/1e-09/---	B3MQ60/1e-30/B3MQ60_DROAN GF20303 OS=Drosophila ananassae GN=Dana\GF20303 PE=4 SV=1	PTHR12560:SF0/1.0E-43/--
Bta01392	gi|930673225|gb|KPJ13773.1|/6.30083e-23/Lysosomal acid phosphatase, partial [Papilio machaon]	Q0P5F0/4e-19/PPAL_BOVIN Lysosomal acid phosphatase OS=Bos taurus GN=ACP2 PE=2 SV=1	bmor:105842703/7e-22/prostatic acid phosphatase-like; K14410 lysosomal acid phosphatase [EC:3.1.3.2]	NA	G6DRV1/5e-21/G6DRV1_DANPL Acid phosphatase-1 OS=Danaus plexippus GN=KGM_14042 PE=4 SV=1	PTHR11567/3.9E-22/--
Bta01397	gi|350410061|ref|XP_003488933.1|/1.53634e-21/PREDICTED: ceramide synthase 6 [Bombus impatiens] &gt;gnl|BL_ORD_ID|2484520 PREDICTED: ceramide synthase 6 [Bombus impatiens] &gt;gnl|BL_ORD_ID|2484520 PREDICTED: ceramide synthase 6 [Bombus impatiens] &gt;gnl|BL_ORD_ID|2484520 PREDICTED: ceramide synthase 6 [Bombus impatiens]	Q6ZMG9/6e-15/CERS6_HUMAN Ceramide synthase 6 OS=Homo sapiens GN=CERS6 PE=1 SV=1	bim:100742830/2e-22/ceramide synthase 6; K04710 ceramide synthetase [EC:2.3.1.24]	NA	A0A026WNX4/5e-22/A0A026WNX4_CERBI LAG1 longevity assurance-like protein OS=Cerapachys biroi GN=X777_00815 PE=4 SV=1	PTHR12560:SF0/2.2E-22/--
Bta01382	gi|913324028|ref|XP_013193310.1|/3.24008e-20/PREDICTED: protein D3-like isoform X3 [Amyelois transitella]	P54188/2e-16/D3_ONCVO Protein D3 (Fragment) OS=Onchocerca volvulus GN=D3 PE=2 SV=1	dan:Dana_GF15180/2e-12/GF15180 gene product from transcript GF15180-RA; K17439 large subunit ribosomal protein L35	NA	B3LVT1/7e-20/B3LVT1_DROAN GF16395 OS=Drosophila ananassae GN=Dana\GF16395 PE=4 SV=1	PTHR11362/5.7E-20/--
Bta01355	gi|260831035|ref|XP_002610465.1|/3.68083e-32/hypothetical protein BRAFLDRAFT_114907 [Branchiostoma floridae] &gt;gnl|BL_ORD_ID|792082 hypothetical protein BRAFLDRAFT_114907 [Branchiostoma floridae]	P31729/6e-26/OV16_ONCVO OV-16 antigen OS=Onchocerca volvulus GN=OV16 PE=2 SV=2	sasa:106578875/1e-17/mrpl38; mitochondrial ribosomal protein L38; K17419 large subunit ribosomal protein L38	NA	A0A067QW42/6e-32/A0A067QW42_ZOONE Phosphatidylethanolamine-binding protein 1 OS=Zootermopsis nevadensis GN=L798_11890 PE=4 SV=1	PS51257/7.0/Prokaryotic membrane lipoprotein lipid attachment site profile.
Bta01443	gi|645021471|ref|XP_008207562.1|/5.60015e-26/PREDICTED: protein D1-like [Nasonia vitripennis]	P31729/1e-19/OV16_ONCVO OV-16 antigen OS=Onchocerca volvulus GN=OV16 PE=2 SV=2	dvi:Dvir_GJ17014/3e-22/GJ17014 gene product from transcript GJ17014-RA; K17439 large subunit ribosomal protein L35	NA	T1JQH6/2e-24/T1JQH6_TETUR Uncharacterized protein OS=Tetranychus urticae PE=4 SV=1	PTHR11362:SF28/1.4E-33/--
Bta01450	gi|926651290|ref|XP_013792172.1|/4.88427e-41/PREDICTED: protein D3-like isoform X1 [Limulus polyphemus]	P31729/6e-34/OV16_ONCVO OV-16 antigen OS=Onchocerca volvulus GN=OV16 PE=2 SV=2	dmo:Dmoj_GI14554/4e-26/GI14554 gene product from transcript GI14554-RA; K17439 large subunit ribosomal protein L35	YLR178c/7e-08/---	A0A0N0BJX0/9e-38/A0A0N0BJX0_9HYME Phosphatidylethanolamine-binding protein like protein F40A3.3 OS=Melipona quadrifasciata GN=WN51_11344 PE=4 SV=1	PTHR11362/1.2E-49/--
Bta01390	gi|985410475|ref|XP_015370686.1|/1.19426e-130/PREDICTED: transmembrane channel-like protein 3 [Diuraphis noxia]	Q5YCC7/4e-71/TMC3_CHICK Transmembrane channel-like protein 3 OS=Gallus gallus GN=Tmc3 PE=2 SV=1	tsp:Tsp_10860/2e-11/7 transmembrane receptor; K10877 DNA repair and recombination protein RAD54B [EC:3.6.4.-]	NA	J9K108/3e-130/J9K108_ACYPI Uncharacterized protein OS=Acyrthosiphon pisum GN=LOC100570763 PE=4 SV=2	PTHR23302:SF40/1.7E-151/--
Bta01371	gi|668449244|gb|KFB38652.1|/5.60241e-39/phosphatidylethanolamine-binding protein [Anopheles sinensis]	P31729/5e-31/OV16_ONCVO OV-16 antigen OS=Onchocerca volvulus GN=OV16 PE=2 SV=2	dan:Dana_GF15180/2e-22/GF15180 gene product from transcript GF15180-RA; K17439 large subunit ribosomal protein L35	YLR178c/3e-07/---	A0A084VL08/1e-39/A0A084VL08_ANOSI Phosphatidylethanolamine-binding protein OS=Anopheles sinensis GN=ZHAS_00006112 PE=4 SV=1	PTHR11362/2.4E-45/--
Bta01430	gi|929364785|ref|XP_014092006.1|/1.66162e-35/PREDICTED: protein D2-like [Bactrocera oleae]	P31729/4e-35/OV16_ONCVO OV-16 antigen OS=Onchocerca volvulus GN=OV16 PE=2 SV=2	dse:Dsec_GM16814/2e-26/GM16814 gene product from transcript GM16814-RA; K17439 large subunit ribosomal protein L35	NA	D3TQ98/2e-35/D3TQ98_GLOMM Secreted phosphatidylethanolamine binding protein OS=Glossina morsitans morsitans PE=2 SV=1	PF01161/6.0E-14/Phosphatidylethanolamine-binding protein
Bta01419	gi|939693344|ref|XP_014290730.1|/4.59296e-35/PREDICTED: protein D2-like [Halyomorpha halys]	Q8VIN1/4e-27/PEBP2_MOUSE Phosphatidylethanolamine-binding protein 2 OS=Mus musculus GN=Pbp2 PE=1 SV=1	der:Dere_GG24786/9e-24/GG24786 gene product from transcript GG24786-RA; K17439 large subunit ribosomal protein L35	NA	Q380S1/1e-33/Q380S1_ANOGA AGAP002049-PA OS=Anopheles gambiae GN=AgaP_AGAP002049 PE=4 SV=1	PTHR11362/1.8E-46/--
Bta01348	gi|939695186|ref|XP_014291689.1|/8.03789e-25/PREDICTED: protein D3-like [Halyomorpha halys]	O16264/1e-19/PEBPH_CAEEL Phosphatidylethanolamine-binding protein homolog F40A3.3 OS=Caenorhabditis elegans GN=F40A3.3 PE=3 SV=1	dvi:Dvir_GJ17014/2e-15/GJ17014 gene product from transcript GJ17014-RA; K17439 large subunit ribosomal protein L35	NA	G6D5J0/1e-24/G6D5J0_DANPL Phosphatidylethanolamine binding protein isoform 2 OS=Danaus plexippus GN=KGM_08638 PE=4 SV=1	PTHR11362/1.8E-27/--
Bta01446	gi|768408980|ref|XP_011550391.1|/3.6714e-36/PREDICTED: phosphatidylethanolamine-binding protein homolog F40A3.3-like isoform X3 [Plutella xylostella]	P54190/4e-28/TES26_TOXCA 26 kDa secreted antigen OS=Toxocara canis GN=TES-26 PE=2 SV=1	dan:Dana_GF15180/2e-20/GF15180 gene product from transcript GF15180-RA; K17439 large subunit ribosomal protein L35	YLR178c/4e-10/---	Q1HPY8/3e-35/Q1HPY8_BOMMO Phosphatidylethanolamine binding protein isoform 1 OS=Bombyx mori GN=LOC100101169 PE=2 SV=1	PTHR11362/8.7E-49/--
Bta01454	gi|198452708|ref|XP_001358904.2|/1.90491e-23/uncharacterized protein Dpse_GA14724 [Drosophila pseudoobscura pseudoobscura] &gt;gnl|BL_ORD_ID|591059 uncharacterized protein Dpse_GA14724 [Drosophila pseudoobscura pseudoobscura]	P31729/3e-21/OV16_ONCVO OV-16 antigen OS=Onchocerca volvulus GN=OV16 PE=2 SV=2	dvi:Dvir_GJ17014/7e-17/GJ17014 gene product from transcript GJ17014-RA; K17439 large subunit ribosomal protein L35	YLR179c/3e-06/---	A0A0N4UGE7/1e-26/A0A0N4UGE7_DRAME Uncharacterized protein OS=Dracunculus medinensis PE=4 SV=1	PF01161/1.9E-11/Phosphatidylethanolamine-binding protein
Bta01453	gi|930666670|gb|KPJ07781.1|/5.72598e-29/Phosphatidylethanolamine-binding protein-like F40A3.3 [Papilio machaon]	P31729/4e-28/OV16_ONCVO OV-16 antigen OS=Onchocerca volvulus GN=OV16 PE=2 SV=2	der:Dere_GG24786/4e-13/GG24786 gene product from transcript GG24786-RA; K17439 large subunit ribosomal protein L35	NA	A0A0N4UGE7/3e-30/A0A0N4UGE7_DRAME Uncharacterized protein OS=Dracunculus medinensis PE=4 SV=1	PF01161/1.2E-4/Phosphatidylethanolamine-binding protein
Bta01428	gi|340725686|ref|XP_003401197.1|/2.48969e-26/PREDICTED: protein D2-like [Bombus terrestris]	P31729/1e-25/OV16_ONCVO OV-16 antigen OS=Onchocerca volvulus GN=OV16 PE=2 SV=2	dan:Dana_GF15180/5e-17/GF15180 gene product from transcript GF15180-RA; K17439 large subunit ribosomal protein L35	NA	A0A044VAJ6/3e-27/A0A044VAJ6_ONCVO Uncharacterized protein OS=Onchocerca volvulus GN=WBGene00246235 PE=4 SV=1	PF01161/6.0E-10/Phosphatidylethanolamine-binding protein
Bta01376	gi|645021471|ref|XP_008207562.1|/3.85699e-36/PREDICTED: protein D1-like [Nasonia vitripennis]	P31729/6e-29/OV16_ONCVO OV-16 antigen OS=Onchocerca volvulus GN=OV16 PE=2 SV=2	dgr:Dgri_GH11408/4e-28/GH11408 gene product from transcript GH11408-RA; K17439 large subunit ribosomal protein L35	NA	A0A067QJM9/6e-35/A0A067QJM9_ZOONE OV-16 antigen OS=Zootermopsis nevadensis GN=L798_01144 PE=4 SV=1	PF01161/2.1E-12/Phosphatidylethanolamine-binding protein
Bta01384	gi|572259663|ref|XP_006608164.1|/1.26123e-13/PREDICTED: phosphatidylethanolamine-binding protein homolog F40A3.3-like isoform X1 [Apis dorsata]	P54188/6e-13/D3_ONCVO Protein D3 (Fragment) OS=Onchocerca volvulus GN=D3 PE=2 SV=1	obr:102701359/4e-10/protein HEADING DATE 3B-like; K16223 protein FLOWERING LOCUS T	NA	V9IBW0/4e-14/V9IBW0_APICE Phosphatidylethanolamine-binding protein F40A3.3 OS=Apis cerana GN=ACCB00649 PE=2 SV=1	PF01161/2.5E-5/Phosphatidylethanolamine-binding protein
Bta01394	gi|662220220|ref|XP_008484234.1|/5.83031e-24/PREDICTED: uncharacterized protein LOC103520914, partial [Diaphorina citri]	NA	NA	NA	A0A0A9YC39/6e-26/A0A0A9YC39_LYGHE NADH dehydrogenase [ubiquinone] flavoprotein 3, mitochondrial OS=Lygus hesperus GN=Ndufv3_1 PE=4 SV=1	PTHR17117/8.9E-17/--
Bta01441	gi|939695186|ref|XP_014291689.1|/1.42079e-12/PREDICTED: protein D3-like [Halyomorpha halys]	NA	NA	NA	B4PVP9/1e-11/B4PVP9_DROYA GE10210 OS=Drosophila yakuba GN=Dyak\GE10210 PE=4 SV=1	NA
Bta03119	gi|752878388|ref|XP_011256676.1|/1.03566e-54/PREDICTED: uncharacterized protein C1orf50 homolog [Camponotus floridanus] &gt;gnl|BL_ORD_ID|1806135 Uncharacterized protein C1orf50-like protein [Camponotus floridanus]	Q9BV19/6e-50/CA050_HUMAN Uncharacterized protein C1orf50 OS=Homo sapiens GN=C1orf50 PE=1 SV=2	NA	NA	E2AEG1/2e-55/E2AEG1_CAMFO Uncharacterized protein C1orf50-like protein OS=Camponotus floridanus GN=EAG_06161 PE=4 SV=1	PTHR14553/3.1E-77/--
Bta03100	gi|585111273|gb|EWM28848.1|/1.39586e-08/cysteine proteinase [Nannochloropsis gaditana]	Q9TST1/2e-09/CATW_FELCA Cathepsin W OS=Felis catus GN=CTSW PE=2 SV=2	cfa:476010/1e-08/CTSF; cathepsin F; K01373 cathepsin F [EC:3.4.22.41]	NA	W7TZC7/3e-09/W7TZC7_9STRA Cysteine proteinase OS=Nannochloropsis gaditana GN=Naga_100402g1 PE=3 SV=1	PF08246/2.9E-12/Cathepsin propeptide inhibitor domain (I29)
Bta03113	gi|357606013|gb|EHJ64871.1|/1.38869e-48/putative thyroid hormone receptor interactor 12 [Danaus plexippus]	Q8BI99/1e-26/ZN879_MOUSE Zinc finger protein 879 OS=Mus musculus GN=Znf879 PE=2 SV=1	cge:100767782/2e-27/Zfp94, Znf45; zinc finger protein 45; K09228 KRAB domain-containing zinc finger protein	YDR216w/9e-09/---	W5J8A5/5e-49/W5J8A5_ANODA Uncharacterized protein OS=Anopheles darlingi GN=AND_009399 PE=4 SV=1	PTHR19303:SF289/1.6E-51/--
Bta03125	gi|501297370|dbj|BAN21143.1|/2.23753e-105/translationally controlled tumor protein [Riptortus pedestris]	Q60FS1/3e-106/TCTP_PLUXY Translationally-controlled tumor protein homolog OS=Plutella xylostella GN=Tctp PE=2 SV=1	tsp:Tsp_05901/3e-28/translationally-controlled tumor protein-like protein; K20301 trafficking protein particle complex subunit 2	NA	R4WDS4/5e-106/R4WDS4_9HEMI Translationally controlled tumor protein OS=Riptortus pedestris PE=2 SV=1	PS01002/-/Translationally controlled tumor protein signature 1.
Bta03101	gi|646697556|gb|KDR09197.1|/7.04552e-56/Cytoplasmic FMR1-interacting protein [Zootermopsis nevadensis]	Q9VF87/2e-48/CYFIP_DROME Cytoplasmic FMR1-interacting protein OS=Drosophila melanogaster GN=Sra-1 PE=1 SV=1	api:100159491/1e-54/cytoplasmic FMR1-interacting protein; K05749 cytoplasmic FMR1 interacting protein	NA	A0A067QJN8/2e-56/A0A067QJN8_ZOONE Cytoplasmic FMR1-interacting protein OS=Zootermopsis nevadensis GN=L798_01158 PE=4 SV=1	PTHR12195:SF2/5.1E-57/--
Bta03104	gi|906475617|gb|KNC34935.1|/3.54722e-18/hypothetical protein FF38_11062 [Lucilia cuprina]	Q299G2/5e-20/CYFIP_DROPS Cytoplasmic FMR1-interacting protein OS=Drosophila pseudoobscura pseudoobscura GN=Sra-1 PE=3 SV=1	dmo:Dmoj_GI10855/2e-18/GI10855 gene product from transcript GI10855-RA; K05749 cytoplasmic FMR1 interacting protein	NA	W8BHC1/4e-19/W8BHC1_CERCA Cytoplasmic FMR1-interacting protein OS=Ceratitis capitata GN=CYFIP PE=2 SV=1	PTHR12195/2.4E-20/--
Bta03157	gi|646718997|gb|KDR21268.1|/4.11328e-95/Putative alpha-1,2-glucosyltransferase ALG10-B [Zootermopsis nevadensis]	Q5BKT4/2e-73/AG10A_HUMAN Dol-P-Glc:Glc(2)Man(9)GlcNAc(2)-PP-Dol alpha-1,2-glucosyltransferase OS=Homo sapiens GN=ALG10 PE=2 SV=1	xla:432047/4e-83/alg10.S, alg10, alg10b, die2, kcr1; ALG10, alpha-1,2-glucosyltransferase S homeolog; K03850 alpha-1,2-glucosyltransferase [EC:2.4.1.256]	NA	H2Z276/4e-87/H2Z276_CIOSA Uncharacterized protein OS=Ciona savignyi PE=4 SV=1	PF04922/4.9E-107/DIE2/ALG10 family
Bta03139	gi|646720796|gb|KDR22393.1|/2.51639e-85/Forkhead box protein N3 [Zootermopsis nevadensis]	Q28G71/2e-52/FOXN3_XENTR Forkhead box protein N3 OS=Xenopus tropicalis GN=foxn3 PE=2 SV=1	tca:100141565/1e-72/forkhead box protein N3; K09407 forkhead box protein N	SPBC16G5.15c/4e-22/---	A0A067RH70/6e-86/A0A067RH70_ZOONE Forkhead box protein N3 OS=Zootermopsis nevadensis GN=L798_02484 PE=4 SV=1	PR00053/1.1E-19/Fork head domain signature
Bta03134	gi|478259667|gb|ENN79511.1|/1.65203e-80/hypothetical protein YQE_03974, partial [Dendroctonus ponderosae]	Q6P1X6/5e-67/CH082_HUMAN UPF0598 protein C8orf82 OS=Homo sapiens GN=C8orf82 PE=1 SV=2	cjo:107310627/5e-34/C2H8orf82; chromosome 2 open reading frame, human C8orf82; K20649 Rho GTPase-activating protein 39	NA	N6UFV0/4e-81/N6UFV0_DENPD Uncharacterized protein (Fragment) OS=Dendroctonus ponderosae GN=YQE_03974 PE=4 SV=1	PTHR31449:SF3/7.8E-87/--
Bta03188	gi|665814543|ref|XP_008555885.1|/0/PREDICTED: fatty acid synthase [Microplitis demolitor]	P19096/0.0/FAS_MOUSE Fatty acid synthase OS=Mus musculus GN=Fasn PE=1 SV=2	api:100167255/0.0/fatty acid synthase; K00665 fatty acid synthase, animal type [EC:2.3.1.85]	SMc02273/3e-66/---	J9K5E2/0.0/J9K5E2_ACYPI Uncharacterized protein OS=Acyrthosiphon pisum PE=4 SV=2	PS50075/10.238/Acyl carrier protein phosphopantetheine domain profile.
Bta03187	gi|557766824|ref|XP_005183104.1|/5.24427e-73/PREDICTED: UNC93-like protein MFSD11 [Musca domestica] &gt;gnl|BL_ORD_ID|446009 PREDICTED: UNC93-like protein MFSD11 [Musca domestica] &gt;gnl|BL_ORD_ID|446009 PREDICTED: UNC93-like protein MFSD11 [Musca domestica]	O43934/8e-54/MFS11_HUMAN UNC93-like protein MFSD11 OS=Homo sapiens GN=MFSD11 PE=2 SV=2	NA	NA	T1PIZ3/1e-73/T1PIZ3_MUSDO Ion channel regulatory protein UNC-93 OS=Musca domestica PE=2 SV=1	PTHR23294/1.8E-64/--
Bta03148	gi|815803203|ref|XP_012222298.1|/5.73222e-30/PREDICTED: palmitoyltransferase ZDHHC23 [Linepithema humile] &gt;gnl|BL_ORD_ID|452201 PREDICTED: palmitoyltransferase ZDHHC23 [Linepithema humile]	NA	hst:105186290/8e-31/palmitoyltransferase ZDHHC23; K18932 palmitoyltransferase [EC:2.3.1.225]	NA	E2BT76/1e-30/E2BT76_HARSA Palmitoyltransferase OS=Harpegnathos saltator GN=EAI_03786 PE=3 SV=1	PF01529/7.1E-5/DHHC palmitoyltransferase
Bta03186	gi|913301282|ref|XP_013199956.1|/1.07645e-50/PREDICTED: UNC93-like protein MFSD11 [Amyelois transitella]	Q4R495/2e-32/MFS11_MACFA UNC93-like protein MFSD11 OS=Macaca fascicularis GN=MFSD11 PE=2 SV=1	NA	NA	G6CRF1/8e-47/G6CRF1_DANPL Uncharacterized protein OS=Danaus plexippus GN=KGM_07910 PE=4 SV=1	PTHR23294/8.0E-45/--
Bta03189	gi|817190112|ref|XP_012270411.1|/6.50939e-110/PREDICTED: fatty acid synthase [Orussus abietinus] &gt;gnl|BL_ORD_ID|680628 PREDICTED: fatty acid synthase [Orussus abietinus]	P12276/6e-83/FAS_CHICK Fatty acid synthase OS=Gallus gallus GN=FASN PE=1 SV=5	nvi:100121447/9e-108/fatty acid synthase; K00665 fatty acid synthase, animal type [EC:2.3.1.85]	all1649/4e-39/---	A0A0A9XBY7/4e-110/A0A0A9XBY7_LYGHE Fatty acid synthase OS=Lygus hesperus GN=Fasn_4 PE=4 SV=1	PF02801/2.9E-39/Beta-ketoacyl synthase, C-terminal domain
Bta03135	gi|646723268|gb|KDR23933.1|/5.79859e-72/AKT-interacting protein [Zootermopsis nevadensis]	Q4R5E1/1e-62/AKTIP_MACFA AKT-interacting protein OS=Macaca fascicularis GN=AKTIP PE=2 SV=1	ein:Eint_101260/4e-07/ubiquitin conjugating enzyme E2; K10573 ubiquitin-conjugating enzyme E2 A [EC:2.3.2.23]	ECU10g1310i/1e-07/---	A0A067RLL8/1e-72/A0A067RLL8_ZOONE AKT-interacting protein OS=Zootermopsis nevadensis GN=L798_10806 PE=4 SV=1	PS50127/15.748/Ubiquitin-conjugating enzymes family profile.
Bta03185	gi|157135457|ref|XP_001663450.1|/4.90351e-32/AAEL013304-PA [Aedes aegypti] &gt;gnl|BL_ORD_ID|34127 AAEL013304-PA [Aedes aegypti]	O43934/3e-29/MFS11_HUMAN UNC93-like protein MFSD11 OS=Homo sapiens GN=MFSD11 PE=2 SV=2	NA	NA	Q16JK3/1e-32/Q16JK3_AEDAE AAEL013304-PA OS=Aedes aegypti GN=AAEL013304 PE=4 SV=1	PTHR23294:SF23/9.4E-28/--
Bta03190	gi|915656449|gb|KOC60060.1|/3.325e-66/Fatty acid synthase [Habropoda laboriosa]	P36189/2e-58/FAS_ANSAN Fatty acid synthase (Fragment) OS=Anser anser anser GN=FASN PE=1 SV=1	ame:412815/3e-65/fatty acid synthase; K00665 fatty acid synthase, animal type [EC:2.3.1.85]	Cgl2811_1/2e-23/---	A0A0L7QN56/8e-67/A0A0L7QN56_9HYME Fatty acid synthase OS=Habropoda laboriosa GN=WH47_09200 PE=4 SV=1	PTHR11712:SF252/1.2E-68/--
Bta03239	gi|939684101|ref|XP_014286621.1|/1.2427e-40/PREDICTED: uncharacterized protein LOC106687318 isoform X2 [Halyomorpha halys] &gt;gnl|BL_ORD_ID|408011 PREDICTED: uncharacterized protein LOC106687318 isoform X2 [Halyomorpha halys]	Q6RI63/2e-11/F120B_MOUSE Constitutive coactivator of peroxisome proliferator-activated receptor gamma OS=Mus musculus GN=Fam120b PE=1 SV=1	NA	NA	A0A067R5P4/6e-40/A0A067R5P4_ZOONE Constitutive coactivator of peroxisome proliferator-activated receptor gamma OS=Zootermopsis nevadensis GN=L798_08341 PE=4 SV=1	PTHR15976/2.4E-14/--
Bta03210	gi|752891235|ref|XP_011263647.1|/2.17911e-34/PREDICTED: proto-oncogene c-Fos isoform X1 [Camponotus floridanus] &gt;gnl|BL_ORD_ID|1801288 Jun dimerization protein 2 [Camponotus floridanus]	Q6DGM8/5e-12/JDP2_DANRE Jun dimerization protein 2 OS=Danio rerio GN=jdp2 PE=2 SV=1	api:100571354/7e-15/protein fosB; K09029 protein FosB	NA	E2ATD5/5e-35/E2ATD5_CAMFO Jun dimerization protein 2 OS=Camponotus floridanus GN=EAG_03149 PE=4 SV=1	PS00036/-/Basic-leucine zipper (bZIP) domain signature.
Bta03230	gi|808139114|ref|XP_012171719.1|/2.32012e-134/PREDICTED: prostatic acid phosphatase isoform X1 [Bombus terrestris]	Q5NVF6/5e-90/PPAL_PONAB Lysosomal acid phosphatase OS=Pongo abelii GN=ACP2 PE=2 SV=1	bter:100648456/3e-135/prostatic acid phosphatase; K14410 lysosomal acid phosphatase [EC:3.1.3.2]	NA	A0A067R0Q4/2e-134/A0A067R0Q4_ZOONE Lysosomal acid phosphatase OS=Zootermopsis nevadensis GN=L798_14645 PE=4 SV=1	PTHR11567/1.6E-137/--
Bta03227	gi|817059520|ref|XP_012251270.1|/5.76089e-59/PREDICTED: aspartyl/asparaginyl beta-hydroxylase-like [Athalia rosae]	Q12797/4e-44/ASPH_HUMAN Aspartyl/asparaginyl beta-hydroxylase OS=Homo sapiens GN=ASPH PE=1 SV=3	cqu:CpipJ_CPIJ002076/2e-54/aspartyl/asparaginyl beta-hydroxylase; K00476 aspartate beta-hydroxylase [EC:1.14.11.16]	NA	A0A0A9WNQ3/2e-56/A0A0A9WNQ3_LYGHE Aspartyl/asparaginyl beta-hydroxylase (Fragment) OS=Lygus hesperus GN=Asph_4 PE=4 SV=1	PTHR12366/8.8E-63/--
Bta03207	gi|985387512|ref|XP_015375265.1|/3.2841e-15/PREDICTED: nose resistant to fluoxetine protein 6-like [Diuraphis noxia]	NA	NA	NA	J9KAG5/8e-16/J9KAG5_ACYPI Uncharacterized protein OS=Acyrthosiphon pisum GN=LOC100164057 PE=4 SV=1	NA
Bta03198	gi|641679154|ref|XP_008188444.1|/3.74946e-172/PREDICTED: trehalase-like [Acyrthosiphon pisum]	Q8MMG9/8e-150/TREA_PIMHY Trehalase OS=Pimpla hypochondriaca GN=tre1 PE=1 SV=1	api:100163246/5e-173/trehalase-like; K01194 alpha,alpha-trehalase [EC:3.2.1.28]	ECU02g1370/1e-75/---	J9JVF6/9e-173/J9JVF6_ACYPI Trehalase OS=Acyrthosiphon pisum GN=Spz3 PE=3 SV=2	PTHR23403:SF1/6.7E-210/--
Bta03241	gi|939658623|ref|XP_014277438.1|/1.64685e-112/PREDICTED: protein GDAP2 homolog isoform X2 [Halyomorpha halys]	Q292F9/2e-67/GDAP2_DROPS Protein GDAP2 homolog OS=Drosophila pseudoobscura pseudoobscura GN=GA15091 PE=3 SV=1	mmu:80285/2e-12/Parp9, ARTD9, AW214463, BC003281, Bagl, Bal, PARP-9; poly (ADP-ribose) polymerase family, member 9; K15260 poly [ADP-ribose] polymerase 9 [EC:2.4.2.30]	FN1951/6e-18/---	R4WIA7/4e-111/R4WIA7_9HEMI Ganglioside induced differentiation associated protein OS=Riptortus pedestris PE=2 SV=1	PF01661/1.8E-18/Macro domain
Bta03231	gi|939254981|ref|XP_014247222.1|/4.2861e-15/PREDICTED: uncharacterized protein LOC106665364 isoform X2 [Cimex lectularius]	NA	ame:725980/1e-12/28S ribosomal protein S36, mitochondrial; K17414 small subunit ribosomal protein S36	NA	A0A069DMG1/4e-17/A0A069DMG1_9HEMI Uncharacterized protein (Fragment) OS=Panstrongylus megistus PE=2 SV=1	PF10937/6.9E-12/Protein of unknown function (DUF2638)
Bta03255	gi|646697786|gb|KDR09285.1|/6.46763e-145/Histone acetyltransferase type B catalytic subunit [Zootermopsis nevadensis]	Q5M939/4e-116/HAT1_RAT Histone acetyltransferase type B catalytic subunit OS=Rattus norvegicus GN=Hat1 PE=2 SV=1	nvi:100123213/3e-140/histone acetyltransferase type B catalytic subunit; K11303 histone acetyltransferase 1 [EC:2.3.1.48]	NA	S4PLD9/1e-149/S4PLD9_9NEOP Histone acetyltransferase type B catalytic subunit OS=Pararge aegeria PE=4 SV=1	PTHR12046/1.2E-152/--
Bta03257	gi|646718502|gb|KDR20942.1|/7.8979e-117/Protein YIF1B-A [Zootermopsis nevadensis]	Q5U3G6/1e-90/YIF1B_DANRE Protein YIF1B OS=Danio rerio GN=yif1b PE=2 SV=2	bim:100743912/1e-105/protein YIF1B-A; K20362 protein transport protein YIF1	SPBC25H2.06c/1e-43/---	A0A067RD41/2e-117/A0A067RD41_ZOONE Protein YIF1B-A OS=Zootermopsis nevadensis GN=L798_03880 PE=4 SV=1	PTHR14083:SF0/7.1E-125/--
Bta03275	gi|677617308|ref|XP_009070449.1|/2.12619e-26/PREDICTED: non-structural maintenance of chromosomes element 4 homolog A, partial [Acanthisitta chloris]	Q2TBI1/7e-19/NSE4A_BOVIN Non-structural maintenance of chromosomes element 4 homolog A OS=Bos taurus GN=NSMCE4A PE=2 SV=1	NA	YDL105w/3e-11/---	A0A087YF67/1e-24/A0A087YF67_POEFO Uncharacterized protein OS=Poecilia formosa PE=4 SV=2	PF08743/1.4E-24/Nse4 C-terminal
Bta03327	gi|112983354|ref|NP_001036968.1|/1.02806e-47/protein tyrosine phosphatase [Bombyx mori] &gt;gnl|BL_ORD_ID|381274 protein tyrosine phosphatase [Bombyx mori]	O75319/2e-37/DUS11_HUMAN RNA/RNP complex-1-interacting phosphatase OS=Homo sapiens GN=DUSP11 PE=1 SV=1	bmor:692515/1e-48/Ptp-h, Bmptp-h; protein tyrosine phosphatase; K14165 atypical dual specificity phosphatase [EC:3.1.3.16 3.1.3.48]	SPAC1782.09c/1e-07/---	Q75T82/2e-48/Q75T82_BOMMO Protein tyrosine phosphatase OS=Bombyx mori GN=Bmptp-h PE=2 SV=1	PS50056/12.412/Tyrosine specific protein phosphatases family profile.
Bta03312	gi|662198971|ref|XP_008472629.1|/1.82564e-50/PREDICTED: uncharacterized protein LOC103509776 [Diaphorina citri]	NA	NA	NA	A0A088AB91/1e-11/A0A088AB91_APIME Uncharacterized protein OS=Apis mellifera GN=LOC102655563 PE=4 SV=1	PF07841/1.3E-4/DM4/DM12 family
Bta03303	gi|193709250|ref|XP_001949085.1|/2.03001e-39/PREDICTED: uncharacterized protein LOC100167617 [Acyrthosiphon pisum]	NA	NA	NA	J9K6A1/5e-40/J9K6A1_ACYPI Uncharacterized protein OS=Acyrthosiphon pisum GN=LOC100164741 PE=4 SV=1	PTHR36692/4.6E-26/--
Bta03310	gi|646715679|gb|KDR19183.1|/4.5042e-38/hypothetical protein L798_06237 [Zootermopsis nevadensis]	NA	NA	NA	A0A067RIP3/1e-38/A0A067RIP3_ZOONE Uncharacterized protein OS=Zootermopsis nevadensis GN=L798_06237 PE=4 SV=1	PF07841/2.3E-7/DM4/DM12 family
Bta03323	gi|646723619|gb|KDR24166.1|/1.23028e-32/Solute carrier family 25 member 45, partial [Zootermopsis nevadensis]	Q8N413/5e-24/S2545_HUMAN Solute carrier family 25 member 45 OS=Homo sapiens GN=SLC25A45 PE=2 SV=2	tca:659732/2e-26/solute carrier family 25 member 45; K15123 solute carrier family 25, member 45/47	NA	A0A067RK06/3e-33/A0A067RK06_ZOONE Solute carrier family 25 member 45 (Fragment) OS=Zootermopsis nevadensis GN=L798_08996 PE=3 SV=1	PTHR24089:SF270/8.6E-32/--
Bta03357	gi|936716657|ref|XP_014236259.1|/8.54465e-165/PREDICTED: structural maintenance of chromosomes protein 6 [Trichogramma pretiosum] &gt;gnl|BL_ORD_ID|2363607 PREDICTED: structural maintenance of chromosomes protein 6 [Trichogramma pretiosum] &gt;gnl|BL_ORD_ID|2363607 PREDICTED: structural maintenance of chromosomes protein 6 [Trichogramma pretiosum]	Q924W5/6e-114/SMC6_MOUSE Structural maintenance of chromosomes protein 6 OS=Mus musculus GN=Smc6 PE=1 SV=1	mem:Memar_1831/8e-11/condensin subunit Smc; K03529 chromosome segregation protein	SPCC5E4.06/4e-91/---	A0A067QST9/3e-159/A0A067QST9_ZOONE Structural maintenance of chromosomes protein 6 OS=Zootermopsis nevadensis GN=L798_12886 PE=4 SV=1	PTHR19306:SF6/2.9E-250/--
Bta03333	gi|641655811|ref|XP_008179735.1|/1.06651e-140/PREDICTED: zinc finger MYM-type protein 1-like [Acyrthosiphon pisum]	Q5SVZ6/1e-20/ZMYM1_HUMAN Zinc finger MYM-type protein 1 OS=Homo sapiens GN=ZMYM1 PE=2 SV=1	api:100159206/6e-14/polyadenylate-binding protein-like; K13126 polyadenylate-binding protein	NA	J9LXQ3/7e-153/J9LXQ3_ACYPI Uncharacterized protein OS=Acyrthosiphon pisum PE=4 SV=2	PF05699/5.6E-7/hAT family C-terminal dimerisation region
Bta03401	gi|646720700|gb|KDR22322.1|/2.41226e-111/hypothetical protein L798_01977 [Zootermopsis nevadensis]	NA	NA	NA	A0A067REX8/5e-112/A0A067REX8_ZOONE Uncharacterized protein OS=Zootermopsis nevadensis GN=L798_01977 PE=4 SV=1	PTHR12345/2.7E-87/--
Bta03364	gi|919053603|ref|XP_013408735.1|/1.54617e-86/PREDICTED: cytoplasmic tRNA 2-thiolation protein 2-A-like [Lingula anatina]	Q28ES8/5e-80/CTU2_XENTR Cytoplasmic tRNA 2-thiolation protein 2 OS=Xenopus tropicalis GN=ctu2 PE=2 SV=1	crg:105328590/2e-81/cytoplasmic tRNA 2-thiolation protein 2-like; K14169 cytoplasmic tRNA 2-thiolation protein 2	NA	A0A067RN66/7e-86/A0A067RN66_ZOONE Cytoplasmic tRNA 2-thiolation protein 2 OS=Zootermopsis nevadensis GN=L798_10786 PE=3 SV=1	PTHR20882/8.3E-94/--
Bta03342	gi|939638856|ref|XP_014270427.1|/1.98371e-45/PREDICTED: E3 ubiquitin-protein ligase FANCL isoform X1 [Halyomorpha halys]	Q9CR14/3e-27/FANCL_MOUSE E3 ubiquitin-protein ligase FANCL OS=Mus musculus GN=Fancl PE=1 SV=1	tca:100141549/1e-30/E3 ubiquitin-protein ligase FANCL; K10606 E3 ubiquitin-protein ligase FANCL [EC:2.3.2.27]	NA	A0A067QTB2/1e-43/A0A067QTB2_ZOONE E3 ubiquitin-protein ligase FANCL OS=Zootermopsis nevadensis GN=L798_03351 PE=4 SV=1	PF09765/6.9E-44/WD-repeat region
Bta03391	gi|646702561|gb|KDR11701.1|/3.65015e-87/BCL-6 corepressor [Zootermopsis nevadensis]	Q8CGN4/6e-42/BCOR_MOUSE BCL-6 corepressor OS=Mus musculus GN=Bcor PE=1 SV=2	ptr:470638/4e-17/BARD1; BRCA1 associated RING domain 1; K10683 BRCA1-associated RING domain protein 1	SPAC2F7.10_1/1e-10/---	A0A067QQQ5/8e-88/A0A067QQQ5_ZOONE BCL-6 corepressor OS=Zootermopsis nevadensis GN=L798_14485 PE=4 SV=1	PTHR24117/1.4E-83/--
Bta03412	gi|260804905|ref|XP_002597328.1|/3.80994e-36/hypothetical protein BRAFLDRAFT_66468 [Branchiostoma floridae] &gt;gnl|BL_ORD_ID|805227 hypothetical protein BRAFLDRAFT_66468 [Branchiostoma floridae]	P31729/1e-33/OV16_ONCVO OV-16 antigen OS=Onchocerca volvulus GN=OV16 PE=2 SV=2	dan:Dana_GF15180/4e-19/GF15180 gene product from transcript GF15180-RA; K17439 large subunit ribosomal protein L35	NA	Q5QJY7/6e-36/Q5QJY7_BRABE Phosphatidylethanolamine-binding protein OS=Branchiostoma belcheri tsingtauense GN=PEBP PE=2 SV=1	PTHR11362/6.0E-38/--
Bta03399	gi|939243544|ref|XP_014241087.1|/2.97048e-46/PREDICTED: uncharacterized protein LOC106661876 [Cimex lectularius] &gt;gnl|BL_ORD_ID|261711 PREDICTED: uncharacterized protein LOC106661876 [Cimex lectularius] &gt;gnl|BL_ORD_ID|261711 PREDICTED: uncharacterized protein LOC106661876 [Cimex lectularius]	NA	NA	NA	A0A069DR63/4e-49/A0A069DR63_9HEMI Uncharacterized protein OS=Panstrongylus megistus PE=2 SV=1	NA
Bta03350	gi|501296212|dbj|BAN20958.1|/1.63172e-75/conserved hypothetical protein [Riptortus pedestris]	Q9BXB4/7e-38/OSB11_HUMAN Oxysterol-binding protein-related protein 11 OS=Homo sapiens GN=OSBPL11 PE=1 SV=2	obi:106880268/3e-43/oxysterol-binding protein-related protein 11-like; K20465 oxysterol-binding protein-related protein 9/10/11	NA	R4WDI9/4e-76/R4WDI9_9HEMI Uncharacterized protein OS=Riptortus pedestris PE=2 SV=1	PF00169/2.0E-13/PH domain
Bta03367	gi|646698118|gb|KDR09452.1|/1.60765e-29/putative serine carboxypeptidase CPVL [Zootermopsis nevadensis]	Q5RFE4/8e-26/CPVL_PONAB Probable serine carboxypeptidase CPVL OS=Pongo abelii GN=CPVL PE=2 SV=1	spu:581053/4e-28/cpvl; probable serine carboxypeptidase CPVL; K09645 vitellogenic carboxypeptidase-like protein [EC:3.4.16.-]	YMR297w/3e-08/---	A0A067QKM7/4e-30/A0A067QKM7_ZOONE Carboxypeptidase OS=Zootermopsis nevadensis GN=L798_15659 PE=3 SV=1	PF00450/1.8E-17/Serine carboxypeptidase
Bta03373	gi|646719688|gb|KDR21706.1|/3.12987e-74/hypothetical protein L798_02762 [Zootermopsis nevadensis]	Q6NYP0/9e-49/TM208_DANRE Transmembrane protein 208 OS=Danio rerio GN=tmem208 PE=2 SV=1	NA	NA	A0A067RCX8/7e-75/A0A067RCX8_ZOONE Uncharacterized protein OS=Zootermopsis nevadensis GN=L798_02762 PE=4 SV=1	PTHR13505/6.4E-63/--
Bta03388	gi|1000752648|ref|XP_015599208.1|/3.14388e-35/PREDICTED: cyclin-dependent kinases regulatory subunit-like [Cephus cinctus]	P33552/2e-35/CKS2_HUMAN Cyclin-dependent kinases regulatory subunit 2 OS=Homo sapiens GN=CKS2 PE=1 SV=1	hst:105191129/1e-35/cyclin-dependent kinases regulatory subunit; K02219 cyclin-dependent kinase regulatory subunit CKS1	NA	K4FV01/1e-34/K4FV01_CALMI Cyclin-dependent kinases regulatory subunit OS=Callorhinchus milii PE=2 SV=1	SM01084/2.3E-41/Cyclin-dependent kinase regulatory subunit
Bta03351	gi|939657221|ref|XP_014276893.1|/1.17872e-30/PREDICTED: 1,5-anhydro-D-fructose reductase-like [Halyomorpha halys]	Q9JII6/9e-23/AK1A1_MOUSE Alcohol dehydrogenase [NADP(+)] OS=Mus musculus GN=Akr1a1 PE=1 SV=3	dme:Dmel_CG2767/1e-27/CG2767 gene product from transcript CG2767-RA; K00002 alcohol dehydrogenase (NADP+) [EC:1.1.1.2]	ECU01g0970/1e-18/---	A0A0A9XEC1/4e-34/A0A0A9XEC1_LYGHE Aldo-keto reductase family 1 member B10 OS=Lygus hesperus GN=AKR1B10_2 PE=4 SV=1	PTHR11732:SF170/2.8E-41/--
Bta03392	gi|972187559|ref|XP_015175350.1|/0/PREDICTED: U2 snRNP-associated SURP motif-containing protein isoform X1 [Polistes dominula]	Q5R7X2/0.0/SR140_PONAB U2 snRNP-associated SURP motif-containing protein OS=Pongo abelii GN=U2SURP PE=2 SV=1	aec:105151126/0.0/U2 snRNP-associated SURP motif-containing protein; K12842 U2-associated protein SR140	YBR212w/4e-11/---	A0A026VY93/0.0/A0A026VY93_CERBI U2 snRNP-associated SURP motif-containing protein OS=Cerapachys biroi GN=X777_15158 PE=4 SV=1	PF08312/5.7E-11/cwf21 domain
Bta03356	gi|646711596|gb|KDR16711.1|/1.49793e-124/Gamma-tubulin complex component 4 [Zootermopsis nevadensis]	Q9UGJ1/5e-100/GCP4_HUMAN Gamma-tubulin complex component 4 OS=Homo sapiens GN=TUBGCP4 PE=1 SV=1	cfo:105252620/5e-102/gamma-tubulin complex component 4; K16571 gamma-tubulin complex component 4	NA	A0A067RAM5/3e-125/A0A067RAM5_ZOONE Gamma-tubulin complex component 4 OS=Zootermopsis nevadensis GN=L798_09105 PE=4 SV=1	PTHR19302/2.7E-103/--
Bta03369	gi|985415300|ref|XP_015373041.1|/2.04136e-67/PREDICTED: uncharacterized protein LOC107168224 [Diuraphis noxia]	NA	NA	NA	G6CXY2/5e-66/G6CXY2_DANPL Uncharacterized protein OS=Danaus plexippus GN=KGM_22729 PE=4 SV=1	SM00473/0.12/divergent subfamily of APPLE domains
Bta03382	gi|242025526|ref|XP_002433175.1|/4.48095e-97/1,2-dihydroxy-3-keto-5-methylthiopentene dioxygenase, putative [Pediculus humanus corporis] &gt;gnl|BL_ORD_ID|875081 RecName: Full=1,2-dihydroxy-3-keto-5-methylthiopentene dioxygenase; AltName: Full=Acireductone dioxygenase (Fe(2+)-requiring); Short=ARD; Short=Fe-ARD &gt;gnl|BL_ORD_ID|875081 1,2-dihydroxy-3-keto-5-methylthiopentene dioxygenase, putativ…	E0W481/1e-99/MTND_PEDHC 1,2-dihydroxy-3-keto-5-methylthiopentene dioxygenase OS=Pediculus humanus subsp. corporis GN=Phum_PHUM616140 PE=3 SV=1	cfo:105255839/1e-92/1,2-dihydroxy-3-keto-5-methylthiopentene dioxygenase; K08967 1,2-dihydroxy-3-keto-5-methylthiopentene dioxygenase [EC:1.13.11.53 1.13.11.54]	YMR009w/1e-35/---	A0A067QFY6/2e-95/A0A067QFY6_ZOONE 1,2-dihydroxy-3-keto-5-methylthiopentene dioxygenase OS=Zootermopsis nevadensis GN=L798_03891 PE=3 SV=1	PTHR23418/1.4E-96/--
Bta10101	gi|662195484|ref|XP_008470737.1|/1.54869e-71/PREDICTED: zinc finger protein 316 [Diaphorina citri]	Q9VQU9/2e-53/BOWEL_DROME Protein bowel OS=Drosophila melanogaster GN=bowl PE=1 SV=1	bter:100645299/3e-57/protein bowel; K09215 odd-skipped	SPAC4G8.13c/4e-07/---	T1I3H4/6e-68/T1I3H4_RHOPR Uncharacterized protein OS=Rhodnius prolixus PE=4 SV=1	SM00355/1.3E-4/zinc finger
Bta10094	gi|675121964|ref|XP_008882869.1|/7.6559e-20/C protein immunoglobulin-A-binding beta antigen, putative [Hammondia hammondi] &gt;gnl|BL_ORD_ID|1153017 C protein immunoglobulin-A-binding beta antigen, putative [Hammondia hammondi]	NA	sasa:106560350/9e-19/formin-2-like; K02184 formin 2	NA	A0A099Z266/4e-19/A0A099Z266_TINGU Collagen alpha-2(IV) chain (Fragment) OS=Tinamus guttatus GN=N309_00938 PE=4 SV=1	NA
Bta06954	gi|571578635|ref|XP_006572457.1|/9.18628e-167/PREDICTED: Down syndrome cell adhesion molecule-like protein Dscam2-like isoform X1 [Apis mellifera]	Q9VS29/1e-95/DSCL_DROME Down syndrome cell adhesion molecule-like protein Dscam2 OS=Drosophila melanogaster GN=Dscam2 PE=2 SV=3	dvi:Dvir_GJ22003/1e-101/GJ22003 gene product from transcript GJ22003-RB; K06767 Down syndrome cell adhesion molecule	NA	A0A088AQZ1/1e-166/A0A088AQZ1_APIME Uncharacterized protein OS=Apis mellifera GN=LOC551577 PE=4 SV=1	PS50853/21.31/Fibronectin type-III domain profile.
Bta06955	gi|861635333|gb|KMQ91534.1|/8.51433e-110/down syndrome cell adhesion molecule, partial [Lasius niger]	Q9VS29/1e-66/DSCL_DROME Down syndrome cell adhesion molecule-like protein Dscam2 OS=Drosophila melanogaster GN=Dscam2 PE=2 SV=3	dvi:Dvir_GJ22003/1e-75/GJ22003 gene product from transcript GJ22003-RB; K06767 Down syndrome cell adhesion molecule	NA	A0A0J7KMP6/2e-110/A0A0J7KMP6_LASNI Down syndrome cell adhesion molecule (Fragment) OS=Lasius niger GN=RF55_8587 PE=4 SV=1	PF00041/2.8E-9/Fibronectin type III domain
Bta06965	gi|571566836|ref|XP_006558582.1|/1.78878e-23/PREDICTED: borealin-like [Apis mellifera]	NA	ame:724643/2e-24/borealin; K11514 Borealin	NA	A0A088AA48/4e-24/A0A088AA48_APIME Uncharacterized protein OS=Apis mellifera GN=LOC724643 PE=4 SV=1	PF10512/1.1E-19/Cell division cycle-associated protein 8
Bta06937	gi|662199203|ref|XP_008472756.1|/6.4226e-24/PREDICTED: trypsin-like [Diaphorina citri]	P07146/3e-14/TRY2_MOUSE Anionic trypsin-2 OS=Mus musculus GN=Prss2 PE=1 SV=1	tca:663008/2e-18/soluble guanylate cyclase 89Db; K01769 guanylate cyclase, other [EC:4.6.1.2]	VC1649/5e-09/---	A0A068FBA1/2e-22/A0A068FBA1_NILLU Trypsin-5 OS=Nilaparvata lugens PE=2 SV=1	PS50240/11.474/Serine proteases, trypsin domain profile.
Bta06964	gi|641654294|ref|XP_008179152.1|/3.61897e-112/PREDICTED: DNA fragmentation factor subunit beta isoform X2 [Acyrthosiphon pisum]	Q99N34/4e-54/DFFB_RAT DNA fragmentation factor subunit beta OS=Rattus norvegicus GN=Dffb PE=1 SV=1	api:100573968/9e-113/DNA fragmentation factor subunit beta; K02311 DNA fragmentation factor, 40 kD, beta subunit [EC:3.-.-.-]	NA	J9KG38/2e-112/J9KG38_ACYPI Uncharacterized protein OS=Acyrthosiphon pisum GN=LOC100575686 PE=4 SV=2	PTHR13067/2.8E-102/--
Bta06951	gi|662223547|ref|XP_008486072.1|/1.78959e-18/PREDICTED: endocuticle structural glycoprotein SgAbd-4-like [Diaphorina citri]	Q7M4F4/5e-17/CUD1_SCHGR Endocuticle structural glycoprotein SgAbd-1 OS=Schistocerca gregaria PE=1 SV=1	tet:TTHERM_00312240/5e-08/formin-like 2 domain protein; K05740 diaphanous 1	NA	E2C0J9/6e-17/E2C0J9_HARSA Endocuticle structural glycoprotein SgAbd-1 (Fragment) OS=Harpegnathos saltator GN=EAI_02335 PE=4 SV=1	PS00233/-/Chitin-binding type R&R domain signature.
Bta06952	gi|662223547|ref|XP_008486072.1|/8.05367e-21/PREDICTED: endocuticle structural glycoprotein SgAbd-4-like [Diaphorina citri]	Q7M4F3/4e-18/CUD2_SCHGR Endocuticle structural glycoprotein SgAbd-2 OS=Schistocerca gregaria PE=1 SV=1	NA	NA	B0W441/2e-18/B0W441_CULQU Endocuticle structural glycoprotein SgAbd-1 OS=Culex quinquefasciatus GN=CpipJ_CPIJ001801 PE=4 SV=1	PF00379/5.9E-15/Insect cuticle protein
Bta07029	gi|641679780|ref|XP_008188705.1|/0/PREDICTED: innexin shaking-B [Acyrthosiphon pisum]	P33085/0.0/SHAKB_DROME Innexin shaking-B OS=Drosophila melanogaster GN=shakB PE=1 SV=3	tsp:Tsp_01015/6e-17/innexin unc-9; K03132 transcription initiation factor TFIID subunit 7	NA	J9JSD1/0.0/J9JSD1_ACYPI Innexin OS=Acyrthosiphon pisum GN=LOC100164015 PE=3 SV=1	PTHR11893:SF8/1.7E-232/--
Bta07020	gi|646720701|gb|KDR22323.1|/1.30795e-39/3-chlorobenzoate-3,4-dioxygenase oxygenase subunit [Zootermopsis nevadensis]	Q17938/1e-17/DAF36_CAEEL Cholesterol 7-desaturase OS=Caenorhabditis elegans GN=daf-36 PE=1 SV=2	aec:105154519/1e-35/cholesterol desaturase daf-36-like; K14938 cholesterol 7-desaturase [EC:1.14.19.21]	NA	A0A067RH14/3e-40/A0A067RH14_ZOONE 3-chlorobenzoate-3,4-dioxygenase oxygenase subunit OS=Zootermopsis nevadensis GN=L798_01978 PE=4 SV=1	PTHR21266:SF31/1.3E-47/--
Bta07021	gi|646720701|gb|KDR22323.1|/1.59668e-28/3-chlorobenzoate-3,4-dioxygenase oxygenase subunit [Zootermopsis nevadensis]	Q17938/1e-17/DAF36_CAEEL Cholesterol 7-desaturase OS=Caenorhabditis elegans GN=daf-36 PE=1 SV=2	ame:107965828/2e-28/cholesterol 7-desaturase-like; K14938 cholesterol 7-desaturase [EC:1.14.19.21]	NA	A0A067RH14/4e-29/A0A067RH14_ZOONE 3-chlorobenzoate-3,4-dioxygenase oxygenase subunit OS=Zootermopsis nevadensis GN=L798_01978 PE=4 SV=1	PF00355/5.4E-8/Rieske [2Fe-2S] domain
Bta07011	NA	NA	NA	NA	NA	PS50105/10.284/SAM domain profile.
Bta06983	gi|915659021|gb|KOC62037.1|/8.6156e-17/Nose resistant to fluoxetine protein 6 [Habropoda laboriosa]	NA	api:100169337/5e-10/nose resistant to fluoxetine protein 6; K01183 chitinase [EC:3.2.1.14]	NA	A0A0L7QTP8/2e-17/A0A0L7QTP8_9HYME Nose resistant to fluoxetine protein 6 OS=Habropoda laboriosa GN=WH47_01829 PE=4 SV=1	SM00703/0.0035/N-terminal domain in C. elegans NRF-6 (Nose Resistant to Fluoxetine-4) and NDG-4 (resistant to nordihydroguaiaretic acid-4).
Bta07004	gi|506969095|gb|AGM32891.1|/2.92638e-23/putative pallidin [Coptotermes formosanus]	Q08DU8/4e-07/BL1S6_BOVIN Biogenesis of lysosome-related organelles complex 1 subunit 6 OS=Bos taurus GN=BLOC1S6 PE=1 SV=1	hst:105189514/1e-18/Pallidin; biogenesis of lysosome-related organelles complex 1 subunit 6-like; K20188 biogenesis of lysosome-related organelles complex 1 subunit 6	NA	A0A067RGA5/4e-23/A0A067RGA5_ZOONE Pallidin OS=Zootermopsis nevadensis GN=L798_06269 PE=4 SV=1	PF14712/2.2E-11/Snapin/Pallidin
Bta07031	gi|939660111|ref|XP_014278009.1|/1.64814e-61/PREDICTED: uncharacterized protein LOC106681930 isoform X1 [Halyomorpha halys]	NA	ame:412835/2e-41/GB17449; uncharacterized LOC412835; K14313 nuclear pore complex protein Nup53	NA	J9L7A6/8e-56/J9L7A6_ACYPI Uncharacterized protein OS=Acyrthosiphon pisum GN=LOC100569290 PE=4 SV=1	PS50835/9.337/Ig-like domain profile.
Bta07015	gi|755978387|ref|XP_011308568.1|/1.66013e-16/PREDICTED: E3 ubiquitin-protein ligase Mdm2-like [Fopius arisanus]	Q7ZUW7/5e-08/MDM4_DANRE Protein Mdm4 OS=Danio rerio GN=mdm4 PE=1 SV=2	pxy:105381544/2e-13/E3 ubiquitin-protein ligase Mdm2-like; K06643 E3 ubiquitin-protein ligase Mdm2 [EC:2.3.2.27]	NA	A0A0C9QYX6/7e-18/A0A0C9QYX6_9HYME Mdm2 protein OS=Fopius arisanus GN=mdm2 PE=4 SV=1	PTHR13844:SF11/1.7E-12/--
Bta07038	NA	Q24478/2e-08/CP190_DROME Centrosome-associated zinc finger protein CP190 OS=Drosophila melanogaster GN=Cp190 PE=1 SV=2	NA	NA	NA	NA
Bta06981	gi|805790990|ref|XP_003703855.2|/2.54454e-20/PREDICTED: C-Myc-binding protein isoform X1 [Megachile rotundata]	Q2TBP7/2e-15/MYCBP_BOVIN C-Myc-binding protein OS=Bos taurus GN=MYCBP PE=3 SV=3	dme:Dmel_CG4546/4e-09/CG4546 gene product from transcript CG4546-RA; K00934 arginine kinase [EC:2.7.3.3]	NA	T1I7A0/8e-20/T1I7A0_RHOPR Uncharacterized protein OS=Rhodnius prolixus PE=4 SV=1	PR02028/1.78E-10/C-Myc-binding protein signature
Bta07073	gi|985386883|ref|XP_015372118.1|/0/PREDICTED: cyclic nucleotide-gated cation channel subunit A-like isoform X2 [Diuraphis noxia]	Q24278/9e-164/CNGA_DROME Cyclic nucleotide-gated cation channel subunit A OS=Drosophila melanogaster GN=CngA PE=2 SV=2	cqu:CpipJ_CPIJ015446/3e-170/cyclic-nucleotide-gated cation channel; K04950 cyclic nucleotide gated channel alpha 3	NA	L8Y066/0.0/L8Y066_TUPCH Cyclic nucleotide-gated olfactory channel OS=Tupaia chinensis GN=TREES_T100003694 PE=4 SV=1	PF00520/3.5E-21/Ion transport protein
Bta07074	gi|737187898|ref|WP_035173561.1|/8.93965e-12/hypothetical protein [Lactobacillus equicursoris]	NA	NA	NA	K7EY20/1e-10/K7EY20_PELSI Uncharacterized protein OS=Pelodiscus sinensis PE=4 SV=1	NA
Bta07050	gi|951551953|ref|XP_014475674.1|/2.09348e-12/PREDICTED: uncharacterized protein LOC106744994 [Dinoponera quadriceps]	NA	NA	NA	B4PVN4/1e-12/B4PVN4_DROYA GE10196 OS=Drosophila yakuba GN=Dyak\GE10196 PE=4 SV=1	NA
Bta07114	gi|907597759|ref|XP_013098581.1|/5.05466e-89/PREDICTED: putative cysteine proteinase CG12163 isoform X3 [Stomoxys calcitrans]	P25804/1e-73/CYSP_PEA Cysteine proteinase 15A OS=Pisum sativum PE=2 SV=1	dpe:Dper_GL22196/1e-85/GL22196 gene product from transcript GL22196-RA; K01373 cathepsin F [EC:3.4.22.41]	AF1946_2/8e-20/---	U4UR29/3e-89/U4UR29_DENPD Uncharacterized protein OS=Dendroctonus ponderosae GN=D910_09924 PE=3 SV=1	PF08246/4.1E-11/Cathepsin propeptide inhibitor domain (I29)
Bta07133	gi|939688854|ref|XP_014288343.1|/1.53593e-58/PREDICTED: gonadal protein gdl [Halyomorpha halys]	P22468/7e-31/GDL_DROME Gonadal protein gdl OS=Drosophila melanogaster GN=gdl PE=1 SV=3	NA	NA	R4G852/1e-61/R4G852_RHOPR Uncharacterized protein OS=Rhodnius prolixus PE=2 SV=1	PF07324/3.3E-48/DiGeorge syndrome critical region 6 (DGCR6) protein
Bta07107	gi|157104500|ref|XP_001648436.1|/4.35315e-40/AAEL004120-PA [Aedes aegypti] &gt;gnl|BL_ORD_ID|43115 AAEL004120-PA [Aedes aegypti]	B0FHH8/7e-25/ML1P_MANSE MD-2-related lipid-recognition protein OS=Manduca sexta PE=1 SV=1	aag:AaeL_AAEL004120/5e-41/AAEL004120-PA; K13443 Niemann-Pick C2 protein	NA	Q17DQ0/1e-40/Q17DQ0_AEDAE AAEL004120-PA OS=Aedes aegypti GN=AAEL004120 PE=4 SV=1	SM00737/7.0E-14/Domain involved in innate immunity and lipid metabolism.
Bta07131	gi|571536448|ref|XP_006570959.1|/1.30088e-46/PREDICTED: transport and Golgi organization protein 6 homolog [Apis mellifera]	Q9C0B7/5e-35/TNG6_HUMAN Transport and Golgi organization protein 6 homolog OS=Homo sapiens GN=TANGO6 PE=1 SV=2	aam:106487434/1e-07/UTP4, CIRH1A; UTP4, small subunit processome component; K14548 U3 small nucleolar RNA-associated protein 4	NA	A0A0K8SGD2/8e-49/A0A0K8SGD2_LYGHE Uncharacterized protein (Fragment) OS=Lygus hesperus PE=4 SV=1	PF10304/1.1E-10/Required for nuclear transport of RNA pol II C-terminus 2
Bta07111	NA	NA	yan:AYJ57_21590/6e-08/hypothetical protein; K03654 ATP-dependent DNA helicase RecQ [EC:3.6.4.12]	SMc01566/2e-06/---	NA	PF00270/1.6E-8/DEAD/DEAH box helicase
Bta07092	gi|119640017|gb|ABL85450.1|/1.72556e-24/cathepsin L [Kudoa thyrsites]	P60994/4e-26/ERVB_TABDI Ervatamin-B OS=Tabernaemontana divaricata PE=1 SV=1	cam:101497285/6e-25/vignain-like; K16292 KDEL-tailed cysteine endopeptidase [EC:3.4.22.-]	NA	A1YHS4/4e-25/A1YHS4_9CNID Cathepsin L (Fragment) OS=Kudoa thyrsites PE=2 SV=1	SM00848/5.0E-19/Cathepsin propeptide inhibitor domain (I29)
Bta07099	gi|593730613|ref|XP_007110974.1|/1.37409e-07/PREDICTED: zinc finger protein 709-like [Physeter catodon]	P08970/1e-08/SUHW_DROME Protein suppressor of hairy wing OS=Drosophila melanogaster GN=su(Hw) PE=1 SV=2	lcm:102348603/6e-09/ZBTB24; zinc finger and BTB domain containing 24; K10503 zinc finger and BTB domain-containing protein 24	NA	A0A087YB79/2e-09/A0A087YB79_POEFO Uncharacterized protein OS=Poecilia formosa PE=4 SV=1	PS00028/-/Zinc finger C2H2 type domain signature.
Bta07096	NA	NA	NA	NA	NA	SM00184/6.0E-4/Ring finger
Bta07115	gi|969933387|ref|WP_058635712.1|/1.19031e-138/hypothetical protein [Aureimonas ureilytica] &gt;gnl|BL_ORD_ID|492505 hypothetical protein NS226_15195 [Aureimonas ureilytica]	Q10082/1e-51/YAO3_SCHPO Uncharacterized protein C11D3.03c OS=Schizosaccharomyces pombe (strain 972 / ATCC 24843) GN=SPAC11D3.03c PE=4 SV=1	pgd:Gal_03120/9e-126/Uncharacterized protein; K09967 uncharacterized protein	AGc2528/2e-125/---	I1E8M9/2e-83/I1E8M9_AMPQE Uncharacterized protein OS=Amphimedon queenslandica GN=LOC100638961 PE=4 SV=3	PTHR31527/1.4E-73/--
Bta07141	gi|780617761|ref|XP_011701123.1|/1.82762e-19/PREDICTED: uncharacterized protein LOC105457890 [Wasmannia auropunctata]	NA	NA	NA	K7JBS1/1e-18/K7JBS1_NASVI Uncharacterized protein OS=Nasonia vitripennis PE=4 SV=1	NA
Bta07104	NA	NA	NA	NA	NA	PF10523/6.9E-8/BEN domain
Bta07105	gi|340723704|ref|XP_003400229.1|/5.2253e-42/PREDICTED: MD-2-related lipid-recognition protein-like [Bombus terrestris]	B0FHH8/6e-21/ML1P_MANSE MD-2-related lipid-recognition protein OS=Manduca sexta PE=1 SV=1	bter:100649270/6e-43/MD-2-related lipid-recognition protein-like; K13443 Niemann-Pick C2 protein	NA	F4WT68/4e-42/F4WT68_ACREC Ecdysteroid-regulated 16 kDa protein OS=Acromyrmex echinatior GN=G5I_09071 PE=4 SV=1	SM00737/3.3E-17/Domain involved in innate immunity and lipid metabolism.
Bta07103	gi|957845937|ref|XP_014673416.1|/7.82397e-28/PREDICTED: laminin subunit alpha-4-like, partial [Priapulus caudatus]	P19137/5e-15/LAMA1_MOUSE Laminin subunit alpha-1 OS=Mus musculus GN=Lama1 PE=1 SV=1	bim:100746728/3e-19/laminin subunit alpha; K06240 laminin, alpha 3/5	NA	A0A0K2UF18/3e-24/A0A0K2UF18_LEPSM Laminin subunit alphalike [Acyrthosiphon pisum] (Fragment) OS=Lepeophtheirus salmonis PE=4 SV=1	SM00282/1.5E-6/Laminin G domain
Bta07136	gi|646697556|gb|KDR09197.1|/3.04492e-44/Cytoplasmic FMR1-interacting protein [Zootermopsis nevadensis]	Q7TMB8/2e-40/CYFP1_MOUSE Cytoplasmic FMR1-interacting protein 1 OS=Mus musculus GN=Cyfip1 PE=1 SV=1	api:100159491/8e-44/cytoplasmic FMR1-interacting protein; K05749 cytoplasmic FMR1 interacting protein	NA	A0A067QJN8/7e-45/A0A067QJN8_ZOONE Cytoplasmic FMR1-interacting protein OS=Zootermopsis nevadensis GN=L798_01158 PE=4 SV=1	PTHR12195/4.9E-49/--
Bta02654	gi|985394400|ref|XP_015364598.1|/4.09817e-73/PREDICTED: elongation of very long chain fatty acids protein 4-like [Diuraphis noxia]	Q3S8M4/7e-51/ELOV4_MACMU Elongation of very long chain fatty acids protein 4 OS=Macaca mulatta GN=ELOVL4 PE=3 SV=1	api:100574502/3e-70/elongation of very long chain fatty acids protein 4; K10249 elongation of very long chain fatty acids protein 4 [EC:2.3.1.199]	NA	J9KG71/5e-70/J9KG71_ACYPI Elongation of very long chain fatty acids protein OS=Acyrthosiphon pisum PE=3 SV=2	PF01151/1.1E-57/GNS1/SUR4 family
Bta02652	gi|646709754|gb|KDR15475.1|/1.76712e-85/BTB/POZ domain-containing protein KCTD10 [Zootermopsis nevadensis]	Q9H3F6/3e-57/BACD3_HUMAN BTB/POZ domain-containing adapter for CUL3-mediated RhoA degradation protein 3 OS=Homo sapiens GN=KCTD10 PE=1 SV=1	hst:105192605/9e-81/BTB/POZ domain-containing adapter for CUL3-mediated RhoA degradation protein 3; K15074 BTB/POZ domain-containing adapter for CUL3-mediated RhoA degradation protein	NA	A0A067R7M6/4e-86/A0A067R7M6_ZOONE BTB/POZ domain-containing protein KCTD10 OS=Zootermopsis nevadensis GN=L798_09182 PE=4 SV=1	PTHR11145/1.3E-69/--
Bta02664	gi|646720956|gb|KDR22509.1|/5.45271e-56/Neuronal acetylcholine receptor subunit alpha-7, partial [Zootermopsis nevadensis]	Q494W8/9e-36/CRFM7_HUMAN CHRNA7-FAM7A fusion protein OS=Homo sapiens GN=CHRFAM7A PE=2 SV=1	ame:406148/7e-56/nAChRa7, Apisa7-1, GB19257; nicotinic acetylcholine receptor alpha7 subunit; K05312 nicotinic acetylcholine receptor, invertebrate	NA	A0A088AN71/7e-57/A0A088AN71_APIME Uncharacterized protein OS=Apis mellifera GN=nAChRa7 PE=3 SV=1	PS00236/-/Neurotransmitter-gated ion-channels signature.
Bta10191	gi|646708200|gb|KDR14602.1|/1.27116e-157/Nidogen-2 [Zootermopsis nevadensis]	P10493/2e-42/NID1_MOUSE Nidogen-1 OS=Mus musculus GN=Nid1 PE=1 SV=2	api:103310328/3e-150/nidogen-2; K06826 nidogen (entactin)	NA	A0A067QW96/3e-158/A0A067QW96_ZOONE Nidogen-2 OS=Zootermopsis nevadensis GN=L798_11182 PE=4 SV=1	PS01186/-/EGF-like domain signature 2.
Bta00135	gi|91094389|ref|XP_971252.1|/1.4351e-51/PREDICTED: DNA polymerase epsilon subunit C [Tribolium castaneum]	A0JPP1/3e-46/NC2A_RAT Dr1-associated corepressor OS=Rattus norvegicus GN=Drap1 PE=2 SV=1	ptm:GSPATT00002305001/2e-08/hypothetical protein ; K08066 nuclear transcription factor Y, gamma	SPAC17G8.03c/1e-20/---	Q292B5/2e-50/Q292B5_DROPS GA10241 OS=Drosophila pseudoobscura pseudoobscura GN=Dpse\GA10241 PE=4 SV=1	PTHR10252/2.0E-52/--
Bta00143	gi|668449713|gb|KFB39061.1|/4.19372e-28/AGAP009314-PA-like protein [Anopheles sinensis]	Q5RFR0/5e-22/TTPAL_PONAB Alpha-tocopherol transfer protein-like OS=Pongo abelii GN=TTPAL PE=2 SV=1	ptg:107179263/4e-15/RLBP1; retinaldehyde binding protein 1; K19625 retinaldehyde-binding protein 1	NA	A0A084VM67/1e-28/A0A084VM67_ANOSI AGAP009314-PA-like protein OS=Anopheles sinensis GN=ZHAS_00006384 PE=4 SV=1	PS50191/15.134/CRAL-TRIO lipid binding domain profile.
Bta15188	gi|827559450|ref|XP_012550743.1|/1.05448e-28/PREDICTED: uncharacterized protein LOC105842415 [Bombyx mori]	NA	pxy:105391721/2e-19/uncharacterized LOC105391721; K10848 DNA excision repair protein ERCC-4 [EC:3.1.-.-]	NA	A0A0N1IBH6/2e-28/A0A0N1IBH6_PAPXU Uncharacterized protein OS=Papilio xuthus GN=RR46_00776 PE=4 SV=1	PF03564/3.0E-27/Protein of unknown function (DUF1759)
Bta15247	gi|646720198|gb|KDR22026.1|/2.17541e-86/Deoxynucleoside kinase [Zootermopsis nevadensis]	Q9XZT6/7e-72/DNK_DROME Deoxynucleoside kinase OS=Drosophila melanogaster GN=dnk PE=1 SV=1	bmor:692569/5e-79/deoxynucleoside kinase-like; K05961 deoxynucleoside kinase [EC:2.7.1.145]	lin1817/2e-10/---	A0A067RDT0/5e-87/A0A067RDT0_ZOONE Deoxynucleoside kinase OS=Zootermopsis nevadensis GN=L798_03050 PE=4 SV=1	PTHR10513/2.8E-90/--
Bta15183	gi|646712232|gb|KDR17080.1|/5.59116e-93/Leucine-rich repeat-containing protein C10orf11-like protein [Zootermopsis nevadensis]	Q9D9B4/7e-72/CJ011_MOUSE Leucine-rich repeat-containing protein C10orf11 homolog OS=Mus musculus PE=1 SV=1	dfa:DFA_06693/2e-08/snrpA1; leucine-rich repeat-containing protein; K11092 U2 small nuclear ribonucleoprotein A'	SPBC1861.08c/4e-06/---	A0A067RDY1/1e-93/A0A067RDY1_ZOONE Leucine-rich repeat-containing protein C10orf11-like protein OS=Zootermopsis nevadensis GN=L798_08761 PE=4 SV=1	PTHR10552:SF7/1.4E-86/--
Bta15231	gi|939269578|ref|XP_014254973.1|/1.01041e-89/PREDICTED: TM2 domain-containing protein CG11103 [Cimex lectularius]	Q9VY86/9e-76/TM2D2_DROME TM2 domain-containing protein CG11103 OS=Drosophila melanogaster GN=CG11103 PE=2 SV=3	tsp:Tsp_13481/7e-50/heat shock protein HtpG; K09488 TNF receptor-associated protein 1	NA	T1I1S6/1e-88/T1I1S6_RHOPR Uncharacterized protein (Fragment) OS=Rhodnius prolixus PE=4 SV=1	PF05154/2.3E-13/TM2 domain
Bta15225	gi|646705089|gb|KDR12968.1|/8.16488e-93/BUD31-like protein [Zootermopsis nevadensis]	Q962X9/2e-93/BUD31_BRABE Protein BUD31 homolog OS=Branchiostoma belcheri PE=2 SV=1	dgr:Dgri_GH22904/1e-93/GH22904 gene product from transcript GH22904-RA; K12873 bud site selection protein 31	SPBC24C6.11/2e-59/---	A0A067QSW3/2e-93/A0A067QSW3_ZOONE BUD31-like protein OS=Zootermopsis nevadensis GN=L798_13173 PE=4 SV=1	PS00998/-/G10 protein signature 2.
Bta15233	gi|170058994|ref|XP_001865168.1|/2.23547e-65/histone 1 [Culex quinquefasciatus] &gt;gnl|BL_ORD_ID|1505595 histone 1 [Culex quinquefasciatus]	P84045/1e-67/H4_TIGCA Histone H4 OS=Tigriopus californicus GN=His4 PE=3 SV=2	cqu:CpipJ_CPIJ014768/3e-66/histone 1; K11254 histone H4	SPBC1105.12/5e-53/---	A0A0F8BYJ6/3e-67/A0A0F8BYJ6_LARCR Histone H4 OS=Larimichthys crocea GN=EH28_09091 PE=3 SV=1	SM00803/0.0086/TATA box binding protein associated factor
Bta15199	gi|646704093|gb|KDR12448.1|/0/SET and MYND domain-containing protein 4 [Zootermopsis nevadensis]	Q5R5X9/6e-76/SMYD4_PONAB SET and MYND domain-containing protein 4 OS=Pongo abelii GN=SMYD4 PE=2 SV=1	nvi:100115042/1e-61/SET and MYND domain-containing protein 4-like; K11426 SET and MYND domain-containing protein	SPCC1739.05/9e-06/---	A0A067QU06/0.0/A0A067QU06_ZOONE SET and MYND domain-containing protein 4 OS=Zootermopsis nevadensis GN=L798_13500 PE=4 SV=1	PS50280/13.943/SET domain profile.
Bta15237	gi|939678349|ref|XP_014284787.1|/0/PREDICTED: programmed cell death protein 4-like [Halyomorpha halys]	Q98TX3/6e-107/PDCD4_CHICK Programmed cell death protein 4 OS=Gallus gallus GN=PDCD4 PE=2 SV=1	api:100162476/1e-169/programmed cell death protein 4; K16865 programmed cell death protein 4	NA	T1I1S7/0.0/T1I1S7_RHOPR Uncharacterized protein (Fragment) OS=Rhodnius prolixus PE=4 SV=1	PS51366/22.897/MI domain profile.
Bta15216	gi|557754322|ref|XP_005176905.1|/3.08714e-27/PREDICTED: protein D2-like [Musca domestica]	P31729/5e-28/OV16_ONCVO OV-16 antigen OS=Onchocerca volvulus GN=OV16 PE=2 SV=2	dpe:Dper_GL24221/2e-16/GL24221 gene product from transcript GL24221-RA; K07377 neurexin	NA	A0A0K8UQS4/2e-26/A0A0K8UQS4_BACLA OV-16 antigen (Fragment) OS=Bactrocera latifrons GN=OV16 PE=4 SV=1	PTHR11362:SF28/9.7E-27/--
Bta15189	gi|934152398|gb|KPM03215.1|/1.54918e-36/phosphatidylethanolamine-binding protein-like protein F40A3.3-like protein [Sarcoptes scabiei]	P31729/9e-30/OV16_ONCVO OV-16 antigen OS=Onchocerca volvulus GN=OV16 PE=2 SV=2	dan:Dana_GF15180/5e-25/GF15180 gene product from transcript GF15180-RA; K17439 large subunit ribosomal protein L35	YLR179c/8e-08/---	T1JQH6/5e-38/T1JQH6_TETUR Uncharacterized protein OS=Tetranychus urticae PE=4 SV=1	PTHR11362/3.3E-47/--
Bta15192	gi|157133196|ref|XP_001662795.1|/1.29689e-42/AAEL012666-PA [Aedes aegypti] &gt;gnl|BL_ORD_ID|34506 AAEL012666-PA [Aedes aegypti]	P31729/7e-39/OV16_ONCVO OV-16 antigen OS=Onchocerca volvulus GN=OV16 PE=2 SV=2	dan:Dana_GF15180/8e-32/GF15180 gene product from transcript GF15180-RA; K17439 large subunit ribosomal protein L35	YLR178c/2e-08/---	L7M458/7e-46/L7M458_9ACAR Uncharacterized protein OS=Rhipicephalus pulchellus PE=2 SV=1	PTHR11362:SF7/7.7E-51/--
Bta15190	gi|665811184|ref|XP_008554049.1|/2.22896e-43/PREDICTED: protein D2 isoform X2 [Microplitis demolitor]	P31729/7e-33/OV16_ONCVO OV-16 antigen OS=Onchocerca volvulus GN=OV16 PE=2 SV=2	dvi:Dvir_GJ17014/7e-38/GJ17014 gene product from transcript GJ17014-RA; K17439 large subunit ribosomal protein L35	YLR179c/4e-09/---	Q16LF6/7e-42/Q16LF6_AEDAE AAEL012666-PA OS=Aedes aegypti GN=AAEL012666 PE=4 SV=1	PTHR11362:SF28/8.9E-47/--
Bta15220	gi|645021471|ref|XP_008207562.1|/3.13807e-11/PREDICTED: protein D1-like [Nasonia vitripennis]	P31729/3e-10/OV16_ONCVO OV-16 antigen OS=Onchocerca volvulus GN=OV16 PE=2 SV=2	NA	NA	B3MNI8/2e-09/B3MNI8_DROAN GF14208 OS=Drosophila ananassae GN=Dana\GF14208 PE=4 SV=1	PTHR11362/5.1E-13/--
Bta15210	gi|557754322|ref|XP_005176905.1|/2.97765e-27/PREDICTED: protein D2-like [Musca domestica]	P31729/2e-28/OV16_ONCVO OV-16 antigen OS=Onchocerca volvulus GN=OV16 PE=2 SV=2	dpe:Dper_GL24221/7e-17/GL24221 gene product from transcript GL24221-RA; K07377 neurexin	NA	A0A044VAJ6/6e-26/A0A044VAJ6_ONCVO Uncharacterized protein OS=Onchocerca volvulus GN=WBGene00246235 PE=4 SV=1	PF01161/5.2E-8/Phosphatidylethanolamine-binding protein
Bta15205	gi|239789025|dbj|BAH71162.1|/7.24591e-32/ACYPI002878 [Acyrthosiphon pisum]	P31729/1e-31/OV16_ONCVO OV-16 antigen OS=Onchocerca volvulus GN=OV16 PE=2 SV=2	dgr:Dgri_GH11408/5e-23/GH11408 gene product from transcript GH11408-RA; K17439 large subunit ribosomal protein L35	NA	C4WTE2/2e-32/C4WTE2_ACYPI ACYPI002878 protein OS=Acyrthosiphon pisum GN=ACYPI002878 PE=2 SV=1	PTHR11362/5.1E-30/--
Bta15219	gi|391330944|ref|XP_003739911.1|/3.62606e-30/PREDICTED: phosphatidylethanolamine-binding protein homolog F40A3.3-like isoform 1 [Metaseiulus occidentalis]	P31729/1e-22/OV16_ONCVO OV-16 antigen OS=Onchocerca volvulus GN=OV16 PE=2 SV=2	sasa:106578875/2e-10/mrpl38; mitochondrial ribosomal protein L38; K17419 large subunit ribosomal protein L38	NA	J0DVC1/9e-29/J0DVC1_LOALO OV-16 antigen, variant 1 OS=Loa loa GN=LOAG_11720 PE=4 SV=1	PTHR11362:SF7/1.1E-23/--
Bta15221	gi|391330944|ref|XP_003739911.1|/4.3556e-29/PREDICTED: phosphatidylethanolamine-binding protein homolog F40A3.3-like isoform 1 [Metaseiulus occidentalis]	P31729/1e-20/OV16_ONCVO OV-16 antigen OS=Onchocerca volvulus GN=OV16 PE=2 SV=2	dya:Dyak_GE17539/6e-14/dyak_GLEANR_1886; GE17539 gene product from transcript GE17539-RA; K17439 large subunit ribosomal protein L35	NA	L7MK98/1e-31/L7MK98_9ACAR Uncharacterized protein (Fragment) OS=Rhipicephalus pulchellus PE=2 SV=1	PF01161/2.6E-5/Phosphatidylethanolamine-binding protein
Bta15214	gi|915655387|gb|KOC59141.1|/9.55472e-27/Phosphatidylethanolamine-binding protein like protein F40A3.3 [Habropoda laboriosa]	P31729/8e-21/OV16_ONCVO OV-16 antigen OS=Onchocerca volvulus GN=OV16 PE=2 SV=2	der:Dere_GG24786/9e-16/GG24786 gene product from transcript GG24786-RA; K17439 large subunit ribosomal protein L35	NA	V9IBW0/2e-27/V9IBW0_APICE Phosphatidylethanolamine-binding protein F40A3.3 OS=Apis cerana GN=ACCB00649 PE=2 SV=1	PTHR11362/2.9E-30/--
Bta15186	gi|641675176|ref|XP_008186946.1|/1.68197e-33/PREDICTED: phosphatidylethanolamine-binding protein-like isoform X1 [Acyrthosiphon pisum]	P31729/1e-34/OV16_ONCVO OV-16 antigen OS=Onchocerca volvulus GN=OV16 PE=2 SV=2	bdi:100846539/1e-20/protein TWIN SISTER of FT-like; K16223 protein FLOWERING LOCUS T	YLR178c/7e-09/---	A0A0N5D355/2e-36/A0A0N5D355_THECL Uncharacterized protein OS=Thelazia callipaeda PE=4 SV=1	PF01161/2.7E-15/Phosphatidylethanolamine-binding protein
Bta15213	gi|260831035|ref|XP_002610465.1|/7.67898e-19/hypothetical protein BRAFLDRAFT_114907 [Branchiostoma floridae] &gt;gnl|BL_ORD_ID|792082 hypothetical protein BRAFLDRAFT_114907 [Branchiostoma floridae]	P31729/5e-15/OV16_ONCVO OV-16 antigen OS=Onchocerca volvulus GN=OV16 PE=2 SV=2	sasa:106578875/3e-09/mrpl38; mitochondrial ribosomal protein L38; K17419 large subunit ribosomal protein L38	NA	L7M458/2e-18/L7M458_9ACAR Uncharacterized protein OS=Rhipicephalus pulchellus PE=2 SV=1	PTHR11362:SF28/3.3E-15/--
Bta15211	gi|260825624|ref|XP_002607766.1|/1.85059e-13/hypothetical protein BRAFLDRAFT_123247 [Branchiostoma floridae] &gt;gnl|BL_ORD_ID|793571 hypothetical protein BRAFLDRAFT_123247 [Branchiostoma floridae]	P31729/4e-10/OV16_ONCVO OV-16 antigen OS=Onchocerca volvulus GN=OV16 PE=2 SV=2	NA	NA	A0A067QJM9/5e-13/A0A067QJM9_ZOONE OV-16 antigen OS=Zootermopsis nevadensis GN=L798_01144 PE=4 SV=1	PTHR11362/5.5E-12/--
Bta15254	gi|817061368|ref|XP_012252286.1|/4.00568e-24/PREDICTED: uncharacterized protein LOC105683893 isoform X2 [Athalia rosae]	Q5Y4U4/2e-06/TXAG8_AGEOR U8-agatoxin-Ao1a OS=Agelena orientalis PE=2 SV=1	NA	NA	A0A0C9Q364/2e-22/A0A0C9Q364_9HYME TXAG8_1 protein (Fragment) OS=Fopius arisanus GN=TXAG8_1 PE=4 SV=1	PF02819/8.7E-5/Spider toxin
Bta15202	NA	O16264/4e-08/PEBPH_CAEEL Phosphatidylethanolamine-binding protein homolog F40A3.3 OS=Caenorhabditis elegans GN=F40A3.3 PE=3 SV=1	NA	NA	V5IAJ0/2e-10/V5IAJ0_ANOGL OV-16 antigen (Fragment) OS=Anoplophora glabripennis GN=OV16 PE=4 SV=1	NA
Bta03465	gi|662208379|ref|XP_008477737.1|/3.58289e-65/PREDICTED: runt-related transcription factor 1-like [Diaphorina citri]	Q03347/1e-47/RUNX1_MOUSE Runt-related transcription factor 1 OS=Mus musculus GN=Runx1 PE=1 SV=1	api:100160117/4e-64/runt-related transcription factor 1-like; K09280 runt-related transcription factor	NA	U4TS84/1e-64/U4TS84_DENPD Uncharacterized protein OS=Dendroctonus ponderosae GN=D910_00731 PE=4 SV=1	PF00853/7.3E-47/Runt domain
Bta03466	gi|985421890|ref|XP_015376353.1|/2.56042e-35/PREDICTED: protein lozenge-like isoform X1 [Diuraphis noxia]	Q9W349/7e-15/LOZEN_DROME Protein lozenge OS=Drosophila melanogaster GN=lz PE=2 SV=2	api:100160117/4e-40/runt-related transcription factor 1-like; K09280 runt-related transcription factor	NA	J9JMJ4/5e-38/J9JMJ4_ACYPI Uncharacterized protein OS=Acyrthosiphon pisum PE=4 SV=2	PR00967/3.4E-10/Acute myeloid leukemia 1 protein signature
Bta03421	gi|936699597|ref|XP_014227773.1|/2.22636e-24/PREDICTED: uncharacterized protein LOC106653055 [Trichogramma pretiosum]	NA	NA	NA	A0A088ANF9/1e-23/A0A088ANF9_APIME Uncharacterized protein OS=Apis mellifera GN=LOC412149 PE=4 SV=1	PTHR10366:SF3/2.9E-21/--
Bta03451	gi|158292735|ref|XP_314091.4|/4.55281e-57/AGAP005193-PA [Anopheles gambiae str. PEST] &gt;gnl|BL_ORD_ID|428469 AGAP005193-PA [Anopheles gambiae str. PEST]	F6WXT2/3e-48/NU188_XENTR Nucleoporin NUP188 homolog OS=Xenopus tropicalis GN=nup188 PE=2 SV=1	aga:AgaP_AGAP005193/6e-58/AGAP005193-PA; K14311 nuclear pore complex protein Nup188	NA	Q7Q9K3/1e-57/Q7Q9K3_ANOGA AGAP005193-PA OS=Anopheles gambiae GN=AgaP_AGAP005193 PE=4 SV=4	PF10487/6.2E-53/Nucleoporin subcomplex protein binding to Pom34
Bta03460	gi|646721888|gb|KDR23071.1|/0/Protein msta, isoform A [Zootermopsis nevadensis]	O46040/1e-36/MSTAA_DROME Protein msta, isoform A OS=Drosophila melanogaster GN=msta PE=2 SV=3	amj:102576362/5e-13/SMYD3; SET and MYND domain containing 3; K11426 SET and MYND domain-containing protein	YPL165c/5e-08/---	A0A067RGV0/0.0/A0A067RGV0_ZOONE Protein msta, isoform A OS=Zootermopsis nevadensis GN=L798_10935 PE=4 SV=1	PTHR12197/1.5E-145/--
Bta03433	gi|817746274|ref|XP_012338091.1|/1.64185e-06/hypothetical protein AK88_05066 [Plasmodium fragile] &gt;gnl|BL_ORD_ID|834195 hypothetical protein AK88_05066 [Plasmodium fragile]	NA	NA	NA	A0A0D9QET0/4e-07/A0A0D9QET0_PLAFR Uncharacterized protein OS=Plasmodium fragile GN=AK88_05066 PE=4 SV=1	NA
Bta03469	gi|970901637|ref|XP_015116584.1|/1.75803e-92/PREDICTED: uncharacterized aarF domain-containing protein kinase 1 [Diachasma alloeum]	Q86TW2/9e-63/ADCK1_HUMAN Uncharacterized aarF domain-containing protein kinase 1 OS=Homo sapiens GN=ADCK1 PE=2 SV=2	nvi:107981730/8e-97/uncharacterized aarF domain-containing protein kinase 1-like; K08869 aarF domain-containing kinase	YLR253w/1e-29/---	A0A0C9PPS8/5e-90/A0A0C9PPS8_9HYME Adck1_0 protein OS=Fopius arisanus GN=Adck1_0 PE=4 SV=1	PTHR10566:SF58/7.1E-83/--
Bta03463	gi|795020285|ref|XP_011859869.1|/2.3175e-34/PREDICTED: uncharacterized protein LOC105557281 [Vollenhovia emeryi]	Q24747/7e-08/EXU_DROVI Maternal protein exuperantia OS=Drosophila virilis GN=exu PE=3 SV=1	cmk:103190730/2e-14/protein PML-like; K10054 probable transcription factor PML	NA	H2URT1/4e-22/H2URT1_TAKRU Uncharacterized protein (Fragment) OS=Takifugu rubripes PE=4 SV=1	SM00479/6.6E-6/--
Bta03435	gi|1000255150|gb|KXK18067.1|/2.16881e-07/hypothetical protein UZ08_BCD001002030 [Bacteroidetes bacterium OLB8]	NA	NA	NA	H2FLL1/3e-07/H2FLL1_CAEEL Plant Late Embryo Abundant (LEA) related OS=Caenorhabditis elegans GN=lea-1 PE=1 SV=1	NA
Bta03480	gi|328698394|ref|XP_003240630.1|/9.93545e-43/PREDICTED: somatomedin-B and thrombospondin type-1 domain-containing protein [Acyrthosiphon pisum]	NA	NA	NA	J9LYG1/2e-43/J9LYG1_ACYPI Uncharacterized protein OS=Acyrthosiphon pisum GN=LOC100571067 PE=4 SV=2	PTHR20920:SF5/4.2E-26/--
Bta03484	gi|242009803|ref|XP_002425672.1|/5.85732e-25/conserved hypothetical protein [Pediculus humanus corporis] &gt;gnl|BL_ORD_ID|867588 conserved hypothetical protein [Pediculus humanus corporis]	P35446/3e-11/SPON1_RAT Spondin-1 OS=Rattus norvegicus GN=Spon1 PE=1 SV=1	cin:100178600/1e-10/complement component C6; K03995 complement component 6	NA	J9LYG1/4e-23/J9LYG1_ACYPI Uncharacterized protein OS=Acyrthosiphon pisum GN=LOC100571067 PE=4 SV=2	PTHR20920/1.6E-21/--
Bta08150	gi|646711761|gb|KDR16814.1|/6.38326e-115/Protein Kr-h2 [Zootermopsis nevadensis]	Q9V447/1e-79/KRH2_DROME Krueppel homolog 2 OS=Drosophila melanogaster GN=Kr-h2 PE=1 SV=1	api:100163740/3e-102/Krueppel homolog 2; K20724 transmembrane protein 33	NA	A0A067R3Y8/1e-115/A0A067R3Y8_ZOONE Protein Kr-h2 OS=Zootermopsis nevadensis GN=L798_09479 PE=4 SV=1	PTHR12703/7.7E-75/--
Bta08145	gi|939698554|ref|XP_014293457.1|/6.31175e-38/PREDICTED: prefoldin subunit 6-like [Halyomorpha halys]	Q03958/2e-21/PFD6_MOUSE Prefoldin subunit 6 OS=Mus musculus GN=Pfdn6 PE=1 SV=1	pxy:105384904/1e-32/prefoldin subunit 6; K04798 prefoldin beta subunit	SPAC3A11.13/8e-14/---	R4G7U7/2e-38/R4G7U7_RHOPR Uncharacterized protein OS=Rhodnius prolixus PE=2 SV=1	PF01920/5.4E-23/Prefoldin subunit
Bta08109	gi|998504662|ref|XP_015512502.1|/1.24352e-09/PREDICTED: uncharacterized protein LOC107218968 [Neodiprion lecontei]	NA	NA	NA	NA	NA
Bta08118	gi|939246048|ref|XP_014242422.1|/2.29777e-151/PREDICTED: GPN-loop GTPase 3 [Cimex lectularius]	Q6ZM63/3e-109/GPN3_DANRE GPN-loop GTPase 3 OS=Danio rerio GN=gpn3 PE=2 SV=2	bim:100747446/8e-147/GPN-loop GTPase 3; K06883 uncharacterized protein	SPAC144.07c/1e-45/---	A0A0A9WS43/5e-153/A0A0A9WS43_LYGHE GPN-loop GTPase 3 OS=Lygus hesperus GN=Gpn3 PE=4 SV=1	PTHR21231:SF7/7.2E-139/--
Bta08119	gi|815823068|ref|XP_012232835.1|/2.04086e-72/PREDICTED: Down syndrome cell adhesion molecule-like protein Dscam2 isoform X2 [Linepithema humile]	Q9VS29/3e-72/DSCL_DROME Down syndrome cell adhesion molecule-like protein Dscam2 OS=Drosophila melanogaster GN=Dscam2 PE=2 SV=3	sko:100379086/2e-39/Down syndrome cell adhesion molecule-like; K06767 Down syndrome cell adhesion molecule	NA	A4IJ57/5e-72/A4IJ57_DROME IP15836p (Fragment) OS=Drosophila melanogaster PE=2 SV=1	PS50835/13.348/Ig-like domain profile.
Bta08152	gi|501298234|dbj|BAN21316.1|/3.01168e-40/conserved hypothetical protein [Riptortus pedestris]	Q01083/9e-18/SPITZ_DROME Protein spitz OS=Drosophila melanogaster GN=spi PE=1 SV=2	aag:AaeL_AAEL010067/6e-40/AAEL010067-PA; K16691 keren	NA	V5I6S7/4e-47/V5I6S7_ANOGL Protein spitz (Fragment) OS=Anoplophora glabripennis GN=SPITZ PE=4 SV=1	PS50026/12.819/EGF-like domain profile.
Bta08131	gi|240848551|ref|NP_001155723.1|/4.14706e-123/ubiquitin-conjugating enzyme E2-25kD-like [Acyrthosiphon pisum] &gt;gnl|BL_ORD_ID|289268 ACYPI007620 [Acyrthosiphon pisum]	P52486/1e-102/UBCD4_DROME Ubiquitin-conjugating enzyme E2-22 kDa OS=Drosophila melanogaster GN=Ubc4 PE=1 SV=2	api:100166775/5e-124/ubiquitin-conjugating enzyme E2-25kD-like; K04649 ubiquitin-conjugating enzyme (huntingtin interacting protein 2) [EC:2.3.2.23]	YDR177w/9e-50/---	C4WVG8/9e-124/C4WVG8_ACYPI ACYPI007620 protein OS=Acyrthosiphon pisum GN=ACYPI007620 PE=2 SV=1	PS50030/11.704/Ubiquitin-associated domain (UBA) profile.
Bta08146	gi|998508052|ref|XP_015514382.1|/4.49269e-54/PREDICTED: protein Asterix [Neodiprion lecontei]	Q9U516/2e-46/ASTER_MANSE Protein Asterix OS=Manduca sexta PE=3 SV=1	NA	NA	K7J7J1/3e-54/K7J7J1_NASVI Uncharacterized protein OS=Nasonia vitripennis GN=LOC100114994 PE=4 SV=1	PF03669/1.1E-45/Uncharacterised protein family (UPF0139)
Bta08126	gi|926619179|ref|XP_013774829.1|/7.14473e-20/PREDICTED: cytoplasmic FMR1-interacting protein-like [Limulus polyphemus]	Q9VF87/2e-20/CYFIP_DROME Cytoplasmic FMR1-interacting protein OS=Drosophila melanogaster GN=Sra-1 PE=1 SV=1	aag:AaeL_AAEL008021/8e-19/AAEL008021-PA; K05749 cytoplasmic FMR1 interacting protein	NA	T1IPJ0/9e-19/T1IPJ0_STRMM Uncharacterized protein OS=Strigamia maritima PE=4 SV=1	PTHR12195/1.1E-23/--
Bta02047	NA	Q9I923/1e-14/RGN_CHICK Regucalcin OS=Gallus gallus GN=RGN PE=2 SV=1	oaa:100073972/2e-26/RGN; regucalcin; K01053 gluconolactonase [EC:3.1.1.17]	BS_yvrE/1e-14/---	M8C592/5e-11/M8C592_AEGTA Phytosulfokine receptor 1 OS=Aegilops tauschii GN=F775_06061 PE=4 SV=1	PTHR10907/7.4E-23/--
Bta02050	NA	Q6TLF6/4e-08/RGN_DANRE Regucalcin OS=Danio rerio GN=rgn PE=2 SV=1	NA	BS_yvrE/4e-06/---	NA	PTHR10907/5.2E-19/--
Bta02061	gi|389610167|dbj|BAM18695.1|/5.15827e-107/similar to CG34355 [Papilio xuthus]	Q9GPJ1/1e-48/SKEL2_DROME Protein Skeletor, isoforms D/E OS=Drosophila melanogaster GN=Skeletor PE=1 SV=3	NA	NA	A0A0K8THN2/7e-110/A0A0K8THN2_LYGHE Uncharacterized protein (Fragment) OS=Lygus hesperus PE=4 SV=1	PS51549/39.866/DM13 domain profile.
Bta02049	gi|795104056|ref|XP_011881379.1|/4.01543e-24/PREDICTED: regucalcin-like isoform X2 [Vollenhovia emeryi]	Q9I922/2e-12/RGN_XENLA Regucalcin OS=Xenopus laevis GN=rgn PE=2 SV=1	ame:413627/3e-18/GB18633; uncharacterized LOC413627; K01053 gluconolactonase [EC:3.1.1.17]	SSO2705/4e-06/---	E0XEM8/1e-24/E0XEM8_9COLE Luciferin regenerating enzyme OS=Lampyris turkestanicus PE=2 SV=1	PR01790/7.8E-6/Senescence marker protein-30 (SMP30) family signature
Bta09762	NA	NA	NA	NA	NA	PS51304/14.546/Galactoside-binding lectin (galectin) domain profile.
Bta09466	gi|193659821|ref|XP_001952060.1|/6.25447e-39/PREDICTED: glyoxylate reductase/hydroxypyruvate reductase [Acyrthosiphon pisum]	Q9UBQ7/3e-29/GRHPR_HUMAN Glyoxylate reductase/hydroxypyruvate reductase OS=Homo sapiens GN=GRHPR PE=1 SV=1	api:100167268/8e-40/glyoxylate reductase/hydroxypyruvate reductase; K00049 glyoxylate/hydroxypyruvate reductase [EC:1.1.1.79 1.1.1.81]	BS_yvcT/5e-26/---	J9K5F2/1e-39/J9K5F2_ACYPI Uncharacterized protein OS=Acyrthosiphon pisum PE=3 SV=1	PS00671/-/D-isomer specific 2-hydroxyacid dehydrogenases signature 3.
Bta02091	gi|1000755089|ref|XP_015600472.1|/4.37888e-80/PREDICTED: UPF0396 protein CG6066 isoform X2 [Cephus cinctus]	Q9VB74/1e-59/U396_DROME UPF0396 protein CG6066 OS=Drosophila melanogaster GN=CG6066 PE=1 SV=1	ssc:100156123/3e-50/ZKSCAN4, ZNF187, ZSCAN26; uncharacterized LOC100156123; K09229 KRAB and SCAN domains-containing zinc finger protein	NA	A0A067R3N7/6e-77/A0A067R3N7_ZOONE Uncharacterized protein OS=Zootermopsis nevadensis GN=L798_13733 PE=4 SV=1	PTHR13087/1.6E-90/--
Bta02086	gi|952514029|gb|KRT80516.1|/2.54412e-10/hypothetical protein AMK59_8778 [Oryctes borbonicus]	Q5ZLK5/6e-09/P4HA2_CHICK Prolyl 4-hydroxylase subunit alpha-2 OS=Gallus gallus GN=P4HA2 PE=2 SV=1	dpo:Dpse_GA13747/2e-10/GA13747 gene product from transcript GA13747-RA; K00472 prolyl 4-hydroxylase [EC:1.14.11.2]	NA	A0A0A1X3X4/2e-10/A0A0A1X3X4_BACCU Prolyl 4-hydroxylase subunit alpha-2 OS=Bactrocera cucurbitae GN=phy-2 PE=4 SV=1	PTHR10869/2.4E-16/--
Bta02073	gi|646709906|gb|KDR15561.1|/1.36802e-28/Activating signal cointegrator 1 complex subunit 1 [Zootermopsis nevadensis]	Q9D8Z1/3e-20/ASCC1_MOUSE Activating signal cointegrator 1 complex subunit 1 OS=Mus musculus GN=Ascc1 PE=1 SV=1	acs:100566797/5e-26/ascc1; activating signal cointegrator 1 complex subunit 1; K18666 activating signal cointegrator complex subunit 1	NA	A0A067QYK4/3e-29/A0A067QYK4_ZOONE Activating signal cointegrator 1 complex subunit 1 OS=Zootermopsis nevadensis GN=L798_10505 PE=4 SV=1	PTHR13360/7.0E-29/--
Bta02082	gi|795013456|ref|XP_011883359.1|/1.227e-84/PREDICTED: uncharacterized protein LOC105570619 [Vollenhovia emeryi]	Q5SGD2/5e-50/PPM1L_HUMAN Protein phosphatase 1L OS=Homo sapiens GN=PPM1L PE=1 SV=1	obi:106878821/4e-54/protein phosphatase 1L-like; K17506 protein phosphatase 1L [EC:3.1.3.16]	SPCC1223.11/5e-21/---	V5I7B4/4e-77/V5I7B4_ANOGL Uncharacterized protein (Fragment) OS=Anoplophora glabripennis PE=4 SV=1	PTHR23080:SF75/1.9E-71/--
Bta02074	gi|478257220|gb|ENN77383.1|/2.77756e-75/hypothetical protein YQE_06208, partial [Dendroctonus ponderosae] &gt;gnl|BL_ORD_ID|215796 hypothetical protein D910_10902 [Dendroctonus ponderosae]	Q28GD9/1e-45/RNH2B_XENTR Ribonuclease H2 subunit B OS=Xenopus tropicalis GN=rnaseh2b PE=2 SV=1	nvi:100678026/5e-73/ribonuclease H2 subunit B; K10744 ribonuclease H2 subunit B	NA	N6THU3/6e-76/N6THU3_DENPD Uncharacterized protein (Fragment) OS=Dendroctonus ponderosae GN=D910_10902 PE=4 SV=1	PTHR13383/5.5E-64/--
Bta02093	gi|939236106|ref|XP_014254126.1|/1.6785e-24/PREDICTED: zinc finger protein 346-like isoform X3 [Cimex lectularius]	Q8AVN9/9e-15/ZN346_XENLA Zinc finger protein 346 OS=Xenopus laevis GN=znf346 PE=1 SV=1	cam:101495339/4e-07/zinc finger protein 346-like; K13203 zinc finger RNA-binding protein	NA	T1IBG9/1e-24/T1IBG9_RHOPR Uncharacterized protein OS=Rhodnius prolixus PE=4 SV=1	PTHR23067/1.1E-23/--
Bta02087	gi|115313004|gb|AAI24075.1|/1.01278e-15/Zgc:152670 [Danio rerio]	O15460/2e-11/P4HA2_HUMAN Prolyl 4-hydroxylase subunit alpha-2 OS=Homo sapiens GN=P4HA2 PE=1 SV=1	dya:Dyak_GE19962/5e-13/dyak_GLEANR_3815; GE19962 gene product from transcript GE19962-RB; K00472 prolyl 4-hydroxylase [EC:1.14.11.2]	NA	Q08CV4/2e-16/Q08CV4_DANRE Zgc:152670 OS=Danio rerio GN=zgc:152670 PE=2 SV=1	PTHR10869:SF70/7.1E-16/--
Bta05218	gi|646720869|gb|KDR22452.1|/2.01353e-77/N-terminal acetyltransferase B complex subunit MDM20 [Zootermopsis nevadensis]	Q14CX7/1e-42/NAA25_HUMAN N-alpha-acetyltransferase 25, NatB auxiliary subunit OS=Homo sapiens GN=NAA25 PE=1 SV=1	api:100575394/4e-57/N-alpha-acetyltransferase 25, NatB auxiliary subunit; K17973 N-terminal acetyltransferase B complex non-catalytic subunit	NA	A0A067RFA8/5e-78/A0A067RFA8_ZOONE N-terminal acetyltransferase B complex subunit MDM20 OS=Zootermopsis nevadensis GN=L798_01447 PE=4 SV=1	PF09797/1.9E-62/N-acetyltransferase B complex (NatB) non catalytic subunit
Bta01535	gi|260818451|ref|XP_002604396.1|/0/hypothetical protein BRAFLDRAFT_58764 [Branchiostoma floridae] &gt;gnl|BL_ORD_ID|796109 hypothetical protein BRAFLDRAFT_58764 [Branchiostoma floridae]	P08045/0.0/XFIN_XENLA Zinc finger protein Xfin OS=Xenopus laevis PE=1 SV=1	gja:107109176/0.0/zinc finger protein 658B-like; K09228 KRAB domain-containing zinc finger protein	SPAC144.09c/9e-24/---	W4XTW3/0.0/W4XTW3_STRPU Uncharacterized protein OS=Strongylocentrotus purpuratus GN=Sp-Unk_50 PE=4 SV=1	PS00028/-/Zinc finger C2H2 type domain signature.
Bta09209	gi|646720922|gb|KDR22495.1|/4.58716e-116/Cytoplasmic dynein 2 heavy chain 1 [Zootermopsis nevadensis]	Q27802/3e-105/DYHC2_TRIGR Cytoplasmic dynein 2 heavy chain 1 OS=Tripneustes gratilla GN=DYH1B PE=2 SV=2	sasa:106613216/4e-109/cytoplasmic dynein 2 heavy chain 1-like; K10414 dynein heavy chain 2, cytosolic	YKR054c/2e-14/---	A0A067RPD3/1e-116/A0A067RPD3_ZOONE Cytoplasmic dynein 2 heavy chain 1 OS=Zootermopsis nevadensis GN=L798_02294 PE=4 SV=1	PTHR10676:SF34/8.4E-139/--
Bta09257	gi|939244744|ref|XP_014241723.1|/1.53204e-29/PREDICTED: uncharacterized protein LOC106662269 isoform X1 [Cimex lectularius]	Q8MU95/1e-21/BGBP_PLOIN Beta-1,3-glucan-binding protein OS=Plodia interpunctella PE=1 SV=1	bmor:100188963/8e-27/BGRP3; beta-1,3-glucan recognition protein 3; K20692 gram-negative bacteria-binding protein 3	NA	T1I650/3e-30/T1I650_RHOPR Uncharacterized protein (Fragment) OS=Rhodnius prolixus PE=4 SV=1	PF00722/1.4E-6/Glycosyl hydrolases family 16
Bta09244	gi|1000732586|ref|XP_015588709.1|/1.31189e-157/PREDICTED: ras-related protein Rab-40C [Cephus cinctus]	Q8VHQ4/2e-120/RB40C_MOUSE Ras-related protein Rab-40C OS=Mus musculus GN=Rab40c PE=1 SV=1	aec:105150264/6e-156/ras-related protein Rab-40B; K07928 Ras-related protein Rab-40	SPAC18G6.03/2e-39/---	A0A0C9PX33/1e-157/A0A0C9PX33_9HYME Rab40c_0 protein OS=Fopius arisanus GN=Rab40c_2 PE=4 SV=1	SM00253/1.8E-13/suppressors of cytokine signalling
Bta09210	gi|646720922|gb|KDR22495.1|/2.24258e-42/Cytoplasmic dynein 2 heavy chain 1 [Zootermopsis nevadensis]	Q8NCM8/7e-38/DYHC2_HUMAN Cytoplasmic dynein 2 heavy chain 1 OS=Homo sapiens GN=DYNC2H1 PE=1 SV=4	crg:105330477/3e-38/cytoplasmic dynein 2 heavy chain 1-like; K10414 dynein heavy chain 2, cytosolic	NA	A0A067RPD3/5e-43/A0A067RPD3_ZOONE Cytoplasmic dynein 2 heavy chain 1 OS=Zootermopsis nevadensis GN=L798_02294 PE=4 SV=1	PTHR10676:SF272/2.5E-44/--
Bta09235	gi|751218092|ref|XP_011162068.1|/8.81389e-88/PREDICTED: transcription initiation factor IIA subunit 1 isoform X2 [Solenopsis invicta]	P52654/2e-80/TF2AA_DROME Transcription initiation factor IIA subunit 1 OS=Drosophila melanogaster GN=TfIIA-L PE=1 SV=2	soc:105197424/2e-88/transcription initiation factor IIA subunit 1; K03122 transcription initiation factor TFIIA large subunit	YOR194c/8e-10/---	A0A087ZQ42/9e-87/A0A087ZQ42_APIME Uncharacterized protein OS=Apis mellifera GN=TfIIA-L PE=4 SV=1	PTHR12694/2.5E-85/--
Bta09247	gi|759052552|ref|XP_011335412.1|/3.67029e-11/PREDICTED: centromere protein I-like [Cerapachys biroi]	NA	soc:105194820/1e-07/centromere protein I-like; K11501 centromere protein I	NA	A0A0C9R4Q2/7e-10/A0A0C9R4Q2_9HYME CENPI protein OS=Fopius arisanus GN=CENPI PE=4 SV=1	NA
Bta09195	gi|607368094|gb|EZA62212.1|/4.30733e-22/hypothetical protein X777_05151 [Cerapachys biroi]	NA	NA	NA	T1KUD9/5e-25/T1KUD9_TETUR Uncharacterized protein OS=Tetranychus urticae PE=4 SV=1	PF13359/4.9E-6/DDE superfamily endonuclease
Bta09228	gi|242020246|ref|XP_002430566.1|/1.51269e-40/Lysosomal acid phosphatase precursor, putative [Pediculus humanus corporis] &gt;gnl|BL_ORD_ID|872481 Lysosomal acid phosphatase precursor, putative [Pediculus humanus corporis]	Q3KQG9/4e-34/PPAT_XENLA Testicular acid phosphatase homolog OS=Xenopus laevis GN=acpt PE=2 SV=1	bmor:105842703/1e-33/prostatic acid phosphatase-like; K14410 lysosomal acid phosphatase [EC:3.1.3.2]	NA	V5I8Q3/7e-34/V5I8Q3_ANOGL Lysosomal acid phosphatase OS=Anoplophora glabripennis GN=PPAL PE=4 SV=1	PF00328/4.3E-10/Histidine phosphatase superfamily (branch 2)
Bta09260	gi|646692246|gb|KDR07356.1|/7.57214e-43/Signal peptidase complex subunit 1 [Zootermopsis nevadensis]	Q9VAL0/6e-33/SPCS1_DROME Signal peptidase complex subunit 1 OS=Drosophila melanogaster GN=Spase12 PE=1 SV=2	nvi:100116253/1e-42/signal peptidase complex subunit 1; K12946 signal peptidase complex subunit 1 [EC:3.4.-.-]	NA	A0A067QGU3/2e-43/A0A067QGU3_ZOONE Signal peptidase complex subunit 1 OS=Zootermopsis nevadensis GN=L798_03221 PE=4 SV=1	PF06645/6.2E-30/Microsomal signal peptidase 12 kDa subunit (SPC12)
Bta09306	gi|1000203112|gb|KXJ75028.1|/1.63882e-45/hypothetical protein RP20_CCG012518 [Aedes albopictus]	Q2HJI2/3e-24/NDUF3_BOVIN NADH dehydrogenase [ubiquinone] 1 alpha subcomplex assembly factor 3 OS=Bos taurus GN=NDUFAF3 PE=2 SV=1	aag:AaeL_AAEL008811/5e-45/AAEL008811-PA; K09008 NADH dehydrogenase [ubiquinone] 1 alpha subcomplex assembly factor 3	NA	Q16XR7/9e-45/Q16XR7_AEDAE AAEL008811-PA OS=Aedes aegypti GN=AAEL008811 PE=4 SV=1	PTHR21192/1.2E-36/--
Bta09269	gi|751794082|ref|XP_011206748.1|/1.99356e-06/PREDICTED: zinc finger protein rotund-like [Bactrocera dorsalis]	Q9VI93/2e-06/RN_DROME Zinc finger protein rotund OS=Drosophila melanogaster GN=rn PE=1 SV=2	NA	NA	F5HM70/5e-07/F5HM70_ANOGA AGAP002083-PC OS=Anopheles gambiae GN=AgaP_AGAP002083 PE=4 SV=1	NA
Bta09283	gi|328715968|ref|XP_003245794.1|/4.09488e-13/PREDICTED: uncharacterized protein LOC100573637 [Acyrthosiphon pisum]	NA	NA	NA	J9LS79/9e-14/J9LS79_ACYPI Uncharacterized protein OS=Acyrthosiphon pisum GN=LOC100573210 PE=4 SV=2	NA
Bta09342	gi|817086285|ref|XP_012265866.1|/1.30797e-166/PREDICTED: microfibrillar-associated protein 1 [Athalia rosae]	Q5EA98/3e-106/MFAP1_BOVIN Microfibrillar-associated protein 1 OS=Bos taurus GN=MFAP1 PE=2 SV=1	ame:412412/4e-163/Mfap1; microfibrillar-associated protein 1; K13110 microfibrillar-associated protein 1	NA	A0A088AC02/7e-163/A0A088AC02_APIME Uncharacterized protein OS=Apis mellifera GN=Mfap1 PE=4 SV=1	PTHR15327/3.0E-158/--
Bta09291	gi|646704242|gb|KDR12540.1|/2.26663e-72/hypothetical protein L798_13714 [Zootermopsis nevadensis]	Q6NXH8/9e-16/MET25_MOUSE Methyltransferase-like protein 25 OS=Mus musculus GN=Mettl25 PE=2 SV=1	NA	NA	A0A067R3S0/5e-73/A0A067R3S0_ZOONE Uncharacterized protein OS=Zootermopsis nevadensis GN=L798_13714 PE=4 SV=1	PF13679/4.4E-22/Methyltransferase domain
Bta09289	gi|498966905|ref|XP_004525930.1|/1.14842e-71/PREDICTED: UDP-glucuronosyltransferase 2B15-like [Ceratitis capitata]	P36537/1e-43/UDB10_HUMAN UDP-glucuronosyltransferase 2B10 OS=Homo sapiens GN=UGT2B10 PE=1 SV=1	tca:656209/3e-66/UDP-glucuronosyltransferase 1-7C-like; K00699 glucuronosyltransferase [EC:2.4.1.17]	BS_yojK/7e-13/---	A0A0K8U231/7e-73/A0A0K8U231_BACLA UDP-glucuronosyltransferase 2B20 OS=Bactrocera latifrons GN=UGT2B20_3 PE=3 SV=1	PTHR11926:SF348/1.2E-86/--
Bta09320	gi|762135297|ref|XP_011450896.1|/1.27948e-07/PREDICTED: transcription factor RFX4-like [Crassostrea gigas]	Q5RJA1/1e-08/RFX6_DANRE DNA-binding protein RFX6 OS=Danio rerio GN=rfx6 PE=2 SV=2	crg:105344727/2e-08/transcription factor RFX4-like; K09174 regulatory factor X 4	NA	K1QV89/8e-08/K1QV89_CRAGI Transcription factor RFX4 OS=Crassostrea gigas GN=CGI_10018775 PE=4 SV=1	PF02257/9.2E-9/RFX DNA-binding domain
Bta09274	gi|662194841|ref|XP_008470385.1|/1.10419e-84/PREDICTED: zinc finger protein 570-like [Diaphorina citri]	Q5T0B9/8e-36/ZN362_HUMAN Zinc finger protein 362 OS=Homo sapiens GN=ZNF362 PE=1 SV=1	lve:103071576/1e-29/ZNF233; zinc finger protein 233; K09228 KRAB domain-containing zinc finger protein	SPAC144.09c/6e-13/---	B3MZ97/3e-78/B3MZ97_DROAN GF23422 OS=Drosophila ananassae GN=Dana\GF23422 PE=4 SV=1	PF13465/1.1E-10/Zinc-finger double domain
Bta09330	gi|939260878|ref|XP_014250317.1|/7.4951e-62/PREDICTED: gastrin-releasing peptide receptor-like [Cimex lectularius] &gt;gnl|BL_ORD_ID|268820 PREDICTED: gastrin-releasing peptide receptor-like [Cimex lectularius] &gt;gnl|BL_ORD_ID|268820 PREDICTED: gastrin-releasing peptide receptor-like [Cimex lectularius]	A1ZAX0/2e-57/CCH1R_DROME Neuropeptide CCHamide-1 receptor OS=Drosophila melanogaster GN=CCHa1-R PE=2 SV=2	hst:105185221/3e-60/gastrin-releasing peptide receptor-like; K04169 gastrin-releasing peptide receptor	NA	T1H9A6/7e-62/T1H9A6_RHOPR Uncharacterized protein OS=Rhodnius prolixus PE=3 SV=1	PR00237/3.097838E-13/Rhodopsin-like GPCR superfamily signature
Bta09307	gi|336391166|ref|NP_001229570.1|/2.51999e-97/retinal rod rhodopsin-sensitive cGMP 3&apos;,5&apos;-cyclic phosphodiesterase subunit delta-like [Acyrthosiphon pisum] &gt;gnl|BL_ORD_ID|431514 PREDICTED: retinal rod rhodopsin-sensitive cGMP 3&apos;,5&apos;-cyclic phosphodiesterase subunit delta [Diuraphis noxia] &gt;gnl|BL_ORD_ID|431514 ACYPI000717 [Acyrthosiphon pisum] &gt;gnl|BL_ORD_ID|431514 ACYPI…	Q9XT54/6e-89/PDE6D_CANLF Retinal rod rhodopsin-sensitive cGMP 3',5'-cyclic phosphodiesterase subunit delta OS=Canis lupus familiaris GN=PDE6D PE=2 SV=1	api:100159334/3e-98/retinal rod rhodopsin-sensitive cGMP 3',5'-cyclic phosphodiesterase subunit delta-like; K13758 retinal rod rhodopsin-sensitive cGMP 3',5'-cyclic phosphodiesterase subunit delta	NA	C4WVF7/6e-98/C4WVF7_ACYPI Uncharacterized protein OS=Acyrthosiphon pisum GN=ACYPI000717 PE=2 SV=1	PF05351/4.7E-45/GMP-PDE, delta subunit
Bta09319	gi|943970446|ref|XP_014366900.1|/1.54933e-19/PREDICTED: uncharacterized protein LOC106717539 [Papilio machaon]	NA	NA	NA	U4U454/9e-17/U4U454_DENPD Uncharacterized protein OS=Dendroctonus ponderosae GN=D910_06072 PE=4 SV=1	PF05485/3.6E-12/THAP domain
Bta09288	gi|751786916|ref|XP_011202860.1|/1.90975e-17/PREDICTED: sulfotransferase 1C4 [Bactrocera dorsalis]	NA	NA	NA	A0A034WRD3/6e-18/A0A034WRD3_BACDO Sulfotransferase 1C4 (Fragment) OS=Bactrocera dorsalis GN=ST1C4 PE=4 SV=1	NA
Bta12263	gi|939677733|ref|XP_014284584.1|/0/PREDICTED: carboxypeptidase E-like [Halyomorpha halys] &gt;gnl|BL_ORD_ID|405907 PREDICTED: carboxypeptidase E-like [Halyomorpha halys] &gt;gnl|BL_ORD_ID|405907 PREDICTED: carboxypeptidase E-like [Halyomorpha halys] &gt;gnl|BL_ORD_ID|405907 PREDICTED: carboxypeptidase E-like [Halyomorpha halys]	P37892/3e-134/CBPE_LOPAM Carboxypeptidase E OS=Lophius americanus GN=cpe PE=2 SV=1	tca:661126/0.0/carboxypeptidase E; K01294 carboxypeptidase E [EC:3.4.17.10]	NA	T1HGI1/0.0/T1HGI1_RHOPR Uncharacterized protein (Fragment) OS=Rhodnius prolixus PE=4 SV=1	PS00132/-/Zinc carboxypeptidases, zinc-binding region 1 signature.
Bta12267	gi|662185085|ref|XP_008475290.1|/1.59627e-15/PREDICTED: uncharacterized protein LOC103512305 [Diaphorina citri]	NA	NA	NA	J9KA98/6e-14/J9KA98_ACYPI Uncharacterized protein OS=Acyrthosiphon pisum GN=LOC100159372 PE=4 SV=1	NA
Bta12255	gi|646719024|gb|KDR21283.1|/3.69291e-100/Miro domain-containing protein C1orf89-like protein [Zootermopsis nevadensis]	A2A825/1e-45/RSG1_MOUSE REM2- and Rab-like small GTPase 1 OS=Mus musculus GN=Rsg1 PE=3 SV=1	pkn:PKH_101870/3e-07/Rab1 protein; K07874 Ras-related protein Rab-1A	NA	A0A067RE33/8e-101/A0A067RE33_ZOONE Miro domain-containing protein C1orf89-like protein OS=Zootermopsis nevadensis GN=L798_04257 PE=4 SV=1	PF00071/3.7E-6/Ras family
Bta12252	gi|646708830|gb|KDR14977.1|/2.14071e-82/Sphingosine kinase 2 [Zootermopsis nevadensis]	Q18425/3e-24/SPHK1_CAEEL Sphingosine kinase 1 OS=Caenorhabditis elegans GN=sphk-1 PE=1 SV=1	api:100168375/3e-83/sphingosine kinase 2; K04718 sphingosine kinase [EC:2.7.1.91]	YOR171c/2e-15/---	A0A067R932/5e-83/A0A067R932_ZOONE Sphingosine kinase 2 OS=Zootermopsis nevadensis GN=L798_10668 PE=4 SV=1	PTHR12358:SF31/1.5E-77/--
Bta12355	gi|925679713|gb|KOX76615.1|/1.28464e-17/hypothetical protein WN51_11249 [Melipona quadrifasciata]	Q80UU2/4e-06/RPP38_MOUSE Ribonuclease P protein subunit p38 OS=Mus musculus GN=Rpp38 PE=1 SV=1	ptr:466016/7e-07/RPP38; ribonuclease P/MRP subunit p38; K14523 ribonucleases P/MRP protein subunit RPP38 [EC:3.1.26.5]	NA	A0A0M9A3R2/3e-18/A0A0M9A3R2_9HYME Uncharacterized protein OS=Melipona quadrifasciata GN=WN51_11249 PE=4 SV=1	PF01248/2.4E-7/Ribosomal protein L7Ae/L30e/S12e/Gadd45 family
Bta12328	gi|328720437|ref|XP_003247030.1|/1.05557e-96/PREDICTED: 4-hydroxy-2-oxoglutarate aldolase, mitochondrial-like [Acyrthosiphon pisum]	Q0P5I5/9e-86/HOGA1_BOVIN 4-hydroxy-2-oxoglutarate aldolase, mitochondrial OS=Bos taurus GN=HOGA1 PE=1 SV=1	api:100570569/1e-97/4-hydroxy-2-oxoglutarate aldolase, mitochondrial; K18123 4-hydroxy-2-oxoglutarate aldolase [EC:4.1.3.16]	MA4473/4e-28/---	J9LB65/2e-97/J9LB65_ACYPI Uncharacterized protein OS=Acyrthosiphon pisum GN=LOC100574984 PE=3 SV=2	PTHR12128:SF23/3.9E-100/--
Bta12344	gi|817064474|ref|XP_012253984.1|/8.33844e-74/PREDICTED: uncharacterized protein LOC105684870 [Athalia rosae]	NA	dgr:Dgri_GH11350/2e-43/GH11350 gene product from transcript GH11350-RA; K09646 serine carboxypeptidase 1 [EC:3.4.16.-]	NA	X1WXG2/3e-73/X1WXG2_ACYPI Uncharacterized protein OS=Acyrthosiphon pisum GN=LOC100572079 PE=4 SV=1	PTHR21261:SF6/6.3E-81/--
Bta12285	gi|939249674|ref|XP_014244371.1|/6.74076e-94/PREDICTED: cathepsin B-like [Cimex lectularius]	A1E295/2e-76/CATB_PIG Cathepsin B OS=Sus scrofa GN=CTSB PE=1 SV=1	hmg:100199148/2e-81/cathepsin B-like; K01363 cathepsin B [EC:3.4.22.1]	NA	R4WR66/2e-91/R4WR66_9HEMI Cathepsin B OS=Riptortus pedestris PE=2 SV=1	PTHR12411:SF16/4.0E-81/--
Bta12275	gi|939670662|ref|XP_014282074.1|/1.71129e-48/PREDICTED: ubiquitin-like protein 7 [Halyomorpha halys]	Q91W67/8e-12/UBL7_MOUSE Ubiquitin-like protein 7 OS=Mus musculus GN=Ubl7 PE=1 SV=2	NA	NA	A0A0A9YLF5/1e-48/A0A0A9YLF5_LYGHE Ubiquitin-like protein 7 OS=Lygus hesperus GN=UBL7_1 PE=4 SV=1	PS50053/9.308/Ubiquitin domain profile.
Bta12343	gi|443682979|gb|ELT87386.1|/2.61155e-11/hypothetical protein CAPTEDRAFT_227277 [Capitella teleta]	NA	NA	NA	R7T3W4/6e-12/R7T3W4_CAPTE Uncharacterized protein OS=Capitella teleta GN=CAPTEDRAFT_227277 PE=4 SV=1	PS50950/15.402/Zinc finger THAP-type profile
Bta12302	gi|662211056|ref|XP_008479199.1|/3.76196e-36/PREDICTED: uncharacterized protein LOC103516024, partial [Diaphorina citri]	NA	NA	NA	T1I1B7/1e-35/T1I1B7_RHOPR Uncharacterized protein OS=Rhodnius prolixus PE=4 SV=1	PTHR16172:SF31/8.3E-23/--
Bta12276	gi|939249690|ref|XP_014244380.1|/2.77631e-11/PREDICTED: ubiquitin-like protein 7 [Cimex lectularius]	NA	NA	NA	R4G3N8/2e-10/R4G3N8_RHOPR Uncharacterized protein OS=Rhodnius prolixus PE=2 SV=1	SM00165/3.9E-4/Ubiquitin associated domain
Bta12356	gi|939239350|ref|XP_014262393.1|/0/PREDICTED: probable ribonuclease ZC3H12C isoform X1 [Cimex lectularius]	Q9C0D7/4e-101/ZC12C_HUMAN Probable ribonuclease ZC3H12C OS=Homo sapiens GN=ZC3H12C PE=1 SV=2	tca:661984/6e-179/probable ribonuclease ZC3H12B; K18668 ribonuclease ZC3H12 [EC:3.1.-.-]	NA	A0A0K8TCB8/0.0/A0A0K8TCB8_LYGHE Uncharacterized protein OS=Lygus hesperus PE=4 SV=1	PTHR12876/8.7E-139/--
Bta12352	gi|939672706|ref|XP_014282797.1|/6.5463e-134/PREDICTED: SH2 domain-containing protein 4B-like isoform X2 [Halyomorpha halys] &gt;gnl|BL_ORD_ID|404251 PREDICTED: SH2 domain-containing protein 4B-like isoform X2 [Halyomorpha halys] &gt;gnl|BL_ORD_ID|404251 PREDICTED: SH2 domain-containing protein 4B-like isoform X2 [Halyomorpha halys] &gt;gnl|BL_ORD_ID|404251 PREDICTED: SH2 domain-containing protei…	Q08CX2/7e-74/SH24A_XENTR SH2 domain-containing protein 4A OS=Xenopus tropicalis GN=sh2d4a PE=2 SV=1	api:100162744/1e-128/SH2 domain-containing protein 4A; K17577 SH2 domain-containing protein 4A	NA	A0A067RCT2/7e-133/A0A067RCT2_ZOONE SH2 domain-containing protein 4A OS=Zootermopsis nevadensis GN=L798_01871 PE=4 SV=1	PR00401/1.7E-6/SH2 domain signature
Bta12354	gi|998521126|ref|XP_015521574.1|/5.49616e-110/PREDICTED: origin recognition complex subunit 4 [Neodiprion lecontei]	O88708/4e-87/ORC4_MOUSE Origin recognition complex subunit 4 OS=Mus musculus GN=Orc4 PE=1 SV=2	nvi:100115879/3e-107/origin recognition complex subunit 4; K02606 origin recognition complex subunit 4	NA	A0A0L7RCY8/2e-108/A0A0L7RCY8_9HYME Origin recognition complex subunit 4 OS=Habropoda laboriosa GN=WH47_06471 PE=3 SV=1	PTHR12087/8.8E-118/--
Bta12357	gi|795010665|ref|XP_011868337.1|/1.40191e-15/PREDICTED: uncharacterized protein LOC105562250 [Vollenhovia emeryi]	P05552/5e-07/ADF1_DROME Transcription factor Adf-1 OS=Drosophila melanogaster GN=Adf1 PE=2 SV=2	lgi:LOTGIDRAFT_229638/4e-07/hypothetical protein; K09427 Adh transcription factor 1	NA	A0A0J7K3W9/2e-13/A0A0J7K3W9_LASNI Transcription factor adf-1-like protein OS=Lasius niger GN=RF55_16683 PE=4 SV=1	PS51029/15.115/MADF domain profile.
Bta12339	gi|242012173|ref|XP_002426811.1|/3.4495e-50/hypothetical protein Phum_PHUM278630 [Pediculus humanus corporis] &gt;gnl|BL_ORD_ID|868729 hypothetical protein Phum_PHUM278630 [Pediculus humanus corporis]	O15040/1e-36/TCPR2_HUMAN Tectonin beta-propeller repeat-containing protein 2 OS=Homo sapiens GN=TECPR2 PE=1 SV=4	sasa:106606659/2e-09/tectonin beta-propeller repeat-containing protein 1-like; K17988 tectonin beta-propeller repeat-containing protein 1	NA	T1HZK9/1e-64/T1HZK9_RHOPR Uncharacterized protein OS=Rhodnius prolixus PE=4 SV=1	PF06462/6.2E-5/Propeller
Bta12293	gi|91078994|ref|XP_974658.1|/6.8126e-34/PREDICTED: uncharacterized protein LOC663525 [Tribolium castaneum] &gt;gnl|BL_ORD_ID|687257 hypothetical protein TcasGA2_TC003494 [Tribolium castaneum]	NA	NA	NA	A0A067RG54/6e-34/A0A067RG54_ZOONE Uncharacterized protein OS=Zootermopsis nevadensis GN=L798_00173 PE=4 SV=1	PTHR38640/4.5E-26/--
Bta12281	gi|951570887|ref|XP_014483706.1|/8.42963e-18/PREDICTED: tomoregulin-1-like [Dinoponera quadriceps]	P31696/3e-09/AGRIN_CHICK Agrin OS=Gallus gallus GN=AGRN PE=1 SV=3	aec:105150915/3e-14/agrin-like; K06254 agrin	NA	A0A026X064/6e-17/A0A026X064_CERBI Agrin (Fragment) OS=Cerapachys biroi GN=X777_07734 PE=4 SV=1	SM00280/1.4E-14/Kazal type serine protease inhibitors
Bta12317	gi|642912783|ref|XP_008201250.1|/2.46196e-17/PREDICTED: held out wings isoform X1 [Tribolium castaneum]	O01367/2e-16/HOW_DROME Protein held out wings OS=Drosophila melanogaster GN=how PE=1 SV=1	tca:662724/4e-18/how; held out wings; K14945 protein quaking	NA	S4PLE9/4e-18/S4PLE9_9NEOP Held out wings (Fragment) OS=Pararge aegeria PE=4 SV=1	NA
Bta12316	gi|748351980|gb|KIH49072.1|/1.24181e-18/hypothetical protein ANCDUO_20854, partial [Ancylostoma duodenale]	Q91XU1/4e-19/QKI_RAT Protein quaking OS=Rattus norvegicus GN=Qki PE=1 SV=2	mgp:100547775/1e-18/QKI; QKI, KH domain containing RNA binding; K14945 protein quaking	YLR116w_1/2e-08/---	A0A0C2CGZ8/3e-19/A0A0C2CGZ8_9BILA Uncharacterized protein (Fragment) OS=Ancylostoma duodenale GN=ANCDUO_20854 PE=4 SV=1	PTHR11208/7.6E-26/--
Bta12318	gi|307192066|gb|EFN75425.1|/6.22781e-14/Protein held out wings [Harpegnathos saltator]	O01367/3e-11/HOW_DROME Protein held out wings OS=Drosophila melanogaster GN=how PE=1 SV=1	api:100158806/6e-14/protein held out wings; K14945 protein quaking	NA	A0A0A9YHF4/2e-16/A0A0A9YHF4_LYGHE Uncharacterized protein (Fragment) OS=Lygus hesperus GN=CM83_49488 PE=4 SV=1	PF16544/2.5E-15/Homodimerisation region of STAR domain protein
Bta06833	gi|939254847|ref|XP_014247153.1|/0/PREDICTED: titin [Cimex lectularius]	P29294/2e-09/MYLK_RABIT Myosin light chain kinase, smooth muscle OS=Oryctolagus cuniculus GN=MYLK PE=1 SV=2	sot:102589385/5e-24/DNA-directed RNA polymerase II subunit RPB1-like; K03006 DNA-directed RNA polymerase II subunit RPB1 [EC:2.7.7.6]	NA	X1WP48/0.0/X1WP48_ACYPI Uncharacterized protein OS=Acyrthosiphon pisum GN=LOC100168329 PE=4 SV=1	NA
Bta12054	gi|746836995|ref|XP_011069226.1|/0/PREDICTED: mitogen-activated protein kinase-binding protein 1 isoform X5 [Acromyrmex echinatior]	O60336/0.0/MABP1_HUMAN Mitogen-activated protein kinase-binding protein 1 OS=Homo sapiens GN=MAPKBP1 PE=1 SV=4	pxy:105395501/3e-58/sorting nexin-2-like; K17917 sorting nexin-1/2	all0284_3/5e-18/---	A0A0L7RDQ8/0.0/A0A0L7RDQ8_9HYME Mitogen-activated protein kinase-binding protein 1 OS=Habropoda laboriosa GN=WH47_10854 PE=4 SV=1	PS50294/11.761/Trp-Asp (WD) repeats circular profile.
Bta12048	gi|641649950|ref|XP_008187659.1|/3.36422e-52/PREDICTED: recQ-mediated genome instability protein 1-like [Acyrthosiphon pisum] &gt;gnl|BL_ORD_ID|577920 PREDICTED: recQ-mediated genome instability protein 1-like [Acyrthosiphon pisum]	Q9H9A7/1e-35/RMI1_HUMAN RecQ-mediated genome instability protein 1 OS=Homo sapiens GN=RMI1 PE=1 SV=3	api:100159136/4e-53/recQ-mediated genome instability protein 1; K10990 RecQ-mediated genome instability protein 1	NA	J9JK45/8e-53/J9JK45_ACYPI Uncharacterized protein OS=Acyrthosiphon pisum PE=4 SV=2	PTHR14790:SF15/3.9E-73/--
Bta12062	gi|926647900|ref|XP_013790347.1|/1.85298e-110/PREDICTED: actin-related protein 2/3 complex subunit 4 isoform X2 [Limulus polyphemus]	P59999/7e-108/ARPC4_MOUSE Actin-related protein 2/3 complex subunit 4 OS=Mus musculus GN=Arpc4 PE=1 SV=3	cqu:CpipJ_CPIJ014826/4e-111/ARP2/3 complex 20 kDa subunit; K05755 actin related protein 2/3 complex, subunit 4	NA	A0A023EHV7/5e-111/A0A023EHV7_AEDAL Actin-related protein 2/3 complex subunit 4 OS=Aedes albopictus PE=2 SV=1	PTHR22629/1.2E-139/--
Bta12066	gi|662214652|ref|XP_008481166.1|/1.02031e-73/PREDICTED: protein max-like [Diaphorina citri]	P52162/1e-47/MAX_CHICK Protein max OS=Gallus gallus GN=MAX PE=3 SV=1	api:100164512/9e-68/bhlhzip transcription factor max/bigmax-like; K04453 Max protein	NA	A0A067QMB7/5e-70/A0A067QMB7_ZOONE Protein max OS=Zootermopsis nevadensis GN=L798_15281 PE=4 SV=1	SM00353/5.1E-14/helix loop helix domain
[truncated: 4,311 more rows]
