# Supplementary material for: The invasive MED/Q Bemisia tabaci genome: a tale of gene loss and gene gain
Source: BMC Genomics. 2018 Jan 22;19:68. doi: 10.1186/s12864-018-4448-9 (PMC5778671; doi:10.1186/s12864-018-4448-9)
Supplement: Supplementary file 7 — Orthologs with existed both Ka and Ks. (XLS 576 kb) [file 12864_2018_4448_MOESM7_ESM.xls]

Sequence	Method	Ka	Ks	Ka/Ks	P-Value(Fisher)	Length	S-Sites	N-Sites	Fold-Sites(0:2:4)	Substitutions	S-Substitutions	N-Substitutions	Fold-S-Substitutions(0:2:4)	Fold-N-Substitutions(0:2:4)	Divergence-Time	Substitution-Rate-Ratio(rTC:rAG:rTA:rCG:rTG:rCA/rCA)	GC(1:2:3)	ML-Score	AICc	Akaike-Weight	Model
Bta02243_MEAM1B-BTA028041.1_MEDQ	YN	0.02878	0.103138	0.279043	0.0106071	378	94.4427	283.557	NA	17	9	8	NA	NA	0.0473584	2.10409:2.10409:1:1:1:1	0.645503(0.575397:0.626984:0.734127)	NA	NA	NA	NA
Bta13651_MEAM1B-BTA027290.1_MEDQ	YN	0.0323017	0.0743084	0.434698	0.00782939	1062	269.344	792.656	NA	44	18.9484	25.0516	NA	NA	0.0429554	0.713439:0.713439:1:1:1:1	0.544256(0.562147:0.549435:0.521186)	NA	NA	NA	NA
Bta04911_MEAM1B-BTA001564.1_MEDQ	YN	0.339478	0.35681	0.951424	0.87651	1053	285.908	767.092	NA	287	78.7445	208.256	NA	NA	0.344184	2.49096:2.49096:1:1:1:1	0.488129(0.491453:0.51567:0.457265)	NA	NA	NA	NA
Bta05643_MEAM1B-BTA025200.1_MEDQ	YN	0.14014	1.47679	0.094895	1.16E-08	300	34.7258	265.274	NA	53	19.1099	33.8901	NA	NA	0.294861	3.44386:3.44386:1:1:1:1	0.676667(0.65:0.46:0.92)	NA	NA	NA	NA
Bta05619_MEAM1B-BTA022500.1_MEDQ	YN	0.0104968	0.0480353	0.218523	0.00440636	696	216.043	479.957	NA	15	10	5	NA	NA	0.022149	5.68085:5.68085:1:1:1:1	0.408764(0.44181:0.37931:0.405172)	NA	NA	NA	NA
Bta05640_MEAM1B-BTA025197.1_MEDQ	YN	0.0911552	0.478254	0.1906	3.34E-06	369	48.2459	320.754	NA	44	16.4747	27.5253	NA	NA	0.141767	7.59795:7.59795:1:1:1:1	0.604336(0.54065:0.394309:0.878049)	NA	NA	NA	NA
Bta05609_MEAM1B-BTA022493.1_MEDQ	YN	0.0160442	0.0280594	0.571794	0.0414661	3210	876.963	2333.04	NA	61	24	37	NA	NA	0.0193267	4.23131:4.23131:1:1:1:1	0.420561(0.436449:0.401402:0.423832)	NA	NA	NA	NA
Bta07300_MEAM1B-BTA009027.2_MEDQ	YN	0.00340365	0.121371	0.0280434	9.67E-45	3378	712.444	2665.56	NA	88	78.948	9.05204	NA	NA	0.0282838	2.04009:2.04009:1:1:1:1	0.572084(0.552398:0.456483:0.707371)	NA	NA	NA	NA
Bta08010_MEAM1B-BTA013209.1_MEDQ	YN	0.00199036	0.0259961	0.0765639	3.75E-05	1863	353.686	1509.31	NA	12	9	3	NA	NA	0.00654779	1.26466:1.26466:1:1:1:1	0.39533(0.442834:0.356683:0.386473)	NA	NA	NA	NA
Bta05613_MEAM1B-BTA000888.1_MEDQ	YN	0.656329	3.37425	0.194511	2.36E-10	366	89.9268	276.073	NA	193	72.5112	120.489	NA	NA	1.32413	1.02597:1.02597:1:1:1:1	0.489071(0.52459:0.454918:0.487705)	NA	NA	NA	NA
Bta10550_MEAM1B-BTA023653.2_MEDQ	YN	0.00159997	0.0186479	0.0857988	4.69E-06	2694	816.965	1877.04	NA	18	15	3	NA	NA	0.00676982	5.45849:5.45849:1:1:1:1	0.432257(0.49833:0.339644:0.458797)	NA	NA	NA	NA
Bta10542_MEAM1B-BTA020091.1_MEDQ	YN	0.0075344	0.052954	0.142282	1.27E-09	2112	606.654	1505.35	NA	42	30.7205	11.2795	NA	NA	0.0205808	4.82781:4.82781:1:1:1:1	0.439157(0.486506:0.417614:0.413352)	NA	NA	NA	NA
Bta10544_MEAM1B-BTA029683.1_MEDQ	YN	0.0144825	0.0392993	0.368517	0.00768421	1536	420.104	1115.9	NA	32	16	16	NA	NA	0.02127	2.7157:2.7157:1:1:1:1	0.44401(0.488281:0.382812:0.460938)	NA	NA	NA	NA
Bta10537_MEAM1B-BTA028645.1_MEDQ	YN	0.00523838	0.0181172	0.289138	0.218673	495	111.798	383.202	NA	4	2	2	NA	NA	0.00814713	1.78752:1.78752:1:1:1:1	0.418182(0.527273:0.324242:0.40303)	NA	NA	NA	NA
Bta06660_MEAM1B-BTA013025.1_MEDQ	YN	0.00108517	0.0253481	0.0428107	4.88E-05	1326	403.724	922.276	NA	11	10	1	NA	NA	0.00847244	13.9709:13.9709:1:1:1:1	0.424585(0.5:0.397059:0.376697)	NA	NA	NA	NA
Bta01634_MEAM1B-BTA008455.1_MEDQ	YN	0.00521921	0.0752304	0.0693763	3.85E-12	1431	468.838	962.162	NA	38	33	5	NA	NA	0.028157	14.8195:14.8195:1:1:1:1	0.424528(0.479036:0.388889:0.40566)	NA	NA	NA	NA
Bta13574_MEAM1B-BTA014834.1_MEDQ	YN	0.00422288	0.0198008	0.213268	1.02E-17	15492	4045.69	11446.3	NA	127	78.8117	48.1883	NA	NA	0.00829101	3.668:3.668:1:1:1:1	0.415957(0.462335:0.410728:0.374806)	NA	NA	NA	NA
Bta13548_MEAM1B-BTA017885.2_MEDQ	YN	0.000857975	0.0144291	0.0594613	2.39E-06	3315	982.596	2332.4	NA	16	14	2	NA	NA	0.00488059	8.85189:8.85189:1:1:1:1	0.425339(0.508597:0.41086:0.356561)	NA	NA	NA	NA
Bta13537_MEAM1B-BTA003392.1_MEDQ	YN	0.000444934	0.0167125	0.0266228	4.21E-07	2976	727.807	2248.19	NA	13	12	1	NA	NA	0.00442332	1.84823:1.84823:1:1:1:1	0.450605(0.530746:0.396673:0.424395)	NA	NA	NA	NA
Bta09296_MEAM1B-BTA022029.1_MEDQ	YN	0.00131222	0.00990178	0.132524	0.0664274	1068	305.266	762.734	NA	4	3	1	NA	NA	0.00376737	4.56286:4.56286:1:1:1:1	0.417603(0.484551:0.365169:0.40309)	NA	NA	NA	NA
Bta03892_MEAM1B-BTA016121.1_MEDQ	YN	0.000481659	0.0196745	0.0244814	7.92E-07	2592	515.085	2076.92	NA	11	10	1	NA	NA	0.00429567	0.679779:0.679779:1:1:1:1	0.435957(0.498264:0.393519:0.416088)	NA	NA	NA	NA
Bta00576_MEAM1B-BTA014812.1_MEDQ	YN	0.00110737	0.0167715	0.0660269	1.40E-05	2532	724.591	1807.41	NA	14	12	2	NA	NA	0.00559004	4.09995:4.09995:1:1:1:1	0.447077(0.442536:0.436611:0.462085)	NA	NA	NA	NA
Bta13423_MEAM1B-BTA011911.1_MEDQ	YN	0.00100851	0.0141343	0.0713518	0.00364305	1422	429.67	992.33	NA	7	6	1	NA	NA	0.00497458	7.66337:7.66337:1:1:1:1	0.389592(0.474684:0.322785:0.371308)	NA	NA	NA	NA
Bta09715_MEAM1B-BTA009305.1_MEDQ	YN	0.00187723	0.0065036	0.288645	0.0620878	2907	773.004	2134	NA	9	5	4	NA	NA	0.00310743	5.7569:5.7569:1:1:1:1	0.411421(0.470072:0.424665:0.339525)	NA	NA	NA	NA
Bta13558_MEAM1B-BTA005605.1_MEDQ	YN	0.00110182	0.0623328	0.0176765	1.07E-11	1299	390.632	908.368	NA	24	23	1	NA	NA	0.019515	5.01964:5.01964:1:1:1:1	0.45766(0.545035:0.362587:0.465358)	NA	NA	NA	NA
Bta13563_MEAM1B-BTA014846.1_MEDQ	YN	0.0144251	0.0533962	0.270153	0.00259432	885	254.932	630.068	NA	22	13	9	NA	NA	0.0256511	4.14835:4.14835:1:1:1:1	0.438983(0.532203:0.359322:0.425424)	NA	NA	NA	NA
Bta13571_MEAM1B-BTA014838.1_MEDQ	YN	0.00205994	0.0191661	0.107479	8.17E-06	2766	671.736	2094.26	NA	17	12.692	4.30799	NA	NA	0.00621424	2.03542:2.03542:1:1:1:1	0.461678(0.536876:0.445228:0.402928)	NA	NA	NA	NA
Bta13560_MEAM1B-BTA028084.1_MEDQ	YN	0.00837192	0.0643982	0.130002	5.19E-13	2475	672.772	1802.23	NA	56	41	15	NA	NA	0.0236014	3.39353:3.39353:1:1:1:1	0.39697(0.499394:0.34303:0.348485)	NA	NA	NA	NA
Bta04373_MEAM1B-BTA025487.1_MEDQ	YN	0.00120216	0.101863	0.0118018	2.48E-11	981	148.416	832.584	NA	15	14	1	NA	NA	0.0164311	2.64362:2.64362:1:1:1:1	0.600408(0.547401:0.385321:0.868502)	NA	NA	NA	NA
Bta13629_MEAM1B-BTA019721.1_MEDQ	YN	0.139578	0.47521	0.293719	3.57E-21	2040	373.848	1666.15	NA	341	128.805	212.195	NA	NA	0.201086	1.35166:1.35166:1:1:1:1	0.571078(0.527941:0.440441:0.744853)	NA	NA	NA	NA
Bta13572_MEAM1B-BTA014836.1_MEDQ	YN	0.00692504	0.00986601	0.701909	0.498351	1425	408.637	1016.36	NA	11	4	7	NA	NA	0.0077684	4.77556:4.77556:1:1:1:1	0.421404(0.526316:0.411579:0.326316)	NA	NA	NA	NA
Bta13564_MEAM1B-BTA014845.2_MEDQ	YN	0.00545122	0.00993972	0.548428	0.383202	939	202.549	736.451	NA	6	2	4	NA	NA	0.00641942	2:2:1:1:1:1	0.395101(0.466454:0.392971:0.325879)	NA	NA	NA	NA
Bta13655_MEAM1B-BTA027410.1_MEDQ	YN	0.000246385	0.0786597	0.0031323	8.73E-69	5913	1853.56	4059.44	NA	137	136	1	NA	NA	0.0248268	7.09567:7.09567:1:1:1:1	0.452562(0.509386:0.406393:0.441908)	NA	NA	NA	NA
Bta13619_MEAM1B-BTA014199.1_MEDQ	YN	0.00106009	0.0159126	0.0666193	1.87E-08	4236	1403.78	2832.22	NA	25	22	3	NA	NA	0.00598211	27.585:27.585:1:1:1:1	0.453494(0.504958:0.450425:0.405099)	NA	NA	NA	NA
Bta13614_MEAM1B-BTA024915.1_MEDQ	YN	0.00304499	0.0560799	0.0542973	2.92E-22	4386	765.865	3620.13	NA	52	41	11	NA	NA	0.0123057	0.969971:0.969971:1:1:1:1	0.397515(0.475034:0.361491:0.356019)	NA	NA	NA	NA
Bta13653_MEAM1B-BTA027411.1_MEDQ	YN	0.00195301	0.0468507	0.0416859	7.40E-21	3630	1065.69	2564.31	NA	53	48	5	NA	NA	0.0151339	5.89237:5.89237:1:1:1:1	0.425207(0.46281:0.393802:0.419008)	NA	NA	NA	NA
Bta13257_MEAM1B-BTA017144.1_MEDQ	YN	0.000424413	0.0219492	0.0193362	5.11E-11	3378	1021.14	2356.86	NA	23	22	1	NA	NA	0.00693114	6.53791:6.53791:1:1:1:1	0.434133(0.505773:0.389876:0.40675)	NA	NA	NA	NA
Bta13589_MEAM1B-BTA024476.1_MEDQ	YN	0.00348626	0.0540655	0.0644822	9.17E-17	2829	816.08	2012.92	NA	49	42	7	NA	NA	0.0180768	4.90403:4.90403:1:1:1:1	0.426299(0.534464:0.346766:0.397667)	NA	NA	NA	NA
Bta13633_MEAM1B-BTA019715.1_MEDQ	YN	0.00560112	0.024423	0.229338	0.00123832	1935	501.163	1433.84	NA	20	12	8	NA	NA	0.010476	4.18653:4.18653:1:1:1:1	0.404393(0.455039:0.397674:0.360465)	NA	NA	NA	NA
Bta13597_MEAM1B-BTA006516.1_MEDQ	YN	0.00446229	0.0548434	0.0813643	2.15E-10	1824	474.866	1349.13	NA	31	25	6	NA	NA	0.0175787	3.62876:3.62876:1:1:1:1	0.439967(0.526316:0.427632:0.365954)	NA	NA	NA	NA
Bta13615_MEAM1B-BTA024916.1_MEDQ	YN	0.00594196	0.0421959	0.140819	5.06E-06	1602	419.204	1182.8	NA	24	17	7	NA	NA	0.0154287	5.00572:5.00572:1:1:1:1	0.527466(0.526217:0.394195:0.661985)	NA	NA	NA	NA
Bta13628_MEAM1B-BTA014204.1_MEDQ	YN	0.00724389	0.0274599	0.263799	0.00333813	1521	359.818	1161.18	NA	18	9.63084	8.36916	NA	NA	0.0120263	2.62224:2.62224:1:1:1:1	0.419461(0.502959:0.424063:0.331361)	NA	NA	NA	NA
Bta15243_MEAM1B-BTA026140.1_MEDQ	YN	0.00306892	0.0140742	0.218054	0.0137622	1809	502.842	1306.16	NA	11	7	4	NA	NA	0.00612801	4.48088:4.48088:1:1:1:1	0.391376(0.473466:0.362355:0.338308)	NA	NA	NA	NA
Bta13616_MEAM1B-BTA024917.1_MEDQ	YN	0.226317	0.822735	0.275079	9.26E-13	810	164.615	645.385	NA	204	78.0353	125.965	NA	NA	0.347526	1.57488:1.57488:1:1:1:1	0.611111(0.598148:0.477778:0.757407)	NA	NA	NA	NA
Bta03190_MEAM1B-BTA016528.1_MEDQ	YN	0.695681	1.57622	0.441361	0.00011408	474	116.79	357.21	NA	238	76.8833	161.117	NA	NA	0.912637	1.79084:1.79084:1:1:1:1	0.448312(0.468354:0.414557:0.462025)	NA	NA	NA	NA
Bta13584_MEAM1B-BTA024474.1_MEDQ	YN	0.000998321	0.0174893	0.0570817	0.00147426	1350	347.652	1002.35	NA	7	6	1	NA	NA	0.00524508	7.0985:7.0985:1:1:1:1	0.39963(0.515556:0.378889:0.304444)	NA	NA	NA	NA
Bta14998_MEAM1B-BTA009223.1_MEDQ	YN	0.00200431	0.0065093	0.307914	0.361079	654	154.294	499.706	NA	2	1	1	NA	NA	0.00306714	2:2:1:1:1:1	0.416667(0.504587:0.353211:0.392202)	NA	NA	NA	NA
Bta13591_MEAM1B-BTA024478.1_MEDQ	YN	0.00822502	0.0341214	0.241051	0.0367921	639	149.894	489.106	NA	9	5	4	NA	NA	0.0142997	1.89034:1.89034:1:1:1:1	0.43036(0.542254:0.384977:0.36385)	NA	NA	NA	NA
Bta12093_MEAM1B-BTA002233.1_MEDQ	YN	0.0565115	0.176823	0.319593	0.0113747	336	57.8635	278.137	NA	24	8.89208	15.1079	NA	NA	0.0772308	0.563027:0.563027:1:1:1:1	0.425595(0.598214:0.370536:0.308036)	NA	NA	NA	NA
Bta13580_MEAM1B-BTA024471.1_MEDQ	YN	0.00517766	0.033289	0.155537	3.18E-11	4761	1077.66	3683.34	NA	54	35	19	NA	NA	0.0115407	2.67259:2.67259:1:1:1:1	0.406217(0.479206:0.42281:0.316635)	NA	NA	NA	NA
Bta13634_MEAM1B-BTA019714.1_MEDQ	YN	0.00177872	0.0249691	0.0712367	5.85E-09	3111	858.976	2252.02	NA	25	21	4	NA	NA	0.0081818	6.08985:6.08985:1:1:1:1	0.434105(0.519286:0.441176:0.341851)	NA	NA	NA	NA
Bta13622_MEAM1B-BTA014203.1_MEDQ	YN	0.00443505	0.132088	0.0335765	1.17E-25	1944	360.656	1583.34	NA	50	43	7	NA	NA	0.0281175	3.85813:3.85813:1:1:1:1	0.596451(0.566358:0.414352:0.808642)	NA	NA	NA	NA
Bta13630_MEAM1B-BTA019717.1_MEDQ	YN	0.0139906	0.018162	0.770322	0.352651	2475	680.45	1794.55	NA	37	12.1549	24.8451	NA	NA	0.0151375	5.09696:5.09696:1:1:1:1	0.383838(0.426667:0.369091:0.355758)	NA	NA	NA	NA
Bta13593_MEAM1B-BTA016273.1_MEDQ	YN	0.0147096	0.080221	0.183363	1.80E-07	1425	316.539	1108.46	NA	40	23.869	16.131	NA	NA	0.0292618	3.39292:3.39292:1:1:1:1	0.610877(0.572632:0.504211:0.755789)	NA	NA	NA	NA
Bta13604_MEAM1B-BTA025326.1_MEDQ	YN	0.0040921	0.0341079	0.119975	7.10E-07	2052	538.096	1513.9	NA	24	17.8219	6.17806	NA	NA	0.0119631	3.41834:3.41834:1:1:1:1	0.412037(0.508041:0.383041:0.345029)	NA	NA	NA	NA
Bta13646_MEAM1B-BTA014071.1_MEDQ	YN	0.00118539	0.0191768	0.0618138	0.00131809	1215	370.51	844.49	NA	8	7	1	NA	NA	0.00667181	6.94453:6.94453:1:1:1:1	0.500823(0.535802:0.358025:0.608642)	NA	NA	NA	NA
Bta15102_MEAM1B-BTA020875.1_MEDQ	YN	0.00982634	0.380951	0.0257942	7.59E-15	582	69.7339	512.266	NA	24	18.9998	5.00019	NA	NA	0.0542937	0.951432:0.951432:1:1:1:1	0.55756(0.451031:0.386598:0.835052)	NA	NA	NA	NA
Bta15672_MEAM1B-BTA002785.1_MEDQ	YN	0.00604579	0.0191356	0.315944	0.243966	438	105.856	332.144	NA	4	2	2	NA	NA	0.00920935	2:2:1:1:1:1	0.477169(0.479452:0.513699:0.438356)	NA	NA	NA	NA
Bta03714_MEAM1B-BTA017369.1_MEDQ	YN	0.02578	0.0390875	0.659547	0.399771	633	155.23	477.77	NA	18	5.90863	12.0914	NA	NA	0.0290434	2.29369:2.29369:1:1:1:1	0.435229(0.488152:0.383886:0.433649)	NA	NA	NA	NA
Bta13596_MEAM1B-BTA006515.1_MEDQ	YN	0.0233934	0.0605562	0.386309	0.0154157	834	196.712	637.288	NA	26	11.3306	14.6694	NA	NA	0.0321588	2.28069:2.28069:1:1:1:1	0.391487(0.507194:0.307554:0.359712)	NA	NA	NA	NA
Bta02618_MEAM1B-BTA000992.1_MEDQ	YN	0.121306	0.183941	0.659481	0.0646241	840	200.122	639.878	NA	104	32.4138	71.5862	NA	NA	0.136228	1.99928:1.99928:1:1:1:1	0.444643(0.496429:0.435714:0.401786)	NA	NA	NA	NA
Bta15168_MEAM1B-BTA016302.1_MEDQ	YN	0.692888	4.35939	0.158941	1.35E-41	1512	334.463	1177.54	NA	814	284.056	529.944	NA	NA	1.50394	1.16749:1.16749:1:1:1:1	0.417328(0.505952:0.328373:0.417659)	NA	NA	NA	NA
Bta00673_MEAM1B-BTA021878.1_MEDQ	YN	0.00770582	0.00839815	0.917562	0.626961	1149	289.584	859.416	NA	9	2.41448	6.58552	NA	NA	0.00788031	2:2:1:1:1:1	0.443864(0.52611:0.408616:0.396867)	NA	NA	NA	NA
Bta08964_MEAM1B-BTA028854.1_MEDQ	YN	0.0753137	0.382718	0.196787	0.000312873	204	46.0418	157.958	NA	24	12.6975	11.3025	NA	NA	0.144693	1.60101:1.60101:1:1:1:1	0.504902(0.536765:0.419118:0.558824)	NA	NA	NA	NA
Bta08450_MEAM1B-BTA029614.1_MEDQ	YN	0.00156524	0.0325526	0.0480833	4.81E-10	2550	631.314	1918.69	NA	23	20	3	NA	NA	0.00923691	1.5443:1.5443:1:1:1:1	0.445294(0.559412:0.361765:0.414706)	NA	NA	NA	NA
Bta12620_MEAM1B-BTA028915.1_MEDQ	YN	0.00133523	0.0154956	0.086168	0.0163505	1011	261.396	749.604	NA	5	4	1	NA	NA	0.00499642	1.93091:1.93091:1:1:1:1	0.462413(0.522255:0.425816:0.439169)	NA	NA	NA	NA
Bta13551_MEAM1B-BTA017887.1_MEDQ	YN	0.00760544	0.0470408	0.161677	1.61E-05	1308	346.352	961.648	NA	23	15.7264	7.27365	NA	NA	0.0180477	3.21931:3.21931:1:1:1:1	0.38341(0.519495:0.267202:0.363532)	NA	NA	NA	NA
Bta02131_MEAM1B-BTA018691.1_MEDQ	YN	0.500569	4.03935	0.123923	5.27E-52	1044	218.285	825.715	NA	499	198.558	300.442	NA	NA	1.24048	1.11632:1.11632:1:1:1:1	0.393199(0.465517:0.37069:0.343391)	NA	NA	NA	NA
Bta08473_MEAM1B-BTA011325.1_MEDQ	YN	0.00580195	0.0789452	0.0734934	5.17E-33	4344	1056.32	3287.68	NA	97	78	19	NA	NA	0.023588	3.69251:3.69251:1:1:1:1	0.581377(0.531768:0.522099:0.690262)	NA	NA	NA	NA
Bta08477_MEAM1B-BTA006022.1_MEDQ	YN	0.0026562	0.088212	0.0301115	4.26E-16	1497	365.301	1131.7	NA	33	30	3	NA	NA	0.0235337	3.93707:3.93707:1:1:1:1	0.54843(0.544088:0.41483:0.686373)	NA	NA	NA	NA
Bta08481_MEAM1B-BTA006027.1_MEDQ	YN	0.00153222	0.042159	0.0363439	2.70E-05	873	219.687	653.313	NA	10	9	1	NA	NA	0.0117558	0.867247:0.867247:1:1:1:1	0.611684(0.659794:0.525773:0.649485)	NA	NA	NA	NA
Bta08469_MEAM1B-BTA004296.1_MEDQ	YN	0.000997716	0.0142214	0.0701558	0.00910916	1287	283.941	1003.06	NA	5	4	1	NA	NA	0.00391516	2:2:1:1:1:1	0.391997(0.454545:0.392774:0.328671)	NA	NA	NA	NA
Bta08492_MEAM1B-BTA015768.1_MEDQ	YN	0.00266108	0.0657683	0.0404615	2.07E-08	1011	258.038	752.962	NA	18	16	2	NA	NA	0.018768	2.88758:2.88758:1:1:1:1	0.426805(0.494065:0.400593:0.385757)	NA	NA	NA	NA
Bta08490_MEAM1B-BTA027728.2_MEDQ	YN	0.00177358	0.0855265	0.0207372	2.01E-32	3006	747.913	2258.09	NA	64	60	4	NA	NA	0.0226119	2.0894:2.0894:1:1:1:1	0.550732(0.595309:0.440619:0.616267)	NA	NA	NA	NA
Bta08485_MEAM1B-BTA022061.2_MEDQ	YN	0.00935823	0.0998584	0.093715	6.35E-20	2148	629.294	1518.71	NA	72	57.8958	14.1042	NA	NA	0.0358718	9.75566:9.75566:1:1:1:1	0.556099(0.547486:0.453911:0.666899)	NA	NA	NA	NA
Bta03872_MEAM1B-BTA027329.2_MEDQ	YN	0.00154648	0.022089	0.0700111	2.25E-11	4530	1293.2	3236.8	NA	33	28	5	NA	NA	0.00741086	3.96503:3.96503:1:1:1:1	0.459713(0.518543:0.396026:0.46457)	NA	NA	NA	NA
Bta08491_MEAM1B-BTA015767.1_MEDQ	YN	0.000784777	0.036359	0.0215841	1.78E-09	1785	509.992	1275.01	NA	19	18	1	NA	NA	0.0109487	5.7305:5.7305:1:1:1:1	0.411204(0.509244:0.342857:0.381513)	NA	NA	NA	NA
Bta08470_MEAM1B-BTA020362.1_MEDQ	YN	0.0155381	0.0254079	0.611547	0.421049	933	281.676	651.324	NA	17	7	10	NA	NA	0.0185178	5.96798:5.96798:1:1:1:1	0.510718(0.517685:0.498392:0.516077)	NA	NA	NA	NA
Bta09429_MEAM1B-BTA007899.1_MEDQ	YN	0.00246365	0.0504066	0.0488755	1.57E-13	2250	623.191	1626.81	NA	34	30	4	NA	NA	0.0157426	5.50303:5.50303:1:1:1:1	0.420889(0.510667:0.376667:0.375333)	NA	NA	NA	NA
Bta15109_MEAM1B-BTA005354.1_MEDQ	YN	0.00324008	0.0405046	0.0799929	1.39E-08	2031	484.367	1546.63	NA	24	19	5	NA	NA	0.0121272	1.41119:1.41119:1:1:1:1	0.445839(0.55096:0.362629:0.423929)	NA	NA	NA	NA
Bta08486_MEAM1B-BTA027727.1_MEDQ	YN	0.00224504	0.055516	0.0404396	1.39E-05	1023	130.814	892.186	NA	9	7	2	NA	NA	0.00905696	2:2:1:1:1:1	0.471652(0.366569:0.395894:0.652493)	NA	NA	NA	NA
Bta08495_MEAM1B-BTA010220.1_MEDQ	YN	0.0114737	0.0169144	0.678336	0.475699	471	119.581	351.419	NA	6	2	4	NA	NA	0.012855	2:2:1:1:1:1	0.557325(0.671975:0.347134:0.652866)	NA	NA	NA	NA
Bta08518_MEAM1B-BTA010203.1_MEDQ	YN	0.00587733	0.014295	0.411145	0.000467077	8244	2263.86	5980.14	NA	67	32	35	NA	NA	0.00818889	4.06527:4.06527:1:1:1:1	0.43286(0.451237:0.493086:0.354258)	NA	NA	NA	NA
Bta08503_MEAM1B-BTA010213.1_MEDQ	YN	0.00188874	0.0208723	0.0904903	3.48E-10	4551	1255.3	3295.7	NA	32	25.7834	6.2166	NA	NA	0.00712498	3.42461:3.42461:1:1:1:1	0.414085(0.478906:0.352011:0.411338)	NA	NA	NA	NA
Bta08570_MEAM1B-BTA002981.1_MEDQ	YN	0.00182603	0.0133319	0.136967	0.000203076	3105	911.249	2193.75	NA	16	12	4	NA	NA	0.00520275	5.73836:5.73836:1:1:1:1	0.429308(0.485024:0.387923:0.414976)	NA	NA	NA	NA
Bta08558_MEAM1B-BTA012043.1_MEDQ	YN	0.00164988	0.0316674	0.0521003	0.00102086	801	194.138	606.862	NA	7	6	1	NA	NA	0.00892522	2.62415:2.62415:1:1:1:1	0.429463(0.456929:0.468165:0.363296)	NA	NA	NA	NA
Bta00288_MEAM1B-BTA023204.1_MEDQ	YN	0.00363126	0.0235726	0.154045	0.00130033	1494	389.241	1104.76	NA	13	9	4	NA	NA	0.00882671	3.87838:3.87838:1:1:1:1	0.384538(0.463855:0.336345:0.353414)	NA	NA	NA	NA
Bta08525_MEAM1B-BTA001319.1_MEDQ	YN	0.0217792	0.0788443	0.276231	0.000105428	936	245.925	690.075	NA	33	18.1933	14.8067	NA	NA	0.0367725	5.00198:5.00198:1:1:1:1	0.395833(0.487179:0.379808:0.320513)	NA	NA	NA	NA
Bta08569_MEAM1B-BTA002982.1_MEDQ	YN	0.00417696	0.0193148	0.216257	0.0494901	930	209.773	720.227	NA	7	4	3	NA	NA	0.00759149	2:2:1:1:1:1	0.414516(0.498387:0.403226:0.341935)	NA	NA	NA	NA
Bta08506_MEAM1B-BTA010211.1_MEDQ	YN	0.00223043	0.029557	0.0754619	0.000436447	1140	241.977	898.023	NA	9	7	2	NA	NA	0.00803078	1.23526:1.23526:1:1:1:1	0.406579(0.455263:0.378947:0.385526)	NA	NA	NA	NA
Bta13346_MEAM1B-BTA011441.1_MEDQ	YN	0.00222515	0.0218988	0.101611	9.78E-05	1863	512.519	1350.48	NA	14	11	3	NA	NA	0.00763747	3.94123:3.94123:1:1:1:1	0.429952(0.499195:0.41868:0.371981)	NA	NA	NA	NA
Bta08516_MEAM1B-BTA010205.1_MEDQ	YN	0.00298955	0.0184062	0.162421	0.0355883	891	220.561	670.439	NA	6	4	2	NA	NA	0.00680584	1.83866:1.83866:1:1:1:1	0.410213(0.464646:0.377104:0.388889)	NA	NA	NA	NA
Bta08555_MEAM1B-BTA001348.1_MEDQ	YN	0.0196363	0.0328012	0.598645	0.344516	570	156.697	413.303	NA	13	5	8	NA	NA	0.0232554	4.86251:4.86251:1:1:1:1	0.427193(0.5:0.415789:0.365789)	NA	NA	NA	NA
Bta08508_MEAM1B-BTA010209.1_MEDQ	YN	0.0014253	0.00972638	0.14654	0.00399898	2832	725.185	2106.82	NA	10	7	3	NA	NA	0.00355094	3.10966:3.10966:1:1:1:1	0.422846(0.481462:0.393538:0.393538)	NA	NA	NA	NA
Bta08522_MEAM1B-BTA010199.1_MEDQ	YN	0.00514984	0.0289044	0.178168	0.00506925	1038	244.46	793.54	NA	11	6.92785	4.07215	NA	NA	0.0107443	1.72262:1.72262:1:1:1:1	0.423892(0.479769:0.450867:0.34104)	NA	NA	NA	NA
Bta11506_MEAM1B-BTA027242.1_MEDQ	YN	0.0109017	0.0282818	0.385469	0.029557	1416	399.22	1016.78	NA	22	11	11	NA	NA	0.0158018	5.28564:5.28564:1:1:1:1	0.411017(0.485169:0.382415:0.365466)	NA	NA	NA	NA
Bta08563_MEAM1B-BTA015402.1_MEDQ	YN	0.00424434	0.0306391	0.138527	1.12E-05	1953	535.209	1417.79	NA	22	16	6	NA	NA	0.0114777	3.09044:3.09044:1:1:1:1	0.475166(0.553763:0.469278:0.402458)	NA	NA	NA	NA
Bta08552_MEAM1B-BTA001345.1_MEDQ	YN	0.00073224	0.0403065	0.0181668	2.25E-11	1932	565.66	1366.34	NA	23	22	1	NA	NA	0.012319	8.1959:8.1959:1:1:1:1	0.445652(0.552019:0.410714:0.374224)	NA	NA	NA	NA
Bta08546_MEAM1B-BTA001338.1_MEDQ	YN	0.156352	0.57775	0.270622	2.83E-16	1617	201.713	1415.29	NA	278	79.7799	198.22	NA	NA	0.208919	0.173489:0.173489:1:1:1:1	0.41713(0.512059:0.381262:0.358071)	NA	NA	NA	NA
Bta08559_MEAM1B-BTA012044.1_MEDQ	YN	0.00473423	0.051359	0.0921792	1.61E-07	1296	448.042	847.958	NA	26	22	4	NA	NA	0.0208529	11.1499:11.1499:1:1:1:1	0.458333(0.560185:0.337963:0.476852)	NA	NA	NA	NA
Bta08554_MEAM1B-BTA001347.2_MEDQ	YN	0.0180791	0.092552	0.19534	0.000365304	645	140.911	504.089	NA	21	12	9	NA	NA	0.0343489	1.45524:1.45524:1:1:1:1	0.403101(0.453488:0.37907:0.376744)	NA	NA	NA	NA
Bta08524_MEAM1B-BTA010197.1_MEDQ	YN	0.00171899	0.0460108	0.0373605	1.24E-05	831	248.504	582.496	NA	12	11	1	NA	NA	0.0149641	4.16569:4.16569:1:1:1:1	0.516245(0.568592:0.393502:0.586643)	NA	NA	NA	NA
Bta08571_MEAM1B-BTA002980.1_MEDQ	YN	0.0015332	0.0222299	0.0689699	0.00155594	1020	367.101	652.899	NA	9	8	1	NA	NA	0.00898202	6.7528:6.7528:1:1:1:1	0.416667(0.460294:0.345588:0.444118)	NA	NA	NA	NA
Bta08515_MEAM1B-BTA010206.1_MEDQ	YN	0.0805192	0.215009	0.374492	0.000127206	681	146.007	534.993	NA	68	27.2	40.8	NA	NA	0.109354	1.16397:1.16397:1:1:1:1	0.4442(0.57489:0.348018:0.409692)	NA	NA	NA	NA
Bta08564_MEAM1B-BTA013724.2_MEDQ	YN	0.327812	3.6428	0.089989	8.51E-45	627	128.646	498.354	NA	251	118.804	132.196	NA	NA	1.00797	0.976653:0.976653:1:1:1:1	0.527113(0.454545:0.466507:0.660287)	NA	NA	NA	NA
Bta08520_MEAM1B-BTA010200.1_MEDQ	YN	0.00408685	0.055793	0.0732503	4.78E-05	708	184.725	523.275	NA	12	9.86742	2.13258	NA	NA	0.0175776	2.87983:2.87983:1:1:1:1	0.406073(0.447034:0.362288:0.408898)	NA	NA	NA	NA
Bta08561_MEAM1B-BTA015403.1_MEDQ	YN	0.136904	0.315521	0.433899	0.0110143	339	65.293	273.707	NA	51	16.7921	34.2079	NA	NA	0.171306	1.2761:1.2761:1:1:1:1	0.536873(0.584071:0.336283:0.690265)	NA	NA	NA	NA
Bta08574_MEAM1B-BTA002976.1_MEDQ	YN	0.0002376	0.0245784	0.00966701	3.40E-23	6249	2039.48	4209.52	NA	50	49	1	NA	NA	0.0081817	12.5886:12.5886:1:1:1:1	0.457913(0.542727:0.410466:0.420547)	NA	NA	NA	NA
Bta08624_MEAM1B-BTA026465.1_MEDQ	YN	0.00540012	0.063849	0.0845763	5.65E-23	4428	836.898	3591.1	NA	70	50.6776	19.3224	NA	NA	0.016447	1.68682:1.68682:1:1:1:1	0.603546(0.551829:0.484417:0.77439)	NA	NA	NA	NA
Bta08592_MEAM1B-BTA010709.1_MEDQ	YN	0.00188586	0.0626778	0.0300882	1.85E-27	3579	924.32	2654.68	NA	60	55	5	NA	NA	0.0175861	2.5547:2.5547:1:1:1:1	0.51397(0.518022:0.432523:0.591366)	NA	NA	NA	NA
Bta08597_MEAM1B-BTA010716.1_MEDQ	YN	0.0142301	0.0191852	0.741724	0.327845	2979	848.308	2130.69	NA	46	16	30	NA	NA	0.0156411	4.49091:4.49091:1:1:1:1	0.412555(0.507049:0.340383:0.390232)	NA	NA	NA	NA
Bta10187_MEAM1B-BTA022592.1_MEDQ	YN	0.287547	0.372394	0.77216	0.396419	420	83.8521	336.148	NA	104	23.9568	80.0432	NA	NA	0.304487	1.24365:1.24365:1:1:1:1	0.421429(0.503571:0.357143:0.403571)	NA	NA	NA	NA
Bta08603_MEAM1B-BTA004779.1_MEDQ	YN	0.00129133	0.025845	0.0499646	6.27E-07	2091	511.044	1579.96	NA	15	12.9616	2.03844	NA	NA	0.00729229	2.10866:2.10866:1:1:1:1	0.52176(0.549498:0.362984:0.652798)	NA	NA	NA	NA
Bta14846_MEAM1B-BTA000161.2_MEDQ	YN	0.00108853	0.0583793	0.0186458	2.43E-30	3855	1096.97	2758.03	NA	64	61	3	NA	NA	0.0173911	2.55553:2.55553:1:1:1:1	0.499222(0.588716:0.443969:0.464981)	NA	NA	NA	NA
Bta08434_MEAM1B-BTA013301.1_MEDQ	YN	0.00405106	0.0673336	0.060164	1.56E-21	2871	845.151	2025.85	NA	62	53.8173	8.18268	NA	NA	0.0226799	3.74884:3.74884:1:1:1:1	0.419889(0.479101:0.341693:0.438871)	NA	NA	NA	NA
Bta08620_MEAM1B-BTA021160.3_MEDQ	YN	0.00253475	0.0298378	0.0849509	7.21E-09	2730	753.247	1976.75	NA	27	22	5	NA	NA	0.0100681	5.41054:5.41054:1:1:1:1	0.557326(0.532967:0.482418:0.656593)	NA	NA	NA	NA
Bta08594_MEAM1B-BTA010712.1_MEDQ	YN	0.00299735	0.0667676	0.0448923	5.95E-12	1431	427.846	1003.15	NA	30	27	3	NA	NA	0.0220636	5.78561:5.78561:1:1:1:1	0.484277(0.578616:0.467505:0.406709)	NA	NA	NA	NA
Bta08617_MEAM1B-BTA021159.1_MEDQ	YN	0.00260011	0.0499004	0.052106	3.68E-06	999	228.468	770.532	NA	13	11	2	NA	NA	0.0134175	3.48346:3.48346:1:1:1:1	0.620621(0.621622:0.459459:0.780781)	NA	NA	NA	NA
Bta08582_MEAM1B-BTA008636.1_MEDQ	YN	0.0128276	0.0530457	0.241821	0.00163364	1002	215.655	786.345	NA	21	11	10	NA	NA	0.0214835	1.96804:1.96804:1:1:1:1	0.390719(0.477545:0.351796:0.342814)	NA	NA	NA	NA
Bta08622_MEAM1B-BTA004276.1_MEDQ	YN	0.0356392	0.0671436	0.530791	0.133832	648	188.1	459.9	NA	28	12	16	NA	NA	0.0447842	1.94208:1.94208:1:1:1:1	0.460648(0.428241:0.5:0.453704)	NA	NA	NA	NA
Bta08613_MEAM1B-BTA021155.3_MEDQ	YN	0.00109681	0.0205338	0.0534148	8.97E-07	2520	695.148	1824.85	NA	16	14	2	NA	NA	0.00645855	3.93285:3.93285:1:1:1:1	0.425(0.507143:0.379167:0.38869)	NA	NA	NA	NA
Bta08593_MEAM1B-BTA010710.1_MEDQ	YN	0.0028649	0.13226	0.0216611	1.27E-16	1242	192.588	1049.41	NA	26	23	3	NA	NA	0.0229293	4.27245:4.27245:1:1:1:1	0.621578(0.562802:0.456522:0.845411)	NA	NA	NA	NA
Bta08578_MEAM1B-BTA021636.1_MEDQ	YN	0.0105566	0.021627	0.488121	0.215898	855	281.45	573.55	NA	12	6	6	NA	NA	0.0142008	8.61867:8.61867:1:1:1:1	0.402339(0.515789:0.277193:0.414035)	NA	NA	NA	NA
Bta09561_MEAM1B-BTA022425.1_MEDQ	YN	0.132587	0.321164	0.412833	0.000434248	588	130.85	457.15	NA	88	32.5301	55.4699	NA	NA	0.174552	1.71144:1.71144:1:1:1:1	0.651361(0.69898:0.561224:0.693878)	NA	NA	NA	NA
Bta05101_MEAM1B-BTA010043.1_MEDQ	YN	0.0698473	0.0952659	0.733183	0.314162	630	180.618	449.382	NA	46	16.0795	29.9205	NA	NA	0.0771347	1.88325:1.88325:1:1:1:1	0.596825(0.664286:0.52619:0.6)	NA	NA	NA	NA
Bta07378_MEAM1B-BTA021021.1_MEDQ	YN	0.00346555	0.0716872	0.0483427	5.09E-08	1059	191.082	867.918	NA	16	13	3	NA	NA	0.0157752	3.44197:3.44197:1:1:1:1	0.606704(0.645892:0.395184:0.779037)	NA	NA	NA	NA
Bta08590_MEAM1B-BTA010707.1_MEDQ	YN	0.0066368	0.0402554	0.164867	0.100949	354	51.1295	302.871	NA	4	2	2	NA	NA	0.0114924	4.65205:4.65205:1:1:1:1	0.603107(0.542373:0.381356:0.885593)	NA	NA	NA	NA
Bta08591_MEAM1B-BTA010708.2_MEDQ	YN	0.040057	0.0434238	0.922466	0.782375	402	122.636	279.364	NA	16	5.14201	10.858	NA	NA	0.0410841	4.87435:4.87435:1:1:1:1	0.537313(0.533582:0.477612:0.600746)	NA	NA	NA	NA
Bta08610_MEAM1B-BTA010591.1_MEDQ	YN	0.384335	3.04394	0.126262	2.89E-19	264	57.8921	206.108	NA	115	53.3447	61.6553	NA	NA	0.967554	1.2372:1.2372:1:1:1:1	0.452652(0.511364:0.369318:0.477273)	NA	NA	NA	NA
Bta01195_MEAM1B-BTA003774.1_MEDQ	YN	0.00113884	0.00957906	0.118889	0.00873909	2283	525.436	1757.56	NA	7	5	2	NA	NA	0.00308137	1.94439:1.94439:1:1:1:1	0.42926(0.461892:0.404731:0.421156)	NA	NA	NA	NA
Bta01213_MEAM1B-BTA015009.1_MEDQ	YN	0.00864405	0.0491978	0.1757	9.66E-09	2427	680.377	1746.62	NA	47	32	15	NA	NA	0.0200127	5.34987:5.34987:1:1:1:1	0.41677(0.489493:0.39246:0.368356)	NA	NA	NA	NA
Bta01189_MEAM1B-BTA003431.1_MEDQ	YN	0.0199109	0.143072	0.139167	4.14E-21	2211	483.232	1727.77	NA	96	62.0562	33.9438	NA	NA	0.0468289	1.64173:1.64173:1:1:1:1	0.597015(0.58209:0.495251:0.713704)	NA	NA	NA	NA
Bta01215_MEAM1B-BTA015007.1_MEDQ	YN	0.00119731	0.0152671	0.0784243	0.00776695	1167	331.126	835.874	NA	6	5	1	NA	NA	0.00518948	3.08423:3.08423:1:1:1:1	0.479434(0.59126:0.428021:0.419023)	NA	NA	NA	NA
Bta05730_MEAM1B-BTA017844.1_MEDQ	YN	0.191934	3.06564	0.0626082	3.47E-26	267	59.592	207.408	NA	89	53.9291	35.0709	NA	NA	0.83332	1.40725:1.40725:1:1:1:1	0.417603(0.47191:0.308989:0.47191)	NA	NA	NA	NA
Bta01210_MEAM1B-BTA015010.2_MEDQ	YN	0.123396	0.294549	0.41893	0.00148176	447	86.63	360.37	NA	62	21.0561	40.9439	NA	NA	0.156566	1.07013:1.07013:1:1:1:1	0.536913(0.496644:0.45302:0.661074)	NA	NA	NA	NA
Bta01177_MEAM1B-BTA013454.1_MEDQ	YN	0.00318006	0.0787229	0.0403957	3.13E-50	5835	1421.27	4413.73	NA	119	104.994	14.0055	NA	NA	0.0215806	1.67271:1.67271:1:1:1:1	0.499829(0.539589:0.41491:0.544987)	NA	NA	NA	NA
Bta01205_MEAM1B-BTA014526.2_MEDQ	YN	0.00654759	0.012391	0.528414	0.0540145	4869	1445.05	3423.95	NA	40	17.6968	22.3032	NA	NA	0.00828184	6.7681:6.7681:1:1:1:1	0.417231(0.46488:0.371842:0.414972)	NA	NA	NA	NA
Bta01224_MEAM1B-BTA012195.1_MEDQ	YN	0.0181101	0.0806196	0.224636	8.88E-11	2382	648.313	1733.69	NA	80	49	31	NA	NA	0.0351234	2.80043:2.80043:1:1:1:1	0.463476(0.506297:0.455919:0.428212)	NA	NA	NA	NA
Bta09950_MEAM1B-BTA024958.2_MEDQ	YN	0.013048	0.054493	0.239444	8.09E-05	1293	339.09	953.91	NA	30	17.6671	12.3329	NA	NA	0.023917	2.38882:2.38882:1:1:1:1	0.447796(0.50232:0.360789:0.480278)	NA	NA	NA	NA
Bta11283_MEAM1B-BTA008798.1_MEDQ	YN	0.0917117	0.359726	0.254949	6.96E-08	615	131.887	483.113	NA	78	36.3104	41.6896	NA	NA	0.149188	1.45059:1.45059:1:1:1:1	0.533333(0.541463:0.378049:0.680488)	NA	NA	NA	NA
Bta05731_MEAM1B-BTA002249.1_MEDQ	YN	0.139799	4.14949	0.0336907	1.82E-100	945	252.813	692.187	NA	305	216.842	88.1576	NA	NA	1.2125	2.25864:2.25864:1:1:1:1	0.492063(0.553968:0.407937:0.514286)	NA	NA	NA	NA
Bta09034_MEAM1B-BTA024943.1_MEDQ	YN	0.00250908	0.0418284	0.059985	4.42E-07	1521	323.309	1197.69	NA	16	13	3	NA	NA	0.0108669	2:2:1:1:1:1	0.408284(0.486193:0.374753:0.363905)	NA	NA	NA	NA
Bta08100_MEAM1B-BTA007127.1_MEDQ	YN	0.00200042	0.0140057	0.142829	0.116369	645	144.354	500.646	NA	3	2	1	NA	NA	0.00468727	2:2:1:1:1:1	0.568217(0.523256:0.502326:0.67907)	NA	NA	NA	NA
Bta09187_MEAM1B-BTA019103.1_MEDQ	YN	0.0114203	0.054363	0.210075	0.0959534	234	57.4869	176.513	NA	5	3	2	NA	NA	0.0219701	1.99146:1.99146:1:1:1:1	0.450855(0.49359:0.403846:0.455128)	NA	NA	NA	NA
Bta04823_MEAM1B-BTA015443.1_MEDQ	YN	0.00474846	0.056751	0.0836718	2.56E-13	2202	721.695	1480.31	NA	46	39	7	NA	NA	0.021792	9.41699:9.41699:1:1:1:1	0.42416(0.508174:0.335831:0.428474)	NA	NA	NA	NA
Bta04839_MEAM1B-BTA024409.1_MEDQ	YN	0.0109293	0.0868747	0.125805	2.34E-14	2097	529.667	1567.33	NA	60	43	17	NA	NA	0.0301118	2.23916:2.23916:1:1:1:1	0.523128(0.53505:0.417024:0.61731)	NA	NA	NA	NA
Bta04843_MEAM1B-BTA009120.1_MEDQ	YN	0.0106863	0.100857	0.105955	4.01E-09	1086	237.711	848.289	NA	31	22	9	NA	NA	0.0304235	1.80839:1.80839:1:1:1:1	0.392265(0.459945:0.36326:0.353591)	NA	NA	NA	NA
Bta07562_MEAM1B-BTA024243.1_MEDQ	YN	0.0289423	0.0839132	0.344908	0.000666484	1197	279.084	917.916	NA	48	21.9448	26.0552	NA	NA	0.041759	1.48249:1.48249:1:1:1:1	0.576859(0.537594:0.516291:0.676692)	NA	NA	NA	NA
Bta04848_MEAM1B-BTA009115.1_MEDQ	YN	0.00197539	0.0112027	0.176332	0.151948	687	180.103	506.897	NA	3	2	1	NA	NA	0.00439441	2:2:1:1:1:1	0.417758(0.572052:0.259825:0.421397)	NA	NA	NA	NA
Bta04827_MEAM1B-BTA024398.1_MEDQ	YN	0.00282408	0.0481386	0.0586657	0.00291755	462	107.236	354.764	NA	6	5	1	NA	NA	0.0133421	2:2:1:1:1:1	0.41342(0.464286:0.350649:0.425325)	NA	NA	NA	NA
Bta04875_MEAM1B-BTA009087.1_MEDQ	YN	0.013625	0.0737642	0.18471	5.68E-07	1314	342.999	971.001	NA	37	23.8959	13.1041	NA	NA	0.0293234	2.67671:2.67671:1:1:1:1	0.403349(0.455479:0.328767:0.425799)	NA	NA	NA	NA
Bta09912_MEAM1B-BTA020977.1_MEDQ	YN	0.00346214	0.0982917	0.0352231	8.51E-19	2058	320.794	1737.21	NA	35	29	6	NA	NA	0.0182439	2.269:2.269:1:1:1:1	0.566812(0.510933:0.374636:0.814869)	NA	NA	NA	NA
Bta04871_MEAM1B-BTA009091.1_MEDQ	YN	0.0229115	0.108712	0.210754	9.73E-07	942	270.08	671.92	NA	42	26.8809	15.1191	NA	NA	0.0475112	5.38568:5.38568:1:1:1:1	0.493631(0.496815:0.351911:0.632166)	NA	NA	NA	NA
Bta04222_MEAM1B-BTA023893.1_MEDQ	YN	0.00105987	0.024853	0.0426457	0.00012274	1272	327.825	944.175	NA	9	8	1	NA	NA	0.00719194	2.30812:2.30812:1:1:1:1	0.404874(0.534198:0.313679:0.366745)	NA	NA	NA	NA
Bta04855_MEAM1B-BTA009107.1_MEDQ	YN	0.0138492	0.0518977	0.266855	0.00297741	846	261.934	584.066	NA	21	13	8	NA	NA	0.0256295	9.12907:9.12907:1:1:1:1	0.49409(0.494681:0.445035:0.542553)	NA	NA	NA	NA
Bta04937_MEAM1B-BTA021344.1_MEDQ	YN	0.0114984	0.0453857	0.253349	0.00968885	654	202.543	451.457	NA	14	8.85562	5.14438	NA	NA	0.0219933	8.3955:8.3955:1:1:1:1	0.496942(0.495413:0.479358:0.516055)	NA	NA	NA	NA
Bta04864_MEAM1B-BTA009098.1_MEDQ	YN	0.000581607	0.0648896	0.00896302	6.91E-19	2202	452.805	1749.19	NA	29	27.9832	1.01676	NA	NA	0.0138055	3.15749:3.15749:1:1:1:1	0.595368(0.584469:0.444142:0.757493)	NA	NA	NA	NA
Bta04931_MEAM1B-BTA021335.1_MEDQ	YN	0.0495661	0.132339	0.374539	6.96E-08	1917	529.576	1387.42	NA	130	63.5451	66.4549	NA	NA	0.0724323	2.68716:2.68716:1:1:1:1	0.520605(0.558685:0.442097:0.561033)	NA	NA	NA	NA
Bta04903_MEAM1B-BTA021558.1_MEDQ	YN	0.00331507	0.0805257	0.0411678	1.37E-12	1263	342.183	920.817	NA	29	25.9542	3.04583	NA	NA	0.0242336	1.93317:1.93317:1:1:1:1	0.498416(0.508314:0.425178:0.561758)	NA	NA	NA	NA
Bta00092_MEAM1B-BTA014210.1_MEDQ	YN	0.00201965	0.014456	0.13971	0.00770197	1482	490.393	991.607	NA	9	7	2	NA	NA	0.00613483	9.11027:9.11027:1:1:1:1	0.411269(0.467611:0.337045:0.42915)	NA	NA	NA	NA
Bta04860_MEAM1B-BTA009102.1_MEDQ	YN	0.0046459	0.0559247	0.0830742	8.55E-08	1239	375.356	863.644	NA	24	20	4	NA	NA	0.0201808	10.3178:10.3178:1:1:1:1	0.424536(0.490315:0.382567:0.400726)	NA	NA	NA	NA
Bta14310_MEAM1B-BTA014998.1_MEDQ	YN	0.010006	0.0369178	0.271033	0.00213835	1440	333.112	1106.89	NA	23	12	11	NA	NA	0.0162314	1.97875:1.97875:1:1:1:1	0.394444(0.461458:0.382292:0.339583)	NA	NA	NA	NA
Bta04868_MEAM1B-BTA009095.1_MEDQ	YN	0.00110364	0.0220806	0.0499822	0.00048922	1230	323.239	906.761	NA	8	7	1	NA	NA	0.00661629	4.56647:4.56647:1:1:1:1	0.395935(0.480488:0.352439:0.354878)	NA	NA	NA	NA
Bta04862_MEAM1B-BTA009100.1_MEDQ	YN	0.0047726	0.0896502	0.0532358	9.94E-10	894	263.155	630.845	NA	25	22	3	NA	NA	0.0297569	3.83848:3.83848:1:1:1:1	0.506152(0.503356:0.464765:0.550336)	NA	NA	NA	NA
Bta04876_MEAM1B-BTA009088.1_MEDQ	YN	0.00984406	0.0655525	0.150171	3.35E-05	942	226.133	715.867	NA	21	14	7	NA	NA	0.0232172	1.90985:1.90985:1:1:1:1	0.430998(0.482484:0.359873:0.450637)	NA	NA	NA	NA
Bta04856_MEAM1B-BTA009105.2_MEDQ	YN	0.0584812	0.141159	0.414294	0.0862541	225	46.6184	178.382	NA	16	5.97308	10.0269	NA	NA	0.0756115	0.919363:0.919363:1:1:1:1	0.397778(0.453333:0.313333:0.426667)	NA	NA	NA	NA
Bta00403_MEAM1B-BTA024059.1_MEDQ	YN	0.000681599	0.0194338	0.0350728	1.21E-14	5919	1515.25	4403.75	NA	32	29	3	NA	NA	0.00548213	2.83635:2.83635:1:1:1:1	0.434195(0.480993:0.431069:0.390522)	NA	NA	NA	NA
Bta00428_MEAM1B-BTA006287.1_MEDQ	YN	0.000701176	0.0804318	0.00871764	3.01E-18	1770	343.157	1426.84	NA	27	26	1	NA	NA	0.0161589	6.29407:6.29407:1:1:1:1	0.565819(0.474576:0.439831:0.783051)	NA	NA	NA	NA
Bta00425_MEAM1B-BTA006290.1_MEDQ	YN	0.000761929	0.0127784	0.0596263	0.00562502	1629	315.876	1313.12	NA	5	4	1	NA	NA	0.00309202	1.12422:1.12422:1:1:1:1	0.385206(0.453959:0.357274:0.344383)	NA	NA	NA	NA
Bta00420_MEAM1B-BTA006294.1_MEDQ	YN	0.0230584	0.0794355	0.290279	0.00142099	882	172.232	709.768	NA	29	12.8886	16.1114	NA	NA	0.0340674	0.946883:0.946883:1:1:1:1	0.40873(0.510204:0.379252:0.336735)	NA	NA	NA	NA
Bta00397_MEAM1B-BTA024065.1_MEDQ	YN	0.00769914	0.0297999	0.258361	0.0210125	894	241.156	652.844	NA	12	7	5	NA	NA	0.0136608	3.95366:3.95366:1:1:1:1	0.417785(0.541946:0.35906:0.352349)	NA	NA	NA	NA
Bta00419_MEAM1B-BTA006295.1_MEDQ	YN	0.000594094	0.0128761	0.0461392	0.000577534	2154	469.99	1684.01	NA	7	6	1	NA	NA	0.00327396	2:2:1:1:1:1	0.399025(0.466574:0.412953:0.317549)	NA	NA	NA	NA
Bta00418_MEAM1B-BTA006296.1_MEDQ	YN	0.00128243	0.0114043	0.112451	0.00447053	2091	530.126	1560.87	NA	8	6	2	NA	NA	0.00384861	2:2:1:1:1:1	0.405548(0.530846:0.274749:0.411047)	NA	NA	NA	NA
Bta00402_MEAM1B-BTA024060.1_MEDQ	YN	0.000845608	0.00291472	0.290116	0	1527	343.753	1183.25	NA	2	1	1	NA	NA	0.0013114	2:2:1:1:1:1	0.419777(0.486248:0.365422:0.407662)	NA	NA	NA	NA
Bta11806_MEAM1B-BTA002845.1_MEDQ	YN	0.000649161	0.00887033	0.0731835	0.00614114	2109	567.884	1541.12	NA	6	5	1	NA	NA	0.00286285	5.05783:5.05783:1:1:1:1	0.430773(0.492888:0.465149:0.334282)	NA	NA	NA	NA
Bta00406_MEAM1B-BTA024057.1_MEDQ	YN	0.0308951	0.0925532	0.333809	0.00753857	492	143.707	348.293	NA	23	12.4644	10.5356	NA	NA	0.0489047	2.24993:2.24993:1:1:1:1	0.542683(0.579268:0.527439:0.521341)	NA	NA	NA	NA
Bta00396_MEAM1B-BTA024066.1_MEDQ	YN	0.00815991	0.0179024	0.455801	0.332819	483	113.056	369.944	NA	5	2	3	NA	NA	0.0104403	3.48795:3.48795:1:1:1:1	0.363354(0.434783:0.329193:0.326087)	NA	NA	NA	NA
Bta00421_MEAM1B-BTA006293.1_MEDQ	YN	0.00484374	0.00781605	0.619718	0.543532	543	128.704	414.296	NA	3	1	2	NA	NA	0.00554825	1.98047:1.98047:1:1:1:1	0.445672(0.533149:0.38674:0.417127)	NA	NA	NA	NA
Bta00400_MEAM1B-BTA024062.1_MEDQ	YN	0.00241674	0.0248877	0.0971059	0.0362042	537	122.553	414.447	NA	4	3	1	NA	NA	0.007545	2:2:1:1:1:1	0.372439(0.452514:0.298883:0.365922)	NA	NA	NA	NA
Bta00416_MEAM1B-BTA006297.1_MEDQ	YN	0.101421	0.0997662	1.01659	0.729305	180	35.5408	144.459	NA	17	3.31416	13.6858	NA	NA	0.101094	1.29317:1.29317:1:1:1:1	0.533333(0.508333:0.4:0.691667)	NA	NA	NA	NA
Bta00491_MEAM1B-BTA020735.1_MEDQ	YN	0.000642821	0.021845	0.0294264	1.57E-07	2304	747.689	1556.31	NA	17	16	1	NA	NA	0.00752331	16.2099:16.2099:1:1:1:1	0.457031(0.509766:0.423828:0.4375)	NA	NA	NA	NA
Bta00488_MEAM1B-BTA022582.1_MEDQ	YN	0.000680568	0.00648373	0.104966	0.0420228	1935	464.973	1470.03	NA	4	3	1	NA	NA	0.00207505	2:2:1:1:1:1	0.394315(0.431783:0.362791:0.388372)	NA	NA	NA	NA
Bta15105_MEAM1B-BTA005358.1_MEDQ	YN	0.010688	0.0157497	0.678617	0.443102	1581	449.458	1131.54	NA	19	7	12	NA	NA	0.012127	5.79244:5.79244:1:1:1:1	0.394371(0.475332:0.335863:0.371917)	NA	NA	NA	NA
Bta00443_MEAM1B-BTA008213.2_MEDQ	YN	0.0156005	0.0608109	0.256541	0.000150815	1284	312.19	971.81	NA	33	18	15	NA	NA	0.0265929	3.95209:3.95209:1:1:1:1	0.419003(0.457944:0.491822:0.307243)	NA	NA	NA	NA
Bta00459_MEAM1B-BTA019757.1_MEDQ	YN	0.00551711	0.00259455	2.12643	0.555892	1296	386.091	909.909	NA	6	1	5	NA	NA	0.00464645	5.88067:5.88067:1:1:1:1	0.439429(0.424769:0.425926:0.467593)	NA	NA	NA	NA
Bta00448_MEAM1B-BTA008208.1_MEDQ	YN	0.00124375	0.0159384	0.0780351	0.0124388	1059	254.214	804.786	NA	5	4	1	NA	NA	0.00477122	2.21343:2.21343:1:1:1:1	0.409821(0.495751:0.371105:0.362606)	NA	NA	NA	NA
Bta00496_MEAM1B-BTA011555.1_MEDQ	YN	0.00289164	0.0251247	0.115092	0.0511075	468	121.416	346.584	NA	4	3	1	NA	NA	0.00865968	2:2:1:1:1:1	0.486111(0.557692:0.378205:0.522436)	NA	NA	NA	NA
Bta00486_MEAM1B-BTA022584.2_MEDQ	YN	0.00811086	0.0199851	0.405846	0.000358724	5145	1598	3547	NA	60	31.4162	28.5838	NA	NA	0.0117989	9.19982:9.19982:1:1:1:1	0.411079(0.462099:0.370845:0.400292)	NA	NA	NA	NA
Bta00495_MEAM1B-BTA004923.1_MEDQ	YN	0.0129201	0.0738847	0.174869	8.62E-19	4119	968.022	3150.98	NA	108	67.6441	40.3559	NA	NA	0.0272476	1.70283:1.70283:1:1:1:1	0.525127(0.577203:0.386744:0.611435)	NA	NA	NA	NA
Bta00446_MEAM1B-BTA008210.1_MEDQ	YN	0.000610921	0.0276873	0.022065	7.68E-08	2079	441.461	1637.54	NA	13	12	1	NA	NA	0.0063604	2:2:1:1:1:1	0.38937(0.474026:0.36075:0.333333)	NA	NA	NA	NA
Bta12975_MEAM1B-BTA010751.1_MEDQ	YN	0.0368573	0.160522	0.229609	1.38E-20	2763	650.359	2112.64	NA	169	93.0272	75.9728	NA	NA	0.0659656	1.23076:1.23076:1:1:1:1	0.478104(0.578176:0.415309:0.440825)	NA	NA	NA	NA
Bta00501_MEAM1B-BTA022371.1_MEDQ	YN	0.000969233	0.0252802	0.0383397	0.000123632	1314	281.59	1032.41	NA	8	7	1	NA	NA	0.00617906	2:2:1:1:1:1	0.401826(0.542237:0.319635:0.343607)	NA	NA	NA	NA
Bta00512_MEAM1B-BTA006780.1_MEDQ	YN	0.00960986	0.00952135	1.0093	0.902809	840	211.453	628.547	NA	8	2	6	NA	NA	0.00958758	2.99971:2.99971:1:1:1:1	0.391071(0.460714:0.303571:0.408929)	NA	NA	NA	NA
Bta00478_MEAM1B-BTA020804.1_MEDQ	YN	0.271232	0.464233	0.584259	0.0142311	543	111.873	431.127	NA	136	38.2403	97.7597	NA	NA	0.310996	1.59872:1.59872:1:1:1:1	0.582873(0.508287:0.535912:0.70442)	NA	NA	NA	NA
Bta12727_MEAM1B-BTA007365.1_MEDQ	YN	0.011166	0.025876	0.431519	0.000656002	4836	1294.94	3541.06	NA	72	32.797	39.203	NA	NA	0.0151049	8.49643:8.49643:1:1:1:1	0.409636(0.479839:0.440447:0.308623)	NA	NA	NA	NA
Bta12649_MEAM1B-BTA015759.1_MEDQ	YN	0.000698733	0.0551653	0.0126662	2.87E-30	3945	1081.34	2863.66	NA	59	57	2	NA	NA	0.0156283	4.07495:4.07495:1:1:1:1	0.413561(0.526236:0.343346:0.371103)	NA	NA	NA	NA
Bta12653_MEAM1B-BTA015762.2_MEDQ	YN	0.000954672	0.0151458	0.0630322	1.57E-05	2832	735.654	2096.35	NA	13	11	2	NA	NA	0.00464102	2.81934:2.81934:1:1:1:1	0.41084(0.46875:0.384004:0.379767)	NA	NA	NA	NA
Bta15720_MEAM1B-BTA015905.1_MEDQ	YN	0.00130156	0.0182614	0.0712737	0.00569284	1047	278.025	768.975	NA	6	5	1	NA	NA	0.00580516	3.94474:3.94474:1:1:1:1	0.413085(0.446991:0.399713:0.39255)	NA	NA	NA	NA
Bta12627_MEAM1B-BTA024683.1_MEDQ	YN	0.00350251	0.0238802	0.14667	2.88E-06	2829	758.785	2070.21	NA	25	17.7689	7.23109	NA	NA	0.00896816	4.73209:4.73209:1:1:1:1	0.409509(0.444857:0.408271:0.375398)	NA	NA	NA	NA
Bta06866_MEAM1B-BTA015661.1_MEDQ	YN	0.000688253	0.0128273	0.0536553	0.00112614	1926	472.378	1453.62	NA	7	6	1	NA	NA	0.00366552	3.52649:3.52649:1:1:1:1	0.449637(0.514798:0.500779:0.333333)	NA	NA	NA	NA
Bta01504_MEAM1B-BTA021657.1_MEDQ	YN	0.00190531	0.0326656	0.0583276	1.55E-05	1365	313.918	1051.08	NA	12	10	2	NA	NA	0.00897946	2.02827:2.02827:1:1:1:1	0.542857(0.513187:0.483516:0.631868)	NA	NA	NA	NA
Bta12647_MEAM1B-BTA015757.1_MEDQ	YN	0.00196937	0.0285348	0.0690167	2.18E-07	2136	610.403	1525.6	NA	20	17	3	NA	NA	0.00956095	4.28553:4.28553:1:1:1:1	0.422285(0.537219:0.358146:0.371489)	NA	NA	NA	NA
Bta12699_MEAM1B-BTA020423.1_MEDQ	YN	0.00677512	0.0986054	0.0687094	7.26E-09	813	218.705	594.295	NA	24	19.9954	4.00458	NA	NA	0.0314784	5.28298:5.28298:1:1:1:1	0.419434(0.53321:0.376384:0.348708)	NA	NA	NA	NA
Bta12729_MEAM1B-BTA007363.1_MEDQ	YN	0.00221652	0.00331524	0.668586	0.563967	1206	302.304	903.696	NA	3	1	2	NA	NA	0.00249194	1.96576:1.96576:1:1:1:1	0.423715(0.512438:0.379353:0.379353)	NA	NA	NA	NA
Bta12645_MEAM1B-BTA007713.1_MEDQ	YN	0.00210729	0.0326723	0.0644978	1.08E-06	1296	345.524	950.476	NA	13	11	2	NA	NA	0.0102562	2.10855:2.10855:1:1:1:1	0.385802(0.460648:0.296296:0.400463)	NA	NA	NA	NA
Bta12664_MEAM1B-BTA030115.1_MEDQ	YN	0.0136046	0.0844582	0.161081	1.36E-06	891	274.791	616.209	NA	30	21.7147	8.28533	NA	NA	0.0354564	12.4385:12.4385:1:1:1:1	0.523569(0.520202:0.456229:0.594276)	NA	NA	NA	NA
Bta12663_MEAM1B-BTA030116.1_MEDQ	YN	0.00186883	0.0587362	0.0318173	3.70E-06	732	196.138	535.862	NA	12	11	1	NA	NA	0.0171063	2.93247:2.93247:1:1:1:1	0.44194(0.514344:0.372951:0.438525)	NA	NA	NA	NA
Bta12662_MEAM1B-BTA030117.1_MEDQ	YN	0.0112997	0.043788	0.258054	3.75E-11	5112	1278.15	3833.85	NA	97	54.0181	42.9819	NA	NA	0.0194227	3.00213:3.00213:1:1:1:1	0.380771(0.432805:0.350939:0.358568)	NA	NA	NA	NA
Bta12722_MEAM1B-BTA007372.1_MEDQ	YN	0.000391533	0.0285537	0.0137122	9.43E-16	3705	1150.27	2554.73	NA	33	32	1	NA	NA	0.00913486	9.95756:9.95756:1:1:1:1	0.453576(0.5417:0.408502:0.410526)	NA	NA	NA	NA
Bta12642_MEAM1B-BTA015754.1_MEDQ	YN	0.000520702	0.0160613	0.0324196	1.43E-06	2742	820.761	1921.24	NA	14	13	1	NA	NA	0.00517246	5.55785:5.55785:1:1:1:1	0.426513(0.513129:0.380744:0.385667)	NA	NA	NA	NA
Bta12637_MEAM1B-BTA010509.1_MEDQ	YN	0.00275395	0.0454262	0.0606247	3.27E-09	1866	410.828	1455.17	NA	22	18	4	NA	NA	0.0121489	1.03822:1.03822:1:1:1:1	0.438103(0.516077:0.415595:0.382637)	NA	NA	NA	NA
Bta01166_MEAM1B-BTA014821.1_MEDQ	YN	0.013623	0.123747	0.110087	7.96E-17	1692	429.843	1262.16	NA	65	47.9682	17.0318	NA	NA	0.0415995	2.54793:2.54793:1:1:1:1	0.426123(0.462766:0.390957:0.424645)	NA	NA	NA	NA
Bta12732_MEAM1B-BTA007360.1_MEDQ	YN	0.0124881	0.0486905	0.256478	5.74E-07	2442	719.994	1722.01	NA	55	33.6967	21.3033	NA	NA	0.0231619	9.64021:9.64021:1:1:1:1	0.433251(0.487715:0.420147:0.391892)	NA	NA	NA	NA
Bta12648_MEAM1B-BTA015758.1_MEDQ	YN	0.00749859	0.0238468	0.314448	0.00674682	1854	512.897	1341.1	NA	22	12	10	NA	NA	0.0120212	5.227:5.227:1:1:1:1	0.389968(0.453883:0.373786:0.342233)	NA	NA	NA	NA
Bta12689_MEAM1B-BTA004414.2_MEDQ	YN	0.00353218	0.0978643	0.0360926	5.88E-17	1497	352.416	1144.58	NA	36	31.9668	4.03325	NA	NA	0.0257394	1.38823:1.38823:1:1:1:1	0.42986(0.460922:0.448898:0.37976)	NA	NA	NA	NA
Bta08925_MEAM1B-BTA013786.1_MEDQ	YN	0.0119723	0.0332361	0.360221	0.00783848	1620	428.331	1191.67	NA	28	13.8493	14.1507	NA	NA	0.0175945	3.15313:3.15313:1:1:1:1	0.425309(0.519444:0.356481:0.4)	NA	NA	NA	NA
Bta12715_MEAM1B-BTA020437.1_MEDQ	YN	0.00382888	0.0603347	0.0634606	7.30E-07	1011	225.191	785.809	NA	16	13	3	NA	NA	0.016415	1.6857:1.6857:1:1:1:1	0.510848(0.56213:0.431953:0.538462)	NA	NA	NA	NA
Bta12660_MEAM1B-BTA030120.1_MEDQ	YN	0.00124922	0.0127811	0.0977396	0.0363735	1038	236.727	801.273	NA	4	3	1	NA	NA	0.00387919	2:2:1:1:1:1	0.383911(0.450867:0.34104:0.359827)	NA	NA	NA	NA
Bta05239_MEAM1B-BTA011426.1_MEDQ	YN	0.00557502	0.0151482	0.368031	0.127204	1167	266.733	900.267	NA	9	4	5	NA	NA	0.0077631	1.93784:1.93784:1:1:1:1	0.394602(0.484576:0.329049:0.37018)	NA	NA	NA	NA
Bta12626_MEAM1B-BTA024684.1_MEDQ	YN	0.00724252	0.0696093	0.104045	2.79E-05	738	182.95	555.05	NA	16	12	4	NA	NA	0.0227032	9.3007:9.3007:1:1:1:1	0.617886(0.607724:0.495935:0.75)	NA	NA	NA	NA
Bta12679_MEAM1B-BTA029781.1_MEDQ	YN	0.0208772	0.00735399	2.8389	0.383574	477	136.648	340.352	NA	8	1	7	NA	NA	0.0170032	4.03558:4.03558:1:1:1:1	0.437107(0.493711:0.358491:0.459119)	NA	NA	NA	NA
Bta12698_MEAM1B-BTA020422.1_MEDQ	YN	0.108324	0.165798	0.653351	0.243227	240	62.7313	177.269	NA	27	9.22797	17.772	NA	NA	0.123347	1.93728:1.93728:1:1:1:1	0.489583(0.5625:0.38125:0.525)	NA	NA	NA	NA
Bta01757_MEAM1B-BTA012605.1_MEDQ	YN	0.0132998	0.0113833	1.16836	0.939131	786	190.796	595.204	NA	10	2.15472	7.84528	NA	NA	0.0128346	1.83403:1.83403:1:1:1:1	0.445929(0.496183:0.410305:0.431298)	NA	NA	NA	NA
Bta08416_MEAM1B-BTA026442.1_MEDQ	YN	0.000881765	0.0384414	0.0229379	1.91E-30	6123	1583.95	4539.05	NA	63	59	4	NA	NA	0.010598	1.79308:1.79308:1:1:1:1	0.478524(0.5512:0.421362:0.463008)	NA	NA	NA	NA
Bta08410_MEAM1B-BTA026438.1_MEDQ	YN	0.00127203	0.0430035	0.0295797	9.64E-13	2202	628.329	1573.67	NA	28	26	2	NA	NA	0.0131799	3.81762:3.81762:1:1:1:1	0.43347(0.508856:0.371253:0.4203)	NA	NA	NA	NA
Bta04031_MEAM1B-BTA010479.1_MEDQ	YN	0.000586863	0.0226277	0.0259356	6.31E-08	2379	674.261	1704.74	NA	16	15	1	NA	NA	0.00683373	3.19234:3.19234:1:1:1:1	0.409206(0.491173:0.308323:0.428121)	NA	NA	NA	NA
Bta08413_MEAM1B-BTA026440.1_MEDQ	YN	0.00149901	0.0310534	0.048272	0.00010876	999	331.226	667.774	NA	11	10	1	NA	NA	0.011298	13.2596:13.2596:1:1:1:1	0.451451(0.509009:0.373874:0.471471)	NA	NA	NA	NA
Bta08419_MEAM1B-BTA026445.2_MEDQ	YN	0.00124783	0.0408893	0.0305173	2.25E-19	3549	1142.57	2406.43	NA	48	45	3	NA	NA	0.01401	9.40754:9.40754:1:1:1:1	0.465342(0.523669:0.426881:0.445478)	NA	NA	NA	NA
Bta14204_MEAM1B-BTA000070.2_MEDQ	YN	0.0110018	0.057303	0.191994	3.82E-07	1911	437.904	1473.1	NA	40	23.9122	16.0878	NA	NA	0.0216117	1.37577:1.37577:1:1:1:1	0.433281(0.446625:0.438776:0.414443)	NA	NA	NA	NA
Bta09482_MEAM1B-BTA015193.1_MEDQ	YN	0.0031587	0.0259958	0.121508	0.00107107	1266	314.226	951.774	NA	11	8	3	NA	NA	0.00882694	1.41125:1.41125:1:1:1:1	0.46169(0.498815:0.476303:0.409953)	NA	NA	NA	NA
Bta08411_MEAM1B-BTA026439.1_MEDQ	YN	0.00743252	0.0521574	0.142502	1.91E-06	1347	399.72	947.28	NA	27	20	7	NA	NA	0.0207045	8.27465:8.27465:1:1:1:1	0.442094(0.530067:0.394209:0.402004)	NA	NA	NA	NA
Bta14613_MEAM1B-BTA027631.1_MEDQ	YN	0.00291035	0.00697871	0.417033	0.220221	1809	431.882	1377.12	NA	7	3	4	NA	NA	0.00388164	2:2:1:1:1:1	0.420398(0.492537:0.412935:0.355721)	NA	NA	NA	NA
Bta15060_MEAM1B-BTA026751.1_MEDQ	YN	0.0177615	0.0808329	0.219731	1.58E-07	1494	405.701	1088.3	NA	50	30.9286	19.0714	NA	NA	0.0348888	4.54416:4.54416:1:1:1:1	0.578648(0.562249:0.512048:0.661647)	NA	NA	NA	NA
Bta15074_MEAM1B-BTA028360.1_MEDQ	YN	0.0532138	0.180792	0.294337	2.71E-09	1380	322.89	1057.11	NA	106	51.7358	54.2642	NA	NA	0.0830643	0.678056:0.678056:1:1:1:1	0.489493(0.529348:0.480435:0.458696)	NA	NA	NA	NA
Bta15067_MEAM1B-BTA016192.1_MEDQ	YN	0.00148211	0.0502792	0.0294776	7.53E-12	1806	455.241	1350.76	NA	24	22	2	NA	NA	0.0137825	2.65695:2.65695:1:1:1:1	0.424972(0.5:0.395349:0.379568)	NA	NA	NA	NA
Bta15064_MEAM1B-BTA026754.1_MEDQ	YN	0.00411466	0.00767922	0.535817	0.323344	1368	392.668	975.332	NA	7	3	4	NA	NA	0.00513782	6.01581:6.01581:1:1:1:1	0.410088(0.417763:0.433114:0.379386)	NA	NA	NA	NA
Bta14463_MEAM1B-BTA001990.1_MEDQ	YN	0.00284856	0.0229492	0.124125	8.67E-23	11568	3461.59	8106.41	NA	101	77.9587	23.0413	NA	NA	0.00886344	9.64305:9.64305:1:1:1:1	0.405731(0.462267:0.391727:0.3632)	NA	NA	NA	NA
Bta14455_MEAM1B-BTA018851.1_MEDQ	YN	0.000400619	0.0043285	0.0925538	0.0322302	3192	695.083	2496.92	NA	4	3	1	NA	NA	0.00125595	2:2:1:1:1:1	0.403509(0.479793:0.414474:0.316259)	NA	NA	NA	NA
Bta14474_MEAM1B-BTA001980.1_MEDQ	YN	0.00596693	0.0915206	0.0651977	3.63E-11	1269	259.287	1009.71	NA	28	22	6	NA	NA	0.0234476	1.62057:1.62057:1:1:1:1	0.393617(0.468085:0.390071:0.322695)	NA	NA	NA	NA
Bta14464_MEAM1B-BTA001989.1_MEDQ	YN	0.000656546	0.0243139	0.0270029	1.32E-57	17943	5751.63	12191.4	NA	145	137	8	NA	NA	0.00823991	11.0537:11.0537:1:1:1:1	0.453575(0.535446:0.432118:0.393162)	NA	NA	NA	NA
Bta14475_MEAM1B-BTA001979.1_MEDQ	YN	0.024387	0.105439	0.23129	2.48E-13	2286	685.758	1600.24	NA	105	66.6397	38.3603	NA	NA	0.0487012	3.54229:3.54229:1:1:1:1	0.51203(0.549213:0.468504:0.518373)	NA	NA	NA	NA
Bta14462_MEAM1B-BTA001991.1_MEDQ	YN	0.00348739	0.0258602	0.134856	0.0072675	1059	196.7	862.3	NA	8	5	3	NA	NA	0.00764294	0.969209:0.969209:1:1:1:1	0.371105(0.417847:0.32153:0.373938)	NA	NA	NA	NA
Bta07261_MEAM1B-BTA017671.2_MEDQ	YN	0.00163525	0.058112	0.0281396	1.18E-17	2433	596.41	1836.59	NA	36	33	3	NA	NA	0.0154796	3.17823:3.17823:1:1:1:1	0.551993(0.532676:0.452528:0.670777)	NA	NA	NA	NA
Bta12089_MEAM1B-BTA002230.1_MEDQ	YN	0.00121709	0.0285362	0.0426506	1.73E-12	3435	967.839	2467.16	NA	30	27	3	NA	NA	0.00891447	4.53565:4.53565:1:1:1:1	0.419505(0.511354:0.366812:0.380349)	NA	NA	NA	NA
Bta07271_MEAM1B-BTA021076.1_MEDQ	YN	0.00263578	0.0422071	0.0624487	7.51E-13	2664	763.349	1900.65	NA	36	31	5	NA	NA	0.0139746	6.0843:6.0843:1:1:1:1	0.425863(0.521396:0.374437:0.381757)	NA	NA	NA	NA
Bta09874_MEAM1B-BTA016997.1_MEDQ	YN	0.00250039	0.0227685	0.109818	0.000610287	1560	357.894	1202.11	NA	11	8	3	NA	NA	0.00715029	2:2:1:1:1:1	0.400962(0.492308:0.366346:0.344231)	NA	NA	NA	NA
Bta00966_MEAM1B-BTA006308.1_MEDQ	YN	0.00210251	0.00400763	0.524627	0.494815	1203	250.359	952.641	NA	3	1	2	NA	NA	0.00249898	2:2:1:1:1:1	0.346633(0.399002:0.32793:0.312968)	NA	NA	NA	NA
Bta07266_MEAM1B-BTA021072.1_MEDQ	YN	0.00403363	0.00468466	0.86103	0.634074	960	214.252	745.748	NA	4	1	3	NA	NA	0.00417893	2:2:1:1:1:1	0.378646(0.446875:0.351562:0.3375)	NA	NA	NA	NA
Bta07268_MEAM1B-BTA021074.1_MEDQ	YN	0.0195694	0.0571935	0.342162	0.0767945	402	90.7983	311.202	NA	11	5	6	NA	NA	0.0280674	3.73112:3.73112:1:1:1:1	0.34204(0.41791:0.298507:0.309701)	NA	NA	NA	NA
Bta07250_MEAM1B-BTA002604.1_MEDQ	YN	0.320332	1.84643	0.173488	3.30E-15	420	102.098	317.902	NA	152	70.0441	81.9559	NA	NA	0.691312	2.37151:2.37151:1:1:1:1	0.416667(0.5:0.360714:0.389286)	NA	NA	NA	NA
Bta07269_MEAM1B-BTA021075.1_MEDQ	YN	0.00134481	0.0171645	0.0783482	1.85E-06	3117	883.935	2233.06	NA	18	15	3	NA	NA	0.00583104	4.00022:4.00022:1:1:1:1	0.418191(0.470645:0.372474:0.411453)	NA	NA	NA	NA
Bta07262_MEAM1B-BTA017670.1_MEDQ	YN	0.00217769	0.0375696	0.0579643	1.70E-10	2448	604.484	1843.52	NA	26	21.9913	4.00869	NA	NA	0.010917	2.08572:2.08572:1:1:1:1	0.441789(0.554534:0.393995:0.376838)	NA	NA	NA	NA
Bta09485_MEAM1B-BTA015195.2_MEDQ	YN	0.000392591	0.00916582	0.042832	4.66E-05	3648	1100.15	2547.85	NA	11	10	1	NA	NA	0.00303839	6.19141:6.19141:1:1:1:1	0.449836(0.535362:0.394737:0.419408)	NA	NA	NA	NA
Bta07264_MEAM1B-BTA021070.1_MEDQ	YN	0.000726982	0.0224465	0.0323874	6.15E-07	2058	681.655	1376.34	NA	16	15	1	NA	NA	0.00792096	14.4993:14.4993:1:1:1:1	0.45481(0.477405:0.422741:0.464286)	NA	NA	NA	NA
Bta02546_MEAM1B-BTA003999.1_MEDQ	YN	0.0038737	0.0444524	0.0871425	7.64E-12	2559	746.487	1812.51	NA	39	32	7	NA	NA	0.0157109	3.93394:3.93394:1:1:1:1	0.459555(0.471864:0.370457:0.536342)	NA	NA	NA	NA
Bta11299_MEAM1B-BTA014370.1_MEDQ	YN	0.0380226	0.056594	0.671849	0.291983	723	186.263	536.737	NA	30	10.1067	19.8933	NA	NA	0.0428071	2.37931:2.37931:1:1:1:1	0.405256(0.458506:0.3361:0.421162)	NA	NA	NA	NA
Bta07267_MEAM1B-BTA021073.1_MEDQ	YN	0.00267423	0.028502	0.0938263	2.32E-05	1590	466.182	1123.82	NA	16	13	3	NA	NA	0.0102468	3.90916:3.90916:1:1:1:1	0.411635(0.504717:0.35283:0.377358)	NA	NA	NA	NA
Bta07254_MEAM1B-BTA002602.1_MEDQ	YN	0.00222906	0.0120549	0.18491	0.0325271	1683	335.124	1347.88	NA	7	4	3	NA	NA	0.00418561	1.22641:1.22641:1:1:1:1	0.393048(0.459893:0.391266:0.327986)	NA	NA	NA	NA
Bta04619_MEAM1B-BTA009446.1_MEDQ	YN	0.00213944	0.0324647	0.0659004	6.43E-05	1221	284.776	936.224	NA	11	9	2	NA	NA	0.00921225	2.46216:2.46216:1:1:1:1	0.394758(0.452088:0.374693:0.357494)	NA	NA	NA	NA
Bta07255_MEAM1B-BTA022164.1_MEDQ	YN	0.0544847	0.264705	0.205832	2.20E-06	513	89.8966	423.103	NA	42	19.78	22.22	NA	NA	0.0913231	0.69753:0.69753:1:1:1:1	0.550682(0.535088:0.438596:0.678363)	NA	NA	NA	NA
Bta07259_MEAM1B-BTA022168.2_MEDQ	YN	0.00579824	0.11319	0.0512258	2.80E-10	879	185.932	693.068	NA	23	19	4	NA	NA	0.0285144	7.55802:7.55802:1:1:1:1	0.569966(0.549488:0.37884:0.78157)	NA	NA	NA	NA
Bta07333_MEAM1B-BTA001994.1_MEDQ	YN	0.000312679	0.0275918	0.0113323	1.22E-17	4386	1187.07	3198.93	NA	33	32	1	NA	NA	0.00769577	4.52843:4.52843:1:1:1:1	0.419973(0.504788:0.390561:0.364569)	NA	NA	NA	NA
Bta07320_MEAM1B-BTA009011.1_MEDQ	YN	0.0624338	0.143503	0.435069	2.60E-06	1845	484.781	1360.22	NA	144	62.5325	81.4675	NA	NA	0.0837351	1.53445:1.53445:1:1:1:1	0.472629(0.522764:0.487805:0.407317)	NA	NA	NA	NA
Bta07314_MEAM1B-BTA009014.1_MEDQ	YN	0.00448025	0.0385778	0.116136	1.36E-05	1665	321.702	1343.3	NA	18	12	6	NA	NA	0.0110684	0.960141:0.960141:1:1:1:1	0.402102(0.503604:0.34955:0.353153)	NA	NA	NA	NA
Bta07317_MEAM1B-BTA009012.1_MEDQ	YN	0.00862886	0.0215463	0.40048	0.0359575	1455	358.023	1096.98	NA	17	7.58907	9.41093	NA	NA	0.0118074	2.35349:2.35349:1:1:1:1	0.43677(0.490722:0.425773:0.393814)	NA	NA	NA	NA
Bta07280_MEAM1B-BTA009042.1_MEDQ	YN	0.00101321	0.190696	0.00531321	8.54E-26	1188	200.283	987.717	NA	34	33	1	NA	NA	0.0329916	3.6632:3.6632:1:1:1:1	0.624158(0.544192:0.492424:0.835859)	NA	NA	NA	NA
Bta07304_MEAM1B-BTA000602.1_MEDQ	YN	0.530469	3.54618	0.149589	1.27E-08	345	77.0062	267.994	NA	159	57.244	101.756	NA	NA	1.2036	1.23299:1.23299:1:1:1:1	0.555072(0.565217:0.443478:0.656522)	NA	NA	NA	NA
Bta07287_MEAM1B-BTA022152.2_MEDQ	YN	0.0693761	0.107357	0.646218	0.41191	222	68.6373	153.363	NA	17	6.8656	10.1344	NA	NA	0.081119	3.00717:3.00717:1:1:1:1	0.436937(0.635135:0.216216:0.459459)	NA	NA	NA	NA
Bta07310_MEAM1B-BTA009020.1_MEDQ	YN	0.00330963	0.0743131	0.0445362	9.79E-55	6630	1784.77	4845.23	NA	141	125	16	NA	NA	0.0224234	1.67481:1.67481:1:1:1:1	0.453544(0.444796:0.511086:0.404751)	NA	NA	NA	NA
Bta07327_MEAM1B-BTA001998.1_MEDQ	YN	0.00123433	0.0262408	0.0470384	3.07E-21	6774	1908.54	4865.46	NA	55	49	6	NA	NA	0.00827979	4.20899:4.20899:1:1:1:1	0.440213(0.518379:0.407219:0.39504)	NA	NA	NA	NA
Bta07331_MEAM1B-BTA001995.1_MEDQ	YN	0.00151472	0.0173858	0.0871244	1.21E-05	2742	759.126	1982.87	NA	16	13	3	NA	NA	0.00590864	6.64581:6.64581:1:1:1:1	0.425237(0.479759:0.443107:0.352845)	NA	NA	NA	NA
Bta03539_MEAM1B-BTA019080.1_MEDQ	YN	0.00116117	0.0232559	0.0499299	2.46E-06	2205	481.259	1723.74	NA	13	11	2	NA	NA	0.00598352	1.44854:1.44854:1:1:1:1	0.485488(0.486395:0.336735:0.633333)	NA	NA	NA	NA
Bta06019_MEAM1B-BTA029582.2_MEDQ	YN	0.0155679	0.0475394	0.327475	0.00465592	1107	327.535	779.465	NA	27	15	12	NA	NA	0.0250275	4.39543:4.39543:1:1:1:1	0.397019(0.415989:0.330623:0.444444)	NA	NA	NA	NA
Bta02904_MEAM1B-BTA003885.1_MEDQ	YN	0.00168392	0.0169157	0.0995477	0.0378952	774	179.357	594.643	NA	4	3	1	NA	NA	0.00521355	2:2:1:1:1:1	0.398579(0.463178:0.341085:0.391473)	NA	NA	NA	NA
Bta07311_MEAM1B-BTA009017.1_MEDQ	YN	0.00474371	0.069904	0.0678603	1.99E-07	891	256.325	634.675	NA	20	17	3	NA	NA	0.0234892	3.80527:3.80527:1:1:1:1	0.45679(0.52862:0.390572:0.451178)	NA	NA	NA	NA
Bta07297_MEAM1B-BTA009028.2_MEDQ	YN	0.0244931	0.077449	0.316248	0.00144704	873	250.006	622.994	NA	33	18	15	NA	NA	0.0396584	3.21086:3.21086:1:1:1:1	0.489118(0.489691:0.47079:0.506873)	NA	NA	NA	NA
Bta10824_MEAM1B-BTA013099.3_MEDQ	YN	0.00388753	0.0591835	0.065686	2.54E-06	819	204.572	614.428	NA	14	11.6176	2.38236	NA	NA	0.0176995	1.86586:1.86586:1:1:1:1	0.479853(0.485348:0.342491:0.611722)	NA	NA	NA	NA
Bta03832_MEAM1B-BTA002055.1_MEDQ	YN	0.702697	1.79354	0.391794	0.000540641	333	66.3784	266.622	NA	165	45.2284	119.772	NA	NA	0.920139	1.34103:1.34103:1:1:1:1	0.355856(0.391892:0.274775:0.400901)	NA	NA	NA	NA
Bta10817_MEAM1B-BTA005116.1_MEDQ	YN	0.465376	3.6146	0.128749	2.23E-17	561	123.899	437.101	NA	247	95.7457	151.254	NA	NA	1.1609	1.32366:1.32366:1:1:1:1	0.403743(0.52139:0.347594:0.342246)	NA	NA	NA	NA
Bta10505_MEAM1B-BTA008801.1_MEDQ	YN	0.0172843	0.0875877	0.197337	0.000372568	618	114.074	503.926	NA	18	9.39402	8.60598	NA	NA	0.0302612	1.03168:1.03168:1:1:1:1	0.391586(0.495146:0.291262:0.38835)	NA	NA	NA	NA
Bta02160_MEAM1B-BTA010749.1_MEDQ	YN	0.00263126	0.0542439	0.0485079	0.000453365	516	135.287	380.713	NA	8	7	1	NA	NA	0.0161633	11.3155:11.3155:1:1:1:1	0.551357(0.56686:0.334302:0.752907)	NA	NA	NA	NA
Bta05825_MEAM1B-BTA017952.1_MEDQ	YN	0.00746675	0.0518241	0.144079	1.16E-06	1482	404.713	1077.29	NA	28	20	8	NA	NA	0.0195801	5.30205:5.30205:1:1:1:1	0.42274(0.479757:0.409919:0.378543)	NA	NA	NA	NA
Bta05822_MEAM1B-BTA020815.1_MEDQ	YN	0.00201072	0.115694	0.0173796	4.55E-22	1788	293.746	1494.25	NA	34	31	3	NA	NA	0.0206875	4.52913:4.52913:1:1:1:1	0.644295(0.642617:0.440436:0.849832)	NA	NA	NA	NA
Bta05828_MEAM1B-BTA019744.1_MEDQ	YN	0.060397	0.135158	0.446863	0.0254779	441	99.6116	341.388	NA	32	12.2073	19.7927	NA	NA	0.0772837	2.03251:2.03251:1:1:1:1	0.424036(0.47619:0.421769:0.37415)	NA	NA	NA	NA
Bta08254_MEAM1B-BTA012847.1_MEDQ	YN	0.00212979	0.023755	0.0896565	1.08E-08	3339	987.193	2351.81	NA	28	23	5	NA	NA	0.0085234	4.13033:4.13033:1:1:1:1	0.522462(0.543576:0.462713:0.561096)	NA	NA	NA	NA
Bta08221_MEAM1B-BTA009134.1_MEDQ	YN	0.0264426	0.0786441	0.336231	3.48E-07	2427	625.06	1801.94	NA	93	46.1937	46.8063	NA	NA	0.0398868	2.06889:2.06889:1:1:1:1	0.457973(0.461681:0.470952:0.441286)	NA	NA	NA	NA
Bta08217_MEAM1B-BTA009136.1_MEDQ	YN	0.0014954	0.018956	0.0788879	0.000194613	1821	482.181	1338.82	NA	11	9	2	NA	NA	0.00611877	2.30491:2.30491:1:1:1:1	0.47721(0.539539:0.381384:0.510708)	NA	NA	NA	NA
Bta12311_MEAM1B-BTA000063.1_MEDQ	YN	0.0038084	0.0147428	0.258323	0.0268217	1533	479.49	1053.51	NA	11	7	4	NA	NA	0.00722845	5.90604:5.90604:1:1:1:1	0.44651(0.52544:0.374755:0.439335)	NA	NA	NA	NA
Bta08195_MEAM1B-BTA026508.1_MEDQ	YN	0.00437462	0.0697247	0.0627413	0	336	106.741	229.259	NA	8	7	1	NA	NA	0.0251352	4.2963:4.2963:1:1:1:1	0.497024(0.526786:0.4375:0.526786)	NA	NA	NA	NA
Bta08223_MEAM1B-BTA009132.1_MEDQ	YN	0.00947207	0.0148617	0.637345	0.36787	948	203.867	744.133	NA	10	3	7	NA	NA	0.0106311	2:2:1:1:1:1	0.398734(0.488924:0.349684:0.357595)	NA	NA	NA	NA
Bta08218_MEAM1B-BTA009135.1_MEDQ	YN	0.00143543	0.00467551	0.307011	0.36021	912	214.548	697.452	NA	2	1	1	NA	NA	0.00219766	2:2:1:1:1:1	0.372259(0.483553:0.269737:0.363487)	NA	NA	NA	NA
Bta08232_MEAM1B-BTA008973.1_MEDQ	YN	0.00452736	0.0268699	0.168492	0.016153	855	190.339	664.661	NA	8	5	3	NA	NA	0.00950123	1.00052:1.00052:1:1:1:1	0.423392(0.468421:0.392982:0.408772)	NA	NA	NA	NA
Bta08253_MEAM1B-BTA012846.1_MEDQ	YN	0.0100263	0.0704122	0.142394	0.00200357	429	117.607	311.393	NA	11	7.9014	3.0986	NA	NA	0.0265807	2.02637:2.02637:1:1:1:1	0.524476(0.527972:0.545455:0.5)	NA	NA	NA	NA
Bta08268_MEAM1B-BTA020855.1_MEDQ	YN	0.0511613	0.132337	0.386597	0.0140929	393	93.9599	299.04	NA	26	11.2249	14.7751	NA	NA	0.0705691	2.7514:2.7514:1:1:1:1	0.536896(0.553435:0.374046:0.683206)	NA	NA	NA	NA
Bta08266_MEAM1B-BTA020858.1_MEDQ	YN	0.0206852	0.00987845	2.09397	0.560499	396	101.899	294.101	NA	7	1	6	NA	NA	0.0179044	2.00002:2.00002:1:1:1:1	0.462121(0.44697:0.484848:0.454545)	NA	NA	NA	NA
Bta08244_MEAM1B-BTA007072.1_MEDQ	YN	0.17612	0.170256	1.03444	1	309	79.6621	229.338	NA	48	12.04	35.96	NA	NA	0.174608	2.2315:2.2315:1:1:1:1	0.524272(0.538835:0.42233:0.61165)	NA	NA	NA	NA
Bta08246_MEAM1B-BTA007070.1_MEDQ	YN	0.0470998	0.0530344	0.888098	0.579056	171	41.5475	129.452	NA	8	2.12328	5.87672	NA	NA	0.0485417	2:2:1:1:1:1	0.459064(0.491228:0.447368:0.438596)	NA	NA	NA	NA
Bta08234_MEAM1B-BTA008971.1_MEDQ	YN	0.00127613	0.0229876	0.055514	7.98E-14	5250	1328.46	3921.54	NA	35	30	5	NA	NA	0.00677	2.2685:2.2685:1:1:1:1	0.443333(0.494857:0.427714:0.407429)	NA	NA	NA	NA
Bta08258_MEAM1B-BTA013932.1_MEDQ	YN	0.00213624	0.0176653	0.120928	3.82E-07	4020	1207.32	2812.68	NA	27	21	6	NA	NA	0.00680006	5.56202:5.56202:1:1:1:1	0.452861(0.51306:0.425746:0.419776)	NA	NA	NA	NA
Bta02875_MEAM1B-BTA007144.1_MEDQ	YN	0.125623	0.286684	0.438194	0.000275881	699	160.807	538.193	NA	100	37.7914	62.2086	NA	NA	0.162675	1.74288:1.74288:1:1:1:1	0.426323(0.463519:0.339056:0.476395)	NA	NA	NA	NA
Bta09120_MEAM1B-BTA021282.1_MEDQ	YN	0.000782538	0.0278875	0.0280605	9.47E-08	1866	587.347	1278.65	NA	17	16	1	NA	NA	0.00931417	8.87857:8.87857:1:1:1:1	0.406484(0.46463:0.35209:0.402733)	NA	NA	NA	NA
Bta08241_MEAM1B-BTA000724.1_MEDQ	YN	0.00497744	0.0143269	0.347419	0.0330986	1989	556.365	1432.63	NA	15	7.89534	7.10466	NA	NA	0.00759268	2.86229:2.86229:1:1:1:1	0.506787(0.593514:0.355958:0.57089)	NA	NA	NA	NA
Bta08263_MEAM1B-BTA020859.2_MEDQ	YN	0.000822342	0.0362637	0.0226767	3.30E-09	1728	511.295	1216.71	NA	19	18	1	NA	NA	0.011309	6.67569:6.67569:1:1:1:1	0.438947(0.523438:0.408854:0.384549)	NA	NA	NA	NA
Bta08239_MEAM1B-BTA000720.1_MEDQ	YN	0.033316	0.0221949	1.50107	0.368958	1350	365.803	984.197	NA	40	8	32	NA	NA	0.0303025	3.39355:3.39355:1:1:1:1	0.431481(0.506667:0.342222:0.445556)	NA	NA	NA	NA
Bta02226_MEAM1B-BTA016213.1_MEDQ	YN	0.0195516	0.0922978	0.211832	3.13E-07	1275	341.415	933.585	NA	47	29	18	NA	NA	0.0390313	3.50851:3.50851:1:1:1:1	0.482745(0.470588:0.410588:0.567059)	NA	NA	NA	NA
Bta08233_MEAM1B-BTA008972.1_MEDQ	YN	0.00112354	0.025858	0.0434502	0.000241517	1167	276.286	890.714	NA	8	7	1	NA	NA	0.0069794	2.14627:2.14627:1:1:1:1	0.437018(0.474293:0.385604:0.451157)	NA	NA	NA	NA
Bta08745_MEAM1B-BTA016013.2_MEDQ	YN	0.0135467	0.0237149	0.571232	0.374069	930	258.182	671.818	NA	15	6	9	NA	NA	0.0163696	2:2:1:1:1:1	0.569892(0.619355:0.501613:0.58871)	NA	NA	NA	NA
Bta11883_MEAM1B-BTA024615.1_MEDQ	YN	0.0642038	0.196186	0.32726	0.000719038	492	90.7627	401.237	NA	40	15.3322	24.6678	NA	NA	0.0885515	2.8069:2.8069:1:1:1:1	0.630081(0.567073:0.509146:0.814024)	NA	NA	NA	NA
Bta08224_MEAM1B-BTA009131.1_MEDQ	YN	0.0246806	0.128872	0.191513	3.22E-06	822	161.568	660.432	NA	35	18.9776	16.0224	NA	NA	0.0451599	0.41813:0.41813:1:1:1:1	0.420925(0.532847:0.332117:0.39781)	NA	NA	NA	NA
Bta08222_MEAM1B-BTA009133.1_MEDQ	YN	0.00747327	0.0203775	0.366741	0.142699	738	199.536	538.464	NA	8	4	4	NA	NA	0.0109623	3.84501:3.84501:1:1:1:1	0.395664(0.453252:0.323171:0.410569)	NA	NA	NA	NA
Bta08236_MEAM1B-BTA008969.1_MEDQ	YN	0.0108899	0.0430764	0.252805	0.0188958	630	167.213	462.787	NA	12	7	5	NA	NA	0.0194328	2.78206:2.78206:1:1:1:1	0.42381(0.552381:0.314286:0.404762)	NA	NA	NA	NA
Bta02220_MEAM1B-BTA000956.1_MEDQ	YN	0.214634	3.25987	0.0658414	4.21E-26	825	180.139	644.861	NA	228	108.453	119.547	NA	NA	0.879562	2.18627:2.18627:1:1:1:1	0.367273(0.390909:0.358182:0.352727)	NA	NA	NA	NA
Bta05532_MEAM1B-BTA010805.1_MEDQ	YN	0.263057	0.668239	0.393657	5.22E-09	975	214.682	760.318	NA	260	91.5097	168.49	NA	NA	0.352273	1.3737:1.3737:1:1:1:1	0.441026(0.535385:0.401538:0.386154)	NA	NA	NA	NA
Bta05524_MEAM1B-BTA000438.1_MEDQ	YN	0.0034466	0.0204983	0.168141	0.0390675	780	198.384	581.616	NA	6	4	2	NA	NA	0.00778352	4.2822:4.2822:1:1:1:1	0.417308(0.519231:0.384615:0.348077)	NA	NA	NA	NA
Bta11596_MEAM1B-BTA010283.1_MEDQ	YN	0.000821812	0.0172797	0.0475594	4.70E-11	5061	1408.27	3652.73	NA	27	24	3	NA	NA	0.00540136	3.75447:3.75447:1:1:1:1	0.452776(0.510966:0.44102:0.406343)	NA	NA	NA	NA
Bta11607_MEAM1B-BTA010275.1_MEDQ	YN	0.00664968	0.0383738	0.173287	1.12E-10	3924	1053.35	2870.65	NA	58	39	19	NA	NA	0.0151657	5.18486:5.18486:1:1:1:1	0.394878(0.466743:0.373089:0.344801)	NA	NA	NA	NA
Bta11617_MEAM1B-BTA020230.1_MEDQ	YN	0.00376242	0.0219238	0.171613	2.99E-05	2658	678.754	1979.25	NA	22	14.5734	7.42663	NA	NA	0.00840017	2.58981:2.58981:1:1:1:1	0.444319(0.5:0.432844:0.400113)	NA	NA	NA	NA
Bta11594_MEAM1B-BTA010284.1_MEDQ	YN	0.00427848	0.0336456	0.127163	4.42E-07	2253	612.047	1640.95	NA	27	20	7	NA	NA	0.0122563	5.26315:5.26315:1:1:1:1	0.414115(0.517976:0.378828:0.345539)	NA	NA	NA	NA
Bta11547_MEAM1B-BTA024487.1_MEDQ	YN	0.00151224	0.00948076	0.159507	0.0336073	1749	425.128	1323.87	NA	6	4	2	NA	NA	0.00344915	2.11071:2.11071:1:1:1:1	0.407947(0.502573:0.305317:0.415952)	NA	NA	NA	NA
Bta11563_MEAM1B-BTA021969.1_MEDQ	YN	0.00597602	0.0101222	0.590386	0.446138	1407	397.842	1009.16	NA	10	4	6	NA	NA	0.0071484	9.69828:9.69828:1:1:1:1	0.377399(0.416844:0.371002:0.34435)	NA	NA	NA	NA
Bta11599_MEAM1B-BTA010281.1_MEDQ	YN	0.0447538	0.152022	0.29439	3.11E-05	789	147.474	641.526	NA	48	20.162	27.838	NA	NA	0.0648036	0.804754:0.804754:1:1:1:1	0.408112(0.530418:0.323194:0.370722)	NA	NA	NA	NA
Bta00991_MEAM1B-BTA004626.1_MEDQ	YN	0.763504	1.56595	0.487566	0.00400936	402	115.196	286.804	NA	208	72.2124	135.788	NA	NA	0.993452	2.62303:2.62303:1:1:1:1	0.462687(0.455224:0.425373:0.507463)	NA	NA	NA	NA
Bta11584_MEAM1B-BTA026852.2_MEDQ	YN	0.0459823	0.138547	0.33189	0.00891244	372	102.764	269.236	NA	25	13	12	NA	NA	0.0715531	1.08102:1.08102:1:1:1:1	0.59543(0.633065:0.487903:0.665323)	NA	NA	NA	NA
Bta11549_MEAM1B-BTA024485.2_MEDQ	YN	0.00561817	0.0234177	0.239912	0.0450765	744	163.428	580.572	NA	7	3.75062	3.24938	NA	NA	0.00952804	0.987271:0.987271:1:1:1:1	0.489919(0.639113:0.399194:0.431452)	NA	NA	NA	NA
Bta11543_MEAM1B-BTA018874.1_MEDQ	YN	0.0416713	0.219506	0.189841	0.000367355	240	55.7239	184.276	NA	18	10.5331	7.46691	NA	NA	0.0829615	1.41993:1.41993:1:1:1:1	0.4625(0.56875:0.425:0.39375)	NA	NA	NA	NA
Bta11608_MEAM1B-BTA010274.1_MEDQ	YN	0.00698218	0.0225466	0.309678	0.150687	567	135.331	431.669	NA	6	3	3	NA	NA	0.0106971	2:2:1:1:1:1	0.404762(0.468254:0.354497:0.391534)	NA	NA	NA	NA
Bta09027_MEAM1B-BTA027615.1_MEDQ	YN	0.00525777	0.0763781	0.0688387	8.77E-31	4254	982.633	3271.37	NA	88	70.8605	17.1395	NA	NA	0.0216859	1.33933:1.33933:1:1:1:1	0.427362(0.465092:0.361425:0.455571)	NA	NA	NA	NA
Bta05723_MEAM1B-BTA015269.1_MEDQ	YN	0.00433079	0.0434639	0.0996412	1.41E-11	3006	633.976	2372.02	NA	37	26.7577	10.2423	NA	NA	0.0125841	2.16728:2.16728:1:1:1:1	0.558051(0.54491:0.397705:0.731537)	NA	NA	NA	NA
Bta11572_MEAM1B-BTA002296.1_MEDQ	YN	0.00401094	0.0612145	0.0655228	6.98E-21	3183	932.771	2250.23	NA	63	54	9	NA	NA	0.0207743	5.22737:5.22737:1:1:1:1	0.424914(0.507069:0.372762:0.39491)	NA	NA	NA	NA
Bta11743_MEAM1B-BTA000055.1_MEDQ	YN	0.000503992	0.0110142	0.0457585	1.59E-08	5712	1742.29	3969.71	NA	21	19	2	NA	NA	0.00370984	6.08667:6.08667:1:1:1:1	0.447391(0.48792:0.372374:0.48188)	NA	NA	NA	NA
Bta11591_MEAM1B-BTA000364.1_MEDQ	YN	0.00059321	0.055728	0.0106447	6.68E-19	2355	637.167	1717.83	NA	35	33.9816	1.01844	NA	NA	0.0155104	3.25271:3.25271:1:1:1:1	0.565817(0.584076:0.494904:0.618471)	NA	NA	NA	NA
Bta11542_MEAM1B-BTA014265.1_MEDQ	YN	0.0272034	0.0841647	0.323216	0.000502189	1086	209.561	876.439	NA	40	16.5951	23.4049	NA	NA	0.038195	1.39004:1.39004:1:1:1:1	0.38674(0.446133:0.395028:0.319061)	NA	NA	NA	NA
Bta12858_MEAM1B-BTA002419.1_MEDQ	YN	0.00513375	0.063232	0.0811891	1.06E-07	1101	319.064	781.936	NA	23	19	4	NA	NA	0.0219703	5.53824:5.53824:1:1:1:1	0.440054(0.529973:0.404632:0.385559)	NA	NA	NA	NA
Bta07162_MEAM1B-BTA023979.1_MEDQ	YN	0.00152517	0.0331606	0.0459934	2.06E-07	1746	433.283	1312.72	NA	16	14	2	NA	NA	0.00937575	2.26041:2.26041:1:1:1:1	0.453608(0.518041:0.436426:0.406357)	NA	NA	NA	NA
Bta11552_MEAM1B-BTA024483.1_MEDQ	YN	0.00333106	0.0274608	0.121302	0.00012477	1614	409.993	1204.01	NA	15	11	4	NA	NA	0.00946056	3.13343:3.13343:1:1:1:1	0.419765(0.517658:0.35223:0.389405)	NA	NA	NA	NA
Bta11621_MEAM1B-BTA017112.2_MEDQ	YN	0.00490838	0.0440703	0.111376	1.61E-06	1440	399.258	1040.74	NA	22	16.9097	5.09034	NA	NA	0.0157665	5.47093:5.47093:1:1:1:1	0.410764(0.489583:0.38125:0.361458)	NA	NA	NA	NA
Bta11555_MEAM1B-BTA012127.1_MEDQ	YN	0.0739275	0.249029	0.296863	6.05E-11	1389	288.835	1100.16	NA	138	60.6176	77.3824	NA	NA	0.110339	1.07089:1.07089:1:1:1:1	0.399928(0.469762:0.348812:0.38121)	NA	NA	NA	NA
Bta01337_MEAM1B-BTA004718.1_MEDQ	YN	0.00388572	0.160779	0.0241681	1.42E-20	1053	267.028	785.972	NA	41	37.9539	3.04609	NA	NA	0.0436718	2.1268:2.1268:1:1:1:1	0.541311(0.586895:0.397436:0.639601)	NA	NA	NA	NA
Bta11609_MEAM1B-BTA010273.1_MEDQ	YN	0.001856	0.0468796	0.0395908	7.77E-09	1455	376.023	1078.98	NA	19	17	2	NA	NA	0.0134917	2.98291:2.98291:1:1:1:1	0.410997(0.493814:0.362887:0.376289)	NA	NA	NA	NA
Bta10062_MEAM1B-BTA027062.1_MEDQ	YN	0.231559	0.278404	0.831738	0.350947	618	214.639	403.361	NA	130	49.84	80.16	NA	NA	0.247829	0.907675:0.907675:1:1:1:1	0.614078(0.63835:0.604369:0.599515)	NA	NA	NA	NA
Bta11615_MEAM1B-BTA019246.2_MEDQ	YN	0.00265996	0.03882	0.0685205	3.23E-05	1047	293.691	753.309	NA	13	11	2	NA	NA	0.0128031	8.94596:8.94596:1:1:1:1	0.412607(0.497135:0.395415:0.345272)	NA	NA	NA	NA
Bta11569_MEAM1B-BTA021966.1_MEDQ	YN	0.00348759	0.0162264	0.214933	0.0973984	762	187.16	574.84	NA	5	3	2	NA	NA	0.00661646	1.93897:1.93897:1:1:1:1	0.540026(0.53937:0.450787:0.629921)	NA	NA	NA	NA
Bta11564_MEAM1B-BTA021968.1_MEDQ	YN	0.011437	0.114183	0.100164	5.51E-06	645	102.726	542.274	NA	17	10.8473	6.15267	NA	NA	0.0278009	0.587399:0.587399:1:1:1:1	0.411628(0.516279:0.334884:0.383721)	NA	NA	NA	NA
Bta11585_MEAM1B-BTA026851.1_MEDQ	YN	0.00490306	0.0255233	0.192101	0.0244642	639	142.628	496.372	NA	6	3.57452	2.42548	NA	NA	0.00950561	1.81351:1.81351:1:1:1:1	0.369327(0.483568:0.251174:0.373239)	NA	NA	NA	NA
Bta11597_MEAM1B-BTA010282.1_MEDQ	YN	0.00525564	0.0206786	0.254159	0.185132	480	98.058	381.942	NA	4	2	2	NA	NA	0.00840635	2:2:1:1:1:1	0.371875(0.446875:0.3375:0.33125)	NA	NA	NA	NA
Bta11546_MEAM1B-BTA024488.1_MEDQ	YN	0.0276127	0.0581732	0.474664	0.191925	444	103.201	340.799	NA	15	5.76246	9.23754	NA	NA	0.034716	1.6174:1.6174:1:1:1:1	0.422297(0.537162:0.344595:0.385135)	NA	NA	NA	NA
Bta05284_MEAM1B-BTA021365.1_MEDQ	YN	0.00204622	0.0107636	0.190106	0.0167136	2031	562.618	1468.38	NA	9	6	3	NA	NA	0.00446106	4.13298:4.13298:1:1:1:1	0.412358(0.479321:0.348597:0.409158)	NA	NA	NA	NA
Bta05280_MEAM1B-BTA021360.1_MEDQ	YN	0.0077808	0.0207131	0.375647	0.0551226	1605	441.946	1163.05	NA	18	9	9	NA	NA	0.0113418	3.56429:3.56429:1:1:1:1	0.427103(0.483178:0.385981:0.41215)	NA	NA	NA	NA
Bta01054_MEAM1B-BTA012424.1_MEDQ	YN	0.00372941	0.0213431	0.174736	0.00533459	1410	334.221	1075.78	NA	11	7	4	NA	NA	0.00790448	2.38438:2.38438:1:1:1:1	0.394326(0.455319:0.36383:0.36383)	NA	NA	NA	NA
Bta05288_MEAM1B-BTA021367.2_MEDQ	YN	0.000183596	0.0261601	0.00701816	7.66E-31	7830	2382.59	5447.41	NA	62	61	1	NA	NA	0.00808797	4.76384:4.76384:1:1:1:1	0.486718(0.556513:0.438314:0.465326)	NA	NA	NA	NA
Bta05287_MEAM1B-BTA021366.1_MEDQ	YN	0.0111123	0.0454574	0.244455	7.11E-08	2727	821.822	1905.18	NA	57	36	21	NA	NA	0.0214627	4.3494:4.3494:1:1:1:1	0.413091(0.472497:0.356436:0.410341)	NA	NA	NA	NA
Bta05283_MEAM1B-BTA021364.1_MEDQ	YN	0.00137957	0.0104718	0.131742	0.0198105	1836	384.753	1451.25	NA	6	4	2	NA	NA	0.00328494	1.04043:1.04043:1:1:1:1	0.417756(0.512255:0.300654:0.440359)	NA	NA	NA	NA
Bta05281_MEAM1B-BTA021361.1_MEDQ	YN	0.00444444	0.0472576	0.0940471	6.46E-06	1188	285.29	902.71	NA	17	13	4	NA	NA	0.0147257	1.35639:1.35639:1:1:1:1	0.445707(0.55303:0.385101:0.39899)	NA	NA	NA	NA
Bta14081_MEAM1B-BTA003354.1_MEDQ	YN	0.00257969	0.00659216	0.391328	0.134091	2940	610.045	2329.96	NA	10	4	6	NA	NA	0.00341227	1.90558:1.90558:1:1:1:1	0.396939(0.435204:0.436735:0.318878)	NA	NA	NA	NA
Bta14083_MEAM1B-BTA011944.1_MEDQ	YN	0.00100121	0.0151235	0.0662018	2.06E-07	4071	1072.34	2998.66	NA	19	16	3	NA	NA	0.00472116	4.1557:4.1557:1:1:1:1	0.396586(0.516949:0.31577:0.357038)	NA	NA	NA	NA
Bta01289_MEAM1B-BTA029134.1_MEDQ	YN	0.0123659	0.0332222	0.372218	0.0155302	1104	220.873	883.127	NA	18	7.17514	10.8249	NA	NA	0.0165385	1.02186:1.02186:1:1:1:1	0.436141(0.585598:0.320652:0.402174)	NA	NA	NA	NA
Bta06859_MEAM1B-BTA009247.1_MEDQ	YN	0.0236924	0.0260947	0.907941	0.395466	13185	4278.46	8906.54	NA	317	109.472	207.528	NA	NA	0.024472	2.73129:2.73129:1:1:1:1	0.438908(0.402162:0.575313:0.339249)	NA	NA	NA	NA
Bta06875_MEAM1B-BTA002103.1_MEDQ	YN	0.00233239	0.0134879	0.172924	1.19E-08	8337	2324.52	6012.48	NA	45	31	14	NA	NA	0.00544278	7.34385:7.34385:1:1:1:1	0.403802(0.439187:0.40986:0.362361)	NA	NA	NA	NA
Bta03049_MEAM1B-BTA012351.1_MEDQ	YN	0.00057016	0.0214844	0.0265383	3.30E-08	2562	807.44	1754.56	NA	18	17	1	NA	NA	0.00716149	21.5171:21.5171:1:1:1:1	0.472287(0.537471:0.469555:0.409836)	NA	NA	NA	NA
Bta13676_MEAM1B-BTA007050.1_MEDQ	YN	0.00472169	0.0437108	0.108021	1.80E-06	1455	378.202	1076.8	NA	21	15.933	5.06697	NA	NA	0.0148562	3.06477:3.06477:1:1:1:1	0.514777(0.506186:0.495876:0.542268)	NA	NA	NA	NA
Bta02437_MEAM1B-BTA007297.1_MEDQ	YN	0.000796605	0.04116	0.0193538	9.50E-11	1785	528.896	1256.1	NA	22	21	1	NA	NA	0.0127563	7.26673:7.26673:1:1:1:1	0.427731(0.476471:0.394958:0.411765)	NA	NA	NA	NA
Bta04587_MEAM1B-BTA020099.1_MEDQ	YN	0.00214813	0.0360392	0.0596055	1.51E-08	1941	542.438	1398.56	NA	22	19	3	NA	NA	0.0116194	2.89087:2.89087:1:1:1:1	0.44745(0.530139:0.360896:0.451314)	NA	NA	NA	NA
Bta06870_MEAM1B-BTA002106.1_MEDQ	YN	0.12757	0.27269	0.46782	0.00889909	387	90.0179	296.982	NA	55	20.2704	34.7296	NA	NA	0.161325	2.18426:2.18426:1:1:1:1	0.434109(0.554264:0.391473:0.356589)	NA	NA	NA	NA
Bta06895_MEAM1B-BTA001277.1_MEDQ	YN	0.0041116	0.031756	0.129475	5.72E-10	3477	1036.51	2440.49	NA	42	32	10	NA	NA	0.0123526	6.88908:6.88908:1:1:1:1	0.433851(0.449525:0.439172:0.412856)	NA	NA	NA	NA
Bta06850_MEAM1B-BTA025184.1_MEDQ	YN	0.0093181	0.0379193	0.245735	4.91E-05	2166	545.221	1620.78	NA	35	20	15	NA	NA	0.0165175	3.78043:3.78043:1:1:1:1	0.374192(0.462604:0.3241:0.335873)	NA	NA	NA	NA
Bta06846_MEAM1B-BTA020547.1_MEDQ	YN	0.00332801	0.043826	0.0759368	1.93E-10	2352	545.07	1806.93	NA	29	23	6	NA	NA	0.0127133	2.16657:2.16657:1:1:1:1	0.427296(0.501913:0.429209:0.350765)	NA	NA	NA	NA
Bta02905_MEAM1B-BTA003884.1_MEDQ	YN	0.000997533	0.0190598	0.0523372	1.19E-06	2700	693.497	2006.5	NA	15	13	2	NA	NA	0.00563682	4.45091:4.45091:1:1:1:1	0.396481(0.45:0.392222:0.347222)	NA	NA	NA	NA
Bta06902_MEAM1B-BTA001266.1_MEDQ	YN	0.00083431	0.0112692	0.0740343	0.0106215	1557	357.738	1199.26	NA	5	4	1	NA	NA	0.00323185	2:2:1:1:1:1	0.395311(0.493256:0.33815:0.354528)	NA	NA	NA	NA
Bta06871_MEAM1B-BTA002105.1_MEDQ	YN	0.003946	0.0379028	0.104108	1.03E-05	1398	381.112	1016.89	NA	18	14	4	NA	NA	0.013203	5.67359:5.67359:1:1:1:1	0.42525(0.47103:0.454936:0.349785)	NA	NA	NA	NA
Bta06900_MEAM1B-BTA001269.1_MEDQ	YN	0.00131776	0.0356781	0.0369346	3.13E-05	1020	260.468	759.532	NA	10	9	1	NA	NA	0.010092	14.4753:14.4753:1:1:1:1	0.614706(0.588235:0.525:0.730882)	NA	NA	NA	NA
Bta06869_MEAM1B-BTA002107.1_MEDQ	YN	0.0069776	0.0794219	0.0878549	4.90E-08	1092	227.902	864.098	NA	23	17	6	NA	NA	0.0220969	1.19853:1.19853:1:1:1:1	0.403846(0.521978:0.342033:0.347527)	NA	NA	NA	NA
Bta06889_MEAM1B-BTA023231.1_MEDQ	YN	0.096788	0.400462	0.241691	1.74E-07	507	106.666	400.334	NA	68	31.6714	36.3286	NA	NA	0.160677	0.933545:0.933545:1:1:1:1	0.424063(0.446746:0.346154:0.47929)	NA	NA	NA	NA
Bta10140_MEAM1B-BTA012647.2_MEDQ	YN	0.00874621	0.0393278	0.222392	0.0547109	450	104.99	345.01	NA	7	4	3	NA	NA	0.0158813	2.07352:2.07352:1:1:1:1	0.432222(0.43:0.426667:0.44)	NA	NA	NA	NA
Bta10149_MEAM1B-BTA015301.1_MEDQ	YN	0.00660937	0.0500328	0.132101	1.36E-21	5478	1524.69	3953.31	NA	99	73	26	NA	NA	0.0186954	5.50093:5.50093:1:1:1:1	0.411829(0.45126:0.423056:0.361172)	NA	NA	NA	NA
Bta10141_MEAM1B-BTA012648.1_MEDQ	YN	0.207774	0.443714	0.468262	4.91E-05	762	181.797	580.203	NA	165	59.8767	105.123	NA	NA	0.264064	1.3321:1.3321:1:1:1:1	0.484908(0.566929:0.423228:0.464567)	NA	NA	NA	NA
Bta03765_MEAM1B-BTA018966.1_MEDQ	YN	0.256109	0.445823	0.574462	0.0894159	225	49.8809	175.119	NA	54	16.1815	37.8185	NA	NA	0.298167	1.0071:1.0071:1:1:1:1	0.453333(0.486667:0.453333:0.42)	NA	NA	NA	NA
Bta10142_MEAM1B-BTA028776.4_MEDQ	YN	0.00467291	0.0307785	0.151824	0.00253418	945	300.74	644.26	NA	12	9	3	NA	NA	0.0129808	6.8893:6.8893:1:1:1:1	0.493122(0.560317:0.511111:0.407937)	NA	NA	NA	NA
Bta15544_MEAM1B-BTA029255.1_MEDQ	YN	0.0501746	0.0942513	0.532349	0.0297503	870	221.183	648.817	NA	51	19.5234	31.4766	NA	NA	0.0613804	0.800068:0.800068:1:1:1:1	0.415517(0.47931:0.410345:0.356897)	NA	NA	NA	NA
Bta15545_MEAM1B-BTA029258.1_MEDQ	YN	0.000940001	0.011179	0.0840866	0.0263288	1335	270.393	1064.61	NA	4	3	1	NA	NA	0.00301382	1.11485:1.11485:1:1:1:1	0.407116(0.561798:0.305618:0.353933)	NA	NA	NA	NA
Bta15547_MEAM1B-BTA008913.1_MEDQ	YN	0.75365	1.76125	0.427905	0.00020015	441	95.8313	345.169	NA	227	65.0076	161.992	NA	NA	0.972607	1.71496:1.71496:1:1:1:1	0.418367(0.540816:0.35034:0.363946)	NA	NA	NA	NA
Bta03693_MEAM1B-BTA004896.1_MEDQ	YN	0.0486887	0.115118	0.422947	0.0924577	195	32.8345	162.166	NA	11	3.36701	7.63299	NA	NA	0.0598742	0.362835:0.362835:1:1:1:1	0.402564(0.515385:0.376923:0.315385)	NA	NA	NA	NA
Bta05511_MEAM1B-BTA012275.1_MEDQ	YN	0.00681511	0.0220141	0.30958	0.000558296	3084	1018.85	2065.15	NA	36	22	14	NA	NA	0.0118363	9.30549:9.30549:1:1:1:1	0.398346(0.475681:0.330253:0.389105)	NA	NA	NA	NA
Bta11226_MEAM1B-BTA015034.1_MEDQ	YN	0.388526	2.3745	0.163624	3.24E-07	291	77.647	213.353	NA	114	49.646	64.354	NA	NA	0.918441	2.24866:2.24866:1:1:1:1	0.448454(0.525773:0.350515:0.469072)	NA	NA	NA	NA
Bta06906_MEAM1B-BTA001262.1_MEDQ	YN	0.000591445	0.00181225	0.326359	0	2244	552.467	1691.53	NA	2	1	1	NA	NA	0.000892004	2:2:1:1:1:1	0.423574(0.487968:0.399733:0.383021)	NA	NA	NA	NA
Bta05501_MEAM1B-BTA009436.1_MEDQ	YN	0.000676436	0.0281247	0.0240513	1.26E-09	2280	800.996	1479	NA	23	22	1	NA	NA	0.0103194	15.1516:15.1516:1:1:1:1	0.418421(0.432895:0.365132:0.457237)	NA	NA	NA	NA
Bta05514_MEAM1B-BTA012273.2_MEDQ	YN	0.00858962	0.0264305	0.324989	0.0212446	1149	298.918	850.082	NA	15	7.74007	7.25993	NA	NA	0.013231	1.36968:1.36968:1:1:1:1	0.492167(0.518277:0.575718:0.382507)	NA	NA	NA	NA
Bta05509_MEAM1B-BTA012277.1_MEDQ	YN	0.0125887	0.0167248	0.752701	0.504565	798	258.276	539.724	NA	11	4.2695	6.7305	NA	NA	0.0139274	5.68472:5.68472:1:1:1:1	0.468045(0.56015:0.360902:0.483083)	NA	NA	NA	NA
Bta05502_MEAM1B-BTA011532.1_MEDQ	YN	0.0022426	0.0367668	0.0609951	7.94E-06	1230	336.792	893.208	NA	14	12	2	NA	NA	0.0116958	2.98317:2.98317:1:1:1:1	0.456098(0.484146:0.413415:0.470732)	NA	NA	NA	NA
Bta05499_MEAM1B-BTA009435.1_MEDQ	YN	0.00245132	0.027681	0.0885562	0.0298282	519	110.39	408.61	NA	4	3	1	NA	NA	0.00781761	2:2:1:1:1:1	0.425819(0.514451:0.413295:0.349711)	NA	NA	NA	NA
Bta05513_MEAM1B-BTA012274.1_MEDQ	YN	0.010045	0.0227633	0.44128	0.322266	390	89.3307	300.669	NA	5	2	3	NA	NA	0.0129582	0.971416:0.971416:1:1:1:1	0.410256(0.503846:0.457692:0.269231)	NA	NA	NA	NA
Bta07963_MEAM1B-BTA010824.1_MEDQ	YN	0.00182466	0.00925354	0.197185	0.0576615	1533	435.482	1097.52	NA	6	4	2	NA	NA	0.003935	4.47936:4.47936:1:1:1:1	0.425636(0.561644:0.341487:0.373777)	NA	NA	NA	NA
Bta07947_MEAM1B-BTA014754.1_MEDQ	YN	0.00700918	0.0268478	0.261071	0.0143617	1269	265.424	1003.58	NA	14	7	7	NA	NA	0.0111586	0.652271:0.652271:1:1:1:1	0.461781(0.522459:0.433806:0.429078)	NA	NA	NA	NA
Bta07945_MEAM1B-BTA012322.1_MEDQ	YN	0.00191107	0.0282623	0.0676189	2.75E-05	1446	398.071	1047.93	NA	13	11	2	NA	NA	0.00916533	5.12201:5.12201:1:1:1:1	0.435339(0.506224:0.406639:0.393154)	NA	NA	NA	NA
Bta07940_MEAM1B-BTA026922.1_MEDQ	YN	0.00361945	0.101222	0.0357574	2.64E-05	372	95.048	276.952	NA	10	9	1	NA	NA	0.0285575	2:2:1:1:1:1	0.430108(0.483871:0.326613:0.479839)	NA	NA	NA	NA
Bta07961_MEAM1B-BTA010823.1_MEDQ	YN	0.00406984	0.00969206	0.419915	0.000710804	10725	2966.58	7758.42	NA	60	28.52	31.48	NA	NA	0.00562498	4.88083:4.88083:1:1:1:1	0.416643(0.448671:0.428671:0.372587)	NA	NA	NA	NA
Bta07952_MEAM1B-BTA005403.1_MEDQ	YN	0.00955468	0.0644966	0.148142	6.15E-23	5175	1275.57	3899.43	NA	115	78	37	NA	NA	0.0230971	3.15181:3.15181:1:1:1:1	0.417488(0.501159:0.401159:0.350145)	NA	NA	NA	NA
Bta07960_MEAM1B-BTA010822.1_MEDQ	YN	0.00128708	0.00841297	0.152988	0.0300221	2034	478.715	1555.29	NA	6	4	2	NA	NA	0.00296421	2.02606:2.02606:1:1:1:1	0.411259(0.426254:0.436578:0.370944)	NA	NA	NA	NA
Bta03409_MEAM1B-BTA001290.1_MEDQ	YN	0.00129865	0.022752	0.0570785	7.29E-07	2259	717.606	1541.39	NA	18	16	2	NA	NA	0.00811364	11.4341:11.4341:1:1:1:1	0.436034(0.534529:0.393094:0.380478)	NA	NA	NA	NA
Bta10691_MEAM1B-BTA010451.1_MEDQ	YN	0.00321528	0.0151826	0.211775	0.00179814	2604	733.879	1870.12	NA	17	11	6	NA	NA	0.00658799	3.21821:3.21821:1:1:1:1	0.474078(0.510369:0.449885:0.461982)	NA	NA	NA	NA
Bta07953_MEAM1B-BTA005402.1_MEDQ	YN	0.00456839	0.0235745	0.193785	0.00585258	1056	333.359	722.641	NA	11	7.70891	3.29109	NA	NA	0.0105683	6.48271:6.48271:1:1:1:1	0.412879(0.464489:0.353693:0.420455)	NA	NA	NA	NA
Bta07958_MEAM1B-BTA010821.1_MEDQ	YN	0.0139263	0.0740528	0.188059	4.31E-05	828	190.976	637.024	NA	22	13.2164	8.78362	NA	NA	0.0277943	1.3522:1.3522:1:1:1:1	0.517512(0.514493:0.469203:0.568841)	NA	NA	NA	NA
Bta07938_MEAM1B-BTA026920.1_MEDQ	YN	0.00241967	0.0539494	0.0448507	0.00106932	510	96.0528	413.947	NA	6	5	1	NA	NA	0.0121247	2:2:1:1:1:1	0.62549(0.632353:0.452941:0.791176)	NA	NA	NA	NA
Bta07951_MEAM1B-BTA005404.1_MEDQ	YN	0.00437015	0.058992	0.0740804	0	300	70.5074	229.493	NA	5	4	1	NA	NA	0.0172076	2:2:1:1:1:1	0.451667(0.475:0.42:0.46)	NA	NA	NA	NA
Bta14480_MEAM1B-BTA023825.1_MEDQ	YN	0.00254695	0.0513523	0.0495975	9.70E-06	969	182.364	786.636	NA	11	9	2	NA	NA	0.011732	2.17178:2.17178:1:1:1:1	0.584107(0.568111:0.394737:0.789474)	NA	NA	NA	NA
Bta07991_MEAM1B-BTA014558.1_MEDQ	YN	0.000507118	0.0228836	0.0221608	3.92E-09	2730	757.408	1972.59	NA	18	17	1	NA	NA	0.00671523	3.40703:3.40703:1:1:1:1	0.486264(0.503846:0.389011:0.565934)	NA	NA	NA	NA
Bta08000_MEAM1B-BTA022826.1_MEDQ	YN	0.000585487	0.00776139	0.0754358	0.00446714	2487	778.246	1708.75	NA	7	6	1	NA	NA	0.00283101	9.31529:9.31529:1:1:1:1	0.465018(0.559107:0.486128:0.349819)	NA	NA	NA	NA
Bta08064_MEAM1B-BTA029778.1_MEDQ	YN	0.00413948	0.0275684	0.150153	7.82E-06	2337	584.125	1752.87	NA	23	15.7645	7.2355	NA	NA	0.00999546	1.76872:1.76872:1:1:1:1	0.475824(0.596919:0.43389:0.396662)	NA	NA	NA	NA
Bta08041_MEAM1B-BTA019349.1_MEDQ	YN	0.00531485	0.0413405	0.128563	7.20E-08	2088	575.655	1512.35	NA	31	23	8	NA	NA	0.015247	10.4768:10.4768:1:1:1:1	0.390326(0.497845:0.356322:0.31681)	NA	NA	NA	NA
Bta04141_MEAM1B-BTA003932.1_MEDQ	YN	0.00278743	0.00953435	0.292357	0.22077	930	211.159	718.841	NA	4	2	2	NA	NA	0.00431934	2:2:1:1:1:1	0.382796(0.451613:0.319355:0.377419)	NA	NA	NA	NA
Bta08009_MEAM1B-BTA013208.1_MEDQ	YN	0.00293893	0.0332132	0.0884869	3.81E-07	1923	559.293	1363.71	NA	22	18	4	NA	NA	0.011744	6.67202:6.67202:1:1:1:1	0.425377(0.522621:0.369735:0.383775)	NA	NA	NA	NA
Bta08011_MEAM1B-BTA013210.1_MEDQ	YN	0.00241898	0.0291806	0.0828967	0.000264574	1143	314.87	828.13	NA	11	9	2	NA	NA	0.00979118	2.83196:2.83196:1:1:1:1	0.414698(0.44357:0.35958:0.440945)	NA	NA	NA	NA
Bta10725_MEAM1B-BTA008828.2_MEDQ	YN	0.00582599	0.063299	0.0920392	1.92E-08	1371	313.537	1057.46	NA	25	18.8636	6.13643	NA	NA	0.0189696	1.53468:1.53468:1:1:1:1	0.420131(0.49453:0.376368:0.389497)	NA	NA	NA	NA
Bta06539_MEAM1B-BTA029385.1_MEDQ	YN	0.00471843	0.0414904	0.113723	2.62E-07	1938	449.653	1488.35	NA	25	18	7	NA	NA	0.0132502	2.13741:2.13741:1:1:1:1	0.417183(0.472136:0.393189:0.386223)	NA	NA	NA	NA
Bta03298_MEAM1B-BTA022638.1_MEDQ	YN	0.00807943	0.326148	0.0247723	1.44E-21	750	127.532	622.468	NA	37	32	5	NA	NA	0.0621647	5.70856:5.70856:1:1:1:1	0.598(0.514:0.448:0.832)	NA	NA	NA	NA
Bta07977_MEAM1B-BTA017524.1_MEDQ	YN	0.00357145	0.0467072	0.0764646	0.0119802	369	88.3343	280.666	NA	5	4	1	NA	NA	0.0138976	2:2:1:1:1:1	0.437669(0.5:0.260163:0.552846)	NA	NA	NA	NA
Bta07999_MEAM1B-BTA022824.1_MEDQ	YN	0.0332231	0.0816265	0.407014	0.0207739	651	153.488	497.512	NA	28	11.8378	16.1622	NA	NA	0.0446354	1.03865:1.03865:1:1:1:1	0.503072(0.47235:0.426267:0.610599)	NA	NA	NA	NA
Bta08016_MEAM1B-BTA013214.1_MEDQ	YN	0.0027752	0.0256438	0.108221	0.0452531	480	118.999	361.001	NA	4	3	1	NA	NA	0.00844465	2:2:1:1:1:1	0.460417(0.496875:0.475:0.409375)	NA	NA	NA	NA
Bta08003_MEAM1B-BTA022829.1_MEDQ	YN	0.00283241	0.0187328	0.151201	0.125471	462	108.104	353.896	NA	3	2	1	NA	NA	0.00655294	2:2:1:1:1:1	0.40368(0.49026:0.344156:0.376623)	NA	NA	NA	NA
Bta08005_MEAM1B-BTA013204.1_MEDQ	YN	0.00575804	0.0244053	0.235934	1.42E-09	7032	1798.7	5233.3	NA	73	43	30	NA	NA	0.0105278	5.08531:5.08531:1:1:1:1	0.400171(0.452432:0.424061:0.324019)	NA	NA	NA	NA
Bta15287_MEAM1B-BTA016510.1_MEDQ	YN	0.00041402	0.0175805	0.02355	2.26E-08	3282	865.892	2416.11	NA	16	15	1	NA	NA	0.00494305	2.79759:2.79759:1:1:1:1	0.422456(0.481718:0.377514:0.408135)	NA	NA	NA	NA
Bta08022_MEAM1B-BTA015110.1_MEDQ	YN	0.00340782	0.0794603	0.042887	8.71E-26	2667	901.201	1765.8	NA	73	67	6	NA	NA	0.0291066	9.64087:9.64087:1:1:1:1	0.561867(0.548931:0.669854:0.466817)	NA	NA	NA	NA
Bta08061_MEAM1B-BTA011739.1_MEDQ	YN	0.00102302	0.0361255	0.0283185	3.65E-12	2583	626.615	1956.38	NA	24	22	2	NA	NA	0.00953859	2.12303:2.12303:1:1:1:1	0.398955(0.479094:0.347271:0.370499)	NA	NA	NA	NA
Bta01597_MEAM1B-BTA015103.1_MEDQ	YN	0.487873	3.44007	0.141821	3.73E-19	480	98.1757	381.824	NA	220	83.1325	136.868	NA	NA	1.09169	1.278:1.278:1:1:1:1	0.571875(0.590625:0.409375:0.715625)	NA	NA	NA	NA
Bta08069_MEAM1B-BTA029775.1_MEDQ	YN	0.0081734	0.0255055	0.320457	0.0193973	1296	264.28	1031.72	NA	15	6.61448	8.38552	NA	NA	0.0117078	1.24034:1.24034:1:1:1:1	0.408951(0.490741:0.395833:0.340278)	NA	NA	NA	NA
Bta08034_MEAM1B-BTA015119.1_MEDQ	YN	0.0332278	0.100945	0.329168	5.45E-06	1413	363.967	1049.03	NA	68	34	34	NA	NA	0.0506707	3.69963:3.69963:1:1:1:1	0.493984(0.495754:0.399151:0.587049)	NA	NA	NA	NA
Bta08065_MEAM1B-BTA029777.1_MEDQ	YN	0.00109415	0.0159205	0.0687259	0.00500424	1233	318.288	914.712	NA	6	5	1	NA	NA	0.00492143	2.14852:2.14852:1:1:1:1	0.409165(0.49635:0.352798:0.378345)	NA	NA	NA	NA
Bta08031_MEAM1B-BTA015115.1_MEDQ	YN	0.00586465	0.0925568	0.0633627	0.0001883	423	80.5942	342.406	NA	9	7	2	NA	NA	0.0223821	2.28712:2.28712:1:1:1:1	0.63948(0.659574:0.429078:0.829787)	NA	NA	NA	NA
Bta07990_MEAM1B-BTA014559.3_MEDQ	YN	0.00545633	0.0459138	0.118838	0.00597077	504	135.944	368.056	NA	8	6	2	NA	NA	0.0163689	2.29888:2.29888:1:1:1:1	0.406746(0.452381:0.369048:0.39881)	NA	NA	NA	NA
Bta08051_MEAM1B-BTA019339.1_MEDQ	YN	0.0144206	0.120781	0.119395	0.000107573	441	90.8491	350.151	NA	15	10	5	NA	NA	0.0363316	0.584174:0.584174:1:1:1:1	0.460317(0.527211:0.360544:0.493197)	NA	NA	NA	NA
Bta08020_MEAM1B-BTA015108.1_MEDQ	YN	0.00293455	0.019774	0.148404	0.122733	444	102.565	341.435	NA	3	2	1	NA	NA	0.00682448	2:2:1:1:1:1	0.382883(0.476351:0.364865:0.307432)	NA	NA	NA	NA
Bta08023_MEAM1B-BTA015111.1_MEDQ	YN	0.00386584	0.0117793	0.32819	0.374086	345	85.5632	259.437	NA	2	1	1	NA	NA	0.00582845	2:2:1:1:1:1	0.484058(0.504348:0.452174:0.495652)	NA	NA	NA	NA
Bta06164_MEAM1B-BTA028868.1_MEDQ	YN	0.000603059	0.0140434	0.0429425	0.00012603	2235	576.121	1658.88	NA	9	8	1	NA	NA	0.00406761	2.18318:2.18318:1:1:1:1	0.402237(0.478523:0.334228:0.39396)	NA	NA	NA	NA
Bta06169_MEAM1B-BTA019552.1_MEDQ	YN	0.00229311	0.0246198	0.0931409	0.00366253	1080	206.44	873.56	NA	7	5	2	NA	NA	0.00656081	2:2:1:1:1:1	0.593981(0.552778:0.465278:0.763889)	NA	NA	NA	NA
Bta10649_MEAM1B-BTA021339.2_MEDQ	YN	0.529906	1.95054	0.271672	4.03E-11	621	143.774	477.226	NA	281	99.8275	181.172	NA	NA	0.858812	1.44461:1.44461:1:1:1:1	0.469404(0.454106:0.369565:0.584541)	NA	NA	NA	NA
Bta06153_MEAM1B-BTA028879.1_MEDQ	YN	0.00434292	0.0367949	0.118031	0.00145971	888	194.949	693.051	NA	10	7	3	NA	NA	0.0114673	2:2:1:1:1:1	0.418356(0.478041:0.427365:0.349662)	NA	NA	NA	NA
Bta06197_MEAM1B-BTA002601.1_MEDQ	YN	0.00678178	0.135917	0.0498963	2.02E-07	543	98.6294	444.371	NA	15	12	3	NA	NA	0.0302377	18.0416:18.0416:1:1:1:1	0.58011(0.513812:0.414365:0.812155)	NA	NA	NA	NA
Bta06161_MEAM1B-BTA028871.1_MEDQ	YN	0.00484105	0.0161112	0.300477	0.229059	540	125.475	414.525	NA	4	2	2	NA	NA	0.0074598	1.94965:1.94965:1:1:1:1	0.403704(0.519444:0.336111:0.355556)	NA	NA	NA	NA
Bta06160_MEAM1B-BTA028872.1_MEDQ	YN	0.00720765	0.0187802	0.383791	1.03E-05	8886	2330.44	6555.56	NA	90	43	47	NA	NA	0.0102427	6.38838:6.38838:1:1:1:1	0.374465(0.415429:0.398548:0.309419)	NA	NA	NA	NA
Bta06163_MEAM1B-BTA028869.1_MEDQ	YN	0.00188185	0.0214155	0.0878729	8.20E-09	3756	1095.41	2660.59	NA	28	23	5	NA	NA	0.00757869	5.52317:5.52317:1:1:1:1	0.436901(0.499601:0.403754:0.407348)	NA	NA	NA	NA
Bta06183_MEAM1B-BTA007198.1_MEDQ	YN	0.00157868	0.0216199	0.0730195	8.11E-09	3525	988.565	2536.43	NA	25	21	4	NA	NA	0.00719913	5.67208:5.67208:1:1:1:1	0.44695(0.517872:0.460851:0.362128)	NA	NA	NA	NA
Bta06188_MEAM1B-BTA007194.1_MEDQ	YN	0.00776747	0.0151539	0.512572	0.0579805	3336	1003.19	2332.81	NA	33	15	18	NA	NA	0.00998868	6.55513:6.55513:1:1:1:1	0.407074(0.423561:0.398831:0.398831)	NA	NA	NA	NA
Bta06181_MEAM1B-BTA007200.1_MEDQ	YN	0.00553183	0.0164777	0.335717	0.00810503	2244	429.501	1814.5	NA	17	7	10	NA	NA	0.00762686	0.677076:0.677076:1:1:1:1	0.401292(0.471257:0.307487:0.425134)	NA	NA	NA	NA
Bta06172_MEAM1B-BTA019550.1_MEDQ	YN	0.00151461	0.0283924	0.0533457	3.63E-07	1899	577.196	1321.8	NA	18	16	2	NA	NA	0.00968404	6.61832:6.61832:1:1:1:1	0.470511(0.515798:0.485782:0.409953)	NA	NA	NA	NA
Bta06137_MEAM1B-BTA000900.1_MEDQ	YN	0.00130191	0.0673443	0.0193321	9.09E-19	2088	550.413	1537.59	NA	37	35	2	NA	NA	0.0187112	3.25489:3.25489:1:1:1:1	0.569923(0.505029:0.509339:0.695402)	NA	NA	NA	NA
Bta06135_MEAM1B-BTA015751.1_MEDQ	YN	0.00135944	0.108002	0.0125872	6.80E-24	1839	366.422	1472.58	NA	38	36	2	NA	NA	0.022608	2.97883:2.97883:1:1:1:1	0.605492(0.619086:0.438825:0.758564)	NA	NA	NA	NA
Bta06162_MEAM1B-BTA028870.1_MEDQ	YN	0.000909212	0.0103167	0.0881301	0.0171967	1491	390.394	1100.61	NA	5	4	1	NA	NA	0.00337241	2:2:1:1:1:1	0.447015(0.529175:0.400402:0.411469)	NA	NA	NA	NA
Bta06149_MEAM1B-BTA028880.1_MEDQ	YN	0.0172051	0.0890949	0.19311	4.99E-07	1176	271.022	904.978	NA	38	22.6115	15.3885	NA	NA	0.0337729	1.9593:1.9593:1:1:1:1	0.384354(0.471939:0.368622:0.3125)	NA	NA	NA	NA
Bta06165_MEAM1B-BTA028867.1_MEDQ	YN	0.00321991	0.0272945	0.117969	0.0087799	810	187.461	622.539	NA	7	5	2	NA	NA	0.00879156	2:2:1:1:1:1	0.416667(0.52963:0.357407:0.362963)	NA	NA	NA	NA
Bta02383_MEAM1B-BTA021480.1_MEDQ	YN	0.000821644	0.0172382	0.0476642	0.000229377	1689	471.261	1217.74	NA	9	8	1	NA	NA	0.00540215	3.94268:3.94268:1:1:1:1	0.446122(0.482238:0.435169:0.420959)	NA	NA	NA	NA
Bta06174_MEAM1B-BTA019549.1_MEDQ	YN	0.00215798	0.140908	0.0153148	9.94E-09	552	87.9359	464.064	NA	12	11	1	NA	NA	0.0242614	5.37186:5.37186:1:1:1:1	0.542572(0.407609:0.383152:0.836957)	NA	NA	NA	NA
Bta00809_MEAM1B-BTA023751.1_MEDQ	YN	0.0275304	0.131158	0.209904	7.79E-09	1212	285.226	926.774	NA	59	34	25	NA	NA	0.0519175	3.98982:3.98982:1:1:1:1	0.633251(0.581683:0.615099:0.70297)	NA	NA	NA	NA
Bta02632_MEAM1B-BTA004803.1_MEDQ	YN	0.0432054	0.0619274	0.697679	0.201262	1191	297.802	893.198	NA	55	17.5768	37.4232	NA	NA	0.0478867	2.63688:2.63688:1:1:1:1	0.496222(0.467254:0.434509:0.586902)	NA	NA	NA	NA
Bta00812_MEAM1B-BTA008892.1_MEDQ	YN	0.0198513	0.216088	0.0918668	7.86E-11	600	134.746	465.254	NA	34	24.9269	9.07312	NA	NA	0.0639214	12.6325:12.6325:1:1:1:1	0.653333(0.58:0.6025:0.7775)	NA	NA	NA	NA
Bta00811_MEAM1B-BTA023752.1_MEDQ	YN	0.00267059	0.0605474	0.0441074	0.00105302	462	86.8835	375.116	NA	6	5	1	NA	NA	0.0135549	9.84146:9.84146:1:1:1:1	0.679654(0.701299:0.496753:0.840909)	NA	NA	NA	NA
Bta00821_MEAM1B-BTA019485.1_MEDQ	YN	0.013216	0.0944547	0.139919	0.000297373	321	91.571	229.429	NA	11	8	3	NA	NA	0.0363908	0.532715:0.532715:1:1:1:1	0.630841(0.621495:0.607477:0.663551)	NA	NA	NA	NA
Bta00816_MEAM1B-BTA023755.1_MEDQ	YN	0.0215261	0.0806537	0.266895	0.0580697	249	107.144	141.856	NA	11	8	3	NA	NA	0.0469686	5.90896:5.90896:1:1:1:1	0.634538(0.716867:0.63253:0.554217)	NA	NA	NA	NA
Bta00828_MEAM1B-BTA002951.1_MEDQ	YN	0.023281	0.106407	0.218791	0.0285573	225	50.4014	174.599	NA	9	5	4	NA	NA	0.0419018	2.00719:2.00719:1:1:1:1	0.644444(0.64:0.486667:0.806667)	NA	NA	NA	NA
Bta00808_MEAM1B-BTA023750.1_MEDQ	YN	0.0245099	0.0651729	0.376075	0.0256829	555	121.738	433.262	NA	18	7.55409	10.4459	NA	NA	0.0334292	1.85994:1.85994:1:1:1:1	0.533333(0.494595:0.435135:0.67027)	NA	NA	NA	NA
Bta00214_MEAM1B-BTA004767.1_MEDQ	YN	0.0266265	0.0544194	0.489284	0.110675	747	211.618	535.382	NA	25	11	14	NA	NA	0.0344999	3.52123:3.52123:1:1:1:1	0.435074(0.453815:0.361446:0.48996)	NA	NA	NA	NA
Bta07650_MEAM1B-BTA016524.1_MEDQ	YN	0.00167306	0.0897746	0.0186362	1.09E-136	12210	3225.47	8984.53	NA	283	267.986	15.0145	NA	NA	0.0249465	2.64346:2.64346:1:1:1:1	0.434644(0.505037:0.399754:0.39914)	NA	NA	NA	NA
Bta12822_MEAM1B-BTA026192.1_MEDQ	YN	0.00275984	0.0743679	0.0371106	5.15E-13	1446	356.954	1089.05	NA	28	25	3	NA	NA	0.0204367	1.58744:1.58744:1:1:1:1	0.427386(0.530083:0.358921:0.393154)	NA	NA	NA	NA
Bta04899_MEAM1B-BTA021561.1_MEDQ	YN	0.0151799	0.0509059	0.298196	0.0028012	948	260.353	687.647	NA	23	12.6741	10.3259	NA	NA	0.0249915	4.24285:4.24285:1:1:1:1	0.51846(0.53481:0.392405:0.628165)	NA	NA	NA	NA
Bta06776_MEAM1B-BTA017936.1_MEDQ	YN	0.177921	0.1953	0.911014	0.769406	456	115.794	340.206	NA	73	19.2967	53.7033	NA	NA	0.182334	2.71136:2.71136:1:1:1:1	0.419956(0.440789:0.328947:0.490132)	NA	NA	NA	NA
Bta10693_MEAM1B-BTA010448.1_MEDQ	YN	0.00146509	0.0171229	0.0855631	1.55E-07	3870	1061.13	2808.87	NA	22	17.8892	4.11084	NA	NA	0.00575835	3.48448:3.48448:1:1:1:1	0.391085(0.502713:0.277519:0.393023)	NA	NA	NA	NA
Bta10731_MEAM1B-BTA029211.1_MEDQ	YN	0.00461617	0.0388286	0.118886	7.19E-08	2121	521.404	1599.6	NA	27	19.6416	7.35839	NA	NA	0.0130266	1.64969:1.64969:1:1:1:1	0.455681(0.572136:0.337341:0.457567)	NA	NA	NA	NA
Bta10730_MEAM1B-BTA029210.1_MEDQ	YN	0.0160375	0.0306493	0.523257	0.0247566	2367	603.085	1763.92	NA	46	18.0253	27.9747	NA	NA	0.0197604	2.39942:2.39942:1:1:1:1	0.406422(0.520913:0.309252:0.3891)	NA	NA	NA	NA
Bta10728_MEAM1B-BTA029209.1_MEDQ	YN	0.00132892	0.0322209	0.0412438	2.09E-08	2016	509.488	1506.51	NA	18	16	2	NA	NA	0.00913602	2.00281:2.00281:1:1:1:1	0.484375(0.568452:0.369048:0.515625)	NA	NA	NA	NA
Bta10711_MEAM1B-BTA006774.1_MEDQ	YN	0.000790506	0.020254	0.0390296	7.43E-05	1668	402.169	1265.83	NA	9	8	1	NA	NA	0.00548333	2:2:1:1:1:1	0.408273(0.445144:0.343525:0.436151)	NA	NA	NA	NA
Bta10653_MEAM1B-BTA012550.1_MEDQ	YN	0.000863428	0.0220566	0.0391459	4.64E-19	6717	2081.11	4635.89	NA	49	45	4	NA	NA	0.00742965	7.05568:7.05568:1:1:1:1	0.453774(0.494417:0.430549:0.436356)	NA	NA	NA	NA
Bta10697_MEAM1B-BTA013838.1_MEDQ	YN	0.00917482	0.0205627	0.446187	0.000710434	6669	1730.95	4938.05	NA	80	35	45	NA	NA	0.0121306	5.39468:5.39468:1:1:1:1	0.397586(0.45794:0.417679:0.317139)	NA	NA	NA	NA
Bta10662_MEAM1B-BTA020851.1_MEDQ	YN	0.0022972	0.0216149	0.106279	0.000307543	1731	422.783	1308.22	NA	12	9	3	NA	NA	0.00701538	1.57367:1.57367:1:1:1:1	0.420566(0.486135:0.313692:0.461872)	NA	NA	NA	NA
Bta05324_MEAM1B-BTA015750.1_MEDQ	YN	0.683704	1.75593	0.389368	2.41E-09	927	214.475	712.525	NA	464	145.381	318.619	NA	NA	0.93178	1.38196:1.38196:1:1:1:1	0.426645(0.461165:0.37055:0.44822)	NA	NA	NA	NA
Bta02206_MEAM1B-BTA009963.1_MEDQ	YN	0.000667609	0.0110319	0.060516	0.00317057	1956	457.45	1498.55	NA	6	5	1	NA	NA	0.00309152	2.13602:2.13602:1:1:1:1	0.391871(0.447086:0.355061:0.373466)	NA	NA	NA	NA
Bta10712_MEAM1B-BTA006775.1_MEDQ	YN	0.0104425	0.0448152	0.233012	0.000448107	1458	300.735	1157.27	NA	25	13	12	NA	NA	0.0175323	1.20641:1.20641:1:1:1:1	0.406379(0.486626:0.36214:0.37037)	NA	NA	NA	NA
Bta09167_MEAM1B-BTA012309.2_MEDQ	YN	0.0226747	0.10798	0.209991	1.04E-07	1110	262.516	847.484	NA	45	26.0745	18.9255	NA	NA	0.0428495	1.44799:1.44799:1:1:1:1	0.462162(0.510811:0.348649:0.527027)	NA	NA	NA	NA
Bta10647_MEAM1B-BTA012558.1_MEDQ	YN	0.0010487	0.078803	0.0133079	7.52E-12	1185	230.771	954.229	NA	18	17	1	NA	NA	0.0161908	2.00292:2.00292:1:1:1:1	0.580169(0.601266:0.401266:0.737975)	NA	NA	NA	NA
Bta10699_MEAM1B-BTA013839.1_MEDQ	YN	0.00257982	0.0449835	0.0573503	0.00513043	480	91.6148	388.385	NA	5	4	1	NA	NA	0.0106732	2:2:1:1:1:1	0.647917(0.7375:0.44375:0.7625)	NA	NA	NA	NA
Bta10692_MEAM1B-BTA010449.1_MEDQ	YN	0.0117141	0.0515379	0.22729	0.0429446	429	79.9002	349.1	NA	8	3.9429	4.0571	NA	NA	0.0191312	0.660574:0.660574:1:1:1:1	0.433566(0.43007:0.486014:0.384615)	NA	NA	NA	NA
Bta15449_MEAM1B-BTA007589.1_MEDQ	YN	0.0766531	0.138927	0.55175	0.0449458	603	155.177	447.823	NA	52	19.3866	32.6134	NA	NA	0.0926789	2.20038:2.20038:1:1:1:1	0.396352(0.447761:0.355721:0.385572)	NA	NA	NA	NA
Bta14740_MEAM1B-BTA019922.1_MEDQ	YN	0.00817866	0.0198784	0.411434	0.241235	522	152.926	369.074	NA	6	3	3	NA	NA	0.0116063	4.06886:4.06886:1:1:1:1	0.409004(0.497126:0.307471:0.422414)	NA	NA	NA	NA
Bta15012_MEAM1B-BTA012902.1_MEDQ	YN	0.00141859	0.0143022	0.0991869	0.00269323	1836	424.715	1411.28	NA	8	6	2	NA	NA	0.0043989	2:2:1:1:1:1	0.421569(0.663399:0.298203:0.303105)	NA	NA	NA	NA
Bta15005_MEAM1B-BTA001610.1_MEDQ	YN	0.095359	0.515964	0.184817	0.000165951	234	29.7249	204.275	NA	29	10.7971	18.2029	NA	NA	0.148788	0.214627:0.214627:1:1:1:1	0.50641(0.570513:0.423077:0.525641)	NA	NA	NA	NA
Bta06503_MEAM1B-BTA012945.1_MEDQ	YN	0.00437746	0.0174545	0.250792	0.000388238	3450	928.952	2521.05	NA	27	16	11	NA	NA	0.00789861	4.05701:4.05701:1:1:1:1	0.429565(0.488261:0.396087:0.404348)	NA	NA	NA	NA
Bta06491_MEAM1B-BTA000475.1_MEDQ	YN	0.00361298	0.0583174	0.0619537	1.96E-11	1653	543.211	1109.79	NA	34	30	4	NA	NA	0.02159	19.7787:19.7787:1:1:1:1	0.441621(0.563521:0.371143:0.3902)	NA	NA	NA	NA
Bta01758_MEAM1B-BTA012603.1_MEDQ	YN	0.05418	0.139247	0.389094	0.000356464	990	237.394	752.606	NA	69	29.681	39.319	NA	NA	0.0745783	1.98829:1.98829:1:1:1:1	0.407071(0.425758:0.340909:0.454545)	NA	NA	NA	NA
Bta06501_MEAM1B-BTA012943.1_MEDQ	YN	0.00372082	0.240728	0.0154566	1.35E-22	1209	130.776	1078.22	NA	30	26	4	NA	NA	0.0293576	5.67547:5.67547:1:1:1:1	0.671629(0.615385:0.48263:0.916873)	NA	NA	NA	NA
Bta06494_MEAM1B-BTA000472.1_MEDQ	YN	0.000402583	0.0245858	0.0163746	3.13E-13	3606	1121.17	2484.83	NA	28	27	1	NA	NA	0.00792155	5.5443:5.5443:1:1:1:1	0.420549(0.521631:0.288686:0.451331)	NA	NA	NA	NA
Bta06502_MEAM1B-BTA012944.1_MEDQ	YN	0.018222	0.0635638	0.286672	1.49E-06	2157	573.762	1583.24	NA	63	34.5318	28.4682	NA	NA	0.0302829	4.41027:4.41027:1:1:1:1	0.404265(0.460362:0.379694:0.37274)	NA	NA	NA	NA
Bta06509_MEAM1B-BTA008573.3_MEDQ	YN	0.153032	0.397898	0.384602	1.38E-09	1518	260.697	1257.3	NA	252	78.5966	173.403	NA	NA	0.195085	0.826639:0.826639:1:1:1:1	0.389987(0.465415:0.33004:0.374506)	NA	NA	NA	NA
Bta06481_MEAM1B-BTA010746.1_MEDQ	YN	0.0448611	0.266729	0.16819	1.73E-08	522	116.847	405.153	NA	43	25.3614	17.6386	NA	NA	0.0945251	1.78105:1.78105:1:1:1:1	0.506705(0.508621:0.436782:0.574713)	NA	NA	NA	NA
Bta06488_MEAM1B-BTA000478.1_MEDQ	YN	0.00430047	0.0241217	0.178283	0.0398813	648	165.928	482.072	NA	6	3.93576	2.06424	NA	NA	0.00937594	2:2:1:1:1:1	0.405864(0.497685:0.314815:0.405093)	NA	NA	NA	NA
Bta04949_MEAM1B-BTA003958.1_MEDQ	YN	0.000572672	0.00197838	0.289466	0.348517	2253	506.132	1746.87	NA	2	1	1	NA	NA	0.00088846	2:2:1:1:1:1	0.406569(0.44008:0.439414:0.340213)	NA	NA	NA	NA
Bta01311_MEAM1B-BTA015645.1_MEDQ	YN	0.000302766	0.0132501	0.0228502	9.12E-09	4524	1220.46	3303.54	NA	17	16	1	NA	NA	0.00379561	5.50452:5.50452:1:1:1:1	0.417219(0.503979:0.407825:0.339854)	NA	NA	NA	NA
Bta01305_MEAM1B-BTA013278.1_MEDQ	YN	0.00265714	0.0032783	0.810524	0.614287	1437	305.703	1131.3	NA	4	1	3	NA	NA	0.00278928	1.88904:1.88904:1:1:1:1	0.394572(0.485386:0.372651:0.325678)	NA	NA	NA	NA
Bta01292_MEAM1B-BTA013261.1_MEDQ	YN	0.00498326	0.030245	0.164763	0.00690959	837	196.571	640.429	NA	9	5.82034	3.17966	NA	NA	0.010916	2:2:1:1:1:1	0.414576(0.460573:0.385305:0.397849)	NA	NA	NA	NA
Bta01301_MEAM1B-BTA013270.1_MEDQ	YN	0.000489772	0.0139493	0.035111	2.82E-06	2985	942.567	2042.43	NA	14	13	1	NA	NA	0.00473984	12.6514:12.6514:1:1:1:1	0.438861(0.507035:0.400503:0.409045)	NA	NA	NA	NA
Bta14860_MEAM1B-BTA026012.1_MEDQ	YN	0.0069452	0.0189049	0.367375	0.000219094	5292	1403.01	3888.99	NA	53	26.1193	26.8807	NA	NA	0.010116	3.18513:3.18513:1:1:1:1	0.437358(0.478458:0.438492:0.395125)	NA	NA	NA	NA
Bta01291_MEAM1B-BTA013260.1_MEDQ	YN	0.00707548	0.0122376	0.578176	0.189291	1074	282.081	791.919	NA	9	3.42398	5.57602	NA	NA	0.00843129	3.68374:3.68374:1:1:1:1	0.425512(0.551676:0.358939:0.365922)	NA	NA	NA	NA
Bta01293_MEAM1B-BTA013262.2_MEDQ	YN	0.0821881	0.164771	0.498803	0.0069312	786	171.917	614.083	NA	73	25.2094	47.7906	NA	NA	0.100251	1.21144:1.21144:1:1:1:1	0.446565(0.51145:0.419847:0.408397)	NA	NA	NA	NA
Bta11736_MEAM1B-BTA013836.1_MEDQ	YN	0.00265206	0.00559979	0.4736	0.269793	2049	537.998	1511	NA	7	3	4	NA	NA	0.00342604	2.31488:2.31488:1:1:1:1	0.42655(0.501464:0.335286:0.442899)	NA	NA	NA	NA
Bta14861_MEAM1B-BTA026013.1_MEDQ	YN	0.0033707	0.0573938	0.0587293	4.97E-25	3885	1207.57	2677.43	NA	75	66	9	NA	NA	0.0201627	6.77723:6.77723:1:1:1:1	0.446332(0.487645:0.385328:0.466023)	NA	NA	NA	NA
Bta05307_MEAM1B-BTA028947.1_MEDQ	YN	0.01321	0.044729	0.295335	6.98E-05	2031	578.192	1452.81	NA	44	25	19	NA	NA	0.022183	7.23304:7.23304:1:1:1:1	0.405958(0.475628:0.415805:0.32644)	NA	NA	NA	NA
Bta05308_MEAM1B-BTA028948.1_MEDQ	YN	0.000707634	0.0343024	0.0206293	9.75E-10	1953	539.082	1413.92	NA	19	18	1	NA	NA	0.00998073	3.35093:3.35093:1:1:1:1	0.402458(0.494624:0.325653:0.387097)	NA	NA	NA	NA
Bta05310_MEAM1B-BTA028950.1_MEDQ	YN	0.00658613	0.0167143	0.394041	0.408631	213	60.4981	152.502	NA	2	1	1	NA	NA	0.00946282	2:2:1:1:1:1	0.56338(0.633803:0.429577:0.626761)	NA	NA	NA	NA
Bta15044_MEAM1B-BTA019326.1_MEDQ	YN	0.000787584	0.0725781	0.0108515	1.30E-15	1623	352.628	1270.37	NA	25	24	1	NA	NA	0.0163855	11.4441:11.4441:1:1:1:1	0.536352(0.512939:0.323475:0.772643)	NA	NA	NA	NA
Bta15016_MEAM1B-BTA026918.1_MEDQ	YN	0.00626285	0.0314893	0.198888	0.0097023	870	228.643	641.357	NA	11	7	4	NA	NA	0.0128926	7.15972:7.15972:1:1:1:1	0.422414(0.462069:0.451724:0.353448)	NA	NA	NA	NA
Bta15021_MEAM1B-BTA012222.1_MEDQ	YN	0.0121999	0.100022	0.121973	4.28E-10	1218	288.451	929.549	NA	38	26.752	11.248	NA	NA	0.0329983	1.49415:1.49415:1:1:1:1	0.519294(0.518473:0.469212:0.570197)	NA	NA	NA	NA
Bta15014_MEAM1B-BTA014854.1_MEDQ	YN	0.00538657	0.00526195	1.02368	0.264801	750	190.798	559.202	NA	4	1	3	NA	NA	0.00535487	3.8631:3.8631:1:1:1:1	0.562(0.592:0.424:0.67)	NA	NA	NA	NA
Bta15019_MEAM1B-BTA012224.1_MEDQ	YN	0.00700984	0.101338	0.0691726	1.04E-06	585	149.802	435.198	NA	17	13.9636	3.03637	NA	NA	0.0311646	4.40909:4.40909:1:1:1:1	0.608547(0.676923:0.415385:0.733333)	NA	NA	NA	NA
Bta12874_MEAM1B-BTA009477.1_MEDQ	YN	0.00218268	0.0531589	0.0410596	0.000195498	597	138.073	458.927	NA	8	7	1	NA	NA	0.0139724	2:2:1:1:1:1	0.387772(0.505025:0.291457:0.366834)	NA	NA	NA	NA
Bta15015_MEAM1B-BTA026919.1_MEDQ	YN	0.00378326	0.37811	0.0100057	6.81E-18	603	72.9769	530.023	NA	22	20	2	NA	NA	0.0490854	3.45728:3.45728:1:1:1:1	0.647595(0.60199:0.445274:0.895522)	NA	NA	NA	NA
Bta15018_MEAM1B-BTA026916.1_MEDQ	YN	0.0590776	0.179864	0.328456	0.0042076	393	66.8517	326.148	NA	29	10.4897	18.5103	NA	NA	0.0796242	2.83623:2.83623:1:1:1:1	0.540712(0.477099:0.335878:0.80916)	NA	NA	NA	NA
Bta15022_MEAM1B-BTA029072.1_MEDQ	YN	0.0462939	0.309639	0.149509	5.09E-07	477	69.2767	407.723	NA	35	16.7062	18.2938	NA	NA	0.0845405	0.790461:0.790461:1:1:1:1	0.619497(0.493711:0.509434:0.855346)	NA	NA	NA	NA
Bta15053_MEAM1B-BTA024421.2_MEDQ	YN	0.00259078	0.00857036	0.302296	0.357957	504	117.349	386.651	NA	2	1	1	NA	NA	0.00398304	2:2:1:1:1:1	0.412698(0.494048:0.372024:0.372024)	NA	NA	NA	NA
Bta00442_MEAM1B-BTA008214.1_MEDQ	YN	0.013755	0.080825	0.170183	3.74E-12	2016	554.353	1461.65	NA	62	42.0853	19.9147	NA	NA	0.0321977	3.16315:3.16315:1:1:1:1	0.446925(0.425595:0.370536:0.544643)	NA	NA	NA	NA
Bta08844_MEAM1B-BTA001148.1_MEDQ	YN	0.00125196	0.0226258	0.0553332	3.31E-06	2139	540.106	1598.89	NA	14	12	2	NA	NA	0.00664893	2.17968:2.17968:1:1:1:1	0.472417(0.571529:0.398317:0.447405)	NA	NA	NA	NA
Bta08865_MEAM1B-BTA001079.2_MEDQ	YN	0.00348751	0.0446199	0.0781603	3.17E-06	1188	325.512	862.488	NA	17	14	3	NA	NA	0.0147578	3.70674:3.70674:1:1:1:1	0.435185(0.540404:0.368687:0.396465)	NA	NA	NA	NA
Bta08851_MEAM1B-BTA001066.1_MEDQ	YN	0.00964405	0.0492361	0.195874	9.15E-05	1197	361.609	835.391	NA	25	17	8	NA	NA	0.0216046	5.01173:5.01173:1:1:1:1	0.484962(0.507519:0.441103:0.506266)	NA	NA	NA	NA
Bta08850_MEAM1B-BTA001065.1_MEDQ	YN	0.0245669	0.128111	0.191762	5.86E-05	513	135.775	377.225	NA	25	15.892	9.10797	NA	NA	0.0519719	2.8124:2.8124:1:1:1:1	0.450292(0.54386:0.371345:0.435673)	NA	NA	NA	NA
Bta08843_MEAM1B-BTA001146.1_MEDQ	YN	0.00743682	0.11197	0.0664182	7.53E-20	1713	488.681	1224.32	NA	59	49.9458	9.0542	NA	NA	0.0372577	10.4084:10.4084:1:1:1:1	0.564215(0.500876:0.515762:0.676007)	NA	NA	NA	NA
Bta08842_MEAM1B-BTA001145.1_MEDQ	YN	0.0329177	0.101381	0.324694	0.00213252	651	162.381	488.619	NA	31	15.2666	15.7334	NA	NA	0.0499946	1.33813:1.33813:1:1:1:1	0.571429(0.546083:0.548387:0.619816)	NA	NA	NA	NA
Bta10623_MEAM1B-BTA004444.1_MEDQ	YN	0.00750631	0.0187421	0.400506	0.286472	510	108.051	401.949	NA	5	2	3	NA	NA	0.00988676	2:2:1:1:1:1	0.37549(0.464706:0.311765:0.35)	NA	NA	NA	NA
Bta13062_MEAM1B-BTA000390.1_MEDQ	YN	0.00267909	0.0179189	0.149512	0.00106586	2004	508.287	1495.71	NA	13	9	4	NA	NA	0.00654446	2:2:1:1:1:1	0.428393(0.415419:0.435629:0.434132)	NA	NA	NA	NA
Bta13053_MEAM1B-BTA024353.1_MEDQ	YN	0.0279599	0.193017	0.144857	6.60E-14	1080	278.165	801.835	NA	68	46	22	NA	NA	0.0704722	1.79568:1.79568:1:1:1:1	0.60463(0.6:0.523611:0.690278)	NA	NA	NA	NA
Bta13047_MEAM1B-BTA010488.1_MEDQ	YN	0.00512028	0.0536996	0.0953505	0.00010462	783	194.838	588.162	NA	13	10	3	NA	NA	0.0172085	3.883:3.883:1:1:1:1	0.405492(0.47318:0.41954:0.323755)	NA	NA	NA	NA
Bta00726_MEAM1B-BTA025549.2_MEDQ	YN	0.00805724	0.128779	0.0625664	3.26E-10	798	171.199	626.801	NA	25	19.9792	5.02078	NA	NA	0.0339563	5.37383:5.37383:1:1:1:1	0.561404(0.528195:0.400376:0.755639)	NA	NA	NA	NA
Bta11347_MEAM1B-BTA000241.1_MEDQ	YN	0.00374529	0.00358339	1.04518	0.693564	1083	279.732	803.268	NA	4	1	3	NA	NA	0.00370347	4.00842:4.00842:1:1:1:1	0.396584(0.481994:0.362881:0.344875)	NA	NA	NA	NA
Bta02053_MEAM1B-BTA021181.1_MEDQ	YN	0.00425478	0.0569792	0.0746725	2.33E-23	4152	1085.9	3066.1	NA	72	58.992	13.008	NA	NA	0.0180441	2.09222:2.09222:1:1:1:1	0.46026(0.522038:0.301301:0.557442)	NA	NA	NA	NA
Bta02692_MEAM1B-BTA009064.1_MEDQ	YN	0.0113402	0.043944	0.25806	0.191201	225	46.9474	178.053	NA	4	2	2	NA	NA	0.0181431	2:2:1:1:1:1	0.417778(0.506667:0.426667:0.32)	NA	NA	NA	NA
Bta11469_MEAM1B-BTA029176.1_MEDQ	YN	0.00490881	0.0250237	0.196166	1.28E-05	2709	803.982	1905.02	NA	29	19.6863	9.31373	NA	NA	0.0108785	9.03762:9.03762:1:1:1:1	0.394057(0.434662:0.378184:0.369324)	NA	NA	NA	NA
Bta04025_MEAM1B-BTA011695.1_MEDQ	YN	0.000777732	0.00950613	0.0818138	0.0140284	1710	423.454	1286.55	NA	5	4	1	NA	NA	0.00293918	2:2:1:1:1:1	0.454386(0.538596:0.368421:0.45614)	NA	NA	NA	NA
Bta02246_MEAM1B-BTA021494.1_MEDQ	YN	0.00417392	0.00776289	0.537676	0.324925	1350	388.457	961.543	NA	7	3	4	NA	NA	0.00520663	5.80277:5.80277:1:1:1:1	0.434074(0.477778:0.427778:0.396667)	NA	NA	NA	NA
Bta02252_MEAM1B-BTA018566.1_MEDQ	YN	0.00225429	0.0116135	0.194109	0.170085	618	173.608	444.392	NA	3	2	1	NA	NA	0.00488348	2:2:1:1:1:1	0.495955(0.640777:0.410194:0.436893)	NA	NA	NA	NA
Bta02236_MEAM1B-BTA028480.1_MEDQ	YN	0.0232671	0.0154774	1.5033	0.797392	240	65.2793	174.721	NA	5	1	4	NA	NA	0.0211483	3.78054:3.78054:1:1:1:1	0.475(0.46875:0.34375:0.6125)	NA	NA	NA	NA
Bta04462_MEAM1B-BTA016422.1_MEDQ	YN	0.002318	0.0404454	0.0573117	2.95E-06	1197	332.852	864.148	NA	15	13	2	NA	NA	0.0129201	3.25178:3.25178:1:1:1:1	0.431913(0.497494:0.345865:0.452381)	NA	NA	NA	NA
Bta04224_MEAM1B-BTA023892.1_MEDQ	YN	0.118021	0.280982	0.420031	0.000294195	663	144.902	518.098	NA	90	33.4916	56.5084	NA	NA	0.153637	1.05177:1.05177:1:1:1:1	0.426094(0.429864:0.39819:0.450226)	NA	NA	NA	NA
Bta08183_MEAM1B-BTA024069.1_MEDQ	YN	0.0105581	0.0487295	0.216667	0.0156937	774	105.977	668.023	NA	12	5	7	NA	NA	0.0157846	0.318174:0.318174:1:1:1:1	0.381137(0.46124:0.273256:0.408915)	NA	NA	NA	NA
Bta08182_MEAM1B-BTA024070.1_MEDQ	YN	0.000565155	0.00211354	0.267398	0.333273	2244	473.807	1770.19	NA	2	1	1	NA	NA	0.000892087	2:2:1:1:1:1	0.374109(0.431818:0.374332:0.316176)	NA	NA	NA	NA
Bta07699_MEAM1B-BTA005229.1_MEDQ	YN	0.000786354	0.00455317	0.172705	0.147368	1713	440.642	1272.36	NA	3	2	1	NA	NA	0.00175531	2.14772:2.14772:1:1:1:1	0.413018(0.514011:0.325744:0.399299)	NA	NA	NA	NA
Bta01026_MEAM1B-BTA018490.1_MEDQ	YN	0.00235582	0.00666239	0.3536	0.187793	1728	452.292	1275.71	NA	6	3	3	NA	NA	0.00348303	4.03146:4.03146:1:1:1:1	0.385417(0.5:0.325521:0.330729)	NA	NA	NA	NA
Bta07677_MEAM1B-BTA012326.2_MEDQ	YN	0.0251277	0.0447534	0.56147	0.275582	648	161.99	486.01	NA	19	7	12	NA	NA	0.0300338	2.57669:2.57669:1:1:1:1	0.382716(0.465278:0.321759:0.361111)	NA	NA	NA	NA
Bta07697_MEAM1B-BTA005227.1_MEDQ	YN	0.288875	0.556534	0.519061	0.0179895	300	66.2477	233.752	NA	81	25.2015	55.7985	NA	NA	0.347981	1.91483:1.91483:1:1:1:1	0.515(0.505:0.425:0.615)	NA	NA	NA	NA
Bta10538_MEAM1B-BTA028646.1_MEDQ	YN	0.000739674	0.0132839	0.0556819	0.000522648	1962	609.386	1352.61	NA	9	8	1	NA	NA	0.00463585	11.3602:11.3602:1:1:1:1	0.403415(0.5:0.358563:0.351682)	NA	NA	NA	NA
Bta07666_MEAM1B-BTA015895.1_MEDQ	YN	0.000170119	0.0426617	0.00398762	2.22E-54	8484	2605.09	5878.91	NA	108	107	1	NA	NA	0.0132176	7.05005:7.05005:1:1:1:1	0.454326(0.543847:0.386492:0.432638)	NA	NA	NA	NA
Bta01594_MEAM1B-BTA026933.1_MEDQ	YN	0.00138893	0.0421544	0.0329487	1.11E-55	10902	2974.47	7927.53	NA	132	121	11	NA	NA	0.0125112	3.18993:3.18993:1:1:1:1	0.462667(0.528068:0.39667:0.463264)	NA	NA	NA	NA
Bta10953_MEAM1B-BTA014705.1_MEDQ	YN	0.0027616	0.0239035	0.115531	1.22E-11	5166	1537.95	3628.05	NA	46	36	10	NA	NA	0.00905568	5.28198:5.28198:1:1:1:1	0.453736(0.497967:0.412311:0.450929)	NA	NA	NA	NA
Bta03025_MEAM1B-BTA023871.1_MEDQ	YN	0.00043587	0.0213496	0.0204158	1.26E-17	6114	1523.96	4590.04	NA	34	32	2	NA	NA	0.00564878	2.08068:2.08068:1:1:1:1	0.439974(0.511776:0.445044:0.363101)	NA	NA	NA	NA
Bta07670_MEAM1B-BTA014196.1_MEDQ	YN	0.0096433	0.100068	0.0963671	2.16E-22	2421	673.582	1747.42	NA	79	62.2592	16.7408	NA	NA	0.0348018	3.00953:3.00953:1:1:1:1	0.531185(0.591078:0.412639:0.589839)	NA	NA	NA	NA
Bta02760_MEAM1B-BTA016892.1_MEDQ	YN	0.0101788	0.0910126	0.11184	2.58E-08	1050	218.604	831.396	NA	27	18.5959	8.4041	NA	NA	0.0270079	1.21057:1.21057:1:1:1:1	0.428571(0.534286:0.332857:0.418571)	NA	NA	NA	NA
Bta07712_MEAM1B-BTA007082.1_MEDQ	YN	0.00329989	0.103947	0.0317458	3.66E-25	2280	449.017	1830.98	NA	49	42.973	6.02701	NA	NA	0.0231211	3.69659:3.69659:1:1:1:1	0.541667(0.517105:0.358553:0.749342)	NA	NA	NA	NA
Bta07675_MEAM1B-BTA012324.1_MEDQ	YN	0.0023653	0.0422301	0.0560099	7.13E-09	1737	466.64	1270.36	NA	22	19	3	NA	NA	0.0130749	2.38452:2.38452:1:1:1:1	0.426885(0.479275:0.350604:0.450777)	NA	NA	NA	NA
Bta07684_MEAM1B-BTA000384.1_MEDQ	YN	0.00874888	0.0283246	0.30888	0.0169789	1161	470.503	690.497	NA	19	13	6	NA	NA	0.0166821	4.68212:4.68212:1:1:1:1	0.670973(0.770026:0.616279:0.626615)	NA	NA	NA	NA
Bta07688_MEAM1B-BTA012584.1_MEDQ	YN	0.0144321	0.0514514	0.280499	0.00182868	996	365.799	630.201	NA	27	18	9	NA	NA	0.0280281	5.26659:5.26659:1:1:1:1	0.557229(0.600904:0.575301:0.495482)	NA	NA	NA	NA
Bta07676_MEAM1B-BTA012325.1_MEDQ	YN	0.00702494	0.0491811	0.142838	0.000174224	960	231.199	728.801	NA	16	10.9044	5.09562	NA	NA	0.0171775	2.13149:2.13149:1:1:1:1	0.434375(0.534375:0.385937:0.382812)	NA	NA	NA	NA
Bta02023_MEAM1B-BTA004994.1_MEDQ	YN	0.00734132	0.0561537	0.130736	4.62E-05	927	241.733	685.267	NA	18	13	5	NA	NA	0.0200701	3.72493:3.72493:1:1:1:1	0.395901(0.456311:0.339806:0.391586)	NA	NA	NA	NA
Bta03355_MEAM1B-BTA000945.1_MEDQ	YN	0.0191521	0.0917332	0.208781	1.51E-11	2187	517.887	1669.11	NA	76	44.4413	31.5587	NA	NA	0.0363395	1.62:1.62:1:1:1:1	0.419067(0.477366:0.36214:0.417695)	NA	NA	NA	NA
Bta09461_MEAM1B-BTA021856.1_MEDQ	YN	0.00292441	0.0327094	0.0894058	8.65E-69	22398	6635.07	15762.9	NA	257	211	46	NA	NA	0.0117478	5.82766:5.82766:1:1:1:1	0.432829(0.545272:0.365792:0.387423)	NA	NA	NA	NA
Bta09465_MEAM1B-BTA016994.1_MEDQ	YN	0.0529178	0.197906	0.267388	9.42E-05	522	103.519	418.481	NA	39	17.6368	21.3632	NA	NA	0.0816709	1.17607:1.17607:1:1:1:1	0.400383(0.502874:0.301724:0.396552)	NA	NA	NA	NA
Bta09463_MEAM1B-BTA013952.1_MEDQ	YN	0.52015	1.50333	0.345998	1.91E-07	480	116.618	363.382	NA	211	75.6793	135.321	NA	NA	0.759018	1.06095:1.06095:1:1:1:1	0.422917(0.5625:0.253125:0.453125)	NA	NA	NA	NA
Bta15327_MEAM1B-BTA027154.1_MEDQ	YN	0.626327	99	0.00632653	1.16E-24	354	72.9328	281.067	NA	192	73.1122	118.888	NA	NA	20.8937	1.33876:1.33876:1:1:1:1	0.548023(0.567797:0.389831:0.686441)	NA	NA	NA	NA
Bta05878_MEAM1B-BTA026588.2_MEDQ	YN	0.0132479	0.019736	0.671255	0.365756	858	279.984	578.016	NA	13	5.42578	7.57422	NA	NA	0.0153651	12.0582:12.0582:1:1:1:1	0.428322(0.456294:0.375874:0.452797)	NA	NA	NA	NA
Bta05888_MEAM1B-BTA011508.1_MEDQ	YN	0.005232	0.0348828	0.149988	3.99E-09	3051	940.842	2110.16	NA	43	32	11	NA	NA	0.0143755	1.95609:1.95609:1:1:1:1	0.559653(0.734513:0.624385:0.320059)	NA	NA	NA	NA
Bta05903_MEAM1B-BTA026458.3_MEDQ	YN	0.00193558	0.0340872	0.0567832	6.56E-12	2916	846.231	2069.77	NA	32	28	4	NA	NA	0.0112661	6.25813:6.25813:1:1:1:1	0.451818(0.488683:0.403807:0.462963)	NA	NA	NA	NA
Bta11066_MEAM1B-BTA000345.2_MEDQ	YN	0.00441995	0.0373805	0.118242	0.00877627	591	137.121	453.879	NA	7	5	2	NA	NA	0.0120673	1.93156:1.93156:1:1:1:1	0.410321(0.439086:0.411168:0.380711)	NA	NA	NA	NA
Bta12359_MEAM1B-BTA024667.1_MEDQ	YN	0.00308398	0.042019	0.0733949	7.77E-12	2640	689.32	1950.68	NA	34	28	6	NA	NA	0.0132502	4.83499:4.83499:1:1:1:1	0.401515(0.476705:0.398295:0.329545)	NA	NA	NA	NA
Bta05944_MEAM1B-BTA020641.2_MEDQ	YN	0.00172732	0.0231504	0.0746129	3.85E-05	1689	529.552	1159.45	NA	14	12	2	NA	NA	0.00844411	13.0671:13.0671:1:1:1:1	0.465364(0.527531:0.474245:0.394316)	NA	NA	NA	NA
Bta05933_MEAM1B-BTA026262.1_MEDQ	YN	0.00130302	0.0307413	0.0423866	0.000121195	1035	266.769	768.231	NA	9	8	1	NA	NA	0.00889068	3.06622:3.06622:1:1:1:1	0.443478(0.450725:0.489855:0.389855)	NA	NA	NA	NA
Bta05918_MEAM1B-BTA026253.1_MEDQ	YN	0.00271143	0.0312005	0.0869034	0.000899708	969	229.85	739.15	NA	9	7	2	NA	NA	0.00946914	2:2:1:1:1:1	0.539732(0.540248:0.4613:0.617647)	NA	NA	NA	NA
Bta05899_MEAM1B-BTA000509.1_MEDQ	YN	0.483734	3.36422	0.143788	2.13E-27	447	88.732	358.268	NA	212	84.8876	127.112	NA	NA	1.05553	1.17791:1.17791:1:1:1:1	0.399329(0.516779:0.288591:0.392617)	NA	NA	NA	NA
Bta05939_MEAM1B-BTA014359.1_MEDQ	YN	0.113537	0.315215	0.36019	0.00242577	291	69.1213	221.879	NA	41	17.6393	23.3607	NA	NA	0.161442	2.30695:2.30695:1:1:1:1	0.56701(0.551546:0.479381:0.670103)	NA	NA	NA	NA
Bta05929_MEAM1B-BTA026258.1_MEDQ	YN	0.00887972	0.0196722	0.451385	0.00493946	4803	1100.45	3702.55	NA	54	21.3195	32.6805	NA	NA	0.0113525	1.6928:1.6928:1:1:1:1	0.419113(0.450344:0.428795:0.378201)	NA	NA	NA	NA
Bta05932_MEAM1B-BTA026261.1_MEDQ	YN	0.00741261	0.0425392	0.174254	5.26E-08	2559	626.042	1932.96	NA	40	25.7438	14.2562	NA	NA	0.0160061	2.362:2.362:1:1:1:1	0.407581(0.468347:0.365182:0.389215)	NA	NA	NA	NA
Bta14152_MEAM1B-BTA002679.1_MEDQ	YN	0.243832	0.468607	0.520333	0.000106519	1035	195.584	839.416	NA	241	66.9054	174.095	NA	NA	0.286308	1.0914:1.0914:1:1:1:1	0.40628(0.492754:0.402899:0.323188)	NA	NA	NA	NA
Bta14158_MEAM1B-BTA023970.1_MEDQ	YN	0.00146297	0.00828599	0.176559	0.151671	927	242.707	684.293	NA	3	2	1	NA	NA	0.00324937	2:2:1:1:1:1	0.43959(0.503236:0.411003:0.404531)	NA	NA	NA	NA
Bta14145_MEAM1B-BTA019786.1_MEDQ	YN	0.0457355	0.118881	0.384717	7.02E-14	4680	1083.71	3596.29	NA	278	118.513	159.487	NA	NA	0.0626732	1.45586:1.45586:1:1:1:1	0.445192(0.520513:0.401923:0.413141)	NA	NA	NA	NA
Bta14146_MEAM1B-BTA019790.2_MEDQ	YN	0.00655388	0.0207799	0.315395	0.000654026	3435	980.883	2454.12	NA	36	20	16	NA	NA	0.0106162	6.47793:6.47793:1:1:1:1	0.418486(0.448908:0.442795:0.363755)	NA	NA	NA	NA
Bta14160_MEAM1B-BTA027472.1_MEDQ	YN	0.00374809	0.0116969	0.320434	0.215899	975	172.55	802.45	NA	5	2	3	NA	NA	0.00515483	0.961045:0.961045:1:1:1:1	0.365128(0.478462:0.318462:0.298462)	NA	NA	NA	NA
Bta14170_MEAM1B-BTA010597.1_MEDQ	YN	0.00360318	0.0097454	0.369732	0.000239112	10593	2956.56	7636.44	NA	56	28.5594	27.4406	NA	NA	0.00531751	8.5029:8.5029:1:1:1:1	0.398943(0.465166:0.392665:0.338997)	NA	NA	NA	NA
Bta14173_MEAM1B-BTA010601.1_MEDQ	YN	0.000454823	0.0283957	0.0160173	2.74E-12	2991	791.676	2199.32	NA	23	22	1	NA	NA	0.00785039	2.38519:2.38519:1:1:1:1	0.52775(0.54664:0.46339:0.57322)	NA	NA	NA	NA
Bta14190_MEAM1B-BTA028391.1_MEDQ	YN	0.00329057	0.0417311	0.0788517	1.39E-13	2895	1067.04	1827.96	NA	49	43	6	NA	NA	0.0174589	4.45998:4.45998:1:1:1:1	0.583765(0.660622:0.594301:0.496373)	NA	NA	NA	NA
Bta09543_MEAM1B-BTA028814.1_MEDQ	YN	0.00309267	0.062916	0.0491556	1.49E-22	2964	1019.4	1944.6	NA	67	61	6	NA	NA	0.0236676	4.43517:4.43517:1:1:1:1	0.517544(0.543522:0.625:0.384109)	NA	NA	NA	NA
Bta14172_MEAM1B-BTA010600.1_MEDQ	YN	0.00191864	0.0126541	0.151623	0.0110049	1965	399.338	1565.66	NA	8	5	3	NA	NA	0.00410035	1.06955:1.06955:1:1:1:1	0.393384(0.49084:0.268702:0.420611)	NA	NA	NA	NA
Bta14174_MEAM1B-BTA010602.1_MEDQ	YN	0.00358323	0.0118753	0.301739	0.110158	1179	339.509	839.491	NA	7	4	3	NA	NA	0.00597103	4.0376:4.0376:1:1:1:1	0.413486(0.510178:0.324427:0.405852)	NA	NA	NA	NA
Bta14176_MEAM1B-BTA010604.1_MEDQ	YN	0.00174578	0.0289289	0.0603473	0.00319307	750	176.524	573.476	NA	6	5	1	NA	NA	0.00814375	2.76269:2.76269:1:1:1:1	0.381333(0.478:0.368:0.298)	NA	NA	NA	NA
Bta14197_MEAM1B-BTA028383.1_MEDQ	YN	0.0359233	0.0931915	0.385479	1.62E-09	3357	983.608	2373.39	NA	168	85.0082	82.9918	NA	NA	0.052703	4.19857:4.19857:1:1:1:1	0.476765(0.525022:0.361037:0.544236)	NA	NA	NA	NA
Bta14188_MEAM1B-BTA015214.1_MEDQ	YN	0.00311734	0.0459426	0.0678529	1.43E-09	1809	523.1	1285.9	NA	27	23	4	NA	NA	0.0155009	5.47549:5.47549:1:1:1:1	0.389718(0.458541:0.317579:0.393035)	NA	NA	NA	NA
Bta02772_MEAM1B-BTA011220.1_MEDQ	YN	0.00114109	0.0182262	0.0626073	3.28E-24	12111	3340.56	8770.44	NA	70	60	10	NA	NA	0.00585365	2.80706:2.80706:1:1:1:1	0.455(0.499133:0.458385:0.407481)	NA	NA	NA	NA
Bta02785_MEAM1B-BTA017646.1_MEDQ	YN	0.00166261	0.0215609	0.0771123	5.38E-08	3285	846.793	2438.21	NA	22	17.9509	4.04914	NA	NA	0.00679191	2.48347:2.48347:1:1:1:1	0.463318(0.458447:0.439269:0.492237)	NA	NA	NA	NA
Bta02782_MEAM1B-BTA017649.1_MEDQ	YN	0.002126	0.0653015	0.0325567	1.08E-10	1263	320.728	942.272	NA	22	20	2	NA	NA	0.0181689	2.25906:2.25906:1:1:1:1	0.442597(0.471496:0.453682:0.402613)	NA	NA	NA	NA
Bta02788_MEAM1B-BTA017644.1_MEDQ	YN	0.00343558	0.025415	0.135179	0.108668	372	80.106	291.894	NA	3	2	1	NA	NA	0.00816859	2:2:1:1:1:1	0.41129(0.467742:0.387097:0.379032)	NA	NA	NA	NA
Bta13742_MEAM1B-BTA002349.1_MEDQ	YN	0.000973167	0.0273948	0.0355238	6.72E-20	5721	1607.94	4113.06	NA	47	43	4	NA	NA	0.00839923	5.14714:5.14714:1:1:1:1	0.455165(0.533298:0.446513:0.385684)	NA	NA	NA	NA
Bta01568_MEAM1B-BTA012078.1_MEDQ	YN	0.00796321	0.085709	0.0929099	3.33E-08	906	273.924	632.076	NA	27	22	5	NA	NA	0.0314692	7.32271:7.32271:1:1:1:1	0.59989(0.556291:0.596026:0.647351)	NA	NA	NA	NA
Bta13721_MEAM1B-BTA019628.2_MEDQ	YN	0.0252551	0.0492472	0.512824	0.00850574	2292	533.83	1758.17	NA	69	25.3413	43.6587	NA	NA	0.0308431	1.82815:1.82815:1:1:1:1	0.416449(0.466623:0.427356:0.355366)	NA	NA	NA	NA
Bta13728_MEAM1B-BTA030177.1_MEDQ	YN	0.0258798	0.088054	0.293908	4.60E-06	1611	350.333	1260.67	NA	61	28.9365	32.0635	NA	NA	0.0394004	1.52898:1.52898:1:1:1:1	0.425822(0.536313:0.408752:0.332402)	NA	NA	NA	NA
Bta13743_MEAM1B-BTA002348.1_MEDQ	YN	0.00239923	0.102045	0.0235114	2.21E-13	1434	181.347	1252.65	NA	20	17	3	NA	NA	0.0150007	5.08002:5.08002:1:1:1:1	0.606346(0.548117:0.395397:0.875523)	NA	NA	NA	NA
Bta13720_MEAM1B-BTA019627.1_MEDQ	YN	0.00238362	0.0283449	0.0840933	0.0153654	564	143.802	420.198	NA	5	4	1	NA	NA	0.00900293	2:2:1:1:1:1	0.43883(0.558511:0.369681:0.388298)	NA	NA	NA	NA
Bta13731_MEAM1B-BTA002362.1_MEDQ	YN	0.0109004	0.104792	0.104019	0.00637731	237	52.1353	184.865	NA	7	5	2	NA	NA	0.0315548	2.56938:2.56938:1:1:1:1	0.607595(0.493671:0.601266:0.727848)	NA	NA	NA	NA
Bta09781_MEAM1B-BTA007878.4_MEDQ	YN	0.00149279	0.0121294	0.123072	0.00291757	2511	499.311	2011.69	NA	9	6	3	NA	NA	0.00360788	1.19201:1.19201:1:1:1:1	0.382318(0.442652:0.34767:0.356631)	NA	NA	NA	NA
Bta09785_MEAM1B-BTA005618.1_MEDQ	YN	0.00211804	0.0132916	0.159352	0.000759491	1950	531.33	1418.67	NA	10	7	3	NA	NA	0.00516257	4.02269:4.02269:1:1:1:1	0.414615(0.493077:0.387692:0.363077)	NA	NA	NA	NA
Bta09768_MEAM1B-BTA004179.3_MEDQ	YN	0.00682678	0.0199618	0.341992	0.179116	594	152.551	441.449	NA	6	3	3	NA	NA	0.0102001	2.71383:2.71383:1:1:1:1	0.547138(0.563131:0.424242:0.65404)	NA	NA	NA	NA
Bta09799_MEAM1B-BTA014163.1_MEDQ	YN	0.0119001	0.0104914	1.13427	0.714251	435	96.0703	338.93	NA	5	1	4	NA	NA	0.011589	1.78714:1.78714:1:1:1:1	0.489655(0.493103:0.396552:0.57931)	NA	NA	NA	NA
Bta09788_MEAM1B-BTA005616.1_MEDQ	YN	0.0239806	0.019604	1.22325	0.823737	309	67.2025	241.797	NA	7	1.2964	5.7036	NA	NA	0.0230287	0.496787:0.496787:1:1:1:1	0.62945(0.57767:0.558252:0.752427)	NA	NA	NA	NA
Bta09786_MEAM1B-BTA005617.1_MEDQ	YN	0.00500956	0.0129821	0.385881	0.0111883	4095	1089.37	3005.63	NA	29	14	15	NA	NA	0.00713047	4.65004:4.65004:1:1:1:1	0.410623(0.491575:0.383883:0.35641)	NA	NA	NA	NA
Bta09797_MEAM1B-BTA006509.1_MEDQ	YN	0.001845	0.0108828	0.169533	0.000467126	3828	1113.81	2714.19	NA	17	12	5	NA	NA	0.00447468	8.0524:8.0524:1:1:1:1	0.42803(0.500784:0.411442:0.371865)	NA	NA	NA	NA
Bta09791_MEAM1B-BTA006512.1_MEDQ	YN	0.000974768	0.0183453	0.0531346	4.04E-06	2661	607.838	2053.16	NA	13	11	2	NA	NA	0.00494262	1.9466:1.9466:1:1:1:1	0.385194(0.468433:0.325817:0.36133)	NA	NA	NA	NA
Bta09779_MEAM1B-BTA007882.1_MEDQ	YN	0.00187985	0.0161365	0.116496	0.000362272	2226	628.121	1597.88	NA	13	10	3	NA	NA	0.00590272	3.21471:3.21471:1:1:1:1	0.424528(0.481806:0.37062:0.421159)	NA	NA	NA	NA
Bta09806_MEAM1B-BTA014156.1_MEDQ	YN	0.00280688	0.0186241	0.150712	0.000376778	2079	590.081	1488.92	NA	15	10.8289	4.17113	NA	NA	0.00729628	5.23691:5.23691:1:1:1:1	0.402116(0.512266:0.347763:0.34632)	NA	NA	NA	NA
Bta09795_MEAM1B-BTA006511.1_MEDQ	YN	0.00220291	0.0176791	0.124605	0.00685798	1254	344.576	909.424	NA	8	6	2	NA	NA	0.00645549	7.50408:7.50408:1:1:1:1	0.413078(0.533493:0.373206:0.332536)	NA	NA	NA	NA
Bta09848_MEAM1B-BTA003442.1_MEDQ	YN	0.00335526	0.0699659	0.0479556	1.62E-28	3480	1089.27	2390.73	NA	80	72	8	NA	NA	0.024205	5.85725:5.85725:1:1:1:1	0.51681(0.510776:0.453017:0.586638)	NA	NA	NA	NA
Bta01541_MEAM1B-BTA021201.1_MEDQ	YN	0.11373	0.282881	0.402042	0.00471015	339	96.1675	242.833	NA	47	21.4169	25.5831	NA	NA	0.161715	2.84376:2.84376:1:1:1:1	0.480826(0.588496:0.358407:0.495575)	NA	NA	NA	NA
Bta10207_MEAM1B-BTA028588.1_MEDQ	YN	0.00249263	0.165036	0.0151035	3.67E-74	3726	912.99	2813.01	NA	139	132	7	NA	NA	0.042321	2.6512:2.6512:1:1:1:1	0.526302(0.518921:0.372786:0.687198)	NA	NA	NA	NA
Bta02827_MEAM1B-BTA005199.1_MEDQ	YN	0.000871928	0.0895317	0.00973876	3.91E-38	3129	833.844	2295.16	NA	71	69	2	NA	NA	0.0244988	3.19701:3.19701:1:1:1:1	0.462927(0.46836:0.426174:0.494247)	NA	NA	NA	NA
Bta09842_MEAM1B-BTA020015.1_MEDQ	YN	0.00611962	0.0475188	0.128783	9.50E-09	2307	502.067	1804.93	NA	34	23	11	NA	NA	0.0151292	1.43974:1.43974:1:1:1:1	0.391417(0.501951:0.313394:0.358908)	NA	NA	NA	NA
Bta09854_MEAM1B-BTA010907.1_MEDQ	YN	0.00963159	0.0973232	0.098965	2.16E-13	1626	364.279	1261.72	NA	45	32.9282	12.0718	NA	NA	0.0292775	0.936511:0.936511:1:1:1:1	0.440344(0.5369:0.372694:0.411439)	NA	NA	NA	NA
Bta14124_MEAM1B-BTA027233.1_MEDQ	YN	0.00179735	0.180924	0.00993429	1.15E-47	2628	399.805	2228.19	NA	66	62	4	NA	NA	0.0290485	1.22967:1.22967:1:1:1:1	0.584475(0.590183:0.364155:0.799087)	NA	NA	NA	NA
Bta09830_MEAM1B-BTA020777.1_MEDQ	YN	0.00590497	0.0551044	0.10716	0.000243438	585	160.881	424.119	NA	11	8.506	2.494	NA	NA	0.0194353	1.97657:1.97657:1:1:1:1	0.500855(0.517949:0.494872:0.489744)	NA	NA	NA	NA
Bta09847_MEAM1B-BTA027593.1_MEDQ	YN	0.0291492	0.101097	0.28833	4.91E-08	1872	454.207	1417.79	NA	83	42.483	40.517	NA	NA	0.0466059	1.88352:1.88352:1:1:1:1	0.426549(0.501603:0.320513:0.457532)	NA	NA	NA	NA
Bta09329_MEAM1B-BTA005293.2_MEDQ	YN	0.0282761	0.0635944	0.444632	0.00308472	1572	408.588	1163.41	NA	57	24.7239	32.2761	NA	NA	0.0374559	2.56826:2.56826:1:1:1:1	0.376272(0.464695:0.303435:0.360687)	NA	NA	NA	NA
Bta09851_MEAM1B-BTA027590.1_MEDQ	YN	0.259461	0.441831	0.58724	7.41E-05	1368	334.017	1033.98	NA	336	109.367	226.633	NA	NA	0.30399	1.38439:1.38439:1:1:1:1	0.480629(0.546053:0.463816:0.432018)	NA	NA	NA	NA
Bta12860_MEAM1B-BTA026892.1_MEDQ	YN	0.00157208	0.0419764	0.0374514	1.88E-13	2589	640.143	1948.86	NA	29	25.9395	3.06052	NA	NA	0.0115623	1.82556:1.82556:1:1:1:1	0.402472(0.476825:0.343569:0.387022)	NA	NA	NA	NA
Bta09850_MEAM1B-BTA027591.1_MEDQ	YN	0.00374379	0.0691769	0.0541191	1.19E-09	1140	336.403	803.597	NA	25	22	3	NA	NA	0.0230525	4.29689:4.29689:1:1:1:1	0.416228(0.467105:0.317105:0.464474)	NA	NA	NA	NA
Bta09863_MEAM1B-BTA002711.1_MEDQ	YN	0.00765068	0.0267311	0.286209	0.0116486	1038	328.582	709.418	NA	14	8.60531	5.39469	NA	NA	0.0136907	7.15825:7.15825:1:1:1:1	0.410405(0.488439:0.336705:0.406069)	NA	NA	NA	NA
Bta09824_MEAM1B-BTA021040.1_MEDQ	YN	0.00132431	0.0381312	0.0347305	6.89E-06	1053	297.224	755.776	NA	12	11	1	NA	NA	0.0117136	3.37453:3.37453:1:1:1:1	0.487654(0.52849:0.433048:0.501425)	NA	NA	NA	NA
Bta01839_MEAM1B-BTA001944.1_MEDQ	YN	0.00152868	0.0279836	0.0546278	0.00220028	837	182.03	654.97	NA	6	5	1	NA	NA	0.00728208	2:2:1:1:1:1	0.375747(0.476703:0.301075:0.349462)	NA	NA	NA	NA
Bta15788_MEAM1B-BTA002511.1_MEDQ	YN	0.00678989	0.071203	0.0953596	8.31E-06	786	194.108	591.892	NA	17	13	4	NA	NA	0.0226971	2.31136:2.31136:1:1:1:1	0.498728(0.545802:0.324427:0.625954)	NA	NA	NA	NA
Bta09861_MEAM1B-BTA002708.1_MEDQ	YN	0.00387782	0.124957	0.0310332	2.49E-08	624	106.858	517.142	NA	14	12	2	NA	NA	0.0246123	8.78185:8.78185:1:1:1:1	0.616987(0.579327:0.418269:0.853365)	NA	NA	NA	NA
Bta04080_MEAM1B-BTA011577.1_MEDQ	YN	0.0263038	0.0790099	0.332917	0.0429222	429	80.2842	348.716	NA	15	6	9	NA	NA	0.0361673	0.615904:0.615904:1:1:1:1	0.397436(0.545455:0.29021:0.356643)	NA	NA	NA	NA
Bta02125_MEAM1B-BTA030030.3_MEDQ	YN	0.0013618	0.0387644	0.0351301	5.59E-10	1977	506.964	1470.04	NA	21	19	2	NA	NA	0.010953	2.92373:2.92373:1:1:1:1	0.425139(0.521244:0.362671:0.391502)	NA	NA	NA	NA
Bta02134_MEAM1B-BTA030021.1_MEDQ	YN	0.00110281	0.015179	0.0726534	0.00391513	1308	400.467	907.533	NA	7	6	1	NA	NA	0.00541247	6.21289:6.21289:1:1:1:1	0.439602(0.501147:0.392202:0.425459)	NA	NA	NA	NA
Bta02135_MEAM1B-BTA030020.1_MEDQ	YN	0.0183856	0.0125361	1.46661	0.775797	1128	258.006	869.994	NA	19	3.20142	15.7986	NA	NA	0.0170476	2.04553:2.04553:1:1:1:1	0.410904(0.430851:0.428191:0.37367)	NA	NA	NA	NA
Bta02112_MEAM1B-BTA022407.1_MEDQ	YN	0.00191203	0.0209323	0.0913433	0.0317212	669	145.328	523.672	NA	4	3	1	NA	NA	0.00604385	2:2:1:1:1:1	0.38864(0.475336:0.298206:0.392377)	NA	NA	NA	NA
Bta02130_MEAM1B-BTA030026.2_MEDQ	YN	0.0126018	0.0985682	0.127849	0.00491691	240	63.3497	176.65	NA	8	5.79447	2.20553	NA	NA	0.0352933	2.05694:2.05694:1:1:1:1	0.427083(0.45625:0.35:0.475)	NA	NA	NA	NA
Bta02123_MEAM1B-BTA030031.1_MEDQ	YN	0.0155749	0.0520861	0.299022	2.08E-09	4200	1144.51	3055.49	NA	104	56.9325	47.0675	NA	NA	0.0255242	5.2422:5.2422:1:1:1:1	0.399524(0.489286:0.355:0.354286)	NA	NA	NA	NA
Bta02133_MEAM1B-BTA030022.1_MEDQ	YN	0.00438201	0.0419728	0.104401	1.78E-10	2910	613.936	2296.06	NA	35	24.9685	10.0315	NA	NA	0.0123127	1.0691:1.0691:1:1:1:1	0.429897(0.479381:0.437113:0.373196)	NA	NA	NA	NA
Bta08305_MEAM1B-BTA025776.1_MEDQ	YN	0.000932417	0.0136458	0.0683298	0.00484787	1443	369.755	1073.24	NA	6	5	1	NA	NA	0.00419012	2:2:1:1:1:1	0.45738(0.56341:0.345114:0.463617)	NA	NA	NA	NA
Bta02116_MEAM1B-BTA030037.1_MEDQ	YN	0.00239763	0.0181877	0.131827	0.00847676	1170	334.455	835.545	NA	8	6	2	NA	NA	0.00691138	7.41497:7.41497:1:1:1:1	0.40641(0.497436:0.370513:0.351282)	NA	NA	NA	NA
Bta14221_MEAM1B-BTA020768.1_MEDQ	YN	0.00288026	0.0271074	0.106254	1.00E-08	3303	867.643	2435.36	NA	30	23	7	NA	NA	0.00924432	2.80023:2.80023:1:1:1:1	0.42855(0.506812:0.35604:0.422797)	NA	NA	NA	NA
Bta14216_MEAM1B-BTA028845.1_MEDQ	YN	0.00317535	0.0347026	0.0915017	2.33E-06	1302	354.959	947.041	NA	15	12	3	NA	NA	0.0117705	3.58042:3.58042:1:1:1:1	0.46467(0.502304:0.464286:0.427419)	NA	NA	NA	NA
Bta13177_MEAM1B-BTA021818.1_MEDQ	YN	0.00202829	0.0282318	0.0718444	0.00593458	675	181.308	493.692	NA	6	5	1	NA	NA	0.00906665	4.58126:4.58126:1:1:1:1	0.486667(0.422222:0.393333:0.644444)	NA	NA	NA	NA
Bta13207_MEAM1B-BTA005272.1_MEDQ	YN	0.00742672	0.184739	0.0402012	2.88E-17	993	180.59	812.41	NA	35	29	6	NA	NA	0.0396732	4.44267:4.44267:1:1:1:1	0.58711(0.506042:0.457704:0.797583)	NA	NA	NA	NA
Bta13231_MEAM1B-BTA019057.1_MEDQ	YN	0.0133843	0.104033	0.128654	1.40E-08	1071	241.532	829.468	NA	34	22.9996	11.0004	NA	NA	0.0338274	1.649:1.649:1:1:1:1	0.651261(0.634454:0.620448:0.69888)	NA	NA	NA	NA
Bta13200_MEAM1B-BTA005267.1_MEDQ	YN	0.00131935	0.016422	0.0803407	0.0134379	1005	246.387	758.613	NA	5	4	1	NA	NA	0.00502193	1.01487:1.01487:1:1:1:1	0.463184(0.571642:0.41194:0.40597)	NA	NA	NA	NA
Bta01677_MEAM1B-BTA009055.1_MEDQ	YN	0.00657913	0.0295472	0.222665	0.00116606	1194	277.973	916.027	NA	14	8	6	NA	NA	0.0119263	1.75068:1.75068:1:1:1:1	0.417923(0.481156:0.324121:0.448492)	NA	NA	NA	NA
Bta01847_MEAM1B-BTA017621.1_MEDQ	YN	0.00123454	0.0126645	0.0974805	0.036261	1050	239.184	810.816	NA	4	3	1	NA	NA	0.00383821	2.42663:2.42663:1:1:1:1	0.402857(0.495714:0.362857:0.35)	NA	NA	NA	NA
Bta13218_MEAM1B-BTA019071.1_MEDQ	YN	0.0341995	0.167218	0.204521	6.81E-05	417	106.937	310.063	NA	26	15.6415	10.3585	NA	NA	0.068311	2.39199:2.39199:1:1:1:1	0.498801(0.57554:0.338129:0.582734)	NA	NA	NA	NA
Bta13224_MEAM1B-BTA019065.1_MEDQ	YN	0.00269597	0.007871	0.342519	0.0332837	4251	1277.17	2973.83	NA	18	10	8	NA	NA	0.00425075	11.2664:11.2664:1:1:1:1	0.381557(0.46295:0.319337:0.362385)	NA	NA	NA	NA
Bta13210_MEAM1B-BTA005276.1_MEDQ	YN	0.00063541	0.0903369	0.00703378	3.65E-27	2133	558.462	1574.54	NA	48	47	1	NA	NA	0.024121	4.60503:4.60503:1:1:1:1	0.518987(0.516174:0.350211:0.690577)	NA	NA	NA	NA
Bta13229_MEAM1B-BTA019060.1_MEDQ	YN	0.00338157	0.0899907	0.0375769	3.30E-20	1962	479.764	1482.24	NA	45	40	5	NA	NA	0.0245599	3.07447:3.07447:1:1:1:1	0.403925(0.448012:0.381498:0.382263)	NA	NA	NA	NA
Bta13202_MEAM1B-BTA005268.1_MEDQ	YN	0.00355336	0.0255408	0.139125	0.000330314	1569	440.088	1128.91	NA	15	11	4	NA	NA	0.00972058	3.82873:3.82873:1:1:1:1	0.402486(0.492352:0.31262:0.402486)	NA	NA	NA	NA
Bta00220_MEAM1B-BTA004762.1_MEDQ	YN	0.00767391	0.0292238	0.262591	0.00646376	1269	350.643	918.357	NA	17	10	7	NA	NA	0.0136285	4.27704:4.27704:1:1:1:1	0.389283(0.445626:0.313239:0.408983)	NA	NA	NA	NA
Bta13208_MEAM1B-BTA005273.2_MEDQ	YN	0.00449015	0.218898	0.0205125	2.13E-17	798	127.606	670.394	NA	27	24	3	NA	NA	0.0387755	3.37067:3.37067:1:1:1:1	0.615288(0.545113:0.468045:0.832707)	NA	NA	NA	NA
Bta13233_MEAM1B-BTA019055.1_MEDQ	YN	0.0263537	0.0923224	0.285453	0.00895749	315	97.5872	217.413	NA	14	8.38604	5.61396	NA	NA	0.0467908	4.47048:4.47048:1:1:1:1	0.460317(0.4:0.433333:0.547619)	NA	NA	NA	NA
Bta08877_MEAM1B-BTA020469.1_MEDQ	YN	0.00281324	0.0408199	0.0689184	5.15E-08	1830	404.96	1425.04	NA	20	16	4	NA	NA	0.0112237	6.06151:6.06151:1:1:1:1	0.619126(0.569672:0.531967:0.755738)	NA	NA	NA	NA
Bta03887_MEAM1B-BTA016820.1_MEDQ	YN	0.00259024	0.0388857	0.0666116	9.65E-08	1638	477.803	1160.2	NA	21	18	3	NA	NA	0.0131776	4.37165:4.37165:1:1:1:1	0.409035(0.503663:0.317766:0.405678)	NA	NA	NA	NA
Bta03889_MEAM1B-BTA016821.1_MEDQ	YN	0.00164611	0.134536	0.0122355	7.22E-20	1422	205.489	1216.51	NA	27	25	2	NA	NA	0.0208496	6.04008:6.04008:1:1:1:1	0.579817(0.479958:0.405063:0.85443)	NA	NA	NA	NA
Bta12394_MEAM1B-BTA020625.1_MEDQ	YN	0.00147753	0.0414498	0.0356463	2.06E-14	2757	724.522	2032.48	NA	32	29	3	NA	NA	0.011982	2.20236:2.20236:1:1:1:1	0.51342(0.591404:0.492927:0.45593)	NA	NA	NA	NA
Bta12399_MEAM1B-BTA020622.1_MEDQ	YN	0.000785238	0.0222841	0.0352376	3.01E-06	1869	594.738	1274.26	NA	14	13	1	NA	NA	0.00762642	16.0042:16.0042:1:1:1:1	0.419743(0.485554:0.382022:0.391653)	NA	NA	NA	NA
Bta12369_MEAM1B-BTA003813.1_MEDQ	YN	0.00227542	0.0362221	0.0628186	2.93E-06	1308	427.537	880.463	NA	17	15	2	NA	NA	0.0133713	6.18619:6.18619:1:1:1:1	0.40367(0.397936:0.327982:0.485092)	NA	NA	NA	NA
Bta12389_MEAM1B-BTA020630.1_MEDQ	YN	0.00114866	0.0359707	0.0319331	1.37E-06	1245	373.751	871.249	NA	14	13	1	NA	NA	0.0116023	15.7006:15.7006:1:1:1:1	0.443775(0.555422:0.412048:0.363855)	NA	NA	NA	NA
Bta12397_MEAM1B-BTA020623.2_MEDQ	YN	0.00514571	0.0341679	0.150601	0.00689225	765	179.713	585.287	NA	9	6	3	NA	NA	0.0119636	3.23185:3.23185:1:1:1:1	0.4(0.470588:0.392157:0.337255)	NA	NA	NA	NA
Bta12375_MEAM1B-BTA004130.3_MEDQ	YN	0.0133996	0.113031	0.118548	3.98E-05	624	96.8092	527.191	NA	17	10	7	NA	NA	0.0288567	2.62402:2.62402:1:1:1:1	0.611378(0.576923:0.420673:0.836538)	NA	NA	NA	NA
Bta12388_MEAM1B-BTA020631.1_MEDQ	YN	0.000495461	0.0189717	0.0261158	5.56E-23	8412	2354.78	6057.22	NA	47	44	3	NA	NA	0.00566753	4.34086:4.34086:1:1:1:1	0.447634(0.490193:0.461127:0.391583)	NA	NA	NA	NA
Bta14249_MEAM1B-BTA028693.3_MEDQ	YN	0.0101586	0.07006	0.144998	1.44E-08	1575	357.047	1217.95	NA	36	23.7119	12.2881	NA	NA	0.023738	0.948642:0.948642:1:1:1:1	0.425714(0.482857:0.392381:0.401905)	NA	NA	NA	NA
Bta12393_MEAM1B-BTA020626.1_MEDQ	YN	0.00128934	0.00976285	0.132066	0.0659553	1086	309.556	776.444	NA	4	3	1	NA	NA	0.00370465	3.88445:3.88445:1:1:1:1	0.441989(0.546961:0.371547:0.407459)	NA	NA	NA	NA
Bta10467_MEAM1B-BTA012717.1_MEDQ	YN	0.000436629	0.0175709	0.0248495	3.95E-08	3156	865.057	2290.94	NA	16	15	1	NA	NA	0.00513311	3.15805:3.15805:1:1:1:1	0.458967(0.507605:0.443916:0.42538)	NA	NA	NA	NA
Bta10473_MEAM1B-BTA009167.1_MEDQ	YN	0.00178161	0.0986526	0.0180594	2.31E-11	1266	142.04	1123.96	NA	15	13	2	NA	NA	0.0126501	2.01563:2.01563:1:1:1:1	0.661927(0.579384:0.478673:0.927725)	NA	NA	NA	NA
Bta11439_MEAM1B-BTA002386.1_MEDQ	YN	0.00169588	0.0292796	0.0579203	3.27E-14	4143	1191.32	2951.68	NA	39	34	5	NA	NA	0.00962756	4.30481:4.30481:1:1:1:1	0.451726(0.540188:0.416365:0.398624)	NA	NA	NA	NA
Bta04732_MEAM1B-BTA002379.1_MEDQ	YN	0.325636	2.92537	0.111315	7.71E-15	345	85.3224	259.678	NA	131	62.6971	68.3029	NA	NA	0.96858	2.26818:2.26818:1:1:1:1	0.446377(0.478261:0.352174:0.508696)	NA	NA	NA	NA
Bta13918_MEAM1B-BTA020899.2_MEDQ	YN	0.00911854	0.0361165	0.252476	0.00539383	945	246.794	698.206	NA	15	8.67214	6.32786	NA	NA	0.0161693	2.43166:2.43166:1:1:1:1	0.417989(0.520635:0.32381:0.409524)	NA	NA	NA	NA
Bta11468_MEAM1B-BTA029175.1_MEDQ	YN	0.00503496	0.0343788	0.146455	1.80E-07	2343	641.691	1701.31	NA	30	21.4635	8.5365	NA	NA	0.0130715	4.0651:4.0651:1:1:1:1	0.408237(0.450064:0.362996:0.411652)	NA	NA	NA	NA
Bta11474_MEAM1B-BTA029179.1_MEDQ	YN	0.00163766	0.0554318	0.0295437	1.97E-11	1626	377.2	1248.8	NA	22	19.9572	2.04279	NA	NA	0.0141169	2.56076:2.56076:1:1:1:1	0.393911(0.45203:0.369926:0.359779)	NA	NA	NA	NA
Bta12551_MEAM1B-BTA024869.1_MEDQ	YN	0.000749473	0.00454828	0.164782	0.138995	1776	441.062	1334.94	NA	3	2	1	NA	NA	0.00169289	2:2:1:1:1:1	0.434403(0.429899:0.413851:0.459459)	NA	NA	NA	NA
Bta11444_MEAM1B-BTA002382.1_MEDQ	YN	0.00111359	0.0490853	0.0226869	1.06E-07	1152	253.238	898.762	NA	13	12	1	NA	NA	0.011659	1.51193:1.51193:1:1:1:1	0.41276(0.47526:0.304688:0.458333)	NA	NA	NA	NA
Bta12463_MEAM1B-BTA017879.2_MEDQ	YN	0.164703	0.305293	0.539492	2.95E-08	2523	584.78	1938.22	NA	432	145.629	286.371	NA	NA	0.197289	1.16417:1.16417:1:1:1:1	0.463932(0.524376:0.397146:0.470273)	NA	NA	NA	NA
Bta11315_MEAM1B-BTA029463.1_MEDQ	YN	0.128451	0.3031	0.423793	8.55E-05	696	178.52	517.48	NA	105	43.9791	61.0209	NA	NA	0.173248	1.8287:1.8287:1:1:1:1	0.489224(0.525862:0.398707:0.543103)	NA	NA	NA	NA
Bta03526_MEAM1B-BTA006397.1_MEDQ	YN	0.00135054	0.0108762	0.124174	6.61E-07	6858	1669.84	5188.16	NA	25	18	7	NA	NA	0.00366992	3.81938:3.81938:1:1:1:1	0.388816(0.458661:0.377515:0.330271)	NA	NA	NA	NA
Bta03531_MEAM1B-BTA012948.2_MEDQ	YN	0.00692582	0.0141851	0.488245	0.0918943	2922	681.339	2240.66	NA	25	9.56	15.44	NA	NA	0.00861852	3.08614:3.08614:1:1:1:1	0.384326(0.443018:0.38963:0.320329)	NA	NA	NA	NA
Bta03502_MEAM1B-BTA007421.1_MEDQ	YN	0.00186985	0.00890568	0.209962	0.0924296	1410	338.868	1071.13	NA	5	3	2	NA	NA	0.00356079	2:2:1:1:1:1	0.424468(0.523404:0.385106:0.364894)	NA	NA	NA	NA
Bta03520_MEAM1B-BTA007436.1_MEDQ	YN	0.00461838	0.0370136	0.124775	0.000862313	903	251.419	651.581	NA	12	9	3	NA	NA	0.0136381	4.30018:4.30018:1:1:1:1	0.419158(0.48505:0.343854:0.428571)	NA	NA	NA	NA
Bta04457_MEAM1B-BTA029534.1_MEDQ	YN	0.0189946	0.131381	0.144576	1.51E-15	1887	374.812	1512.19	NA	73	44.6381	28.3619	NA	NA	0.0413178	1.78449:1.78449:1:1:1:1	0.609878(0.5729:0.488906:0.767829)	NA	NA	NA	NA
Bta03491_MEAM1B-BTA014498.1_MEDQ	YN	0.00100329	0.0119232	0.0841458	0.00028418	2757	762.224	1994.78	NA	11	9	2	NA	NA	0.00402231	3.01883:3.01883:1:1:1:1	0.461552(0.553863:0.398803:0.431991)	NA	NA	NA	NA
Bta03507_MEAM1B-BTA007425.1_MEDQ	YN	0.00051578	0.00508266	0.101478	0.0391587	2532	592.521	1939.48	NA	4	3	1	NA	NA	0.00158449	2:2:1:1:1:1	0.359202(0.454384:0.268957:0.354265)	NA	NA	NA	NA
Bta04200_MEAM1B-BTA011800.1_MEDQ	YN	0.00593453	0.0327527	0.181192	0.00378959	939	247.679	691.321	NA	12	7.91652	4.08348	NA	NA	0.0130083	5.31486:5.31486:1:1:1:1	0.393504(0.496805:0.361022:0.322684)	NA	NA	NA	NA
Bta04459_MEAM1B-BTA026642.1_MEDQ	YN	0.00564977	0.118098	0.0478396	2.49E-15	1329	262.8	1066.2	NA	34	28	6	NA	NA	0.0278856	1.85038:1.85038:1:1:1:1	0.645974(0.462754:0.610609:0.86456)	NA	NA	NA	NA
Bta03519_MEAM1B-BTA011517.1_MEDQ	YN	0.0130751	0.0278171	0.470039	0.0579637	1560	479.556	1080.44	NA	27	13	14	NA	NA	0.0176069	5.47576:5.47576:1:1:1:1	0.407051(0.464423:0.325962:0.430769)	NA	NA	NA	NA
Bta03505_MEAM1B-BTA007424.1_MEDQ	YN	0.00332816	0.00459957	0.723582	0.194706	1641	436.371	1204.63	NA	6	2	4	NA	NA	0.00366625	3.97824:3.97824:1:1:1:1	0.414991(0.471664:0.399452:0.373857)	NA	NA	NA	NA
Bta03522_MEAM1B-BTA010704.1_MEDQ	YN	0.00293829	0.0242735	0.12105	0.00165793	1317	293.973	1023.03	NA	10	7	3	NA	NA	0.0077006	1.79859:1.79859:1:1:1:1	0.398633(0.473804:0.365604:0.356492)	NA	NA	NA	NA
Bta03553_MEAM1B-BTA022085.1_MEDQ	YN	0.000465043	0.0166986	0.0278492	1.16E-06	2820	668.995	2151	NA	12	11	1	NA	NA	0.00431617	2:2:1:1:1:1	0.418794(0.473936:0.405851:0.376596)	NA	NA	NA	NA
Bta03535_MEAM1B-BTA019083.1_MEDQ	YN	0.00873157	0.0433776	0.201292	4.40E-07	2466	622.69	1843.31	NA	42	26	16	NA	NA	0.01748	2.41262:2.41262:1:1:1:1	0.452352(0.529805:0.45073:0.376521)	NA	NA	NA	NA
Bta03544_MEAM1B-BTA019075.1_MEDQ	YN	0.017124	0.0574698	0.297966	0.00303474	936	267.784	668.216	NA	26	14.7005	11.2995	NA	NA	0.0286667	4.68089:4.68089:1:1:1:1	0.434295(0.490385:0.392628:0.419872)	NA	NA	NA	NA
Bta03533_MEAM1B-BTA019086.1_MEDQ	YN	0.00821992	0.0107079	0.767648	0.530275	678	188.172	489.828	NA	6	2	4	NA	NA	0.00891045	6.09644:6.09644:1:1:1:1	0.405605(0.460177:0.404867:0.35177)	NA	NA	NA	NA
Bta03571_MEAM1B-BTA011918.1_MEDQ	YN	0.000744308	0.00665641	0.111818	0.0476869	1797	452.714	1344.29	NA	4	3	1	NA	NA	0.00223373	2:2:1:1:1:1	0.4335(0.478297:0.42571:0.396494)	NA	NA	NA	NA
Bta03570_MEAM1B-BTA022147.1_MEDQ	YN	0.00734254	0.0701888	0.104611	1.80E-05	744	196.031	547.969	NA	17	13	4	NA	NA	0.0239014	6.37672:6.37672:1:1:1:1	0.589382(0.620968:0.409274:0.737903)	NA	NA	NA	NA
Bta03582_MEAM1B-BTA013352.1_MEDQ	YN	0.00210989	0.0204124	0.103363	0.0412144	624	149.265	474.735	NA	4	3	1	NA	NA	0.00648796	2.2937:2.2937:1:1:1:1	0.383814(0.485577:0.326923:0.338942)	NA	NA	NA	NA
Bta08206_MEAM1B-BTA010817.1_MEDQ	YN	0.0172894	0.0469641	0.368141	0.0245948	900	197.698	702.302	NA	21	9	12	NA	NA	0.0238079	1.92915:1.92915:1:1:1:1	0.395556(0.463333:0.361667:0.361667)	NA	NA	NA	NA
Bta03605_MEAM1B-BTA006646.1_MEDQ	YN	0.00253959	0.0117694	0.215779	0.0256384	2007	429.241	1577.76	NA	9	5	4	NA	NA	0.0045136	1.02754:1.02754:1:1:1:1	0.428002(0.469357:0.428251:0.386398)	NA	NA	NA	NA
Bta03716_MEAM1B-BTA017367.1_MEDQ	YN	0.00114201	0.0297552	0.0383801	9.45E-06	1290	413.683	876.317	NA	13	12	1	NA	NA	0.0103178	9.05403:9.05403:1:1:1:1	0.43876(0.602326:0.334884:0.37907)	NA	NA	NA	NA
Bta01831_MEAM1B-BTA011522.1_MEDQ	YN	0.0919188	0.432978	0.212295	9.95E-29	1752	400.531	1351.47	NA	246	129.122	116.878	NA	NA	0.169889	1.73894:1.73894:1:1:1:1	0.596747(0.606164:0.488014:0.696062)	NA	NA	NA	NA
Bta03597_MEAM1B-BTA013000.1_MEDQ	YN	0.00202592	0.00653758	0.309889	0.362308	648	153.629	494.371	NA	2	1	1	NA	NA	0.00309556	2:2:1:1:1:1	0.377315(0.513889:0.300926:0.31713)	NA	NA	NA	NA
Bta03604_MEAM1B-BTA006648.1_MEDQ	YN	0.189656	0.241032	0.78685	0.365745	420	98.4528	321.547	NA	74	20.2571	53.7429	NA	NA	0.201699	1.674:1.674:1:1:1:1	0.460714(0.489286:0.375:0.517857)	NA	NA	NA	NA
Bta03595_MEAM1B-BTA001196.2_MEDQ	YN	0.00431425	0.0126927	0.339899	0.380837	312	79.4538	232.546	NA	2	1	1	NA	NA	0.00644791	2:2:1:1:1:1	0.386218(0.427885:0.317308:0.413462)	NA	NA	NA	NA
Bta03615_MEAM1B-BTA029712.1_MEDQ	YN	0.00108007	0.0091768	0.117695	0.000865804	3657	877.108	2779.89	NA	11	8	3	NA	NA	0.00302202	2:2:1:1:1:1	0.372847(0.436013:0.314192:0.368335)	NA	NA	NA	NA
Bta03591_MEAM1B-BTA026182.1_MEDQ	YN	0.00147739	0.0242853	0.0608349	4.71E-06	1902	546.694	1355.31	NA	15	13	2	NA	NA	0.00803309	6.36362:6.36362:1:1:1:1	0.41062(0.490536:0.374606:0.366719)	NA	NA	NA	NA
Bta03590_MEAM1B-BTA026183.1_MEDQ	YN	0.00114867	0.0183504	0.0625964	0.00653167	1092	220.657	871.343	NA	5	4	1	NA	NA	0.00462456	2:2:1:1:1:1	0.386905(0.482143:0.370879:0.307692)	NA	NA	NA	NA
Bta05861_MEAM1B-BTA016080.1_MEDQ	YN	0.00105038	0.00120929	0.868592	0.633588	2733	827.597	1905.4	NA	3	1	2	NA	NA	0.0010985	2:2:1:1:1:1	0.539883(0.517014:0.566411:0.536224)	NA	NA	NA	NA
Bta00169_MEAM1B-BTA017553.1_MEDQ	YN	0.00165675	0.0105512	0.157021	0.000266154	4170	1148.61	3021.39	NA	17	12	5	NA	NA	0.00410669	3.94288:3.94288:1:1:1:1	0.480336(0.548561:0.477698:0.414748)	NA	NA	NA	NA
Bta00155_MEAM1B-BTA017543.2_MEDQ	YN	0.00146821	0.0165548	0.0886879	4.29E-07	3804	1037.25	2766.75	NA	21	16.9425	4.05754	NA	NA	0.00558193	3.06491:3.06491:1:1:1:1	0.428628(0.492902:0.352918:0.440063)	NA	NA	NA	NA
Bta01633_MEAM1B-BTA008454.1_MEDQ	YN	0.000821706	0.0365145	0.0225036	1.39E-15	3225	789.707	2435.29	NA	30	28	2	NA	NA	0.0095618	2.66246:2.66246:1:1:1:1	0.415194(0.51814:0.355349:0.372093)	NA	NA	NA	NA
Bta00188_MEAM1B-BTA021113.2_MEDQ	YN	0.0103551	0.0578202	0.179091	2.84E-06	1371	397.55	973.45	NA	32	22	10	NA	NA	0.0241186	5.77685:5.77685:1:1:1:1	0.428519(0.482495:0.404814:0.398249)	NA	NA	NA	NA
Bta00171_MEAM1B-BTA017554.2_MEDQ	YN	0.00246662	0.0138251	0.178416	0.00959728	1731	512.497	1218.5	NA	10	7	3	NA	NA	0.00582952	5.35125:5.35125:1:1:1:1	0.462161(0.496534:0.435009:0.454939)	NA	NA	NA	NA
Bta08834_MEAM1B-BTA001410.1_MEDQ	YN	0.0111502	0.0526417	0.211812	0.000763652	1032	165.887	866.113	NA	18	8.41452	9.58548	NA	NA	0.0178196	1.47672:1.47672:1:1:1:1	0.565407(0.563953:0.367733:0.764535)	NA	NA	NA	NA
Bta00175_MEAM1B-BTA015765.1_MEDQ	YN	0.000555893	0.123893	0.0044869	3.81E-33	2205	405.426	1799.57	NA	46	45	1	NA	NA	0.0232334	27.4452:27.4452:1:1:1:1	0.621769(0.561905:0.47619:0.827211)	NA	NA	NA	NA
Bta00168_MEAM1B-BTA017552.1_MEDQ	YN	0.00678304	0.0413961	0.163857	2.77E-06	1833	498.789	1334.21	NA	29	20	9	NA	NA	0.0162018	6.34288:6.34288:1:1:1:1	0.411893(0.513093:0.393617:0.328969)	NA	NA	NA	NA
Bta00176_MEAM1B-BTA015766.1_MEDQ	YN	0.127975	0.490645	0.26083	2.18E-10	693	152.123	540.877	NA	117	53.3716	63.6284	NA	NA	0.207586	1.37604:1.37604:1:1:1:1	0.59596(0.569264:0.506494:0.712121)	NA	NA	NA	NA
Bta00159_MEAM1B-BTA017544.2_MEDQ	YN	0.0115864	0.0364022	0.318287	0.0704824	576	141.02	434.98	NA	10	5	5	NA	NA	0.0176619	1.92541:1.92541:1:1:1:1	0.380208(0.473958:0.299479:0.367188)	NA	NA	NA	NA
Bta00254_MEAM1B-BTA020208.1_MEDQ	YN	0.00545815	0.0705633	0.0773511	9.56E-27	3621	1046.55	2574.45	NA	84	70	14	NA	NA	0.0242749	2.92854:2.92854:1:1:1:1	0.564623(0.642502:0.484258:0.567109)	NA	NA	NA	NA
Bta00277_MEAM1B-BTA012180.1_MEDQ	YN	0.00569915	0.0415579	0.137138	1.98E-11	3138	1022.83	2115.17	NA	53	41	12	NA	NA	0.0173873	8.94662:8.94662:1:1:1:1	0.398502(0.472275:0.326482:0.39675)	NA	NA	NA	NA
Bta00253_MEAM1B-BTA020209.1_MEDQ	YN	0.00485671	0.131466	0.0369428	1.64E-23	1794	347.719	1446.28	NA	48	41	7	NA	NA	0.0293964	3.4791:3.4791:1:1:1:1	0.620401(0.571906:0.505853:0.783445)	NA	NA	NA	NA
Bta05099_MEAM1B-BTA010042.1_MEDQ	YN	0.00171842	0.13735	0.0125112	2.31E-27	1548	382.806	1165.19	NA	49	47	2	NA	NA	0.0352589	3.11961:3.11961:1:1:1:1	0.56686(0.639535:0.379845:0.681202)	NA	NA	NA	NA
Bta00260_MEAM1B-BTA020202.1_MEDQ	YN	0.00385338	0.0406003	0.0949101	9.57E-05	1035	254.115	780.885	NA	13	10	3	NA	NA	0.0128756	2.95765:2.95765:1:1:1:1	0.397585(0.504348:0.33913:0.349275)	NA	NA	NA	NA
Bta00244_MEAM1B-BTA020215.1_MEDQ	YN	0.0499177	0.13087	0.381431	0.0152251	390	60.4077	329.592	NA	23	7.10296	15.897	NA	NA	0.0624565	0.470758:0.470758:1:1:1:1	0.407692(0.496154:0.392308:0.334615)	NA	NA	NA	NA
Bta00219_MEAM1B-BTA024904.1_MEDQ	YN	0.300083	0.508567	0.590057	0.0329085	342	120.725	221.275	NA	97	42.8508	54.1492	NA	NA	0.373677	3.68936:3.68936:1:1:1:1	0.595029(0.631579:0.574561:0.578947)	NA	NA	NA	NA
Bta00196_MEAM1B-BTA006276.1_MEDQ	YN	0.011396	0.0495007	0.230219	1.09E-12	4431	1381.34	3049.66	NA	100	65.5625	34.4375	NA	NA	0.023275	9.21631:9.21631:1:1:1:1	0.430603(0.544685:0.376439:0.370684)	NA	NA	NA	NA
Bta00239_MEAM1B-BTA020220.1_MEDQ	YN	0.00326406	0.06887	0.0473944	2.74E-29	4008	937.527	3070.47	NA	71	61	10	NA	NA	0.0186102	1.646:1.646:1:1:1:1	0.404316(0.48765:0.325599:0.399701)	NA	NA	NA	NA
Bta00257_MEAM1B-BTA020205.1_MEDQ	YN	0.00868912	0.0225769	0.384867	0.00168797	3633	1083.11	2549.89	NA	46	24	22	NA	NA	0.0128295	13.3965:13.3965:1:1:1:1	0.42169(0.495045:0.400908:0.369116)	NA	NA	NA	NA
Bta00226_MEAM1B-BTA004758.1_MEDQ	YN	0.00933958	0.162413	0.057505	1.82E-23	1446	368.586	1077.41	NA	63	53	10	NA	NA	0.0483582	1.2573:1.2573:1:1:1:1	0.514523(0.560166:0.437759:0.545643)	NA	NA	NA	NA
Bta00229_MEAM1B-BTA004756.1_MEDQ	YN	0.00620748	0.129238	0.0480314	2.79E-19	1458	324.879	1133.12	NA	45	38	7	NA	NA	0.0336218	6.66144:6.66144:1:1:1:1	0.568244(0.532922:0.424897:0.746914)	NA	NA	NA	NA
Bta00217_MEAM1B-BTA004765.1_MEDQ	YN	0.0244299	0.0298513	0.818387	0.685755	1218	342.762	875.238	NA	31	10	21	NA	NA	0.0259556	4.49858:4.49858:1:1:1:1	0.477011(0.551724:0.418719:0.460591)	NA	NA	NA	NA
Bta00775_MEAM1B-BTA011595.1_MEDQ	YN	0.00319531	0.0546635	0.0584541	6.92E-10	1674	337.756	1336.24	NA	22	17.7395	4.26046	NA	NA	0.0135799	0.704568:0.704568:1:1:1:1	0.432796(0.517025:0.355735:0.425627)	NA	NA	NA	NA
Bta00243_MEAM1B-BTA020216.1_MEDQ	YN	0.00267127	0.0458231	0.0582953	0.00164737	510	134.979	375.021	NA	7	6	1	NA	NA	0.014092	2:2:1:1:1:1	0.657843(0.632353:0.6:0.741176)	NA	NA	NA	NA
Bta13820_MEAM1B-BTA015843.3_MEDQ	YN	0.0192586	0.0881718	0.218421	0.000160485	717	179.102	537.898	NA	25	14.7756	10.2244	NA	NA	0.0364727	2.6343:2.6343:1:1:1:1	0.383543(0.451883:0.292887:0.405858)	NA	NA	NA	NA
Bta13821_MEAM1B-BTA015842.1_MEDQ	YN	0.00637169	0.0553964	0.11502	7.68E-23	4731	1413.54	3317.46	NA	96	74.961	21.039	NA	NA	0.0210195	6.06638:6.06638:1:1:1:1	0.449482(0.551363:0.425491:0.371592)	NA	NA	NA	NA
Bta12913_MEAM1B-BTA020883.1_MEDQ	YN	0.0759837	0.0931098	0.816065	0.306888	1545	502.824	1042.18	NA	118	43.3582	74.6418	NA	NA	0.0815574	5.79446:5.79446:1:1:1:1	0.567638(0.636893:0.695146:0.370874)	NA	NA	NA	NA
Bta06214_MEAM1B-BTA000749.1_MEDQ	YN	0.00214216	0.0185997	0.115172	5.79E-06	3156	818.494	2337.51	NA	20	15	5	NA	NA	0.00641033	2.29192:2.29192:1:1:1:1	0.459442(0.545152:0.435837:0.397338)	NA	NA	NA	NA
Bta06218_MEAM1B-BTA023682.1_MEDQ	YN	0.0555867	0.0929226	0.598205	0.28167	399	78.6357	320.364	NA	24	6.8603	17.1397	NA	NA	0.062945	0.801357:0.801357:1:1:1:1	0.432331(0.477444:0.327068:0.492481)	NA	NA	NA	NA
Bta10460_MEAM1B-BTA019839.1_MEDQ	YN	0.00908757	0.0308612	0.294466	0.13926	432	99.8748	332.125	NA	6	3	3	NA	NA	0.0141215	2:2:1:1:1:1	0.453704(0.451389:0.489583:0.420139)	NA	NA	NA	NA
Bta10888_MEAM1B-BTA012026.1_MEDQ	YN	0.00115644	0.0134114	0.0862282	0.000846964	2259	528.171	1730.83	NA	9	7	2	NA	NA	0.00402174	1.98739:1.98739:1:1:1:1	0.391766(0.482736:0.339309:0.353254)	NA	NA	NA	NA
Bta08287_MEAM1B-BTA016668.1_MEDQ	YN	0.00407531	0.104133	0.0391357	3.27E-08	651	158.906	492.094	NA	17	15	2	NA	NA	0.0284988	2:2:1:1:1:1	0.523041(0.506912:0.40553:0.656682)	NA	NA	NA	NA
Bta09975_MEAM1B-BTA015362.1_MEDQ	YN	0.00256711	0.0153275	0.167484	0.000206277	2901	921.904	1979.1	NA	19	13.9294	5.07064	NA	NA	0.00662221	8.0929:8.0929:1:1:1:1	0.467253(0.536711:0.365564:0.499483)	NA	NA	NA	NA
Bta14099_MEAM1B-BTA005697.1_MEDQ	YN	0.00100461	0.0289933	0.0346497	1.99E-05	1314	317.923	996.077	NA	10	9	1	NA	NA	0.00777649	2.02222:2.02222:1:1:1:1	0.431126(0.510274:0.388128:0.394977)	NA	NA	NA	NA
Bta10905_MEAM1B-BTA015710.2_MEDQ	YN	0.00396472	0.0241617	0.164091	0.00270793	1350	338.325	1011.67	NA	12	8	4	NA	NA	0.00902632	2.46922:2.46922:1:1:1:1	0.375185(0.414444:0.333333:0.377778)	NA	NA	NA	NA
Bta10940_MEAM1B-BTA023022.1_MEDQ	YN	0.0059163	0.0521581	0.11343	3.69E-06	1173	297.217	875.783	NA	20	14.8411	5.15893	NA	NA	0.0176331	2.40225:2.40225:1:1:1:1	0.408355(0.503836:0.332481:0.388747)	NA	NA	NA	NA
Bta09670_MEAM1B-BTA000995.1_MEDQ	YN	0.0697188	0.240444	0.289958	8.24E-07	723	177.108	545.892	NA	72	35.6853	36.3147	NA	NA	0.11154	1.95385:1.95385:1:1:1:1	0.461272(0.514523:0.425311:0.443983)	NA	NA	NA	NA
Bta15092_MEAM1B-BTA017638.1_MEDQ	YN	0.00146167	0.0544897	0.0268246	6.56E-10	1638	268.321	1369.68	NA	16	14	2	NA	NA	0.0101482	4.09235:4.09235:1:1:1:1	0.630037(0.589744:0.468864:0.831502)	NA	NA	NA	NA
Bta10976_MEAM1B-BTA017352.1_MEDQ	YN	0.00633911	0.0961448	0.0659329	3.93E-08	861	138.593	722.407	NA	17	12.4423	4.55769	NA	NA	0.0207949	6.01906:6.01906:1:1:1:1	0.664344(0.555749:0.56446:0.872822)	NA	NA	NA	NA
Bta10906_MEAM1B-BTA027034.1_MEDQ	YN	0.00332628	0.0288778	0.115185	0.00809541	780	177.393	602.607	NA	7	5	2	NA	NA	0.00913737	2:2:1:1:1:1	0.412179(0.480769:0.388462:0.367308)	NA	NA	NA	NA
Bta10992_MEAM1B-BTA013167.1_MEDQ	YN	0.0218333	0.0637048	0.342727	0.0237473	546	108.343	437.657	NA	16	6.58467	9.41533	NA	NA	0.0301419	1.46352:1.46352:1:1:1:1	0.380037(0.478022:0.340659:0.321429)	NA	NA	NA	NA
Bta10891_MEAM1B-BTA013235.1_MEDQ	YN	0.00461535	0.0131586	0.350747	0.386847	294	76.6644	217.336	NA	2	1	1	NA	NA	0.00684312	2:2:1:1:1:1	0.5(0.535714:0.428571:0.535714)	NA	NA	NA	NA
Bta03038_MEAM1B-BTA022666.2_MEDQ	YN	0.00400968	0.0254228	0.15772	1.53E-05	2436	684.095	1751.9	NA	24	17	7	NA	NA	0.0100231	10.7965:10.7965:1:1:1:1	0.381158(0.437808:0.368842:0.336823)	NA	NA	NA	NA
Bta10882_MEAM1B-BTA023171.1_MEDQ	YN	0.0977107	0.0680854	1.43512	0.758568	189	48.578	140.422	NA	16	3.16024	12.8398	NA	NA	0.0900962	1.57576:1.57576:1:1:1:1	0.396825(0.492063:0.309524:0.388889)	NA	NA	NA	NA
Bta10949_MEAM1B-BTA005475.1_MEDQ	YN	0.00630819	0.0818136	0.0771044	1.58E-23	3015	786.149	2228.85	NA	74	60	14	NA	NA	0.0259959	2.37592:2.37592:1:1:1:1	0.516915(0.547761:0.447264:0.555721)	NA	NA	NA	NA
Bta10969_MEAM1B-BTA008794.1_MEDQ	YN	0.00088108	0.121482	0.00725278	2.20E-39	2760	488.662	2271.34	NA	56	54	2.00002	NA	NA	0.0222336	2.56103:2.56103:1:1:1:1	0.623551(0.570652:0.497826:0.802174)	NA	NA	NA	NA
Bta10950_MEAM1B-BTA005474.1_MEDQ	YN	0.0123186	0.0445527	0.276495	7.02E-05	1797	422.787	1374.21	NA	35	18.2117	16.7883	NA	NA	0.0199024	1.71111:1.71111:1:1:1:1	0.448525(0.510851:0.454925:0.3798)	NA	NA	NA	NA
Bta10968_MEAM1B-BTA018195.1_MEDQ	YN	0.017573	0.056893	0.308878	0.000445478	1302	361.992	940.008	NA	36	19.6758	16.3242	NA	NA	0.028505	4.13879:4.13879:1:1:1:1	0.508449(0.495392:0.418203:0.611751)	NA	NA	NA	NA
Bta10960_MEAM1B-BTA015247.1_MEDQ	YN	0.0012194	0.0244729	0.0498266	0.000484409	1113	292.258	820.742	NA	8	7	1	NA	NA	0.00732544	4.90614:4.90614:1:1:1:1	0.435759(0.508086:0.456873:0.342318)	NA	NA	NA	NA
Bta10963_MEAM1B-BTA018191.2_MEDQ	YN	0.00115404	0.0472079	0.024446	2.67E-09	1332	464.601	867.399	NA	22	21	1	NA	NA	0.0172176	11.5685:11.5685:1:1:1:1	0.392267(0.51464:0.256757:0.405405)	NA	NA	NA	NA
Bta10923_MEAM1B-BTA007021.1_MEDQ	YN	0.00257464	0.156339	0.0164684	3.20E-09	483	93.8275	389.172	NA	14	13	1	NA	NA	0.0324448	1.06094:1.06094:1:1:1:1	0.409938(0.475155:0.381988:0.372671)	NA	NA	NA	NA
Bta10973_MEAM1B-BTA019834.1_MEDQ	YN	0.00489777	0.0525298	0.0932379	0.0021243	528	118.268	409.732	NA	8	6	2	NA	NA	0.0155669	1.98361:1.98361:1:1:1:1	0.412879(0.477273:0.420455:0.340909)	NA	NA	NA	NA
Bta10983_MEAM1B-BTA017359.1_MEDQ	YN	0.0852434	0.156891	0.54333	0.13388	378	59.2914	318.709	NA	34	8.37582	25.6242	NA	NA	0.0964817	0.429625:0.429625:1:1:1:1	0.428571(0.472222:0.40873:0.404762)	NA	NA	NA	NA
Bta07527_MEAM1B-BTA008205.1_MEDQ	YN	0.00922056	0.0300369	0.306975	1.17E-07	5496	1673.91	3822.09	NA	84	49	35	NA	NA	0.0155606	6.59332:6.59332:1:1:1:1	0.384189(0.430131:0.344159:0.378275)	NA	NA	NA	NA
Bta04833_MEAM1B-BTA024402.1_MEDQ	YN	0.146307	0.345866	0.423016	0.000476926	543	112.059	430.941	NA	88	30.771	57.229	NA	NA	0.18749	1.19154:1.19154:1:1:1:1	0.565378(0.494475:0.535912:0.665746)	NA	NA	NA	NA
Bta07134_MEAM1B-BTA016711.1_MEDQ	YN	0.00725622	0.0378898	0.191508	2.44E-10	4137	1090.34	3046.66	NA	62	40	22	NA	NA	0.01533	2.59586:2.59586:1:1:1:1	0.373701(0.431109:0.316896:0.373096)	NA	NA	NA	NA
Bta07495_MEAM1B-BTA016327.1_MEDQ	YN	0.00455147	0.0653363	0.0696623	2.61E-15	2172	629.301	1542.7	NA	46	39	7	NA	NA	0.0221629	3.33865:3.33865:1:1:1:1	0.470304(0.520718:0.404696:0.485497)	NA	NA	NA	NA
Bta07520_MEAM1B-BTA029751.1_MEDQ	YN	0.00878129	0.019033	0.461372	0.0563287	2526	692.586	1833.41	NA	29	13	16	NA	NA	0.0115921	3.06118:3.06118:1:1:1:1	0.442795(0.480998:0.441211:0.406176)	NA	NA	NA	NA
Bta07494_MEAM1B-BTA016328.1_MEDQ	YN	0.00368347	0.0276898	0.133026	5.10E-06	2262	628.579	1633.42	NA	23	17	6	NA	NA	0.0103545	4.05946:4.05946:1:1:1:1	0.419098(0.442308:0.421088:0.393899)	NA	NA	NA	NA
Bta04614_MEAM1B-BTA012781.1_MEDQ	YN	0.253567	0.546069	0.46435	4.31E-08	1371	346.093	1024.91	NA	346	126.103	219.897	NA	NA	0.327406	1.82187:1.82187:1:1:1:1	0.496353(0.530635:0.456236:0.502188)	NA	NA	NA	NA
Bta07529_MEAM1B-BTA008206.2_MEDQ	YN	0.0141309	0.105932	0.133397	7.47E-12	1686	301.274	1384.73	NA	49	29.6277	19.3723	NA	NA	0.030535	0.422527:0.422527:1:1:1:1	0.390273(0.430605:0.356762:0.383452)	NA	NA	NA	NA
Bta00040_MEAM1B-BTA016363.1_MEDQ	YN	0.0432555	0.116372	0.3717	0.000723361	801	221.492	579.508	NA	48	23.6687	24.3313	NA	NA	0.0634736	2.85652:2.85652:1:1:1:1	0.514357(0.546816:0.488764:0.507491)	NA	NA	NA	NA
Bta15315_MEAM1B-BTA003292.1_MEDQ	YN	0.0246979	0.0873876	0.282625	1.57E-05	1254	286.849	967.151	NA	47	23.5101	23.4899	NA	NA	0.039038	2.25598:2.25598:1:1:1:1	0.543062(0.565789:0.412679:0.650718)	NA	NA	NA	NA
Bta15280_MEAM1B-BTA016104.1_MEDQ	YN	0.00504108	0.0219644	0.229511	0.0455286	981	184.792	796.208	NA	8	4	4	NA	NA	0.00822895	0.628249:0.628249:1:1:1:1	0.412334(0.474006:0.350153:0.412844)	NA	NA	NA	NA
Bta15302_MEAM1B-BTA012103.3_MEDQ	YN	0.00152456	0.0835395	0.0182496	3.87E-08	798	141.313	656.687	NA	12	11	1	NA	NA	0.0160481	6.70749:6.70749:1:1:1:1	0.609023(0.417293:0.605263:0.804511)	NA	NA	NA	NA
Bta01864_MEAM1B-BTA002467.1_MEDQ	YN	0.00567779	0.0249208	0.227833	0.00946813	1347	285.735	1061.26	NA	13	7	6	NA	NA	0.00975976	3.2961:3.2961:1:1:1:1	0.576466(0.571269:0.418708:0.739421)	NA	NA	NA	NA
Bta15273_MEAM1B-BTA027300.1_MEDQ	YN	0.0368236	0.152274	0.241825	0.00127438	390	60.8085	329.191	NA	20	8.17471	11.8253	NA	NA	0.0548245	0.258559:0.258559:1:1:1:1	0.673077(0.65:0.488462:0.880769)	NA	NA	NA	NA
Bta15311_MEAM1B-BTA014869.1_MEDQ	YN	0.00147744	0.017035	0.0867296	0.0165604	915	237.487	677.513	NA	5	4	1	NA	NA	0.00551539	2:2:1:1:1:1	0.411475(0.434426:0.363934:0.436066)	NA	NA	NA	NA
Bta08083_MEAM1B-BTA002293.1_MEDQ	YN	0.00427782	0.0031053	1.37759	0.770142	1026	322.698	703.302	NA	4	1	3	NA	NA	0.00390904	0.997431:0.997431:1:1:1:1	0.528265(0.419591:0.628655:0.53655)	NA	NA	NA	NA
Bta08084_MEAM1B-BTA009278.1_MEDQ	YN	0.0137713	0.0297979	0.462158	0.127653	552	158.712	393.288	NA	10	4.63342	5.36658	NA	NA	0.0183793	2.0568:2.0568:1:1:1:1	0.486413(0.51087:0.538043:0.410326)	NA	NA	NA	NA
Bta08087_MEAM1B-BTA006895.1_MEDQ	YN	0.227758	0.377346	0.603579	0.0975725	261	73.7478	187.252	NA	58	21.2807	36.7193	NA	NA	0.270025	1.27762:1.27762:1:1:1:1	0.568966(0.632184:0.528736:0.545977)	NA	NA	NA	NA
Bta05696_MEAM1B-BTA009385.1_MEDQ	YN	0.00106606	0.00631976	0.168686	0.0320363	2589	620.392	1968.61	NA	6	3.90304	2.09696	NA	NA	0.00232498	2:2:1:1:1:1	0.428737(0.480881:0.484936:0.320394)	NA	NA	NA	NA
Bta11017_MEAM1B-BTA029594.1_MEDQ	YN	0.00081313	0.0195735	0.0415423	1.29E-07	3135	673.845	2461.15	NA	15	13	2	NA	NA	0.00484554	1.25281:1.25281:1:1:1:1	0.424561(0.51244:0.393301:0.367943)	NA	NA	NA	NA
Bta10999_MEAM1B-BTA022713.1_MEDQ	YN	0.00450938	0.0244908	0.184126	0.00273315	1458	329.171	1128.83	NA	13	7.92639	5.07361	NA	NA	0.00902057	2.55927:2.55927:1:1:1:1	0.406036(0.547325:0.352881:0.317901)	NA	NA	NA	NA
Bta10995_MEAM1B-BTA027239.1_MEDQ	YN	0.00120403	0.0226968	0.0530482	0.000653852	1146	314.633	831.367	NA	8	7	1	NA	NA	0.00710484	4.68617:4.68617:1:1:1:1	0.427574(0.528796:0.379581:0.374346)	NA	NA	NA	NA
Bta14820_MEAM1B-BTA005640.1_MEDQ	YN	0.0194246	0.0289314	0.671403	0.177444	2076	579.738	1496.26	NA	45	16.3533	28.6467	NA	NA	0.0220794	6.36458:6.36458:1:1:1:1	0.382225(0.45448:0.339595:0.352601)	NA	NA	NA	NA
Bta11161_MEAM1B-BTA028890.1_MEDQ	YN	0.00646866	0.0213121	0.30352	0.00402504	2436	572.231	1863.77	NA	24	12	12	NA	NA	0.00995548	3.19868:3.19868:1:1:1:1	0.400246(0.486453:0.385468:0.328818)	NA	NA	NA	NA
Bta11010_MEAM1B-BTA022725.1_MEDQ	YN	0.0147876	0.0551405	0.26818	0.101077	330	56.7224	273.278	NA	7	3	4	NA	NA	0.0217237	0.842719:0.842719:1:1:1:1	0.412121(0.55:0.345455:0.340909)	NA	NA	NA	NA
Bta11003_MEAM1B-BTA022717.1_MEDQ	YN	0.00172712	0.0874711	0.0197451	4.33E-15	1440	280.261	1159.74	NA	25	22.9996	2.00041	NA	NA	0.0184151	0.994639:0.994639:1:1:1:1	0.586111(0.488542:0.516667:0.753125)	NA	NA	NA	NA
Bta11024_MEAM1B-BTA001157.1_MEDQ	YN	0.0327923	0.1003	0.326942	0.00275469	639	122.402	516.598	NA	28	11.4414	16.5586	NA	NA	0.0457235	1.35291:1.35291:1:1:1:1	0.36698(0.485915:0.284038:0.330986)	NA	NA	NA	NA
Bta07076_MEAM1B-BTA023254.2_MEDQ	YN	0.0213569	0.0953656	0.223948	7.82E-06	1092	223.935	868.065	NA	38	19.729	18.271	NA	NA	0.0365338	1.15294:1.15294:1:1:1:1	0.41804(0.517857:0.395604:0.340659)	NA	NA	NA	NA
Bta11051_MEAM1B-BTA015505.1_MEDQ	YN	0.000598967	0.0333197	0.0179764	1.66E-10	2226	555.791	1670.21	NA	19	18	1	NA	NA	0.00876873	8.57001:8.57001:1:1:1:1	0.584232(0.54717:0.484501:0.721024)	NA	NA	NA	NA
Bta11073_MEAM1B-BTA010561.1_MEDQ	YN	0.00282053	0.043329	0.0650958	4.45E-11	2349	572.917	1776.08	NA	29	24	5	NA	NA	0.0127005	1.71938:1.71938:1:1:1:1	0.440826(0.52235:0.403576:0.396552)	NA	NA	NA	NA
Bta11065_MEAM1B-BTA000347.1_MEDQ	YN	0.00301201	0.0106966	0.281586	0.00741075	3366	1036.51	2329.49	NA	18	11	7	NA	NA	0.00537837	8.17688:8.17688:1:1:1:1	0.424242(0.484403:0.379234:0.409091)	NA	NA	NA	NA
Bta11047_MEAM1B-BTA012787.1_MEDQ	YN	0.00155749	0.0133753	0.116446	0.00350705	1815	529.551	1285.45	NA	9	7	2	NA	NA	0.0050055	6.54198:6.54198:1:1:1:1	0.404408(0.470248:0.352066:0.390909)	NA	NA	NA	NA
Bta11058_MEAM1B-BTA000338.4_MEDQ	YN	0.0285039	0.121542	0.23452	7.50E-12	1935	485.99	1449.01	NA	94	53.4915	40.5085	NA	NA	0.051871	2.1051:2.1051:1:1:1:1	0.368992(0.389922:0.314729:0.402326)	NA	NA	NA	NA
Bta11042_MEAM1B-BTA012783.1_MEDQ	YN	0.00125224	0.0366769	0.0341424	3.79E-06	1137	337.764	799.236	NA	13	12	1	NA	NA	0.0117757	6.49361:6.49361:1:1:1:1	0.451627(0.501319:0.372032:0.48153)	NA	NA	NA	NA
Bta11045_MEAM1B-BTA012785.1_MEDQ	YN	0.00369355	0.0333942	0.110605	0.000417258	1092	277.764	814.236	NA	12	9	3	NA	NA	0.0112483	2.63631:2.63631:1:1:1:1	0.407967(0.472527:0.332418:0.418956)	NA	NA	NA	NA
Bta11055_MEAM1B-BTA009925.1_MEDQ	YN	0.00444248	0.0127198	0.349258	0.0342326	2826	793.942	2032.06	NA	19	10	9	NA	NA	0.00676791	2.82147:2.82147:1:1:1:1	0.450637(0.528132:0.478769:0.345011)	NA	NA	NA	NA
Bta11075_MEAM1B-BTA010560.2_MEDQ	YN	0.00059581	0.0504834	0.0118021	1.34E-17	2382	702.946	1679.05	NA	35	34	1	NA	NA	0.015318	4.86466:4.86466:1:1:1:1	0.368598(0.394836:0.314861:0.396096)	NA	NA	NA	NA
Bta04608_MEAM1B-BTA010685.1_MEDQ	YN	0.0204095	0.0104167	1.9593	0.50669	690	193.335	496.665	NA	12	2	10	NA	NA	0.0176096	2:2:1:1:1:1	0.521739(0.56087:0.526087:0.478261)	NA	NA	NA	NA
Bta13557_MEAM1B-BTA005608.1_MEDQ	YN	0.00923203	0.126857	0.0727753	4.20E-07	558	122.054	435.946	NA	18	14	4	NA	NA	0.0349605	5.85626:5.85626:1:1:1:1	0.557348(0.553763:0.352151:0.766129)	NA	NA	NA	NA
Bta15794_MEAM1B-BTA002514.2_MEDQ	YN	0.0194522	0.0400738	0.485409	0.0140374	1881	555.613	1325.39	NA	47	21.5783	25.4217	NA	NA	0.0255434	4.33044:4.33044:1:1:1:1	0.454545(0.470494:0.402711:0.490431)	NA	NA	NA	NA
Bta11046_MEAM1B-BTA012786.1_MEDQ	YN	0.00755612	0.00753682	1.00256	0.901263	1065	266.764	798.236	NA	8	2	6	NA	NA	0.00755128	2.83716:2.83716:1:1:1:1	0.409859(0.46338:0.361972:0.404225)	NA	NA	NA	NA
Bta11037_MEAM1B-BTA022491.1_MEDQ	YN	0.00249239	0.0180903	0.137775	0.0718212	570	168.112	401.888	NA	4	3	1	NA	NA	0.00709271	4.16494:4.16494:1:1:1:1	0.412281(0.5:0.313158:0.423684)	NA	NA	NA	NA
Bta11149_MEAM1B-BTA024630.4_MEDQ	YN	0.0104269	0.0910705	0.114493	4.54E-18	2460	568.078	1891.92	NA	68	48.4109	19.5891	NA	NA	0.0290496	1.54339:1.54339:1:1:1:1	0.422154(0.484756:0.356098:0.42561)	NA	NA	NA	NA
Bta07591_MEAM1B-BTA001893.1_MEDQ	YN	0.002833	0.0493708	0.0573821	7.27E-20	3534	1058.12	2475.88	NA	57	50	7	NA	NA	0.016767	3.66312:3.66312:1:1:1:1	0.45515(0.504669:0.366299:0.494482)	NA	NA	NA	NA
Bta11088_MEAM1B-BTA008342.1_MEDQ	YN	0.0143308	0.0283307	0.505839	0.070119	1788	490.682	1297.32	NA	32	13.5947	18.4053	NA	NA	0.0181728	2.70411:2.70411:1:1:1:1	0.480984(0.468121:0.444631:0.530201)	NA	NA	NA	NA
Bta11142_MEAM1B-BTA024636.1_MEDQ	YN	0.00141995	0.0024184	0.587142	0.526805	1824	414.163	1409.84	NA	3	1	2	NA	NA	0.00164666	2:2:1:1:1:1	0.374726(0.445724:0.348684:0.32977)	NA	NA	NA	NA
Bta11166_MEAM1B-BTA000222.1_MEDQ	YN	0.00680705	0.0643878	0.10572	8.62E-08	1128	337.849	790.151	NA	26	20.6472	5.35279	NA	NA	0.0240531	4.67157:4.67157:1:1:1:1	0.451241(0.452128:0.384309:0.517287)	NA	NA	NA	NA
Bta04384_MEAM1B-BTA029418.1_MEDQ	YN	0.0313386	0.130644	0.239878	0.000618927	474	108.407	365.593	NA	24	12.7806	11.2194	NA	NA	0.0540504	3.06072:3.06072:1:1:1:1	0.598101(0.556962:0.490506:0.746835)	NA	NA	NA	NA
Bta11098_MEAM1B-BTA030099.2_MEDQ	YN	0.00250193	0.0214561	0.116607	0.00835793	1038	237.282	800.718	NA	7	5	2	NA	NA	0.00683476	2:2:1:1:1:1	0.419075(0.469653:0.41763:0.369942)	NA	NA	NA	NA
Bta12082_MEAM1B-BTA002224.1_MEDQ	YN	0.000645679	0.0290474	0.0222285	4.08E-09	2148	598.483	1549.52	NA	18	17	1	NA	NA	0.00855905	2.53753:2.53753:1:1:1:1	0.500233(0.553771:0.425279:0.521648)	NA	NA	NA	NA
Bta11144_MEAM1B-BTA024634.1_MEDQ	YN	0.00324427	0.0226118	0.143477	0.025624	798	180.194	617.806	NA	6	4	2	NA	NA	0.00761758	2:2:1:1:1:1	0.401629(0.475564:0.328947:0.400376)	NA	NA	NA	NA
Bta11155_MEAM1B-BTA024624.1_MEDQ	YN	0.00307943	0.0184892	0.166553	0.141944	435	109.51	325.49	NA	3	2	1	NA	NA	0.0069588	2:2:1:1:1:1	0.603448(0.637931:0.468966:0.703448)	NA	NA	NA	NA
Bta11140_MEAM1B-BTA024640.1_MEDQ	YN	0.00235409	0.0100743	0.233674	0.000378228	4182	1202.32	2979.68	NA	19	12	7	NA	NA	0.00457364	11.9965:11.9965:1:1:1:1	0.394668(0.405308:0.444046:0.334648)	NA	NA	NA	NA
Bta11141_MEAM1B-BTA024637.1_MEDQ	YN	0.000734366	0.00765268	0.0959619	0.00229624	3513	788.046	2724.95	NA	8	6	2	NA	NA	0.0022863	2:2:1:1:1:1	0.425705(0.528181:0.428693:0.320239)	NA	NA	NA	NA
Bta11102_MEAM1B-BTA030102.1_MEDQ	YN	0.000634943	0.0247618	0.0256421	1.44E-08	2319	743.294	1575.71	NA	19	18	1	NA	NA	0.00836816	21.3607:21.3607:1:1:1:1	0.434455(0.443726:0.455369:0.404269)	NA	NA	NA	NA
Bta11091_MEAM1B-BTA008345.1_MEDQ	YN	0.00349356	0.0622814	0.0560932	4.14E-11	1554	405.837	1148.16	NA	28	24	4	NA	NA	0.0188464	3.45336:3.45336:1:1:1:1	0.416345(0.454633:0.417954:0.376448)	NA	NA	NA	NA
Bta11167_MEAM1B-BTA000223.1_MEDQ	YN	0.0105373	0.0607453	0.173467	2.79E-06	1320	363.723	956.277	NA	31	21	10	NA	NA	0.024372	3.03382:3.03382:1:1:1:1	0.431439(0.482955:0.335227:0.476136)	NA	NA	NA	NA
Bta13312_MEAM1B-BTA020463.1_MEDQ	YN	0.00125302	0.0221064	0.0566813	1.59E-06	2244	646.518	1597.48	NA	16	14	2	NA	NA	0.00726106	6.76974:6.76974:1:1:1:1	0.406194(0.485963:0.361631:0.370989)	NA	NA	NA	NA
Bta11154_MEAM1B-BTA024625.1_MEDQ	YN	0.0211042	0.00824507	2.55961	0.273534	1158	243.905	914.095	NA	21	2	19	NA	NA	0.0183957	3.32454:3.32454:1:1:1:1	0.415371(0.533679:0.433938:0.278497)	NA	NA	NA	NA
Bta11157_MEAM1B-BTA028892.2_MEDQ	YN	0.00687398	0.0776333	0.0885442	0.00187953	375	82.7123	292.288	NA	8	6	2	NA	NA	0.0224811	2:2:1:1:1:1	0.552(0.468:0.484:0.704)	NA	NA	NA	NA
Bta11852_MEAM1B-BTA024595.1_MEDQ	YN	0.0016908	0.0478717	0.0353195	1.29E-10	1662	477.796	1184.2	NA	24	22	2	NA	NA	0.014967	3.69752:3.69752:1:1:1:1	0.488869(0.551444:0.447653:0.467509)	NA	NA	NA	NA
Bta14306_MEAM1B-BTA015002.1_MEDQ	YN	0.00319698	0.016494	0.193827	1.73E-05	4065	1225.58	2839.42	NA	29	19.9483	9.05167	NA	NA	0.00720598	13.7773:13.7773:1:1:1:1	0.460148(0.474539:0.54797:0.357934)	NA	NA	NA	NA
Bta14308_MEAM1B-BTA015000.1_MEDQ	YN	0.00186477	0.0837932	0.0222544	2.03E-32	2991	842.766	2148.23	NA	70	66	4	NA	NA	0.0249495	3.49969:3.49969:1:1:1:1	0.50886(0.545637:0.443831:0.537111)	NA	NA	NA	NA
Bta05305_MEAM1B-BTA028945.1_MEDQ	YN	0.0170302	0.0168526	1.01054	0.991314	894	240.577	653.423	NA	15	4	11	NA	NA	0.0169824	2.09037:2.09037:1:1:1:1	0.450224(0.496644:0.411074:0.442953)	NA	NA	NA	NA
Bta02972_MEAM1B-BTA028673.1_MEDQ	YN	0.0566952	0.174321	0.325234	9.33E-08	1221	330.316	890.684	NA	99	50.4498	48.5502	NA	NA	0.0885164	3.56425:3.56425:1:1:1:1	0.397215(0.39312:0.361179:0.437346)	NA	NA	NA	NA
Bta14326_MEAM1B-BTA016516.3_MEDQ	YN	0.0111417	0.0632108	0.176262	1.01E-05	1056	311.019	744.981	NA	27	18.7668	8.23325	NA	NA	0.0264774	4.50666:4.50666:1:1:1:1	0.486269(0.528409:0.40767:0.522727)	NA	NA	NA	NA
Bta14300_MEAM1B-BTA008914.1_MEDQ	YN	0.0163718	0.0606357	0.270003	0.000645105	1017	275.369	741.631	NA	28	16	12	NA	NA	0.028357	2.78238:2.78238:1:1:1:1	0.472468(0.507375:0.396755:0.513274)	NA	NA	NA	NA
Bta14302_MEAM1B-BTA008916.1_MEDQ	YN	0.0279016	0.0779562	0.357914	0.00787236	522	123.083	398.917	NA	20	9.08141	10.9186	NA	NA	0.0397041	0.931414:0.931414:1:1:1:1	0.471264(0.479885:0.422414:0.511494)	NA	NA	NA	NA
Bta14325_MEAM1B-BTA001852.1_MEDQ	YN	0.253286	0.674473	0.375531	5.19E-05	420	86.7239	333.276	NA	109	37.4098	71.5902	NA	NA	0.340255	1.54477:1.54477:1:1:1:1	0.558333(0.578571:0.403571:0.692857)	NA	NA	NA	NA
Bta14304_MEAM1B-BTA015003.1_MEDQ	YN	0.000251229	0.0435158	0.00577329	7.01E-72	11274	3311.53	7962.47	NA	141	139	2.00006	NA	NA	0.0129594	4.54291:4.54291:1:1:1:1	0.427488(0.510644:0.356173:0.415647)	NA	NA	NA	NA
Bta14330_MEAM1B-BTA017901.1_MEDQ	YN	0.000758183	0.0116417	0.0651266	1.04E-07	5433	1474.17	3958.83	NA	20	17	3	NA	NA	0.00371128	3.2927:3.2927:1:1:1:1	0.430057(0.509663:0.390116:0.390392)	NA	NA	NA	NA
Bta14298_MEAM1B-BTA008909.1_MEDQ	YN	0.00398024	0.022384	0.177816	0.00863111	1281	273.303	1007.7	NA	10	6	4	NA	NA	0.00790671	1.23999:1.23999:1:1:1:1	0.432084(0.502342:0.392272:0.401639)	NA	NA	NA	NA
Bta14299_MEAM1B-BTA008912.1_MEDQ	YN	0.00302404	0.0543169	0.055674	1.08E-07	1263	268.931	994.069	NA	17	14	3	NA	NA	0.0139458	1.16852:1.16852:1:1:1:1	0.448535(0.574822:0.374109:0.396675)	NA	NA	NA	NA
Bta14323_MEAM1B-BTA011885.1_MEDQ	YN	0.00677676	0.0129783	0.522161	0.0846189	1350	310.881	1039.12	NA	11	4	7	NA	NA	0.00820487	2:2:1:1:1:1	0.401481(0.523333:0.367778:0.313333)	NA	NA	NA	NA
Bta07927_MEAM1B-BTA004672.1_MEDQ	YN	0.0413127	0.0551104	0.749635	0.311522	399	75.6696	323.33	NA	17	4.01133	12.9887	NA	NA	0.0439294	0.739114:0.739114:1:1:1:1	0.397243(0.466165:0.360902:0.364662)	NA	NA	NA	NA
Bta14280_MEAM1B-BTA003112.1_MEDQ	YN	0.106123	0.281118	0.377503	0.000547401	441	100.513	340.487	NA	57	23.3287	33.6713	NA	NA	0.146008	0.930824:0.930824:1:1:1:1	0.588435(0.608844:0.489796:0.666667)	NA	NA	NA	NA
Bta14320_MEAM1B-BTA011883.1_MEDQ	YN	0.00179777	0.0314169	0.057223	0.00095447	786	229.003	556.997	NA	8	7	1	NA	NA	0.0104274	2.01399:2.01399:1:1:1:1	0.474555(0.482824:0.448473:0.492366)	NA	NA	NA	NA
Bta15743_MEAM1B-BTA006667.3_MEDQ	YN	0.00262565	0.130396	0.0201359	5.73E-48	3048	758.728	2289.27	NA	95	88.9997	6.00026	NA	NA	0.0344312	2.88852:2.88852:1:1:1:1	0.569882(0.562992:0.468996:0.677657)	NA	NA	NA	NA
Bta05235_MEAM1B-BTA009558.1_MEDQ	YN	0.00114491	0.0247691	0.0462232	1.64E-22	7470	2224.87	5245.13	NA	60	54	6	NA	NA	0.00818116	7.07896:7.07896:1:1:1:1	0.424833(0.486345:0.379719:0.408434)	NA	NA	NA	NA
Bta04714_MEAM1B-BTA024286.1_MEDQ	YN	0.00459812	0.0365357	0.125853	1.39E-17	5916	1519.94	4396.06	NA	74	53.8494	20.1506	NA	NA	0.0128036	2.64467:2.64467:1:1:1:1	0.429513(0.456136:0.422414:0.40999)	NA	NA	NA	NA
Bta04716_MEAM1B-BTA024288.1_MEDQ	YN	0.00428884	0.0412697	0.103922	4.83E-13	3156	1050.16	2105.84	NA	51	42	9	NA	NA	0.0165942	12.3073:12.3073:1:1:1:1	0.407003(0.428232:0.355513:0.437262)	NA	NA	NA	NA
Bta04712_MEAM1B-BTA024284.1_MEDQ	YN	0.00641871	0.064411	0.0996524	7.91E-11	1746	493.78	1252.22	NA	38	30	8	NA	NA	0.0228193	7.17938:7.17938:1:1:1:1	0.412371(0.503436:0.397766:0.335911)	NA	NA	NA	NA
Bta04691_MEAM1B-BTA000810.1_MEDQ	YN	0.00368089	0.00368581	0.998664	0.679927	1089	271.978	817.022	NA	4	1	3	NA	NA	0.00368212	2:2:1:1:1:1	0.414141(0.472452:0.366391:0.403581)	NA	NA	NA	NA
Bta04710_MEAM1B-BTA024282.1_MEDQ	YN	0.0025561	0.0503379	0.0507789	0.00174063	495	103.113	391.887	NA	6	5	1	NA	NA	0.0125095	2:2:1:1:1:1	0.39899(0.490909:0.375758:0.330303)	NA	NA	NA	NA
Bta04682_MEAM1B-BTA021352.1_MEDQ	YN	0.0373353	0.0748527	0.498784	6.13E-06	3996	1158.18	2837.82	NA	185	81.865	103.135	NA	NA	0.0482092	3.38694:3.38694:1:1:1:1	0.510385(0.541667:0.472222:0.517267)	NA	NA	NA	NA
Bta04709_MEAM1B-BTA024281.2_MEDQ	YN	0.00189856	0.0204861	0.0926757	9.90E-06	2328	745.589	1582.41	NA	18	15	3	NA	NA	0.00785159	7.4334:7.4334:1:1:1:1	0.440722(0.492912:0.386598:0.442655)	NA	NA	NA	NA
Bta04706_MEAM1B-BTA009259.1_MEDQ	YN	0.00251935	0.0794299	0.031718	2.30E-05	504	106.406	397.594	NA	9	8	1	NA	NA	0.0187569	1.86872:1.86872:1:1:1:1	0.593254(0.571429:0.407738:0.800595)	NA	NA	NA	NA
Bta12282_MEAM1B-BTA026722.1_MEDQ	YN	0.0363861	0.0626796	0.580509	0.210739	684	202.813	481.187	NA	29	12	17	NA	NA	0.0441824	6.16393:6.16393:1:1:1:1	0.488304(0.475877:0.421053:0.567982)	NA	NA	NA	NA
Bta04727_MEAM1B-BTA020703.1_MEDQ	YN	0.012601	0.0683414	0.184383	1.63E-12	2760	736.53	2023.47	NA	73	47.7349	25.2651	NA	NA	0.0274758	3.86138:3.86138:1:1:1:1	0.425181(0.478261:0.416848:0.380435)	NA	NA	NA	NA
Bta15510_MEAM1B-BTA017891.1_MEDQ	YN	0.000477926	0.0435628	0.010971	6.78E-18	2856	762.826	2093.17	NA	33	32	1	NA	NA	0.0119857	6.79069:6.79069:1:1:1:1	0.388831(0.468487:0.371324:0.326681)	NA	NA	NA	NA
Bta04728_MEAM1B-BTA020700.1_MEDQ	YN	0.002524	0.0922729	0.0273537	1.27E-23	2115	527.492	1587.51	NA	49	45	4	NA	NA	0.0249079	1.77364:1.77364:1:1:1:1	0.569976(0.625532:0.440426:0.643972)	NA	NA	NA	NA
Bta04751_MEAM1B-BTA017306.2_MEDQ	YN	0.0270162	0.0491289	0.549904	0.0206103	2085	612.814	1472.19	NA	68	29	39	NA	NA	0.0335155	3.46332:3.46332:1:1:1:1	0.50048(0.55036:0.483453:0.467626)	NA	NA	NA	NA
Bta04757_MEAM1B-BTA015084.1_MEDQ	YN	0.00601131	0.0683797	0.0879107	1.39E-07	1098	262.065	835.935	NA	22	17	5	NA	NA	0.0208971	6.35449:6.35449:1:1:1:1	0.602914(0.618852:0.448087:0.741803)	NA	NA	NA	NA
Bta04756_MEAM1B-BTA019973.1_MEDQ	YN	0.00152949	0.0355526	0.0430204	5.21E-05	945	290.52	654.48	NA	11	10	1	NA	NA	0.0119892	15.2295:15.2295:1:1:1:1	0.457672(0.538095:0.419048:0.415873)	NA	NA	NA	NA
Bta04760_MEAM1B-BTA025578.2_MEDQ	YN	0.0302099	0.171458	0.176194	0.00273453	258	54.8461	203.154	NA	14	8	6	NA	NA	0.0602366	2:2:1:1:1:1	0.447674(0.453488:0.319767:0.569767)	NA	NA	NA	NA
Bta04730_MEAM1B-BTA020699.1_MEDQ	YN	0.0060336	0.0579332	0.104148	1.61E-43	8265	2769.65	5495.35	NA	186	153	33	NA	NA	0.0234255	8.46829:8.46829:1:1:1:1	0.41591(0.49873:0.316878:0.432123)	NA	NA	NA	NA
Bta04733_MEAM1B-BTA020698.1_MEDQ	YN	0.0700699	0.20577	0.340525	4.18E-07	1134	241.574	892.426	NA	103	43.3864	59.6136	NA	NA	0.0989779	0.607181:0.607181:1:1:1:1	0.499559(0.578042:0.445767:0.474868)	NA	NA	NA	NA
Bta04758_MEAM1B-BTA015085.1_MEDQ	YN	0.0206502	0.140293	0.147193	9.37E-11	1107	222.876	884.124	NA	46	28	18	NA	NA	0.0447382	3.11778:3.11778:1:1:1:1	0.601626(0.52981:0.476965:0.798103)	NA	NA	NA	NA
Bta04750_MEAM1B-BTA020668.1_MEDQ	YN	0.00164144	0.0709168	0.0231461	7.47E-08	804	194.113	609.887	NA	14	13	1	NA	NA	0.0183669	2.19124:2.19124:1:1:1:1	0.519279(0.524254:0.447761:0.585821)	NA	NA	NA	NA
Bta04795_MEAM1B-BTA007603.1_MEDQ	YN	0.00353601	0.125796	0.0281092	2.20E-22	1503	368.586	1134.41	NA	46	42	4	NA	NA	0.0335181	5.40203:5.40203:1:1:1:1	0.530605(0.526946:0.357285:0.707585)	NA	NA	NA	NA
Bta04780_MEAM1B-BTA028543.1_MEDQ	YN	0.00816236	0.120877	0.0675264	1.57E-12	1206	219.496	986.504	NA	32	24	8	NA	NA	0.0286767	10.2413:10.2413:1:1:1:1	0.604892(0.552239:0.409204:0.853234)	NA	NA	NA	NA
Bta04797_MEAM1B-BTA006318.1_MEDQ	YN	0.00129205	0.0389643	0.0331599	8.05E-06	1038	263.37	774.63	NA	11	10	1	NA	NA	0.0108506	2:2:1:1:1:1	0.434008(0.465318:0.407514:0.429191)	NA	NA	NA	NA
Bta07611_MEAM1B-BTA027474.1_MEDQ	YN	0.426186	3.40452	0.125182	1.68E-36	423	93.6313	329.369	NA	199	92.1018	106.898	NA	NA	1.08544	1.67105:1.67105:1:1:1:1	0.528369(0.528369:0.379433:0.677305)	NA	NA	NA	NA
Bta04802_MEAM1B-BTA009970.1_MEDQ	YN	0.00808027	0.0763839	0.105785	1.18E-22	3270	1014.31	2255.69	NA	91	72.8876	18.1124	NA	NA	0.0292671	6.3163:6.3163:1:1:1:1	0.462385(0.520183:0.445872:0.421101)	NA	NA	NA	NA
Bta04785_MEAM1B-BTA028538.1_MEDQ	YN	0.000776442	0.0272838	0.0284579	1.71E-07	1851	562.407	1288.59	NA	16	15	1	NA	NA	0.00883044	4.19387:4.19387:1:1:1:1	0.45624(0.507293:0.414911:0.446515)	NA	NA	NA	NA
Bta04783_MEAM1B-BTA028540.1_MEDQ	YN	0.000854672	0.00500245	0.170851	0.145446	1572	401.194	1170.81	NA	3	2	1	NA	NA	0.00191324	2:2:1:1:1:1	0.409033(0.5:0.324427:0.402672)	NA	NA	NA	NA
Bta04763_MEAM1B-BTA026878.1_MEDQ	YN	0.592933	2.00898	0.295141	9.49E-05	555	115.813	439.187	NA	250	70.7577	179.242	NA	NA	0.888421	1.39932:1.39932:1:1:1:1	0.544144(0.521622:0.475676:0.635135)	NA	NA	NA	NA
Bta03262_MEAM1B-BTA024663.2_MEDQ	YN	0.287955	0.586546	0.490934	3.18E-07	1161	256.023	904.977	NA	319	103.023	215.977	NA	NA	0.3538	0.98279:0.98279:1:1:1:1	0.479328(0.507752:0.397933:0.5323)	NA	NA	NA	NA
Bta05800_MEAM1B-BTA029431.1_MEDQ	YN	0.0763747	0.409928	0.186312	2.54E-06	396	58.9071	337.093	NA	42	17.6338	24.3662	NA	NA	0.125993	1.21422:1.21422:1:1:1:1	0.670455(0.621212:0.511364:0.878788)	NA	NA	NA	NA
Bta05807_MEAM1B-BTA005141.1_MEDQ	YN	0.0140703	0.114137	0.123275	0.000375335	375	85.6864	289.314	NA	13	8.96765	4.03235	NA	NA	0.0369352	1.00187:1.00187:1:1:1:1	0.461333(0.56:0.436:0.388)	NA	NA	NA	NA
Bta05802_MEAM1B-BTA029433.1_MEDQ	YN	0.00280103	0.0302913	0.0924697	0.0329711	459	101.322	357.678	NA	4	3	1	NA	NA	0.00886936	2:2:1:1:1:1	0.377996(0.457516:0.343137:0.333333)	NA	NA	NA	NA
Bta05809_MEAM1B-BTA005143.1_MEDQ	YN	0.00519386	0.0386231	0.134475	9.15E-05	1143	313.513	829.487	NA	16	11.7071	4.29293	NA	NA	0.0143632	3.13281:3.13281:1:1:1:1	0.410761(0.507874:0.325459:0.39895)	NA	NA	NA	NA
Bta05808_MEAM1B-BTA005142.1_MEDQ	YN	0.0026421	0.0537799	0.0491281	0.00019238	555	175.709	379.291	NA	10	9	1	NA	NA	0.018832	13.9536:13.9536:1:1:1:1	0.461261(0.459459:0.459459:0.464865)	NA	NA	NA	NA
Bta13506_MEAM1B-BTA007767.1_MEDQ	YN	0.000341669	0.0311673	0.0109624	0	4347	1419.53	2927.47	NA	44	43	1	NA	NA	0.0104079	13.2255:13.2255:1:1:1:1	0.4219(0.480676:0.358868:0.426156)	NA	NA	NA	NA
Bta13464_MEAM1B-BTA008532.1_MEDQ	YN	0.00231514	0.0511374	0.0452729	3.82E-15	2424	693.044	1730.96	NA	38	34	4	NA	NA	0.0162739	5.45348:5.45348:1:1:1:1	0.425743(0.498144:0.375619:0.403465)	NA	NA	NA	NA
Bta14102_MEAM1B-BTA010635.1_MEDQ	YN	0.0117147	0.0414052	0.282929	0.00128637	1221	309.554	911.446	NA	23	12.4062	10.5938	NA	NA	0.019242	2.16151:2.16151:1:1:1:1	0.459869(0.46683:0.457002:0.455774)	NA	NA	NA	NA
Bta13451_MEAM1B-BTA018519.1_MEDQ	YN	0.00846512	0.0347955	0.243282	0.000319112	1782	474.336	1307.66	NA	27	16	11	NA	NA	0.0154738	6.70555:6.70555:1:1:1:1	0.402076(0.504209:0.378788:0.323232)	NA	NA	NA	NA
Bta13484_MEAM1B-BTA026065.1_MEDQ	YN	0.000942266	0.00280674	0.335716	0.376813	1419	356.952	1062.05	NA	2	1	1	NA	NA	0.00141128	2:2:1:1:1:1	0.410853(0.461945:0.321353:0.44926)	NA	NA	NA	NA
Bta13459_MEAM1B-BTA009698.4_MEDQ	YN	0.00166221	0.0207312	0.0801793	0.0133836	798	195.625	602.375	NA	5	4	1	NA	NA	0.00633686	2:2:1:1:1:1	0.436717(0.492481:0.409774:0.407895)	NA	NA	NA	NA
Bta13513_MEAM1B-BTA005943.1_MEDQ	YN	0.00373157	0.124578	0.0299536	2.95E-10	687	149.504	537.496	NA	19	17	2	NA	NA	0.0300301	4.18442:4.18442:1:1:1:1	0.565502(0.491266:0.445415:0.759825)	NA	NA	NA	NA
Bta13523_MEAM1B-BTA022564.1_MEDQ	YN	0.0032843	0.0879515	0.0373422	8.47E-06	453	146.283	306.717	NA	13	11.9952	1.0048	NA	NA	0.0306251	11.2705:11.2705:1:1:1:1	0.424945(0.5:0.337748:0.437086)	NA	NA	NA	NA
Bta13512_MEAM1B-BTA005945.1_MEDQ	YN	0.00272758	0.0245259	0.111212	0.0479564	492	124.618	367.382	NA	4	3	1	NA	NA	0.00824887	3.1541:3.1541:1:1:1:1	0.577236(0.573171:0.493902:0.664634)	NA	NA	NA	NA
Bta13526_MEAM1B-BTA013726.1_MEDQ	YN	0.00933442	0.0270357	0.345262	6.14E-07	6069	1791.77	4277.23	NA	87	47.3648	39.6352	NA	NA	0.0145604	6.91279:6.91279:1:1:1:1	0.431702(0.478744:0.404844:0.411518)	NA	NA	NA	NA
Bta13462_MEAM1B-BTA009697.1_MEDQ	YN	0.0134009	0.0407116	0.329167	3.66E-08	5121	1382.71	3738.29	NA	104	54.3999	49.6001	NA	NA	0.020775	5.28296:5.28296:1:1:1:1	0.398457(0.423257:0.406561:0.365554)	NA	NA	NA	NA
Bta13436_MEAM1B-BTA018507.1_MEDQ	YN	0.00500062	0.0294193	0.169978	2.35E-06	2574	767.385	1806.62	NA	31	22	9	NA	NA	0.0122805	9.82126:9.82126:1:1:1:1	0.402292(0.503497:0.339161:0.364219)	NA	NA	NA	NA
Bta13458_MEAM1B-BTA004370.1_MEDQ	YN	0.00502782	0.0234784	0.214147	0.000341852	2220	602.119	1617.88	NA	22	13.893	8.10702	NA	NA	0.0100321	2.3887:2.3887:1:1:1:1	0.474775(0.518243:0.429054:0.477027)	NA	NA	NA	NA
Bta04366_MEAM1B-BTA025480.1_MEDQ	YN	0.00161631	0.0395717	0.040845	1.15E-12	2580	650.787	1929.21	NA	28	24.8853	3.11474	NA	NA	0.0111903	2.36299:2.36299:1:1:1:1	0.437984(0.54593:0.342442:0.425581)	NA	NA	NA	NA
Bta12856_MEAM1B-BTA002421.1_MEDQ	YN	0.00204385	0.0303149	0.0674206	7.52E-10	2775	815.134	1959.87	NA	28	24	4	NA	NA	0.0103482	6.81838:6.81838:1:1:1:1	0.426306(0.479459:0.391351:0.408108)	NA	NA	NA	NA
Bta13509_MEAM1B-BTA007764.1_MEDQ	YN	0.00166064	0.0521506	0.0318431	1.85E-16	2466	657.201	1808.8	NA	36	33	3	NA	NA	0.0151165	2.18835:2.18835:1:1:1:1	0.459246(0.554745:0.393552:0.42944)	NA	NA	NA	NA
Bta12122_MEAM1B-BTA014982.1_MEDQ	YN	0.00250301	0.0196114	0.12763	1.05E-07	4047	1245.38	2801.62	NA	31	24	7	NA	NA	0.00776777	8.06897:8.06897:1:1:1:1	0.426612(0.494811:0.388807:0.396219)	NA	NA	NA	NA
Bta00552_MEAM1B-BTA014792.1_MEDQ	YN	0.0198476	0.0805834	0.246299	2.71E-08	1851	573.749	1277.25	NA	68	43	25	NA	NA	0.0386737	6.64751:6.64751:1:1:1:1	0.504592(0.486224:0.526742:0.50081)	NA	NA	NA	NA
Bta13463_MEAM1B-BTA009696.1_MEDQ	YN	0.0109266	0.0629428	0.173596	1.90E-07	1617	418.096	1198.9	NA	38	25	13	NA	NA	0.0243761	3.14785:3.14785:1:1:1:1	0.427953(0.494434:0.435993:0.353432)	NA	NA	NA	NA
Bta13452_MEAM1B-BTA018517.2_MEDQ	YN	0.00582651	0.259015	0.0224949	1.97E-14	618	89.2879	528.712	NA	22	18.9328	3.06715	NA	NA	0.0424068	3.51075:3.51075:1:1:1:1	0.659385(0.696602:0.398058:0.883495)	NA	NA	NA	NA
Bta13487_MEAM1B-BTA026068.1_MEDQ	YN	0.00261012	0.0186199	0.140179	0.0197723	1014	212.817	801.183	NA	6	3.91257	2.08743	NA	NA	0.00597023	1.91565:1.91565:1:1:1:1	0.404832(0.517751:0.383136:0.313609)	NA	NA	NA	NA
Bta06493_MEAM1B-BTA000473.1_MEDQ	YN	0.00075331	0.0410632	0.0183451	4.20E-12	1986	656.858	1329.14	NA	27	25.9995	1.0005	NA	NA	0.0140856	13.5544:13.5544:1:1:1:1	0.45141(0.549094:0.40861:0.396526)	NA	NA	NA	NA
Bta11238_MEAM1B-BTA004648.1_MEDQ	YN	0.00298717	0.0641701	0.0465507	1.07E-16	2262	573.356	1688.64	NA	40	34.966	5.03397	NA	NA	0.0184954	1.39972:1.39972:1:1:1:1	0.486516(0.515915:0.43634:0.507294)	NA	NA	NA	NA
Bta02859_MEAM1B-BTA013767.1_MEDQ	YN	0.00507431	0.028925	0.17543	0.00107522	1350	310.721	1039.28	NA	14	8.74822	5.25178	NA	NA	0.0105639	2:2:1:1:1:1	0.389259(0.528889:0.286667:0.352222)	NA	NA	NA	NA
Bta02860_MEAM1B-BTA023739.1_MEDQ	YN	0.561902	1.33321	0.421465	1.29E-06	525	152.436	372.564	NA	241	95.0008	145.999	NA	NA	0.785854	5.02342:5.02342:1:1:1:1	0.452381(0.477143:0.42:0.46)	NA	NA	NA	NA
Bta14398_MEAM1B-BTA024815.1_MEDQ	YN	0.00102885	0.0174645	0.0589106	0.00289696	1263	290.282	972.718	NA	6	5	1	NA	NA	0.00480634	2:2:1:1:1:1	0.619952(0.598575:0.527316:0.733967)	NA	NA	NA	NA
Bta02899_MEAM1B-BTA003889.1_MEDQ	YN	0.0205759	0.0452888	0.454326	0.241629	315	68.599	246.401	NA	8	3	5	NA	NA	0.0259577	1.17689:1.17689:1:1:1:1	0.477778(0.566667:0.371429:0.495238)	NA	NA	NA	NA
Bta02896_MEAM1B-BTA003650.1_MEDQ	YN	0.000447317	0.0228123	0.0196086	4.79E-10	3039	802.784	2236.22	NA	19	18	1	NA	NA	0.00635527	3.16375:3.16375:1:1:1:1	0.425304(0.469891:0.407206:0.398815)	NA	NA	NA	NA
Bta02895_MEAM1B-BTA003651.1_MEDQ	YN	0.0037661	0.016344	0.230427	0.00102735	2886	661.685	2224.31	NA	19	10.6479	8.35209	NA	NA	0.00664989	2:2:1:1:1:1	0.401247(0.451663:0.365385:0.386694)	NA	NA	NA	NA
Bta02900_MEAM1B-BTA003888.1_MEDQ	YN	0.00634561	0.0208608	0.304189	0.232878	414	97.2133	316.787	NA	4	2	2	NA	NA	0.00975398	2:2:1:1:1:1	0.384058(0.485507:0.289855:0.376812)	NA	NA	NA	NA
Bta02897_MEAM1B-BTA003891.1_MEDQ	YN	0.253478	0.398679	0.635794	0.159435	225	60.9688	164.031	NA	54	18.8352	35.1648	NA	NA	0.292824	1.58818:1.58818:1:1:1:1	0.491111(0.526667:0.533333:0.413333)	NA	NA	NA	NA
Bta02917_MEAM1B-BTA023237.1_MEDQ	YN	0.401894	0.533929	0.75271	0.334596	252	55.335	196.665	NA	82	20.9903	61.0097	NA	NA	0.430887	1.04279:1.04279:1:1:1:1	0.541667(0.589286:0.375:0.660714)	NA	NA	NA	NA
Bta02928_MEAM1B-BTA011714.1_MEDQ	YN	0.000820846	0.0639224	0.0128413	5.82E-11	1449	229.936	1219.06	NA	15	14	1	NA	NA	0.0108342	2.66328:2.66328:1:1:1:1	0.632505(0.652174:0.39648:0.848861)	NA	NA	NA	NA
Bta02923_MEAM1B-BTA001872.1_MEDQ	YN	0.00365996	0.0176621	0.207222	0.0909034	720	172.165	547.835	NA	5	3	2	NA	NA	0.00700812	1.98171:1.98171:1:1:1:1	0.432639(0.53125:0.439583:0.327083)	NA	NA	NA	NA
Bta02918_MEAM1B-BTA023236.1_MEDQ	YN	0.12065	0.729491	0.16539	3.47E-07	231	42.6938	188.306	NA	40	19.0345	20.9655	NA	NA	0.233177	1.6524:1.6524:1:1:1:1	0.577922(0.564935:0.383117:0.785714)	NA	NA	NA	NA
Bta02919_MEAM1B-BTA023235.1_MEDQ	YN	0.00500064	0.0333149	0.150102	2.10E-06	2043	466.084	1576.92	NA	23	15.1426	7.85742	NA	NA	0.0114602	1.57042:1.57042:1:1:1:1	0.420705(0.501468:0.35536:0.405286)	NA	NA	NA	NA
Bta02565_MEAM1B-BTA005585.1_MEDQ	YN	0.00119462	0.0252065	0.0473934	0.000143513	1203	365.247	837.753	NA	10	9	1	NA	NA	0.00848496	11.0136:11.0136:1:1:1:1	0.392768(0.458853:0.32793:0.391521)	NA	NA	NA	NA
Bta08368_MEAM1B-BTA010346.1_MEDQ	YN	0.0197829	0.110905	0.178377	0.00715515	315	58.809	256.191	NA	11	6	5	NA	NA	0.0367949	0.578464:0.578464:1:1:1:1	0.485714(0.466667:0.357143:0.633333)	NA	NA	NA	NA
Bta02926_MEAM1B-BTA018892.1_MEDQ	YN	0.35114	0.771588	0.455087	1.44E-05	591	134.034	456.966	NA	192	64.1697	127.83	NA	NA	0.446494	1.22588:1.22588:1:1:1:1	0.616751(0.647208:0.505076:0.69797)	NA	NA	NA	NA
Bta02970_MEAM1B-BTA015868.3_MEDQ	YN	0.00322789	0.0350137	0.0921893	1.13E-09	2628	764.685	1863.32	NA	32	26	6	NA	NA	0.0124768	7.30275:7.30275:1:1:1:1	0.422945(0.508562:0.403539:0.356735)	NA	NA	NA	NA
Bta06121_MEAM1B-BTA005096.1_MEDQ	YN	0.00283423	0.0275132	0.103013	0.00137995	1005	298.006	706.994	NA	10	8	2	NA	NA	0.0101521	6.40959:6.40959:1:1:1:1	0.434826(0.471642:0.416418:0.416418)	NA	NA	NA	NA
Bta02958_MEAM1B-BTA027621.1_MEDQ	YN	0.0020471	0.00989983	0.206782	0.0109945	2670	713.253	1956.75	NA	11	7	4	NA	NA	0.00414485	2.77404:2.77404:1:1:1:1	0.424906(0.511236:0.369101:0.394382)	NA	NA	NA	NA
Bta02953_MEAM1B-BTA008359.1_MEDQ	YN	0.00406873	0.0392518	0.103657	0.00556577	624	131.112	492.888	NA	7	5	2	NA	NA	0.0114612	1.13919:1.13919:1:1:1:1	0.436699(0.495192:0.403846:0.411058)	NA	NA	NA	NA
Bta03008_MEAM1B-BTA023809.3_MEDQ	YN	0.00119355	0.0127015	0.093969	0.000140274	3231	715.487	2515.51	NA	12	9	3	NA	NA	0.00374192	1.48031:1.48031:1:1:1:1	0.429588(0.522284:0.407614:0.358867)	NA	NA	NA	NA
Bta12239_MEAM1B-BTA021814.1_MEDQ	YN	0.00291028	0.015168	0.19187	0.000920441	2799	732.756	2066.24	NA	17	11	6	NA	NA	0.00611924	3.14953:3.14953:1:1:1:1	0.392283(0.526259:0.293676:0.356913)	NA	NA	NA	NA
Bta02990_MEAM1B-BTA019487.1_MEDQ	YN	0.00047554	0.0175207	0.0271417	4.17E-08	3090	986.461	2103.54	NA	18	17	1	NA	NA	0.00591708	17.8859:17.8859:1:1:1:1	0.43123(0.492233:0.379126:0.42233)	NA	NA	NA	NA
Bta02992_MEAM1B-BTA019489.1_MEDQ	YN	0.00410476	0.0461451	0.0889534	2.73E-10	2094	627.767	1466.23	NA	34	28	6	NA	NA	0.0167082	3.83254:3.83254:1:1:1:1	0.457975(0.492837:0.370344:0.510745)	NA	NA	NA	NA
Bta02997_MEAM1B-BTA019493.1_MEDQ	YN	0.000753441	0.0161529	0.0466443	0.000612474	1704	376.001	1328	NA	7	6	1	NA	NA	0.00415145	3.46077:3.46077:1:1:1:1	0.568955(0.507042:0.487676:0.712148)	NA	NA	NA	NA
Bta03014_MEAM1B-BTA013459.1_MEDQ	YN	0.0388583	0.133161	0.291814	1.84E-06	1206	257.201	948.799	NA	67	31.0828	35.9172	NA	NA	0.05897	1.13808:1.13808:1:1:1:1	0.395108(0.493781:0.329602:0.36194)	NA	NA	NA	NA
Bta01209_MEAM1B-BTA015779.1_MEDQ	YN	0.464847	2.36515	0.19654	7.60E-10	192	23.4187	168.581	NA	80	22.2612	57.7388	NA	NA	0.696632	0.465228:0.465228:1:1:1:1	0.604167(0.546875:0.460938:0.804688)	NA	NA	NA	NA
Bta03047_MEAM1B-BTA012353.1_MEDQ	YN	0.00170959	0.00516417	0.331048	0.374593	780	194.309	585.691	NA	2	1	1	NA	NA	0.00257018	2:2:1:1:1:1	0.430128(0.476923:0.430769:0.382692)	NA	NA	NA	NA
Bta03045_MEAM1B-BTA012355.1_MEDQ	YN	0.00248602	0.00889552	0.279469	0.342917	516	113.084	402.916	NA	2	1	1	NA	NA	0.0038907	2:2:1:1:1:1	0.372093(0.44186:0.31686:0.357558)	NA	NA	NA	NA
Bta03030_MEAM1B-BTA009469.1_MEDQ	YN	0.00520447	0.0385764	0.134913	0.109188	246	53.1899	192.81	NA	3	2	1	NA	NA	0.0124201	2:2:1:1:1:1	0.363821(0.432927:0.304878:0.353659)	NA	NA	NA	NA
Bta03006_MEAM1B-BTA019501.1_MEDQ	YN	0.000382982	0.00684813	0.0559251	0.00132765	3492	880.157	2611.84	NA	7	6	1	NA	NA	0.00201252	2:2:1:1:1:1	0.460052(0.52921:0.46177:0.389175)	NA	NA	NA	NA
Bta03003_MEAM1B-BTA019498.1_MEDQ	YN	0.0171566	0.0524849	0.326886	1.92E-07	3831	939.198	2891.8	NA	96	47	49	NA	NA	0.0258176	4.02562:4.02562:1:1:1:1	0.399504(0.494518:0.370008:0.333986)	NA	NA	NA	NA
Bta03007_MEAM1B-BTA023808.1_MEDQ	YN	0.000792923	0.0131904	0.0601134	0.00182784	1722	460.071	1261.93	NA	7	6	1	NA	NA	0.0041052	10.3673:10.3673:1:1:1:1	0.392567(0.516551:0.381533:0.279617)	NA	NA	NA	NA
Bta15288_MEAM1B-BTA016508.1_MEDQ	YN	0.00525398	0.0462308	0.113647	0.0505545	258	66.9124	191.088	NA	4	3	1	NA	NA	0.0158813	2:2:1:1:1:1	0.453488(0.5:0.360465:0.5)	NA	NA	NA	NA
Bta03041_MEAM1B-BTA022663.1_MEDQ	YN	0.00163939	0.0135803	0.120718	0.00923605	1593	371.524	1221.48	NA	7	5	2	NA	NA	0.00442428	2:2:1:1:1:1	0.396736(0.452919:0.391714:0.345574)	NA	NA	NA	NA
Bta03011_MEAM1B-BTA023812.1_MEDQ	YN	0.00290255	0.0212374	0.136672	0.00294563	1371	335.162	1035.84	NA	10	7	3	NA	NA	0.00738479	4.00628:4.00628:1:1:1:1	0.405179(0.47046:0.411379:0.333698)	NA	NA	NA	NA
Bta03015_MEAM1B-BTA013460.1_MEDQ	YN	0.00246702	0.012897	0.191287	0.0773099	1047	234.904	812.096	NA	5	3	2	NA	NA	0.00480708	1.91196:1.91196:1:1:1:1	0.38873(0.481375:0.315186:0.369628)	NA	NA	NA	NA
Bta03046_MEAM1B-BTA012354.1_MEDQ	YN	0.00556469	0.0674172	0.082541	0.000773063	471	110.256	360.744	NA	9	7	2	NA	NA	0.0200437	2:2:1:1:1:1	0.359873(0.39172:0.334395:0.353503)	NA	NA	NA	NA
Bta14363_MEAM1B-BTA004562.1_MEDQ	YN	0.000996433	0.0217586	0.045795	7.13E-11	4041	1028	3013	NA	25	22	3	NA	NA	0.00627816	3.63444:3.63444:1:1:1:1	0.394457(0.500742:0.348924:0.333705)	NA	NA	NA	NA
Bta14347_MEAM1B-BTA016236.1_MEDQ	YN	0.00312825	0.023273	0.134415	0.000188801	2046	436.536	1609.46	NA	15	9.97604	5.02396	NA	NA	0.00742635	1.57228:1.57228:1:1:1:1	0.403715(0.496334:0.379765:0.335044)	NA	NA	NA	NA
Bta00152_MEAM1B-BTA013253.1_MEDQ	YN	0.00226339	0.0304002	0.0744532	5.77E-05	1257	372.037	884.963	NA	13	11	2	NA	NA	0.0105911	6.08896:6.08896:1:1:1:1	0.457041(0.455847:0.398568:0.516706)	NA	NA	NA	NA
Bta14364_MEAM1B-BTA004563.1_MEDQ	YN	0.000889538	0.0277307	0.0320777	6.45E-06	1494	369.154	1124.85	NA	11	10	1	NA	NA	0.00752174	3.53472:3.53472:1:1:1:1	0.440763(0.544177:0.440763:0.337349)	NA	NA	NA	NA
Bta01960_MEAM1B-BTA016770.1_MEDQ	YN	0.0112337	0.0566275	0.198379	6.33E-07	1872	395.681	1476.32	NA	38	21.5401	16.4599	NA	NA	0.0208285	1.23662:1.23662:1:1:1:1	0.41266(0.497596:0.394231:0.346154)	NA	NA	NA	NA
Bta02464_MEAM1B-BTA010978.1_MEDQ	YN	0.0240805	0.0510962	0.471277	1.56E-10	10122	2863.28	7258.72	NA	312	140.166	171.834	NA	NA	0.0317226	3.85442:3.85442:1:1:1:1	0.465866(0.510522:0.466212:0.420865)	NA	NA	NA	NA
Bta02476_MEAM1B-BTA010990.1_MEDQ	YN	0.000969084	0.0188271	0.051473	0.000227434	1518	485.431	1032.57	NA	10	9	1	NA	NA	0.00667977	11.3443:11.3443:1:1:1:1	0.392622(0.476285:0.341897:0.359684)	NA	NA	NA	NA
Bta02485_MEAM1B-BTA010880.3_MEDQ	YN	0.00786205	0.0285572	0.275308	0.0176297	963	323.358	639.642	NA	14	9	5	NA	NA	0.0148111	5.73943:5.73943:1:1:1:1	0.446521(0.53271:0.283489:0.523364)	NA	NA	NA	NA
Bta09109_MEAM1B-BTA020349.1_MEDQ	YN	0.010171	0.0373788	0.272106	0.0173152	885	191.977	693.023	NA	14	7	7	NA	NA	0.016073	1.49024:1.49024:1:1:1:1	0.377401(0.454237:0.333898:0.344068)	NA	NA	NA	NA
Bta02477_MEAM1B-BTA010991.1_MEDQ	YN	0.000537558	0.0106495	0.0504773	0.001611	2334	472.981	1861.02	NA	6	5	1	NA	NA	0.00258672	0.781883:0.781883:1:1:1:1	0.455227(0.508997:0.49036:0.366324)	NA	NA	NA	NA
Bta03950_MEAM1B-BTA016640.1_MEDQ	YN	0.0248829	0.0406937	0.611468	0.0897251	1761	532.046	1228.95	NA	51	21	30	NA	NA	0.0296598	7.02202:7.02202:1:1:1:1	0.414537(0.478705:0.350085:0.414821)	NA	NA	NA	NA
Bta02490_MEAM1B-BTA010874.1_MEDQ	YN	0.00695119	0.0260869	0.266463	0.0074743	1509	352.575	1156.43	NA	17	9	8	NA	NA	0.0114222	2.31038:2.31038:1:1:1:1	0.415176(0.479125:0.426441:0.33996)	NA	NA	NA	NA
Bta02487_MEAM1B-BTA010877.1_MEDQ	YN	0.0195258	0.0360865	0.541083	0.314808	345	85.4655	259.535	NA	8	3	5	NA	NA	0.0236283	1.44122:1.44122:1:1:1:1	0.568116(0.630435:0.434783:0.63913)	NA	NA	NA	NA
Bta02520_MEAM1B-BTA012795.2_MEDQ	YN	0.00497177	0.0849134	0.0585511	6.38E-14	1440	400.137	1039.86	NA	37	31.8488	5.15124	NA	NA	0.0271854	5.14242:5.14242:1:1:1:1	0.414583(0.502083:0.364583:0.377083)	NA	NA	NA	NA
Bta08202_MEAM1B-BTA003221.1_MEDQ	YN	0.00225057	0.0236399	0.0952022	0.00136969	1191	300.801	890.199	NA	9	7	2	NA	NA	0.00765269	2:2:1:1:1:1	0.438287(0.518892:0.335013:0.460957)	NA	NA	NA	NA
Bta09164_MEAM1B-BTA012312.1_MEDQ	YN	0.00698449	0.0254518	0.27442	0.000384748	2595	724.551	1870.45	NA	31	18	13	NA	NA	0.0121408	5.38908:5.38908:1:1:1:1	0.41368(0.484393:0.367052:0.389595)	NA	NA	NA	NA
Bta02531_MEAM1B-BTA007035.3_MEDQ	YN	0.00256199	0.0262336	0.0976604	1.45E-10	3906	1168.75	2737.25	NA	37	30	7	NA	NA	0.00964499	7.13644:7.13644:1:1:1:1	0.431132(0.498464:0.383257:0.411674)	NA	NA	NA	NA
Bta02503_MEAM1B-BTA025026.1_MEDQ	YN	0.00186094	0.0333405	0.0558162	3.14E-11	2892	739.343	2152.66	NA	28	24	4	NA	NA	0.00990872	2.92309:2.92309:1:1:1:1	0.437068(0.499481:0.431535:0.380187)	NA	NA	NA	NA
Bta02507_MEAM1B-BTA025024.1_MEDQ	YN	0.0042913	0.00357723	1.19962	0.325679	1215	280.213	934.787	NA	5	1	4	NA	NA	0.00412662	2:2:1:1:1:1	0.411934(0.492593:0.376543:0.366667)	NA	NA	NA	NA
Bta02505_MEAM1B-BTA019294.1_MEDQ	YN	0.524645	3.36103	0.156096	9.73E-20	444	88.3562	355.644	NA	212	78.4755	133.524	NA	NA	1.08909	1.88271:1.88271:1:1:1:1	0.378378(0.496622:0.334459:0.304054)	NA	NA	NA	NA
Bta02508_MEAM1B-BTA025022.1_MEDQ	YN	0.00737285	0.0289383	0.254778	0.0153286	966	283.663	682.337	NA	13	8	5	NA	NA	0.0137055	11.1834:11.1834:1:1:1:1	0.395445(0.442547:0.380435:0.363354)	NA	NA	NA	NA
Bta02500_MEAM1B-BTA025028.1_MEDQ	YN	0.00144702	0.00511273	0.283023	0	888	196.258	691.742	NA	2	1	1	NA	NA	0.00225718	2:2:1:1:1:1	0.388514(0.52027:0.304054:0.341216)	NA	NA	NA	NA
Bta02512_MEAM1B-BTA025020.1_MEDQ	YN	0.00168947	0.037873	0.0446088	0.000282505	783	190.431	592.569	NA	8	7	1	NA	NA	0.0104895	2.21335:2.21335:1:1:1:1	0.4106(0.461686:0.398467:0.371648)	NA	NA	NA	NA
Bta02538_MEAM1B-BTA004005.1_MEDQ	YN	0.00716442	0.0643184	0.11139	0.000303422	585	163.994	421.006	NA	13	10	3	NA	NA	0.0231865	5.31882:5.31882:1:1:1:1	0.398291(0.471795:0.366667:0.35641)	NA	NA	NA	NA
Bta02557_MEAM1B-BTA018211.4_MEDQ	YN	0.001696	0.04837	0.035063	3.33E-25	4155	1202.71	2952.29	NA	61	56	5	NA	NA	0.0152063	3.76542:3.76542:1:1:1:1	0.441155(0.484477:0.423827:0.415162)	NA	NA	NA	NA
Bta02568_MEAM1B-BTA005583.1_MEDQ	YN	0.00458177	0.0286328	0.160018	3.15E-08	3600	921.988	2678.01	NA	38	25.7677	12.2323	NA	NA	0.0107414	2.56792:2.56792:1:1:1:1	0.41125(0.465833:0.37625:0.391667)	NA	NA	NA	NA
Bta02588_MEAM1B-BTA001437.1_MEDQ	YN	0.00553716	0.0339657	0.163022	3.50E-08	3024	847.726	2176.27	NA	40	28	12	NA	NA	0.0135066	4.32355:4.32355:1:1:1:1	0.414517(0.485615:0.34871:0.409226)	NA	NA	NA	NA
Bta02567_MEAM1B-BTA005584.1_MEDQ	YN	0.00455418	0.0134019	0.339817	0.011827	2814	830.943	1983.06	NA	20	11	9	NA	NA	0.00716681	6.984:6.984:1:1:1:1	0.415778(0.508529:0.381663:0.357143)	NA	NA	NA	NA
Bta02572_MEAM1B-BTA005579.1_MEDQ	YN	0.0083691	0.103028	0.0812311	3.94E-14	1749	306.758	1442.24	NA	41	29	12	NA	NA	0.0249715	3.23301:3.23301:1:1:1:1	0.603488(0.578902:0.431389:0.800172)	NA	NA	NA	NA
Bta02597_MEAM1B-BTA001427.2_MEDQ	YN	0.00189787	0.0377211	0.0503131	2.04E-07	1494	438.619	1055.38	NA	18	16	2	NA	NA	0.0124151	6.57824:6.57824:1:1:1:1	0.406292(0.487952:0.348394:0.38253)	NA	NA	NA	NA
Bta02592_MEAM1B-BTA001433.1_MEDQ	YN	0.000850605	0.0191191	0.0444898	0.000269136	1548	371.699	1176.3	NA	8	7	1	NA	NA	0.00523716	2.61702:2.61702:1:1:1:1	0.432494(0.535853:0.414729:0.346899)	NA	NA	NA	NA
Bta02545_MEAM1B-BTA004000.1_MEDQ	YN	0.00106731	0.0324262	0.0329151	1.73E-06	1350	412.303	937.697	NA	14	13	1	NA	NA	0.0106446	7.68516:7.68516:1:1:1:1	0.416667(0.491111:0.377778:0.381111)	NA	NA	NA	NA
Bta02549_MEAM1B-BTA003996.1_MEDQ	YN	0.0034679	0.0433455	0.0800061	0.0135596	384	94.9741	289.026	NA	5	4	1	NA	NA	0.0133308	2:2:1:1:1:1	0.53776(0.523438:0.449219:0.640625)	NA	NA	NA	NA
Bta02587_MEAM1B-BTA001438.1_MEDQ	YN	0.00295525	0.0190014	0.155528	2.35E-17	11547	3746.4	7800.6	NA	93	70	23	NA	NA	0.0081614	6.33076:6.33076:1:1:1:1	0.414696(0.507794:0.298909:0.437386)	NA	NA	NA	NA
Bta02589_MEAM1B-BTA001436.1_MEDQ	YN	0.00122413	0.0385058	0.0317907	2.58E-27	5646	1558.06	4087.94	NA	63	58	5	NA	NA	0.0115123	3.25303:3.25303:1:1:1:1	0.434644(0.517003:0.350691:0.436238)	NA	NA	NA	NA
Bta02594_MEAM1B-BTA001432.1_MEDQ	YN	0.00195866	0.0360205	0.0543763	9.44E-15	3897	829.585	3067.42	NA	35	29	6	NA	NA	0.00920966	1.59002:1.59002:1:1:1:1	0.39107(0.491917:0.332179:0.349115)	NA	NA	NA	NA
Bta02600_MEAM1B-BTA011176.1_MEDQ	YN	0.00674788	0.0518038	0.130258	1.50E-11	2763	658.273	2104.73	NA	47	32.8682	14.1318	NA	NA	0.0174823	4.51304:4.51304:1:1:1:1	0.588853(0.582519:0.452226:0.731813)	NA	NA	NA	NA
Bta10640_MEAM1B-BTA024974.1_MEDQ	YN	0.140171	0.352864	0.397237	2.12E-05	771	146.762	624.238	NA	120	40.3273	79.6727	NA	NA	0.180658	0.636256:0.636256:1:1:1:1	0.429313(0.513619:0.437743:0.336576)	NA	NA	NA	NA
Bta05661_MEAM1B-BTA017772.1_MEDQ	YN	0.00350688	0.00896811	0.391039	0.0760255	2961	674.288	2286.71	NA	14	6	8	NA	NA	0.00475053	1.8542:1.8542:1:1:1:1	0.412192(0.492908:0.400203:0.343465)	NA	NA	NA	NA
Bta02556_MEAM1B-BTA002310.1_MEDQ	YN	0.00714652	0.0695633	0.102734	7.74E-13	1971	563.913	1407.09	NA	47	37	10	NA	NA	0.0250043	4.49957:4.49957:1:1:1:1	0.425672(0.468798:0.36758:0.440639)	NA	NA	NA	NA
Bta02596_MEAM1B-BTA001428.1_MEDQ	YN	0.00440129	0.0676037	0.0651043	1.40E-07	951	267.367	683.633	NA	20	17	3	NA	NA	0.0221702	2.72872:2.72872:1:1:1:1	0.37224(0.432177:0.329653:0.35489)	NA	NA	NA	NA
Bta11747_MEAM1B-BTA000053.1_MEDQ	YN	0.00249107	0.0330825	0.0752986	1.43E-08	2259	617.614	1641.39	NA	24	19.9193	4.08075	NA	NA	0.0108548	5.1763:5.1763:1:1:1:1	0.542054(0.456175:0.531873:0.638114)	NA	NA	NA	NA
Bta02544_MEAM1B-BTA004001.2_MEDQ	YN	0.00269819	0.0229683	0.117474	0.0531279	504	132.625	371.375	NA	4	3	1	NA	NA	0.00803216	2:2:1:1:1:1	0.418651(0.5:0.372024:0.383929)	NA	NA	NA	NA
Bta02550_MEAM1B-BTA003995.1_MEDQ	YN	0.00470048	0.0634615	0.0740681	0.000429778	543	116.133	426.867	NA	9	7	2	NA	NA	0.0172679	2.76358:2.76358:1:1:1:1	0.599448(0.569061:0.461326:0.767956)	NA	NA	NA	NA
Bta02552_MEAM1B-BTA012966.1_MEDQ	YN	0.190942	1.41918	0.134544	3.99E-09	327	44.9656	282.034	NA	74	26.4638	47.5362	NA	NA	0.359837	1.19009:1.19009:1:1:1:1	0.608563(0.56422:0.440367:0.821101)	NA	NA	NA	NA
Bta02548_MEAM1B-BTA003997.1_MEDQ	YN	0.0102978	0.0754456	0.136493	0.0286027	336	42.412	293.588	NA	6	3	3	NA	NA	0.0185212	3.81213:3.81213:1:1:1:1	0.671131(0.71875:0.375:0.919643)	NA	NA	NA	NA
Bta01111_MEAM1B-BTA030188.1_MEDQ	YN	0.00130429	0.00490441	0.265943	0.195029	1944	409.194	1534.81	NA	4	2	2	NA	NA	0.00206208	1.89544:1.89544:1:1:1:1	0.369342(0.429784:0.345679:0.332562)	NA	NA	NA	NA
Bta01090_MEAM1B-BTA007166.1_MEDQ	YN	0.0137343	0.0445895	0.308016	0.0743443	363	137.304	225.696	NA	9	5.92957	3.07043	NA	NA	0.0254052	1.90476:1.90476:1:1:1:1	0.603306(0.669421:0.665289:0.475207)	NA	NA	NA	NA
Bta01088_MEAM1B-BTA007165.1_MEDQ	YN	0.0342788	0.0599825	0.57148	0.136516	462	104.917	357.083	NA	18	6.04245	11.9576	NA	NA	0.040116	0.759874:0.759874:1:1:1:1	0.525974(0.555195:0.5:0.522727)	NA	NA	NA	NA
Bta01097_MEAM1B-BTA015688.3_MEDQ	YN	0.00634372	0.033931	0.186959	2.65E-07	2718	702.306	2015.69	NA	36	23.2677	12.7323	NA	NA	0.013472	1.32246:1.32246:1:1:1:1	0.532193(0.534216:0.527042:0.53532)	NA	NA	NA	NA
Bta01075_MEAM1B-BTA029192.1_MEDQ	YN	0.00523255	0.031663	0.165258	6.93E-09	3531	1036.58	2494.42	NA	45	32	13	NA	NA	0.0129916	8.24603:8.24603:1:1:1:1	0.416171(0.474511:0.397196:0.376805)	NA	NA	NA	NA
Bta01110_MEAM1B-BTA021102.1_MEDQ	YN	0.0432259	0.139665	0.309496	0.011462	282	49.8849	232.115	NA	16	6.25505	9.74495	NA	NA	0.0602857	1.00469:1.00469:1:1:1:1	0.375887(0.430851:0.297872:0.398936)	NA	NA	NA	NA
Bta10047_MEAM1B-BTA021643.1_MEDQ	YN	0.0323341	0.187827	0.172148	3.47E-07	636	126.985	509.015	NA	37	20.9056	16.0944	NA	NA	0.0633801	2.05219:2.05219:1:1:1:1	0.654874(0.613208:0.528302:0.823113)	NA	NA	NA	NA
Bta13664_MEAM1B-BTA002670.1_MEDQ	YN	0.00138091	0.0354562	0.0389469	5.42E-16	3801	901.57	2899.43	NA	35	31	4	NA	NA	0.00946332	2.48197:2.48197:1:1:1:1	0.386872(0.481452:0.33307:0.346093)	NA	NA	NA	NA
Bta13691_MEAM1B-BTA016625.1_MEDQ	YN	0.00473202	0.0159064	0.297491	0.0100426	2109	552.187	1556.81	NA	16	8.65829	7.34171	NA	NA	0.00765775	7.74909:7.74909:1:1:1:1	0.392129(0.458748:0.415363:0.302276)	NA	NA	NA	NA
Bta13707_MEAM1B-BTA001364.1_MEDQ	YN	0.000882299	0.054255	0.0162621	2.47E-12	1578	443.93	1134.07	NA	24	23	1	NA	NA	0.0158974	6.94742:6.94742:1:1:1:1	0.417617(0.509506:0.381179:0.362167)	NA	NA	NA	NA
Bta13682_MEAM1B-BTA004231.1_MEDQ	YN	0.000946852	0.0113122	0.083702	0.00960773	1503	446.202	1056.8	NA	6	5	1	NA	NA	0.00402405	9.00415:9.00415:1:1:1:1	0.458084(0.49501:0.484032:0.39521)	NA	NA	NA	NA
Bta13701_MEAM1B-BTA023685.1_MEDQ	YN	0.213352	0.462927	0.460875	8.42E-05	807	168.485	638.515	NA	174	55.5404	118.46	NA	NA	0.265458	1.17503:1.17503:1:1:1:1	0.428748(0.479554:0.425651:0.381041)	NA	NA	NA	NA
Bta14619_MEAM1B-BTA027636.1_MEDQ	YN	0.00247905	0.0148686	0.16673	0.142022	540	135.952	404.048	NA	3	2	1	NA	NA	0.00559829	1.96744:1.96744:1:1:1:1	0.378704(0.402778:0.338889:0.394444)	NA	NA	NA	NA
Bta13687_MEAM1B-BTA004235.1_MEDQ	YN	0.0110807	0.0250149	0.442965	0.245596	486	122.23	363.77	NA	7	3	4	NA	NA	0.0145852	3.67672:3.67672:1:1:1:1	0.43107(0.484568:0.438272:0.37037)	NA	NA	NA	NA
Bta13688_MEAM1B-BTA004236.1_MEDQ	YN	0.000292973	0.0100664	0.029104	5.27E-07	4716	1302.05	3413.95	NA	14	13	1	NA	NA	0.00299135	4.27908:4.27908:1:1:1:1	0.452078(0.544529:0.433842:0.377863)	NA	NA	NA	NA
Bta00058_MEAM1B-BTA016484.1_MEDQ	YN	0.00393488	0.0247885	0.158738	0.000292572	1761	444.555	1316.44	NA	16	10.8346	5.1654	NA	NA	0.00919926	2.91469:2.91469:1:1:1:1	0.432425(0.494889:0.412266:0.390119)	NA	NA	NA	NA
Bta00056_MEAM1B-BTA018974.3_MEDQ	YN	0.00259397	0.0121976	0.212661	0.000690797	4083	992.515	3090.48	NA	20	12	8	NA	NA	0.00492847	4.2899:4.2899:1:1:1:1	0.40191(0.479427:0.415503:0.310801)	NA	NA	NA	NA
Bta07175_MEAM1B-BTA011389.1_MEDQ	YN	0.0029011	0.0578468	0.0501514	4.73E-20	2961	871.958	2089.04	NA	54	47.9545	6.04551	NA	NA	0.0190816	6.12899:6.12899:1:1:1:1	0.419284(0.476697:0.362715:0.41844)	NA	NA	NA	NA
Bta07166_MEAM1B-BTA023982.1_MEDQ	YN	0.0148821	0.0600486	0.247835	0.00312521	687	211.151	475.849	NA	19	12	7	NA	NA	0.0287642	9.53472:9.53472:1:1:1:1	0.419214(0.447598:0.382096:0.427948)	NA	NA	NA	NA
Bta07170_MEAM1B-BTA023986.1_MEDQ	YN	0.00126624	0.0223883	0.056558	0.000578737	1155	364.502	790.498	NA	9	8	1	NA	NA	0.00793206	8.81515:8.81515:1:1:1:1	0.429004(0.561039:0.348052:0.377922)	NA	NA	NA	NA
Bta07161_MEAM1B-BTA023978.1_MEDQ	YN	0.00805536	0.0366193	0.219976	0.0148892	792	167.88	624.12	NA	11	6	5	NA	NA	0.0141101	0.485505:0.485505:1:1:1:1	0.447601(0.50947:0.390152:0.443182)	NA	NA	NA	NA
Bta07169_MEAM1B-BTA023985.1_MEDQ	YN	0.102596	0.786054	0.13052	4.06E-11	426	66.3633	359.637	NA	64	29.5251	34.4749	NA	NA	0.209066	2.79238:2.79238:1:1:1:1	0.66784(0.665493:0.457746:0.880282)	NA	NA	NA	NA
Bta14744_MEAM1B-BTA006862.1_MEDQ	YN	0.00228627	0.00494433	0.462403	0.0776424	2361	608.758	1752.24	NA	7	3	4	NA	NA	0.00297162	2:2:1:1:1:1	0.41529(0.510165:0.341804:0.393901)	NA	NA	NA	NA
Bta07340_MEAM1B-BTA018088.1_MEDQ	YN	0.00390831	0.0276555	0.141321	0.000738933	1578	295.246	1282.75	NA	13	8	5	NA	NA	0.00835145	0.889718:0.889718:1:1:1:1	0.403676(0.495247:0.3327:0.38308)	NA	NA	NA	NA
Bta07356_MEAM1B-BTA029180.1_MEDQ	YN	0.00399387	0.046557	0.0857844	1.22E-07	1452	447.259	1004.74	NA	24	20	4	NA	NA	0.0171046	7.52914:7.52914:1:1:1:1	0.548554(0.475207:0.518595:0.65186)	NA	NA	NA	NA
Bta01968_MEAM1B-BTA008442.3_MEDQ	YN	0.0361773	0.146286	0.247305	1.50E-05	699	137.71	561.29	NA	38	18.1815	19.8185	NA	NA	0.0578698	0.781488:0.781488:1:1:1:1	0.41917(0.504292:0.396996:0.356223)	NA	NA	NA	NA
Bta07353_MEAM1B-BTA014373.1_MEDQ	YN	0.00328822	0.0516571	0.0636547	0.00392895	405	100.217	304.783	NA	6	5	1	NA	NA	0.0152571	2:2:1:1:1:1	0.474074(0.5:0.37037:0.551852)	NA	NA	NA	NA
Bta07350_MEAM1B-BTA004018.2_MEDQ	YN	0.020775	0.0408595	0.508449	0.185363	594	201.745	392.255	NA	16	8	8	NA	NA	0.0275965	9.75012:9.75012:1:1:1:1	0.544613(0.626263:0.444444:0.563131)	NA	NA	NA	NA
Bta07347_MEAM1B-BTA004021.1_MEDQ	YN	0.025874	0.146235	0.176934	7.58E-05	393	103.198	289.802	NA	21	13.6323	7.36771	NA	NA	0.0574797	1.69139:1.69139:1:1:1:1	0.545802(0.652672:0.40458:0.580153)	NA	NA	NA	NA
Bta12497_MEAM1B-BTA013089.1_MEDQ	YN	0.0205	0.0389999	0.525644	0.391302	201	52.6271	148.373	NA	5	2	3	NA	NA	0.0253438	2.14586:2.14586:1:1:1:1	0.380597(0.365672:0.373134:0.402985)	NA	NA	NA	NA
Bta12495_MEAM1B-BTA003922.2_MEDQ	YN	0.00874856	0.0235147	0.372047	0.0321761	1398	337.398	1060.6	NA	17	7.77548	9.22452	NA	NA	0.0123123	1.55828:1.55828:1:1:1:1	0.365165(0.430258:0.356223:0.309013)	NA	NA	NA	NA
Bta10137_MEAM1B-BTA020681.1_MEDQ	YN	0.000342271	0.0192834	0.0177495	5.95E-22	8109	2264.35	5844.65	NA	45	43	2	NA	NA	0.00563138	3.27028:3.27028:1:1:1:1	0.442965(0.527562:0.3633:0.438032)	NA	NA	NA	NA
Bta10129_MEAM1B-BTA028972.1_MEDQ	YN	0.00287213	0.0702438	0.040888	2.41E-27	3147	1052.81	2094.19	NA	76	70	6	NA	NA	0.0254108	7.52796:7.52796:1:1:1:1	0.48014(0.504766:0.459009:0.476644)	NA	NA	NA	NA
Bta10119_MEAM1B-BTA009910.1_MEDQ	YN	0.00140228	0.0103979	0.134863	0.0211562	1815	387.367	1427.63	NA	6	4	2	NA	NA	0.00332217	1.90218:1.90218:1:1:1:1	0.405234(0.482645:0.389256:0.343802)	NA	NA	NA	NA
Bta10138_MEAM1B-BTA020680.1_MEDQ	YN	0.0660059	0.259928	0.253939	2.95E-06	543	107.298	435.702	NA	51	23.4777	27.5223	NA	NA	0.104325	0.805854:0.805854:1:1:1:1	0.629121(0.623626:0.510989:0.752747)	NA	NA	NA	NA
Bta03727_MEAM1B-BTA004309.1_MEDQ	YN	0.00552924	0.034794	0.158913	3.18E-06	2043	556.054	1486.95	NA	27	18.8127	8.18729	NA	NA	0.0134944	2.93929:2.93929:1:1:1:1	0.466471(0.574156:0.43025:0.395007)	NA	NA	NA	NA
Bta03725_MEAM1B-BTA004312.1_MEDQ	YN	0.00138793	0.0152415	0.0910627	0.00111391	1908	465.604	1442.4	NA	9	7	2	NA	NA	0.00476858	1.82432:1.82432:1:1:1:1	0.453092(0.582547:0.447327:0.329403)	NA	NA	NA	NA
Bta03728_MEAM1B-BTA004307.1_MEDQ	YN	0.00326707	0.0360944	0.0905146	1.72E-05	1290	369.717	920.283	NA	16	13	3	NA	NA	0.0126755	3.61417:3.61417:1:1:1:1	0.537984(0.594186:0.419767:0.6)	NA	NA	NA	NA
Bta03722_MEAM1B-BTA004314.2_MEDQ	YN	0.000991631	0.0142953	0.0693674	0.00326469	1434	424.893	1009.11	NA	7	6	1	NA	NA	0.00493352	6.93332:6.93332:1:1:1:1	0.433752(0.507322:0.403766:0.390167)	NA	NA	NA	NA
Bta03721_MEAM1B-BTA004322.1_MEDQ	YN	0.019866	0.0426887	0.465369	0.197069	555	143.752	411.248	NA	14	5.94044	8.05956	NA	NA	0.0257774	2.00451:2.00451:1:1:1:1	0.520721(0.540541:0.462162:0.559459)	NA	NA	NA	NA
Bta03706_MEAM1B-BTA027064.1_MEDQ	YN	0.00703612	0.0379327	0.185489	0.00369338	816	244.217	571.783	NA	13	9	4	NA	NA	0.016283	4.7829:4.7829:1:1:1:1	0.376225(0.4375:0.325368:0.365809)	NA	NA	NA	NA
Bta03760_MEAM1B-BTA018962.1_MEDQ	YN	0.0107558	0.0136723	0.786684	0.393704	3747	1058.28	2688.72	NA	43	14.3099	28.6901	NA	NA	0.0115795	5.08945:5.08945:1:1:1:1	0.407126(0.522018:0.339472:0.359888)	NA	NA	NA	NA
Bta03752_MEAM1B-BTA018955.2_MEDQ	YN	0.00138266	0.0236229	0.0585308	9.04E-06	1923	475.13	1447.87	NA	13	11	2	NA	NA	0.00687772	2.53427:2.53427:1:1:1:1	0.400156(0.451638:0.348674:0.400156)	NA	NA	NA	NA
Bta14546_MEAM1B-BTA011518.1_MEDQ	YN	0.0145823	0.0981066	0.148637	2.46E-06	876	173.227	702.773	NA	26	15.8516	10.1484	NA	NA	0.031099	1.55369:1.55369:1:1:1:1	0.504566(0.513699:0.303082:0.696918)	NA	NA	NA	NA
Bta03746_MEAM1B-BTA006931.1_MEDQ	YN	0.0022213	0.0180663	0.122953	0.000619814	1239	337.294	901.706	NA	8	6	2	NA	NA	0.0065348	3.84968:3.84968:1:1:1:1	0.385795(0.441889:0.313559:0.401937)	NA	NA	NA	NA
Bta05127_MEAM1B-BTA025925.1_MEDQ	YN	0.00556227	0.0429817	0.12941	6.02E-06	1470	386.766	1083.23	NA	22	16	6	NA	NA	0.0154076	2.94567:2.94567:1:1:1:1	0.422789(0.464286:0.369388:0.434694)	NA	NA	NA	NA
Bta03757_MEAM1B-BTA018959.1_MEDQ	YN	0.00197019	0.0111788	0.176243	0.0434926	1377	360.492	1016.51	NA	6	4	2	NA	NA	0.00438097	1.99892:1.99892:1:1:1:1	0.484386(0.493464:0.484749:0.474946)	NA	NA	NA	NA
Bta03766_MEAM1B-BTA018967.1_MEDQ	YN	0.00188489	0.0168737	0.111706	0.0479283	711	179.799	531.201	NA	4	3	1	NA	NA	0.00567529	2:2:1:1:1:1	0.461322(0.57173:0.375527:0.436709)	NA	NA	NA	NA
Bta03764_MEAM1B-BTA018965.1_MEDQ	YN	0.004616	0.0151694	0.304297	0.0256176	1839	534.54	1304.46	NA	14	8	6	NA	NA	0.00768353	6.49772:6.49772:1:1:1:1	0.398314(0.478793:0.339315:0.376835)	NA	NA	NA	NA
Bta03761_MEAM1B-BTA018963.1_MEDQ	YN	0.00711837	0.0206526	0.344672	0.0556689	1284	295.822	988.178	NA	13	6	7	NA	NA	0.0102365	2.47643:2.47643:1:1:1:1	0.404984(0.48715:0.378505:0.349299)	NA	NA	NA	NA
Bta03735_MEAM1B-BTA006943.1_MEDQ	YN	0.135909	0.267452	0.508164	0.0019922	732	173.117	558.883	NA	108	38.5577	69.4423	NA	NA	0.167019	1.54858:1.54858:1:1:1:1	0.456284(0.463115:0.409836:0.495902)	NA	NA	NA	NA
Bta03744_MEAM1B-BTA006934.1_MEDQ	YN	0.0236037	0.0808433	0.291969	0.00589054	576	145.035	430.965	NA	21	11	10	NA	NA	0.0380165	1.50032:1.50032:1:1:1:1	0.472222(0.632812:0.315104:0.46875)	NA	NA	NA	NA
Bta03737_MEAM1B-BTA006941.1_MEDQ	YN	0.00554341	0.0373999	0.14822	0.00287593	1071	164.833	906.167	NA	11	6	5	NA	NA	0.0104463	1.17457:1.17457:1:1:1:1	0.638655(0.554622:0.535014:0.826331)	NA	NA	NA	NA
Bta03767_MEAM1B-BTA018968.1_MEDQ	YN	0.00320125	0.0124174	0.257803	0.135721	870	243.865	626.135	NA	5	3	2	NA	NA	0.00578458	4.08379:4.08379:1:1:1:1	0.535057(0.531034:0.47069:0.603448)	NA	NA	NA	NA
Bta12211_MEAM1B-BTA015147.1_MEDQ	YN	0.0118192	0.016576	0.71303	0.63893	780	182.992	597.008	NA	10	3	7	NA	NA	0.0129352	3.83453:3.83453:1:1:1:1	0.584615(0.592308:0.432692:0.728846)	NA	NA	NA	NA
Bta03774_MEAM1B-BTA016683.1_MEDQ	YN	0.26697	0.474387	0.562769	0.00729064	558	142.753	415.247	NA	142	48.7352	93.2648	NA	NA	0.320034	1.61107:1.61107:1:1:1:1	0.476703(0.478495:0.489247:0.462366)	NA	NA	NA	NA
Bta04985_MEAM1B-BTA020301.1_MEDQ	YN	0.0605585	0.164242	0.368715	6.67E-06	1191	283.496	907.504	NA	94	41.2112	52.7888	NA	NA	0.0852386	1.696:1.696:1:1:1:1	0.515953(0.56801:0.366499:0.61335)	NA	NA	NA	NA
Bta03800_MEAM1B-BTA010177.1_MEDQ	YN	0.00182057	0.0524371	0.0347191	3.19E-63	9993	2843.27	7149.73	NA	156	143	13	NA	NA	0.0162223	3.13119:3.13119:1:1:1:1	0.468078(0.497148:0.367157:0.539928)	NA	NA	NA	NA
Bta03777_MEAM1B-BTA029817.1_MEDQ	YN	0.00188937	0.0477701	0.0395513	5.31E-19	3123	1002.7	2120.3	NA	50	46	4	NA	NA	0.0166203	6.7367:6.7367:1:1:1:1	0.543868(0.535543:0.523055:0.573007)	NA	NA	NA	NA
Bta03792_MEAM1B-BTA021999.1_MEDQ	YN	0.00345319	0.0178436	0.193525	0.0368284	1098	226.968	871.032	NA	7	4	3	NA	NA	0.00642785	1.10148:1.10148:1:1:1:1	0.423953(0.495902:0.356557:0.419399)	NA	NA	NA	NA
Bta03793_MEAM1B-BTA022000.1_MEDQ	YN	0.0052987	0.0200303	0.264535	0.0199557	720	151.782	568.218	NA	6	3	3	NA	NA	0.00840424	0.886012:0.886012:1:1:1:1	0.470833(0.533333:0.397917:0.48125)	NA	NA	NA	NA
Bta03820_MEAM1B-BTA024444.1_MEDQ	YN	0.554997	3.40394	0.163045	2.51E-17	477	93.5584	383.442	NA	230	80.0156	149.984	NA	NA	1.11379	1.17703:1.17703:1:1:1:1	0.555556(0.528302:0.437107:0.701258)	NA	NA	NA	NA
Bta03801_MEAM1B-BTA010178.1_MEDQ	YN	0.00059613	0.0171236	0.0348134	3.31E-11	4776	1419.69	3356.31	NA	26	24	2	NA	NA	0.00550901	2.99891:2.99891:1:1:1:1	0.501256(0.564384:0.450691:0.488693)	NA	NA	NA	NA
Bta03778_MEAM1B-BTA029816.1_MEDQ	YN	0.0104921	0.149992	0.0699509	3.04E-18	1464	256.037	1207.96	NA	47	34.4167	12.5833	NA	NA	0.034889	2.40572:2.40572:1:1:1:1	0.562158(0.519467:0.389344:0.777664)	NA	NA	NA	NA
Bta03799_MEAM1B-BTA021065.1_MEDQ	YN	0.00279898	0.051722	0.0541158	0.000727183	498	140.059	357.941	NA	8	7	1	NA	NA	0.0165583	2:2:1:1:1:1	0.405622(0.448795:0.400602:0.36747)	NA	NA	NA	NA
Bta03776_MEAM1B-BTA011386.1_MEDQ	YN	0.0430109	0.0300347	1.43204	0.762452	438	101.898	336.102	NA	17	3	14	NA	NA	0.0399921	2.94053:2.94053:1:1:1:1	0.376712(0.455479:0.328767:0.34589)	NA	NA	NA	NA
Bta04443_MEAM1B-BTA008943.1_MEDQ	YN	0.000921432	0.0511401	0.0180178	6.66E-21	2988	816.085	2171.92	NA	42	40	2	NA	NA	0.0146372	2.85669:2.85669:1:1:1:1	0.457664(0.520582:0.417671:0.434739)	NA	NA	NA	NA
Bta04453_MEAM1B-BTA011745.1_MEDQ	YN	0.00662393	0.0200893	0.329724	1.40E-14	18753	5424.1	13328.9	NA	195	107.139	87.8614	NA	NA	0.0105186	4.62656:4.62656:1:1:1:1	0.396843(0.433451:0.346825:0.410254)	NA	NA	NA	NA
Bta04420_MEAM1B-BTA028848.1_MEDQ	YN	0.011265	0.0302736	0.372106	1.57E-06	6384	1730	4654	NA	103	51	52	NA	NA	0.0164161	4.43732:4.43732:1:1:1:1	0.412359(0.492716:0.37406:0.370301)	NA	NA	NA	NA
Bta04451_MEAM1B-BTA011743.1_MEDQ	YN	0.000965066	0.00316989	0.304447	0.358385	1353	316.135	1036.86	NA	2	1	1	NA	NA	0.00148024	2:2:1:1:1:1	0.407982(0.48337:0.373614:0.366962)	NA	NA	NA	NA
Bta04456_MEAM1B-BTA029535.1_MEDQ	YN	0.0722215	0.220277	0.327868	0.000193217	516	137.785	378.215	NA	52	25.9809	26.0191	NA	NA	0.111756	1.15849:1.15849:1:1:1:1	0.665698(0.665698:0.616279:0.715116)	NA	NA	NA	NA
Bta04428_MEAM1B-BTA007222.1_MEDQ	YN	0.00800269	0.0382682	0.209121	0.0418038	399	131.838	267.162	NA	7	4.87383	2.12617	NA	NA	0.018003	2.25508:2.25508:1:1:1:1	0.582707(0.736842:0.56391:0.447368)	NA	NA	NA	NA
Bta04465_MEAM1B-BTA012517.1_MEDQ	YN	0.00196485	0.034615	0.0567629	1.40E-14	3591	1042.9	2548.1	NA	40	35	5	NA	NA	0.0114471	3.65916:3.65916:1:1:1:1	0.442774(0.532581:0.360485:0.435255)	NA	NA	NA	NA
Bta04460_MEAM1B-BTA026640.1_MEDQ	YN	0.00759942	0.0881876	0.0861733	1.37E-18	2397	545.373	1851.63	NA	59	45	14	NA	NA	0.0259351	1.33078:1.33078:1:1:1:1	0.561118(0.519399:0.519399:0.644556)	NA	NA	NA	NA
Bta04466_MEAM1B-BTA012516.1_MEDQ	YN	0.000939533	0.037762	0.0248804	1.05E-29	5979	1695.66	4283.34	NA	66	61.9783	4.02173	NA	NA	0.0113825	4.7765:4.7765:1:1:1:1	0.433434(0.499498:0.39714:0.403663)	NA	NA	NA	NA
Bta04476_MEAM1B-BTA012507.1_MEDQ	YN	0.0021599	0.0441495	0.0489225	1.07E-26	5217	1507.6	3709.4	NA	72	64	8	NA	NA	0.014294	4.23102:4.23102:1:1:1:1	0.457063(0.518114:0.42927:0.423807)	NA	NA	NA	NA
Bta04514_MEAM1B-BTA012659.1_MEDQ	YN	0.013302	0.0779141	0.170726	0.000557066	540	147.917	392.083	NA	16	10.8309	5.16909	NA	NA	0.0310005	2.09182:2.09182:1:1:1:1	0.424074(0.458333:0.341667:0.472222)	NA	NA	NA	NA
Bta04498_MEAM1B-BTA016052.1_MEDQ	YN	0.00364505	0.0202739	0.17979	0.156097	375	99.9884	275.012	NA	3	2	1	NA	NA	0.0080789	2:2:1:1:1:1	0.433333(0.576:0.252:0.472)	NA	NA	NA	NA
Bta07579_MEAM1B-BTA001935.1_MEDQ	YN	0.145704	0.343873	0.423714	0.000997056	477	106.45	370.55	NA	78	28.9779	49.0221	NA	NA	0.189928	2.53385:2.53385:1:1:1:1	0.582809(0.509434:0.512579:0.726415)	NA	NA	NA	NA
Bta04532_MEAM1B-BTA023804.1_MEDQ	YN	0.0229573	0.0396444	0.579081	0.34573	300	78.0002	222	NA	8	3	5	NA	NA	0.027296	8.02179:8.02179:1:1:1:1	0.49(0.47:0.35:0.65)	NA	NA	NA	NA
Bta04628_MEAM1B-BTA010966.1_MEDQ	YN	0.00346352	0.024059	0.143959	2.33E-05	2373	636.111	1736.89	NA	21	15	6	NA	NA	0.0089844	4.11382:4.11382:1:1:1:1	0.385166(0.462073:0.330594:0.362832)	NA	NA	NA	NA
Bta04624_MEAM1B-BTA010968.1_MEDQ	YN	0.00460342	0.0430519	0.106927	8.40E-07	1524	405.058	1118.94	NA	22	16.8652	5.13482	NA	NA	0.0148225	2.37272:2.37272:1:1:1:1	0.456365(0.556102:0.385827:0.427165)	NA	NA	NA	NA
Bta04632_MEAM1B-BTA000924.1_MEDQ	YN	0.0106702	0.0426435	0.250218	0.0114116	834	167.999	666.001	NA	14	6.95201	7.04799	NA	NA	0.0171108	4.32576:4.32576:1:1:1:1	0.603717(0.508993:0.532374:0.769784)	NA	NA	NA	NA
Bta04613_MEAM1B-BTA028863.1_MEDQ	YN	0.164868	0.341626	0.482597	0.000462057	699	168.709	530.291	NA	124	45.6256	78.3744	NA	NA	0.20753	0.669349:0.669349:1:1:1:1	0.509299(0.478541:0.484979:0.564378)	NA	NA	NA	NA
Bta01778_MEAM1B-BTA010554.1_MEDQ	YN	0.904232	4.11328	0.219832	6.82E-15	990	240.9	749.1	NA	585	192.582	392.418	NA	NA	1.6851	1.44162:1.44162:1:1:1:1	0.511616(0.528788:0.457576:0.548485)	NA	NA	NA	NA
Bta04656_MEAM1B-BTA006460.1_MEDQ	YN	0.00117428	0.03636	0.0322959	6.62E-06	1134	281.748	852.252	NA	11	10	1	NA	NA	0.00991635	2:2:1:1:1:1	0.417549(0.507937:0.358466:0.386243)	NA	NA	NA	NA
Bta04603_MEAM1B-BTA011231.1_MEDQ	YN	0.00401414	0.349502	0.0114853	1.89E-15	801	51.3774	749.623	NA	17	14	3	NA	NA	0.0261743	4.05846:4.05846:1:1:1:1	0.663546(0.59176:0.441948:0.956929)	NA	NA	NA	NA
Bta04639_MEAM1B-BTA029016.1_MEDQ	YN	0.000489563	0.0251376	0.0194753	4.57E-10	2775	731.694	2043.31	NA	19	18	1	NA	NA	0.00698859	4.92334:4.92334:1:1:1:1	0.431171(0.520541:0.428108:0.344865)	NA	NA	NA	NA
Bta04562_MEAM1B-BTA020751.1_MEDQ	YN	0.00137733	0.014776	0.0932143	0.000262129	2208	754.587	1453.41	NA	13	11	2	NA	NA	0.00595635	8.60463:8.60463:1:1:1:1	0.413496(0.535326:0.300951:0.404212)	NA	NA	NA	NA
Bta04580_MEAM1B-BTA020093.1_MEDQ	YN	0.0274839	0.145321	0.189125	2.09E-15	1776	454.901	1321.1	NA	95	59.3517	35.6483	NA	NA	0.0576664	1.7286:1.7286:1:1:1:1	0.443975(0.505912:0.398649:0.427365)	NA	NA	NA	NA
Bta14711_MEAM1B-BTA002870.1_MEDQ	YN	0.00406918	0.0344471	0.118128	1.31E-10	3390	925.602	2464.4	NA	41	31	10	NA	NA	0.0123635	3.19256:3.19256:1:1:1:1	0.437758(0.480973:0.409735:0.422566)	NA	NA	NA	NA
Bta04596_MEAM1B-BTA020103.1_MEDQ	YN	0.00543312	0.00814109	0.667371	0.400745	816	217.464	598.536	NA	5	1.76082	3.23918	NA	NA	0.0061548	2:2:1:1:1:1	0.453431(0.481618:0.470588:0.408088)	NA	NA	NA	NA
Bta04657_MEAM1B-BTA006461.1_MEDQ	YN	0.00199628	0.0569693	0.0350413	4.12E-05	648	146.401	501.599	NA	9	8	1	NA	NA	0.0144162	1.49239:1.49239:1:1:1:1	0.428241(0.546296:0.354167:0.384259)	NA	NA	NA	NA
Bta05333_MEAM1B-BTA017176.1_MEDQ	YN	0.00537152	0.100323	0.0535422	1.26E-10	1128	193.554	934.446	NA	23	18	5	NA	NA	0.0216643	3.41634:3.41634:1:1:1:1	0.589539(0.522606:0.442819:0.803191)	NA	NA	NA	NA
Bta04617_MEAM1B-BTA009449.1_MEDQ	YN	0.00702287	0.0202684	0.346493	0.34326	345	45.3116	299.688	NA	3	0.906097	2.0939	NA	NA	0.00876252	2:2:1:1:1:1	0.643478(0.556522:0.526087:0.847826)	NA	NA	NA	NA
Bta04573_MEAM1B-BTA020760.1_MEDQ	YN	0.00507736	0.142813	0.0355524	0.0137615	213	15.3799	197.62	NA	3	2	1	NA	NA	0.0150228	2:2:1:1:1:1	0.612676(0.549296:0.34507:0.943662)	NA	NA	NA	NA
Bta13272_MEAM1B-BTA017130.1_MEDQ	YN	0.00309335	0.0418163	0.0739747	2.54E-16	3669	981.809	2687.19	NA	48	39.7052	8.29478	NA	NA	0.0134554	2.34382:2.34382:1:1:1:1	0.519488(0.526983:0.484464:0.547016)	NA	NA	NA	NA
Bta07573_MEAM1B-BTA013968.1_MEDQ	YN	0.18118	0.278668	0.650164	0.0249855	849	197.806	651.194	NA	150	45.4414	104.559	NA	NA	0.203894	0.985435:0.985435:1:1:1:1	0.471731(0.574205:0.385159:0.45583)	NA	NA	NA	NA
Bta13264_MEAM1B-BTA017139.1_MEDQ	YN	0.00112071	0.0161564	0.0693667	0.00325236	1269	375.933	893.067	NA	7	6	1	NA	NA	0.00557494	6.40342:6.40342:1:1:1:1	0.408195(0.469267:0.36643:0.388889)	NA	NA	NA	NA
Bta09499_MEAM1B-BTA017743.1_MEDQ	YN	0.0015113	0.0124297	0.121587	0.0565514	906	243.649	662.351	NA	4	3	1	NA	NA	0.00444756	4.5696:4.5696:1:1:1:1	0.401214(0.442053:0.374172:0.387417)	NA	NA	NA	NA
Bta13269_MEAM1B-BTA017133.1_MEDQ	YN	0.00345455	0.011487	0.300736	0.2287	756	175.447	580.553	NA	4	2	2	NA	NA	0.00531866	2:2:1:1:1:1	0.421296(0.513889:0.345238:0.404762)	NA	NA	NA	NA
Bta13248_MEAM1B-BTA013256.1_MEDQ	YN	0.0136325	0.10418	0.130856	0.000232059	474	91.8607	382.139	NA	14	8.83849	5.16151	NA	NA	0.0311805	0.672569:0.672569:1:1:1:1	0.425105(0.471519:0.386076:0.417722)	NA	NA	NA	NA
Bta13273_MEAM1B-BTA017129.1_MEDQ	YN	0.00262393	0.0173042	0.151636	0.00173013	1995	467.903	1527.1	NA	12	8	4	NA	NA	0.006067	2:2:1:1:1:1	0.438847(0.525564:0.430827:0.36015)	NA	NA	NA	NA
Bta13278_MEAM1B-BTA017124.1_MEDQ	YN	0.0125494	0.0630147	0.19915	2.36E-06	1491	345.071	1145.93	NA	35	20.746	14.254	NA	NA	0.0242289	1.49664:1.49664:1:1:1:1	0.447351(0.524145:0.44165:0.376258)	NA	NA	NA	NA
Bta13294_MEAM1B-BTA026087.1_MEDQ	YN	0.00929136	0.0763982	0.121618	4.95E-05	621	162.685	458.315	NA	16	11.7686	4.23142	NA	NA	0.0268715	2.13716:2.13716:1:1:1:1	0.479871(0.458937:0.442029:0.538647)	NA	NA	NA	NA
Bta13247_MEAM1B-BTA013257.1_MEDQ	YN	0.00254862	0.0307464	0.0828916	0.0126324	543	131.371	411.629	NA	5	3.95319	1.04681	NA	NA	0.00937069	2.61593:2.61593:1:1:1:1	0.455801(0.522099:0.483425:0.361878)	NA	NA	NA	NA
Bta13265_MEAM1B-BTA017138.1_MEDQ	YN	0.00211013	0.0127314	0.165742	0.140666	633	158.428	474.572	NA	3	2	1	NA	NA	0.00476845	2:2:1:1:1:1	0.403633(0.526066:0.329384:0.35545)	NA	NA	NA	NA
Bta13293_MEAM1B-BTA026084.1_MEDQ	YN	0.0160931	0.0425595	0.378133	0.176059	387	72.8781	314.122	NA	8	3	5	NA	NA	0.0210772	0.475608:0.475608:1:1:1:1	0.537468(0.51938:0.406977:0.686047)	NA	NA	NA	NA
Bta13318_MEAM1B-BTA020157.1_MEDQ	YN	0.00498531	0.0385445	0.129339	7.95E-07	1917	508.144	1408.86	NA	26	19	7	NA	NA	0.0138809	1.71257:1.71257:1:1:1:1	0.504695(0.513302:0.482003:0.518779)	NA	NA	NA	NA
Bta13302_MEAM1B-BTA026816.1_MEDQ	YN	0.00596569	0.0338641	0.176166	0.00337287	924	239.687	684.313	NA	12	7.93409	4.06591	NA	NA	0.0132026	1.87592:1.87592:1:1:1:1	0.435065(0.491883:0.431818:0.381494)	NA	NA	NA	NA
Bta08966_MEAM1B-BTA025757.1_MEDQ	YN	0.00264603	0.00782992	0.337938	0.262924	1014	256.766	757.234	NA	4	2	2	NA	NA	0.0039587	1.89671:1.89671:1:1:1:1	0.475838(0.550296:0.389053:0.488166)	NA	NA	NA	NA
Bta08960_MEAM1B-BTA004851.1_MEDQ	YN	0.354784	4.74678	0.074742	1.44E-215	2769	560.617	2208.38	NA	1166	542.757	623.243	NA	NA	1.24399	1.14813:1.14813:1:1:1:1	0.412423(0.51571:0.400867:0.320693)	NA	NA	NA	NA
Bta14388_MEAM1B-BTA010077.1_MEDQ	YN	0.000903328	0.0170108	0.0531031	1.36E-06	2991	775.581	2215.42	NA	15	13	2	NA	NA	0.00508008	2.93374:2.93374:1:1:1:1	0.401538(0.415246:0.411735:0.377633)	NA	NA	NA	NA
Bta14408_MEAM1B-BTA022736.1_MEDQ	YN	0.00197041	0.0209399	0.0940981	2.37E-05	2157	632.215	1524.79	NA	16	13	3	NA	NA	0.00753036	5.1587:5.1587:1:1:1:1	0.440427(0.476356:0.419332:0.425591)	NA	NA	NA	NA
Bta14400_MEAM1B-BTA021567.1_MEDQ	YN	0.0375397	0.15078	0.248971	1.03E-07	1020	290.039	729.961	NA	65	38.2942	26.7058	NA	NA	0.0697397	3.87518:3.87518:1:1:1:1	0.455392(0.477941:0.386765:0.501471)	NA	NA	NA	NA
Bta14384_MEAM1B-BTA007716.1_MEDQ	YN	0.00744696	0.133864	0.0556307	2.59E-09	927	117.164	809.836	NA	20	14	6	NA	NA	0.0234249	3.84092:3.84092:1:1:1:1	0.606796(0.493528:0.44822:0.878641)	NA	NA	NA	NA
Bta14387_MEAM1B-BTA010079.1_MEDQ	YN	0.00561789	0.0339119	0.165661	0.0100497	717	180.959	536.041	NA	9	6	3	NA	NA	0.0127588	1.91351:1.91351:1:1:1:1	0.456067(0.535565:0.393305:0.439331)	NA	NA	NA	NA
Bta14378_MEAM1B-BTA015432.1_MEDQ	YN	0.0384746	0.108761	0.353754	0.00422869	636	145.307	490.693	NA	33	14.6054	18.3946	NA	NA	0.054533	0.907835:0.907835:1:1:1:1	0.507075(0.599057:0.349057:0.573113)	NA	NA	NA	NA
Bta12609_MEAM1B-BTA021817.2_MEDQ	YN	0.73438	3.72159	0.19733	8.13E-22	696	142.896	553.104	NA	386	127.184	258.816	NA	NA	1.34769	1.21598:1.21598:1:1:1:1	0.58477(0.549569:0.467672:0.737069)	NA	NA	NA	NA
Bta14407_MEAM1B-BTA022737.1_MEDQ	YN	0.00130562	0.0335041	0.038969	5.23E-10	2208	674.828	1533.17	NA	24	22	2	NA	NA	0.0111464	5.51895:5.51895:1:1:1:1	0.498415(0.569973:0.472147:0.453125)	NA	NA	NA	NA
Bta14392_MEAM1B-BTA003017.1_MEDQ	YN	0.00746764	0.0191264	0.390435	0.076078	1395	318.269	1076.73	NA	14	6	8	NA	NA	0.0101276	1.99938:1.99938:1:1:1:1	0.396416(0.443011:0.35914:0.387097)	NA	NA	NA	NA
Bta14379_MEAM1B-BTA015431.1_MEDQ	YN	0.0941086	0.160323	0.586994	0.0352764	768	182.286	585.714	NA	78	26.2455	51.7545	NA	NA	0.109825	1.58117:1.58117:1:1:1:1	0.489583(0.513672:0.423828:0.53125)	NA	NA	NA	NA
Bta14385_MEAM1B-BTA010081.1_MEDQ	YN	0.00406783	0.0495633	0.0820734	0.0146084	330	83.4008	246.599	NA	5	4	1	NA	NA	0.0155659	2:2:1:1:1:1	0.477273(0.545455:0.431818:0.454545)	NA	NA	NA	NA
Bta05110_MEAM1B-BTA000134.2_MEDQ	YN	0.00142493	0.0188648	0.0755336	3.43E-06	2808	700.562	2107.44	NA	16	13	3	NA	NA	0.00577597	5.24714:5.24714:1:1:1:1	0.40438(0.496795:0.417201:0.299145)	NA	NA	NA	NA
Bta03110_MEAM1B-BTA000977.1_MEDQ	YN	0.176202	0.620159	0.284124	7.84E-22	1899	326.548	1572.45	NA	379	132.172	246.828	NA	NA	0.252544	1.30519:1.30519:1:1:1:1	0.599789(0.549763:0.455766:0.793839)	NA	NA	NA	NA
Bta05107_MEAM1B-BTA014883.1_MEDQ	YN	0.00194666	0.0111015	0.175351	0.150681	696	181.539	514.461	NA	3	2	1	NA	NA	0.00433453	2:2:1:1:1:1	0.46408(0.532328:0.435345:0.424569)	NA	NA	NA	NA
Bta05109_MEAM1B-BTA000133.1_MEDQ	YN	0.0032226	0.0304344	0.105887	3.64E-08	2850	672.758	2177.24	NA	27	20	7	NA	NA	0.00964609	2.44801:2.44801:1:1:1:1	0.399474(0.506316:0.334737:0.357368)	NA	NA	NA	NA
Bta05088_MEAM1B-BTA029400.1_MEDQ	YN	0.022892	0.107234	0.213477	5.07E-08	1236	347.835	888.165	NA	54	34	20	NA	NA	0.0466275	3.04398:3.04398:1:1:1:1	0.527104(0.600728:0.400485:0.580097)	NA	NA	NA	NA
Bta15624_MEAM1B-BTA011422.1_MEDQ	YN	0.0103592	0.0567282	0.182611	4.23E-16	4485	1165.57	3319.43	NA	97	62.8628	34.1372	NA	NA	0.0224097	3.32495:3.32495:1:1:1:1	0.417391(0.46689:0.397659:0.387625)	NA	NA	NA	NA
Bta13193_MEAM1B-BTA021683.1_MEDQ	YN	0.00102355	0.208432	0.00491072	6.44E-24	1128	150.199	977.801	NA	28	26.9999	1.00006	NA	NA	0.0286411	3.26102:3.26102:1:1:1:1	0.631206(0.526596:0.478723:0.888298)	NA	NA	NA	NA
Bta15633_MEAM1B-BTA029596.1_MEDQ	YN	0.000578058	0.0378165	0.0152859	7.85E-13	2358	627.403	1730.6	NA	24	23	1	NA	NA	0.0104862	4.07427:4.07427:1:1:1:1	0.417727(0.495547:0.37659:0.381043)	NA	NA	NA	NA
Bta15326_MEAM1B-BTA017930.1_MEDQ	YN	0.00159626	0.0122635	0.130164	0.000166825	2541	659.605	1881.4	NA	11	8	3	NA	NA	0.00436532	2.48345:2.48345:1:1:1:1	0.404959(0.48229:0.368359:0.364227)	NA	NA	NA	NA
Bta15628_MEAM1B-BTA011418.1_MEDQ	YN	0.00164694	0.0292342	0.056336	4.38E-07	1812	596.082	1215.92	NA	19	17	2	NA	NA	0.0107221	7.49359:7.49359:1:1:1:1	0.403698(0.475993:0.31457:0.42053)	NA	NA	NA	NA
Bta15626_MEAM1B-BTA011420.1_MEDQ	YN	0.00332486	0.08682	0.0382961	2.80E-05	426	124.569	301.431	NA	11	10	1	NA	NA	0.0277401	6.35292:6.35292:1:1:1:1	0.449531(0.545775:0.401408:0.401408)	NA	NA	NA	NA
Bta08948_MEAM1B-BTA016278.1_MEDQ	YN	0.00222015	0.00885725	0.250659	0.00173864	5088	1479.07	3608.93	NA	21	13	8	NA	NA	0.00414954	6.91747:6.91747:1:1:1:1	0.415881(0.461969:0.397995:0.387677)	NA	NA	NA	NA
Bta08955_MEAM1B-BTA011932.1_MEDQ	YN	0.00411281	0.0376359	0.109279	8.83E-06	1248	272.737	975.263	NA	14	10	4	NA	NA	0.0114389	1.16421:1.16421:1:1:1:1	0.533253(0.569712:0.359375:0.670673)	NA	NA	NA	NA
Bta08940_MEAM1B-BTA025947.1_MEDQ	YN	0.00181232	0.0280332	0.0646489	0.00402192	738	182.391	555.609	NA	6	4.99445	1.00555	NA	NA	0.00829259	2:2:1:1:1:1	0.440379(0.558943:0.329268:0.432927)	NA	NA	NA	NA
Bta08942_MEAM1B-BTA025949.1_MEDQ	YN	0.00551411	0.00846023	0.651768	0.619555	1449	356.877	1092.12	NA	9	3	6	NA	NA	0.00623971	2.04149:2.04149:1:1:1:1	0.448585(0.456522:0.456522:0.432712)	NA	NA	NA	NA
Bta00550_MEAM1B-BTA014785.1_MEDQ	YN	0.0468273	0.0572786	0.817536	0.425147	1107	293.671	813.329	NA	53	16.1128	36.8872	NA	NA	0.0495999	3.04018:3.04018:1:1:1:1	0.474706(0.52981:0.45122:0.443089)	NA	NA	NA	NA
Bta05598_MEAM1B-BTA025220.1_MEDQ	YN	0.00162512	0.022637	0.0717905	4.21E-09	3456	991.426	2464.57	NA	26	22	4	NA	NA	0.00765281	5.19973:5.19973:1:1:1:1	0.421875(0.50651:0.348524:0.41059)	NA	NA	NA	NA
Bta00571_MEAM1B-BTA014808.1_MEDQ	YN	0.00911067	0.028779	0.316573	0.00203065	2043	606.109	1436.89	NA	30	17	13	NA	NA	0.0149458	7.93693:7.93693:1:1:1:1	0.399657(0.463289:0.353157:0.382526)	NA	NA	NA	NA
Bta00542_MEAM1B-BTA014780.1_MEDQ	YN	0.0190415	0.108704	0.175168	0.00444686	246	54.4044	191.596	NA	9	5.41065	3.58935	NA	NA	0.038871	1.71502:1.71502:1:1:1:1	0.481707(0.54878:0.317073:0.579268)	NA	NA	NA	NA
Bta00530_MEAM1B-BTA011158.1_MEDQ	YN	0.00158419	0.00953916	0.166072	0.0372394	1686	421.996	1264	NA	6	4	2	NA	NA	0.00357527	2:2:1:1:1:1	0.448399(0.530249:0.428826:0.386121)	NA	NA	NA	NA
Bta00529_MEAM1B-BTA011159.1_MEDQ	YN	0.00365249	0.0374835	0.0974426	3.36E-05	1182	358.389	823.611	NA	16	13	3	NA	NA	0.0139103	7.84357:7.84357:1:1:1:1	0.486464(0.478426:0.521574:0.459391)	NA	NA	NA	NA
Bta00578_MEAM1B-BTA014814.1_MEDQ	YN	0.00250332	0.0305145	0.082037	0.0143719	534	133.77	400.23	NA	5	4	1	NA	NA	0.00952027	2:2:1:1:1:1	0.455993(0.533708:0.432584:0.401685)	NA	NA	NA	NA
Bta00566_MEAM1B-BTA014804.1_MEDQ	YN	0.0117597	0.0357044	0.329363	0.147359	429	86.039	342.961	NA	7	3	4	NA	NA	0.016562	0.931952:0.931952:1:1:1:1	0.427739(0.482517:0.377622:0.423077)	NA	NA	NA	NA
Bta00618_MEAM1B-BTA024876.1_MEDQ	YN	0.0130632	0.021302	0.613241	0.0973379	3036	846.149	2189.85	NA	46	17.6754	28.3246	NA	NA	0.0153594	5.6469:5.6469:1:1:1:1	0.392128(0.38834:0.421937:0.366107)	NA	NA	NA	NA
Bta00652_MEAM1B-BTA025661.1_MEDQ	YN	0.000494975	0.0230588	0.0214657	3.88E-10	2952	931.027	2020.97	NA	22	21	1	NA	NA	0.00761135	13.9835:13.9835:1:1:1:1	0.371274(0.443089:0.317581:0.35315)	NA	NA	NA	NA
Bta00638_MEAM1B-BTA025676.2_MEDQ	YN	0.00311516	0.0131852	0.236262	0.0249012	1746	459.068	1286.93	NA	10	6	4	NA	NA	0.00576282	3.18278:3.18278:1:1:1:1	0.425258(0.593643:0.319588:0.362543)	NA	NA	NA	NA
Bta00595_MEAM1B-BTA003031.1_MEDQ	YN	0.00179618	0.153619	0.0116924	1.04E-24	1380	265.131	1114.87	NA	38	36	2	NA	NA	0.0309651	2.42973:2.42973:1:1:1:1	0.621014(0.653261:0.409783:0.8)	NA	NA	NA	NA
Bta00629_MEAM1B-BTA024787.1_MEDQ	YN	0.00119873	0.0139492	0.0859359	0.0161976	1125	290.022	834.978	NA	5	4	1	NA	NA	0.00448576	2:2:1:1:1:1	0.493333(0.636:0.450667:0.393333)	NA	NA	NA	NA
Bta10217_MEAM1B-BTA027642.1_MEDQ	YN	0.00612641	0.077109	0.0794513	6.38E-11	1365	357.062	1007.94	NA	32	25.851	6.14904	NA	NA	0.0246943	2.96756:2.96756:1:1:1:1	0.459341(0.484615:0.405495:0.487912)	NA	NA	NA	NA
Bta15778_MEAM1B-BTA028498.1_MEDQ	YN	0.00482248	0.06589	0.0731898	2.94E-09	1362	321.745	1040.25	NA	25	20	5	NA	NA	0.0192485	2.43551:2.43551:1:1:1:1	0.403084(0.459251:0.39978:0.35022)	NA	NA	NA	NA
Bta00643_MEAM1B-BTA025670.1_MEDQ	YN	0.0226781	0.189123	0.119911	6.60E-07	633	76.1229	556.877	NA	25	12.5658	12.4342	NA	NA	0.0426943	5.25762:5.25762:1:1:1:1	0.612954(0.590047:0.364929:0.883886)	NA	NA	NA	NA
Bta00610_MEAM1B-BTA026780.1_MEDQ	YN	0.00342891	0.0292712	0.117143	0.00846267	759	174.333	584.667	NA	7	5	2	NA	NA	0.00936455	1.99145:1.99145:1:1:1:1	0.418972(0.474308:0.43083:0.351779)	NA	NA	NA	NA
Bta00630_MEAM1B-BTA024786.1_MEDQ	YN	0.000362665	0.0157896	0.0229687	1.45E-09	4044	1285.87	2758.13	NA	21	20	1	NA	NA	0.00526796	17.8239:17.8239:1:1:1:1	0.427423(0.474036:0.40727:0.400964)	NA	NA	NA	NA
Bta00596_MEAM1B-BTA003032.1_MEDQ	YN	0.00140281	0.0573984	0.0244398	4.87E-20	2799	658.42	2140.58	NA	39	36	3	NA	NA	0.0145749	1.71878:1.71878:1:1:1:1	0.403716(0.465702:0.367095:0.378349)	NA	NA	NA	NA
Bta00588_MEAM1B-BTA003028.1_MEDQ	YN	0.00217736	0.0363618	0.0598806	1.06E-10	2520	680.248	1839.75	NA	28	24	4	NA	NA	0.0114051	5.36369:5.36369:1:1:1:1	0.419048(0.521429:0.389286:0.346429)	NA	NA	NA	NA
Bta00616_MEAM1B-BTA024878.1_MEDQ	YN	0.00180529	0.0385454	0.0468354	2.61E-07	1485	375.689	1109.31	NA	16	14	2	NA	NA	0.0111002	4.02588:4.02588:1:1:1:1	0.392929(0.524242:0.315152:0.339394)	NA	NA	NA	NA
Bta00653_MEAM1B-BTA025660.1_MEDQ	YN	0.00203679	0.0686343	0.029676	1.11E-10	1260	276.668	983.332	NA	20	18	2	NA	NA	0.0166602	6.10834:6.10834:1:1:1:1	0.597222(0.60119:0.402381:0.788095)	NA	NA	NA	NA
Bta00602_MEAM1B-BTA013182.1_MEDQ	YN	0.00221001	0.0477437	0.046289	8.07E-08	1254	347.65	906.35	NA	18	16	2	NA	NA	0.0148334	4.102:4.102:1:1:1:1	0.459729(0.486842:0.535885:0.356459)	NA	NA	NA	NA
Bta00601_MEAM1B-BTA001117.1_MEDQ	YN	0.00166811	0.0756032	0.022064	7.79E-09	825	224.764	600.236	NA	17	16	1	NA	NA	0.0218111	3.1409:3.1409:1:1:1:1	0.492121(0.494545:0.447273:0.534545)	NA	NA	NA	NA
Bta00609_MEAM1B-BTA026781.1_MEDQ	YN	0.0166909	0.0671969	0.248387	0.0010654	765	218.974	546.026	NA	23	14	9	NA	NA	0.0311478	8.31326:8.31326:1:1:1:1	0.413072(0.5:0.382353:0.356863)	NA	NA	NA	NA
Bta12179_MEAM1B-BTA017965.1_MEDQ	YN	0.00757923	0.0981187	0.0772455	1.35E-05	885	88.5791	796.421	NA	14	7.99417	6.00583	NA	NA	0.0166413	1.02443:1.02443:1:1:1:1	0.620904(0.513559:0.388136:0.961017)	NA	NA	NA	NA
Bta00651_MEAM1B-BTA025662.1_MEDQ	YN	0.00168494	0.0108399	0.155438	0.129523	780	185.84	594.16	NA	3	2	1	NA	NA	0.00386617	2:2:1:1:1:1	0.413462(0.492308:0.388462:0.359615)	NA	NA	NA	NA
Bta00625_MEAM1B-BTA024790.1_MEDQ	YN	0.00246387	0.053578	0.0459867	0.000126135	582	175.468	406.532	NA	10	9	1	NA	NA	0.0178743	6.38112:6.38112:1:1:1:1	0.47079(0.484536:0.363402:0.564433)	NA	NA	NA	NA
Bta00641_MEAM1B-BTA025673.1_MEDQ	YN	0.120558	0.301131	0.400351	0.000938623	492	99.6484	392.352	NA	68	24.3315	43.6685	NA	NA	0.157131	0.858931:0.858931:1:1:1:1	0.504065(0.506098:0.439024:0.567073)	NA	NA	NA	NA
Bta00621_MEAM1B-BTA024874.1_MEDQ	YN	0.0157485	0.0153535	1.02573	0.600524	453	136.591	316.409	NA	7	2.07433	4.92567	NA	NA	0.0156294	4.96236:4.96236:1:1:1:1	0.407285(0.453642:0.354305:0.413907)	NA	NA	NA	NA
Bta00584_MEAM1B-BTA002655.1_MEDQ	YN	0.0178245	0.0751607	0.237152	0.0360564	297	69.9131	227.087	NA	9	5	4	NA	NA	0.0313213	2:2:1:1:1:1	0.405724(0.373737:0.282828:0.560606)	NA	NA	NA	NA
Bta00076_MEAM1B-BTA019446.2_MEDQ	YN	0.00139257	0.0274491	0.0507327	4.46E-14	4143	1267.81	2875.19	NA	38	34	4	NA	NA	0.0093662	3.91109:3.91109:1:1:1:1	0.46476(0.572049:0.375091:0.44714)	NA	NA	NA	NA
Bta00108_MEAM1B-BTA015101.1_MEDQ	YN	0.00926066	0.138376	0.0669239	2.78E-15	1149	264.505	884.495	NA	41	32.8597	8.14034	NA	NA	0.0389835	1.3732:1.3732:1:1:1:1	0.460836(0.477807:0.331593:0.573107)	NA	NA	NA	NA
Bta00113_MEAM1B-BTA011567.1_MEDQ	YN	0.0121524	0.0986484	0.123189	7.55E-11	1281	310.078	970.922	NA	40	28.2975	11.7025	NA	NA	0.0330896	1.77275:1.77275:1:1:1:1	0.42701(0.515222:0.333724:0.432084)	NA	NA	NA	NA
Bta00112_MEAM1B-BTA011568.1_MEDQ	YN	0.00114299	0.0401478	0.0284694	2.88E-07	1236	360.432	875.568	NA	15	14	1	NA	NA	0.0125173	4.39355:4.39355:1:1:1:1	0.463997(0.485437:0.421117:0.485437)	NA	NA	NA	NA
Bta06083_MEAM1B-BTA007139.1_MEDQ	YN	0.0117823	0.0905673	0.130094	0.000248563	540	105.12	434.88	NA	14	8.91972	5.08028	NA	NA	0.0271191	2.73255:2.73255:1:1:1:1	0.657407(0.625:0.536111:0.811111)	NA	NA	NA	NA
Bta00082_MEAM1B-BTA006668.1_MEDQ	YN	0.00804607	0.0124033	0.648704	0.45507	663	162.63	500.37	NA	6	2	4	NA	NA	0.00911488	2:2:1:1:1:1	0.585219(0.558824:0.542986:0.653846)	NA	NA	NA	NA
Bta00116_MEAM1B-BTA011565.1_MEDQ	YN	0.0228151	0.00523215	4.36055	0.0785629	552	139.085	412.915	NA	10	0.724775	9.27522	NA	NA	0.0183848	2.62232:2.62232:1:1:1:1	0.387681(0.483696:0.309783:0.369565)	NA	NA	NA	NA
Bta00097_MEAM1B-BTA017347.3_MEDQ	YN	0.00371112	0.0380009	0.0976588	4.43E-09	2301	679.711	1621.29	NA	31	25	6	NA	NA	0.0138403	3.81135:3.81135:1:1:1:1	0.52173(0.585398:0.483051:0.496741)	NA	NA	NA	NA
Bta00095_MEAM1B-BTA014207.1_MEDQ	YN	0.00217606	0.0179972	0.120911	0.000115911	2460	618.569	1841.43	NA	15	11	4	NA	NA	0.0061543	4.57969:4.57969:1:1:1:1	0.415854(0.456707:0.414634:0.37622)	NA	NA	NA	NA
Bta00125_MEAM1B-BTA004212.1_MEDQ	YN	0.0550876	0.0888259	0.620175	0.139677	924	164.429	759.571	NA	54	13.7007	40.2993	NA	NA	0.0610915	1.55639:1.55639:1:1:1:1	0.369589(0.475649:0.319805:0.313312)	NA	NA	NA	NA
Bta00077_MEAM1B-BTA019445.1_MEDQ	YN	0.0389562	0.153133	0.254394	1.05E-05	669	145.981	523.019	NA	40	20.1538	19.8462	NA	NA	0.0638705	1.4531:1.4531:1:1:1:1	0.418535(0.439462:0.358744:0.457399)	NA	NA	NA	NA
Bta00124_MEAM1B-BTA011217.1_MEDQ	YN	0.00850973	0.0167832	0.507039	0.222686	558	157.67	400.33	NA	6	2.61261	3.38739	NA	NA	0.0108475	1.04346:1.04346:1:1:1:1	0.473118(0.548387:0.424731:0.446237)	NA	NA	NA	NA
Bta00106_MEAM1B-BTA015102.1_MEDQ	YN	0.00417341	0.135166	0.0308762	3.68E-07	372	131.536	240.464	NA	17	16	1	NA	NA	0.0504913	3.13509:3.13509:1:1:1:1	0.544355(0.629032:0.564516:0.439516)	NA	NA	NA	NA
Bta01697_MEAM1B-BTA027186.1_MEDQ	YN	0.0129461	0.0186198	0.695288	0.299361	3003	816.969	2186.03	NA	43	15	28	NA	NA	0.0144896	9.23313:9.23313:1:1:1:1	0.364136(0.392607:0.395604:0.304196)	NA	NA	NA	NA
Bta01712_MEAM1B-BTA009186.1_MEDQ	YN	0.0130465	0.0501748	0.260022	0.000240399	1380	374.446	1005.55	NA	31	18	13	NA	NA	0.0231208	4.17425:4.17425:1:1:1:1	0.522826(0.475:0.458696:0.634783)	NA	NA	NA	NA
Bta05547_MEAM1B-BTA020881.1_MEDQ	YN	0.00152212	0.082884	0.0183645	2.57E-07	774	116.357	657.643	NA	10	9	1	NA	NA	0.0137534	7.32998:7.32998:1:1:1:1	0.592377(0.501938:0.418605:0.856589)	NA	NA	NA	NA
Bta01705_MEAM1B-BTA027179.1_MEDQ	YN	0.0014207	0.144158	0.00985519	8.60E-34	1836	426.914	1409.09	NA	57	55	2	NA	NA	0.0346105	4.43734:4.43734:1:1:1:1	0.550109(0.496732:0.439542:0.714052)	NA	NA	NA	NA
Bta01699_MEAM1B-BTA027184.1_MEDQ	YN	0.00100821	0.0338469	0.0297873	7.28E-07	1389	396.356	992.644	NA	14	13	1	NA	NA	0.0103788	8.54109:8.54109:1:1:1:1	0.391289(0.421166:0.408207:0.344492)	NA	NA	NA	NA
Bta01713_MEAM1B-BTA009187.1_MEDQ	YN	0.00122418	0.0127043	0.0963602	0	1056	238.462	817.538	NA	4	3	1	NA	NA	0.00381657	2:2:1:1:1:1	0.422822(0.539773:0.401989:0.326705)	NA	NA	NA	NA
Bta01701_MEAM1B-BTA027181.2_MEDQ	YN	0.147532	0.287253	0.513596	0.00381722	741	139.879	601.121	NA	113	32.8411	80.1589	NA	NA	0.173907	0.724545:0.724545:1:1:1:1	0.409582(0.477733:0.311741:0.439271)	NA	NA	NA	NA
Bta01725_MEAM1B-BTA009196.2_MEDQ	YN	0.0241535	0.0873651	0.276466	0.000618567	702	177.994	524.006	NA	27	14.5968	12.4032	NA	NA	0.0401809	2.05019:2.05019:1:1:1:1	0.473647(0.50641:0.363248:0.551282)	NA	NA	NA	NA
Bta01761_MEAM1B-BTA012600.1_MEDQ	YN	0.00903844	0.0326166	0.277111	1.96E-06	3558	1060.41	2497.59	NA	56	33.5799	22.4201	NA	NA	0.0160656	5.81102:5.81102:1:1:1:1	0.424396(0.479764:0.39629:0.397133)	NA	NA	NA	NA
Bta01759_MEAM1B-BTA012602.1_MEDQ	YN	0.00128122	0.0112508	0.113878	0.00314299	2190	627.655	1562.34	NA	9	7	2	NA	NA	0.00413852	8.44922:8.44922:1:1:1:1	0.45(0.491781:0.442466:0.415753)	NA	NA	NA	NA
Bta01752_MEAM1B-BTA026687.1_MEDQ	YN	0.00585502	0.0393242	0.148891	0.0191277	474	130.873	343.127	NA	7	5	2	NA	NA	0.015096	0.956539:0.956539:1:1:1:1	0.546414(0.528481:0.556962:0.553797)	NA	NA	NA	NA
Bta01729_MEAM1B-BTA009198.1_MEDQ	YN	0.00452443	0.0704297	0.0642403	7.51E-10	1227	328.724	898.276	NA	26	21.9504	4.04956	NA	NA	0.022181	3.639:3.639:1:1:1:1	0.585982(0.56357:0.488998:0.705379)	NA	NA	NA	NA
Bta01747_MEAM1B-BTA026694.1_MEDQ	YN	0.024417	0.0304917	0.800775	0.767763	585	168.489	416.511	NA	15	5	10	NA	NA	0.0261666	1.46665:1.46665:1:1:1:1	0.611111(0.753846:0.515385:0.564103)	NA	NA	NA	NA
Bta01749_MEAM1B-BTA026692.1_MEDQ	YN	0.10101	0.0766483	1.31783	0.631428	123	25.8008	97.1992	NA	11	1.84765	9.15235	NA	NA	0.0958996	5.47959:5.47959:1:1:1:1	0.601626(0.536585:0.54878:0.719512)	NA	NA	NA	NA
Bta06066_MEAM1B-BTA010051.1_MEDQ	YN	0.00521247	0.0199673	0.26105	3.84E-11	10761	3055.44	7705.56	NA	100	60	40	NA	NA	0.0094019	5.34532:5.34532:1:1:1:1	0.410928(0.449122:0.420268:0.363396)	NA	NA	NA	NA
Bta01782_MEAM1B-BTA010091.1_MEDQ	YN	0.000325649	0.0171585	0.0189789	1.49E-11	4491	1419.45	3071.55	NA	25	24	1	NA	NA	0.00564593	10.6886:10.6886:1:1:1:1	0.447784(0.508684:0.423514:0.411156)	NA	NA	NA	NA
Bta01786_MEAM1B-BTA017790.1_MEDQ	YN	0.0126736	0.0472227	0.26838	3.97E-09	3606	1085.44	2520.56	NA	81	49.327	31.673	NA	NA	0.0230732	2.29723:2.29723:1:1:1:1	0.551581(0.618552:0.519967:0.516223)	NA	NA	NA	NA
Bta01799_MEAM1B-BTA006302.1_MEDQ	YN	0.00615629	0.0340731	0.180679	0.000431026	1056	240.393	815.607	NA	13	8	5	NA	NA	0.0125114	0.946663:0.946663:1:1:1:1	0.54214(0.53267:0.465909:0.627841)	NA	NA	NA	NA
Bta06071_MEAM1B-BTA013420.1_MEDQ	YN	0.00500714	0.017554	0.285243	4.19E-05	5037	1531.76	3505.24	NA	44	26.5134	17.4866	NA	NA	0.00882265	4.85019:4.85019:1:1:1:1	0.453047(0.539309:0.36212:0.457713)	NA	NA	NA	NA
Bta01805_MEAM1B-BTA003147.1_MEDQ	YN	0.00199393	0.00675489	0.295183	0.353043	651	148.709	502.291	NA	2	1	1	NA	NA	0.00308148	2:2:1:1:1:1	0.384025(0.470046:0.341014:0.341014)	NA	NA	NA	NA
Bta01780_MEAM1B-BTA010093.1_MEDQ	YN	0.00472779	0.0233237	0.202703	0.0870866	555	130.635	424.365	NA	5	3	2	NA	NA	0.00910486	2:2:1:1:1:1	0.422523(0.421622:0.432432:0.413514)	NA	NA	NA	NA
Bta01783_MEAM1B-BTA010090.1_MEDQ	YN	0.00320302	0.00890124	0.35984	0.390736	426	113.012	312.988	NA	2	1	1	NA	NA	0.00471468	2:2:1:1:1:1	0.529343(0.626761:0.478873:0.482394)	NA	NA	NA	NA
Bta01804_MEAM1B-BTA003148.1_MEDQ	YN	0.00468371	0.0318578	0.147019	1.74E-08	3558	773.633	2784.37	NA	37	24	13	NA	NA	0.0105923	1.48046:1.48046:1:1:1:1	0.42285(0.467538:0.424115:0.376897)	NA	NA	NA	NA
Bta01781_MEAM1B-BTA010092.1_MEDQ	YN	0.00335726	0.0159488	0.210502	0.0164014	1575	380.777	1194.22	NA	10	6	4	NA	NA	0.00640144	1.92842:1.92842:1:1:1:1	0.387937(0.431429:0.332381:0.4)	NA	NA	NA	NA
Bta06053_MEAM1B-BTA005835.1_MEDQ	YN	0.00216561	0.0594349	0.0364367	4.75E-16	2361	511.186	1849.81	NA	33	29	4	NA	NA	0.0145651	2.37766:2.37766:1:1:1:1	0.635324(0.613088:0.532402:0.760483)	NA	NA	NA	NA
Bta11147_MEAM1B-BTA024632.1_MEDQ	YN	0.0525851	0.0711587	0.738984	0.426039	636	162.033	473.967	NA	35	11	24	NA	NA	0.0573171	4.05637:4.05637:1:1:1:1	0.355346(0.433962:0.320755:0.311321)	NA	NA	NA	NA
Bta01835_MEAM1B-BTA001947.1_MEDQ	YN	0.00534169	0.0195877	0.272706	0.000265641	3888	881.879	3006.12	NA	33	17	16	NA	NA	0.00857298	1.94951:1.94951:1:1:1:1	0.399691(0.487654:0.356867:0.354552)	NA	NA	NA	NA
Bta01827_MEAM1B-BTA001239.1_MEDQ	YN	0.00254383	0.0265998	0.0956335	0.000921685	1095	307.261	787.739	NA	10	8	2	NA	NA	0.00929404	4.26973:4.26973:1:1:1:1	0.429224(0.508219:0.391781:0.387671)	NA	NA	NA	NA
Bta01833_MEAM1B-BTA006071.1_MEDQ	YN	0.154212	0.446899	0.345072	9.36E-13	1440	280.49	1159.51	NA	254	92.5753	161.425	NA	NA	0.211223	0.890427:0.890427:1:1:1:1	0.445486(0.48125:0.434375:0.420833)	NA	NA	NA	NA
Bta01826_MEAM1B-BTA001240.1_MEDQ	YN	0.00404008	0.0548764	0.0736215	1.62E-08	1374	380.718	993.282	NA	24	20	4	NA	NA	0.0181262	3.59928:3.59928:1:1:1:1	0.475619(0.53821:0.358079:0.530568)	NA	NA	NA	NA
Bta06056_MEAM1B-BTA004333.2_MEDQ	YN	0.00187479	0.0134014	0.139895	0.010605	1521	452.882	1068.12	NA	8	6	2	NA	NA	0.00530688	6.22792:6.22792:1:1:1:1	0.436884(0.532544:0.353057:0.425049)	NA	NA	NA	NA
Bta01834_MEAM1B-BTA006072.1_MEDQ	YN	0.0514644	0.140531	0.366213	0.000687404	720	169.231	550.769	NA	49	21.6094	27.3906	NA	NA	0.072399	0.960457:0.960457:1:1:1:1	0.432639(0.48125:0.385417:0.43125)	NA	NA	NA	NA
Bta01859_MEAM1B-BTA013589.1_MEDQ	YN	0.000225378	0.0157527	0.0143073	4.04E-14	6111	1673.26	4437.74	NA	27	26	1	NA	NA	0.00447693	6.55103:6.55103:1:1:1:1	0.406644(0.505646:0.385371:0.328915)	NA	NA	NA	NA
Bta01849_MEAM1B-BTA017619.1_MEDQ	YN	0.00358177	0.0106306	0.33693	0.00375375	5160	1520.34	3639.66	NA	29	16	13	NA	NA	0.00565863	5.56784:5.56784:1:1:1:1	0.370543(0.473547:0.284884:0.353198)	NA	NA	NA	NA
Bta01863_MEAM1B-BTA002468.1_MEDQ	YN	0.000530288	0.0181038	0.0292916	9.72E-07	2559	672.564	1886.44	NA	13	12	1	NA	NA	0.005149	4.07086:4.07086:1:1:1:1	0.429269(0.541618:0.392145:0.354045)	NA	NA	NA	NA
Bta01876_MEAM1B-BTA026074.2_MEDQ	YN	0.00237306	0.0234472	0.101209	1.90E-05	2211	522.294	1688.71	NA	16	12	4	NA	NA	0.0073513	2.13777:2.13777:1:1:1:1	0.429896(0.536635:0.387381:0.365672)	NA	NA	NA	NA
Bta01852_MEAM1B-BTA017615.2_MEDQ	YN	0.00824472	0.0282905	0.291431	0.00430864	1368	296.053	1071.95	NA	17	8.21183	8.78817	NA	NA	0.0125829	1.99278:1.99278:1:1:1:1	0.392909(0.492325:0.365132:0.321272)	NA	NA	NA	NA
Bta01851_MEAM1B-BTA017616.1_MEDQ	YN	0.00317404	0.0267064	0.11885	0.00393415	900	268.309	631.691	NA	9	7	2	NA	NA	0.0101895	6.39807:6.39807:1:1:1:1	0.423889(0.498333:0.376667:0.396667)	NA	NA	NA	NA
Bta01889_MEAM1B-BTA000233.1_MEDQ	YN	0.0137082	0.0403572	0.339671	0.0252261	819	229.883	589.117	NA	17	9	8	NA	NA	0.0211882	2.0244:2.0244:1:1:1:1	0.565934(0.619048:0.452381:0.626374)	NA	NA	NA	NA
Bta01861_MEAM1B-BTA017149.1_MEDQ	YN	0.107672	0.538318	0.200016	8.57E-10	450	91.6343	358.366	NA	70	34.1201	35.8799	NA	NA	0.195365	2.1073:2.1073:1:1:1:1	0.596667(0.6:0.433333:0.756667)	NA	NA	NA	NA
Bta01882_MEAM1B-BTA006376.1_MEDQ	YN	0.00190727	0.0940961	0.0202694	4.95E-07	627	101.894	525.106	NA	10	9	1	NA	NA	0.0168889	3.53766:3.53766:1:1:1:1	0.579745(0.569378:0.320574:0.849282)	NA	NA	NA	NA
Bta01898_MEAM1B-BTA010370.1_MEDQ	YN	0.0236672	0.0339476	0.697169	0.639241	306	90.3866	215.613	NA	8	3	5	NA	NA	0.0267039	2:2:1:1:1:1	0.665033(0.715686:0.612745:0.666667)	NA	NA	NA	NA
Bta01868_MEAM1B-BTA011433.1_MEDQ	YN	0.00117233	0.0109413	0.107147	0.000205506	3483	921.72	2561.28	NA	13	10	3	NA	NA	0.00375753	3.42619:3.42619:1:1:1:1	0.443583(0.506029:0.44832:0.3764)	NA	NA	NA	NA
Bta01881_MEAM1B-BTA006379.1_MEDQ	YN	0.0019368	0.0155236	0.124765	6.87E-05	2916	848.074	2067.93	NA	17	13	4	NA	NA	0.00588831	5.02297:5.02297:1:1:1:1	0.438443(0.505144:0.389918:0.420267)	NA	NA	NA	NA
Bta01848_MEAM1B-BTA017620.1_MEDQ	YN	0.00254498	0.0112821	0.225578	0.0295295	2022	447.393	1574.61	NA	9	5	4	NA	NA	0.00447817	2.15096:2.15096:1:1:1:1	0.38996(0.489614:0.344955:0.335312)	NA	NA	NA	NA
Bta01884_MEAM1B-BTA006377.1_MEDQ	YN	0.0011159	0.0129257	0.0863319	0.0279183	1131	234.102	896.898	NA	4	3	1	NA	NA	0.00356036	2:2:1:1:1:1	0.555703(0.51061:0.474801:0.681698)	NA	NA	NA	NA
Bta01885_MEAM1B-BTA006375.1_MEDQ	YN	0.0469649	0.0931306	0.50429	0.0346882	789	168.979	620.021	NA	43	14.7847	28.2153	NA	NA	0.0568521	1.35856:1.35856:1:1:1:1	0.507605(0.564639:0.342205:0.61597)	NA	NA	NA	NA
Bta01905_MEAM1B-BTA001861.1_MEDQ	YN	0.0116651	0.012212	0.95522	0.667459	342	82.5551	259.445	NA	4	1	3	NA	NA	0.0117971	1.97531:1.97531:1:1:1:1	0.432749(0.561404:0.355263:0.381579)	NA	NA	NA	NA
Bta01892_MEAM1B-BTA010376.1_MEDQ	YN	0.00835125	0.120373	0.069378	8.71E-09	663	181.242	481.758	NA	24	20	4	NA	NA	0.0389743	2.13873:2.13873:1:1:1:1	0.597285(0.585973:0.556561:0.649321)	NA	NA	NA	NA
Bta10157_MEAM1B-BTA009290.1_MEDQ	YN	0.0244725	0.0669459	0.365557	0.0168023	519	113.269	405.731	NA	17	7.23133	9.76867	NA	NA	0.0337421	1.14663:1.14663:1:1:1:1	0.509634(0.49422:0.445087:0.589595)	NA	NA	NA	NA
Bta06289_MEAM1B-BTA006961.1_MEDQ	YN	0.00637866	0.00986182	0.646803	0.555907	417	102.069	314.931	NA	3	1	2	NA	NA	0.00723123	2:2:1:1:1:1	0.422062(0.47482:0.413669:0.377698)	NA	NA	NA	NA
Bta06371_MEAM1B-BTA006963.1_MEDQ	YN	0.543677	3.04519	0.178536	0	324	57.9894	266.011	NA	159	57.2226	101.777	NA	NA	0.991397	0.688503:0.688503:1:1:1:1	0.395062(0.439815:0.37037:0.375)	NA	NA	NA	NA
Bta04437_MEAM1B-BTA020655.1_MEDQ	YN	0.00820996	0.0690148	0.11896	4.75E-07	1134	275.251	858.749	NA	25	18	7	NA	NA	0.0229689	10.2403:10.2403:1:1:1:1	0.597884(0.57672:0.466931:0.75)	NA	NA	NA	NA
Bta13923_MEAM1B-BTA020905.1_MEDQ	YN	0.00305888	0.0331759	0.0922019	4.39E-10	3069	775.518	2293.48	NA	32	25	7	NA	NA	0.0106693	3.32669:3.32669:1:1:1:1	0.40795(0.483871:0.363148:0.376833)	NA	NA	NA	NA
Bta05447_MEAM1B-BTA006900.1_MEDQ	YN	0.000707035	0.043324	0.0163197	9.26E-13	2016	600.751	1415.25	NA	26	25	1	NA	NA	0.0134065	13.1471:13.1471:1:1:1:1	0.396577(0.511161:0.325893:0.352679)	NA	NA	NA	NA
Bta04491_MEAM1B-BTA007337.1_MEDQ	YN	0.00275986	0.13258	0.0208166	1.30E-36	2367	539.042	1827.96	NA	69	63.9646	5.03543	NA	NA	0.0323241	1.75467:1.75467:1:1:1:1	0.533798(0.524715:0.429024:0.647655)	NA	NA	NA	NA
Bta12459_MEAM1B-BTA001283.1_MEDQ	YN	0.0470279	0.106031	0.443532	0.00699885	798	221.294	576.706	NA	48	21.7241	26.2759	NA	NA	0.06339	2.02891:2.02891:1:1:1:1	0.484962(0.5:0.473684:0.481203)	NA	NA	NA	NA
Bta12461_MEAM1B-BTA001281.1_MEDQ	YN	0.00397245	0.0184433	0.215387	0.0501854	765	209.092	555.908	NA	6	3.79826	2.20174	NA	NA	0.00792765	2:2:1:1:1:1	0.458824(0.52549:0.396078:0.454902)	NA	NA	NA	NA
Bta08271_MEAM1B-BTA002564.1_MEDQ	YN	0.00753761	0.0599024	0.125832	0.00720439	375	105.067	269.933	NA	8	5.98057	2.01943	NA	NA	0.0222091	2:2:1:1:1:1	0.484(0.552:0.404:0.496)	NA	NA	NA	NA
Bta12233_MEAM1B-BTA000389.1_MEDQ	YN	0.070265	0.132731	0.529377	0.0299063	660	163.137	496.863	NA	53	19.6936	33.3064	NA	NA	0.0857053	1.12459:1.12459:1:1:1:1	0.426515(0.418182:0.529545:0.331818)	NA	NA	NA	NA
Bta06246_MEAM1B-BTA028527.1_MEDQ	YN	0.00101153	0.0092206	0.109703	0.046047	1317	327.625	989.375	NA	4	3	1	NA	NA	0.00305367	2:2:1:1:1:1	0.441154(0.496583:0.341686:0.485194)	NA	NA	NA	NA
Bta09869_MEAM1B-BTA011607.1_MEDQ	YN	0.00534414	0.0499019	0.107093	0.00246772	528	121.452	406.548	NA	8	5.83526	2.16474	NA	NA	0.0155934	1.99883:1.99883:1:1:1:1	0.506629(0.477273:0.411932:0.630682)	NA	NA	NA	NA
Bta06244_MEAM1B-BTA028529.1_MEDQ	YN	0.0930964	0.059631	1.56121	0.549561	180	56.3864	123.614	NA	14	3.21927	10.7807	NA	NA	0.0826131	5.17074:5.17074:1:1:1:1	0.466667(0.508333:0.416667:0.475)	NA	NA	NA	NA
Bta06245_MEAM1B-BTA028528.1_MEDQ	YN	0.00207011	0.00553049	0.374309	0.147391	2661	725.933	1935.07	NA	8	4	4	NA	NA	0.00301412	3.85173:3.85173:1:1:1:1	0.414506(0.441375:0.399662:0.40248)	NA	NA	NA	NA
Bta06243_MEAM1B-BTA012278.1_MEDQ	YN	0.016687	0.0362608	0.460195	0.00444286	2682	739.102	1942.9	NA	58	26	32	NA	NA	0.0220811	6.15397:6.15397:1:1:1:1	0.577927(0.621924:0.442953:0.668904)	NA	NA	NA	NA
Bta06241_MEAM1B-BTA015612.1_MEDQ	YN	0.000500538	0.0315456	0.0158671	4.76E-13	2811	812.385	1998.62	NA	26	25	1	NA	NA	0.00947262	4.13676:4.13676:1:1:1:1	0.409285(0.500534:0.315902:0.411419)	NA	NA	NA	NA
Bta06239_MEAM1B-BTA015610.1_MEDQ	YN	0.00441199	0.0239949	0.183872	0.00979703	1164	254.654	909.346	NA	10	6	4	NA	NA	0.00869624	1.1695:1.1695:1:1:1:1	0.419674(0.471649:0.403351:0.384021)	NA	NA	NA	NA
Bta15087_MEAM1B-BTA008320.1_MEDQ	YN	0.00072415	0.0191245	0.037865	4.91E-31	13281	3609.53	9671.47	NA	75	68	7	NA	NA	0.00572503	3.93891:3.93891:1:1:1:1	0.419471(0.490739:0.396318:0.371358)	NA	NA	NA	NA
Bta15124_MEAM1B-BTA005343.1_MEDQ	YN	0.00142405	0.0490397	0.0290388	3.97E-36	5856	1638.15	4217.85	NA	83	77	6	NA	NA	0.014744	6.55714:6.55714:1:1:1:1	0.408385(0.476691:0.388064:0.3604)	NA	NA	NA	NA
Bta15120_MEAM1B-BTA005348.1_MEDQ	YN	0.0376548	0.064958	0.579679	0.000334542	4464	1273.87	3190.13	NA	195	78.2585	116.741	NA	NA	0.0454462	4.52212:4.52212:1:1:1:1	0.473118(0.492608:0.431116:0.495632)	NA	NA	NA	NA
Bta15107_MEAM1B-BTA005356.1_MEDQ	YN	0.000829491	0.0205337	0.0403965	3.19E-05	1701	494.775	1206.22	NA	11	10	1	NA	NA	0.00656092	4.63913:4.63913:1:1:1:1	0.408583(0.508818:0.321869:0.395062)	NA	NA	NA	NA
Bta15114_MEAM1B-BTA005351.1_MEDQ	YN	0.00174635	0.0888101	0.0196639	4.09E-19	1611	464.364	1146.64	NA	40	38	2	NA	NA	0.0268421	3.55945:3.55945:1:1:1:1	0.448169(0.553073:0.351955:0.439479)	NA	NA	NA	NA
Bta06068_MEAM1B-BTA010053.1_MEDQ	YN	0.00161746	0.00991353	0.163157	0.137696	822	203.081	618.919	NA	3	2	1	NA	NA	0.00366706	2:2:1:1:1:1	0.423966(0.505474:0.374088:0.392336)	NA	NA	NA	NA
Bta15096_MEAM1B-BTA014222.1_MEDQ	YN	0.000679242	0.0371303	0.0182935	1.62E-10	2088	439.653	1648.35	NA	17	15.8811	1.11887	NA	NA	0.00835444	1.41445:1.41445:1:1:1:1	0.399425(0.480603:0.375718:0.341954)	NA	NA	NA	NA
Bta15108_MEAM1B-BTA005355.1_MEDQ	YN	0.00484641	0.016275	0.297782	0.0684954	1140	311.441	828.559	NA	9	5	4	NA	NA	0.00796863	6.03312:6.03312:1:1:1:1	0.411404(0.475:0.403947:0.355263)	NA	NA	NA	NA
Bta15097_MEAM1B-BTA020880.1_MEDQ	YN	0.00620469	0.00355436	1.74566	0.854827	1263	303.639	959.361	NA	7	1.07635	5.92365	NA	NA	0.00556752	2:2:1:1:1:1	0.41251(0.521378:0.319477:0.396675)	NA	NA	NA	NA
Bta15100_MEAM1B-BTA020876.3_MEDQ	YN	0.00146617	0.014758	0.0993479	0.0376957	888	205.286	682.714	NA	4	3	1	NA	NA	0.00453895	2:2:1:1:1:1	0.418919(0.484797:0.393581:0.378378)	NA	NA	NA	NA
Bta15115_MEAM1B-BTA005350.1_MEDQ	YN	0.0184753	0.0767601	0.240689	0.00338208	432	130.834	301.166	NA	15	9.50745	5.49255	NA	NA	0.0361273	5.07419:5.07419:1:1:1:1	0.50463(0.5:0.496528:0.517361)	NA	NA	NA	NA
Bta15083_MEAM1B-BTA008316.1_MEDQ	YN	0.00857921	0.0376958	0.227591	0.0237567	519	126.742	392.258	NA	8	4.65634	3.34366	NA	NA	0.0156896	2.14446:2.14446:1:1:1:1	0.395954(0.473988:0.349711:0.364162)	NA	NA	NA	NA
Bta15123_MEAM1B-BTA005344.1_MEDQ	YN	0.00588918	0.0421568	0.139697	0.00603649	537	196.059	340.941	NA	10	8	2	NA	NA	0.0191305	1.6426:1.6426:1:1:1:1	0.663873(0.77933:0.578212:0.634078)	NA	NA	NA	NA
Bta06124_MEAM1B-BTA005093.1_MEDQ	YN	0.00144296	0.0654289	0.0220538	2.65E-09	984	290.191	693.809	NA	19	18	1	NA	NA	0.020313	4.7882:4.7882:1:1:1:1	0.51372(0.574695:0.445122:0.521341)	NA	NA	NA	NA
Bta14000_MEAM1B-BTA030183.1_MEDQ	YN	0.00867404	0.0638958	0.135753	4.78E-09	1722	446.06	1275.94	NA	38	27	11	NA	NA	0.0229785	3.44999:3.44999:1:1:1:1	0.407666(0.452091:0.392857:0.378049)	NA	NA	NA	NA
Bta13957_MEAM1B-BTA005659.1_MEDQ	YN	0.00945366	0.00635118	1.48849	0.752723	1434	474.616	959.384	NA	12	3	9	NA	NA	0.00842682	12.4421:12.4421:1:1:1:1	0.445258(0.467573:0.411088:0.457113)	NA	NA	NA	NA
Bta02388_MEAM1B-BTA021482.2_MEDQ	YN	0.00273455	0.057507	0.0475516	4.89E-18	2619	786.382	1832.62	NA	48	43	5	NA	NA	0.0191805	8.36938:8.36938:1:1:1:1	0.431844(0.498855:0.398625:0.398053)	NA	NA	NA	NA
Bta13961_MEAM1B-BTA005662.2_MEDQ	YN	0.00383329	0.0231508	0.165579	0.214514	567	43.8652	523.135	NA	3	1	2	NA	NA	0.00532776	1.86599:1.86599:1:1:1:1	0.687831(0.555556:0.55291:0.955026)	NA	NA	NA	NA
Bta13967_MEAM1B-BTA011130.1_MEDQ	YN	0.0290913	0.0971643	0.299403	7.06E-16	4365	1160.74	3204.26	NA	195	103.689	91.3108	NA	NA	0.0471932	3.64927:3.64927:1:1:1:1	0.423253(0.469072:0.390722:0.409966)	NA	NA	NA	NA
Bta12752_MEAM1B-BTA001806.1_MEDQ	YN	0.00471013	0.0517717	0.0909788	2.30E-20	4299	1065.16	3233.84	NA	68	52.8173	15.1827	NA	NA	0.0163706	2.71521:2.71521:1:1:1:1	0.411026(0.504536:0.366364:0.362177)	NA	NA	NA	NA
Bta12758_MEAM1B-BTA027319.1_MEDQ	YN	0.0426777	0.083358	0.51198	0.00803028	1152	386.241	765.759	NA	62	30.2362	31.7638	NA	NA	0.0563169	2.28724:2.28724:1:1:1:1	0.530382(0.542969:0.71875:0.329427)	NA	NA	NA	NA
Bta12765_MEAM1B-BTA024437.1_MEDQ	YN	0.00486043	0.0283211	0.171619	0.00212642	1155	279.916	875.084	NA	12	7.7608	4.2392	NA	NA	0.0105462	1.83649:1.83649:1:1:1:1	0.436797(0.490909:0.412987:0.406494)	NA	NA	NA	NA
Bta12742_MEAM1B-BTA015561.1_MEDQ	YN	0.0125512	0.159243	0.0788183	1.00E-09	705	142.48	562.52	NA	27	20	7	NA	NA	0.0421974	1.70263:1.70263:1:1:1:1	0.511348(0.493617:0.357447:0.682979)	NA	NA	NA	NA
Bta12782_MEAM1B-BTA025916.2_MEDQ	YN	0.0011313	0.0293368	0.0385626	9.93E-06	1305	420.25	884.75	NA	13	12	1	NA	NA	0.0102143	15.2162:15.2162:1:1:1:1	0.428736(0.551724:0.365517:0.368966)	NA	NA	NA	NA
Bta12770_MEAM1B-BTA016580.1_MEDQ	YN	0.0271487	0.0714266	0.380093	0.0804542	420	119.336	300.664	NA	16	8	8	NA	NA	0.0397296	4.12262:4.12262:1:1:1:1	0.616667(0.678571:0.492857:0.678571)	NA	NA	NA	NA
Bta12785_MEAM1B-BTA025919.1_MEDQ	YN	0.00939788	0.103401	0.0908874	2.73E-13	1422	332.611	1089.39	NA	42	31.8267	10.1733	NA	NA	0.0313856	1.78276:1.78276:1:1:1:1	0.420534(0.447257:0.375527:0.438819)	NA	NA	NA	NA
Bta12793_MEAM1B-BTA027597.1_MEDQ	YN	0.0748415	0.145707	0.513645	0.0131896	762	176.543	585.457	NA	65	23.3238	41.6762	NA	NA	0.0912599	0.696323:0.696323:1:1:1:1	0.466535(0.519685:0.423228:0.456693)	NA	NA	NA	NA
Bta12790_MEAM1B-BTA025923.1_MEDQ	YN	0.0108462	0.0300975	0.360367	0.1118	693	135.586	557.414	NA	10	4	6	NA	NA	0.0146127	1.50879:1.50879:1:1:1:1	0.421356(0.61039:0.350649:0.30303)	NA	NA	NA	NA
Bta14655_MEAM1B-BTA029500.1_MEDQ	YN	0.0156982	0.037412	0.419602	0.0595954	1029	240.934	788.066	NA	21	8.76277	12.2372	NA	NA	0.0207823	2.36447:2.36447:1:1:1:1	0.41691(0.492711:0.400875:0.357143)	NA	NA	NA	NA
Bta05585_MEAM1B-BTA017824.1_MEDQ	YN	0.00361771	0.0300746	0.120291	1.82E-05	2073	410.4	1662.6	NA	18	12	6	NA	NA	0.0088555	0.921107:0.921107:1:1:1:1	0.422817(0.500724:0.365412:0.402315)	NA	NA	NA	NA
Bta05577_MEAM1B-BTA003478.1_MEDQ	YN	0.000572283	0.00889813	0.064315	0.00156015	2541	792.834	1748.17	NA	8	7	1	NA	NA	0.00317008	7.36055:7.36055:1:1:1:1	0.456316(0.504723:0.349469:0.514758)	NA	NA	NA	NA
Bta01123_MEAM1B-BTA008799.1_MEDQ	YN	0.138595	0.378628	0.366045	0.000167872	504	98.8117	405.188	NA	80	28.8022	51.1978	NA	NA	0.185654	1.49047:1.49047:1:1:1:1	0.382937(0.488095:0.333333:0.327381)	NA	NA	NA	NA
Bta05561_MEAM1B-BTA017389.1_MEDQ	YN	0.00521936	0.0727505	0.0717434	5.24E-05	693	115.943	577.057	NA	11	8	3	NA	NA	0.0165178	0.663761:0.663761:1:1:1:1	0.477633(0.495671:0.376623:0.560606)	NA	NA	NA	NA
Bta12571_MEAM1B-BTA021395.1_MEDQ	YN	0.0520587	0.0948826	0.548665	4.52E-05	3492	1012.57	2479.43	NA	213	88.7231	124.277	NA	NA	0.0644763	4.1114:4.1114:1:1:1:1	0.529066(0.565722:0.475086:0.546392)	NA	NA	NA	NA
Bta12564_MEAM1B-BTA009406.1_MEDQ	YN	0.00513903	0.0878233	0.0585156	4.67E-10	1197	220.684	976.316	NA	23	18	5	NA	NA	0.020383	2.14849:2.14849:1:1:1:1	0.650376(0.695489:0.433584:0.822055)	NA	NA	NA	NA
Bta12616_MEAM1B-BTA007864.1_MEDQ	YN	0.0573645	0.113745	0.504324	0.032761	717	168.451	548.549	NA	48	17.7174	30.2826	NA	NA	0.0706105	1.1495:1.1495:1:1:1:1	0.46583(0.546025:0.41841:0.433054)	NA	NA	NA	NA
Bta12580_MEAM1B-BTA025383.1_MEDQ	YN	0.00215165	0.0064598	0.333082	0.375961	621	155.471	465.529	NA	2	1	1	NA	NA	0.00323022	2:2:1:1:1:1	0.461353(0.545894:0.323671:0.514493)	NA	NA	NA	NA
Bta12573_MEAM1B-BTA021397.1_MEDQ	YN	0.138195	0.181945	0.759545	0.349901	441	123.59	317.41	NA	59	19.3788	39.6212	NA	NA	0.150456	4.98682:4.98682:1:1:1:1	0.408163(0.530612:0.306122:0.387755)	NA	NA	NA	NA
Bta12572_MEAM1B-BTA021396.1_MEDQ	YN	0.0131955	0.0993286	0.132847	1.63E-11	1791	313.06	1477.94	NA	48	28.7064	19.2936	NA	NA	0.0282513	6.74996:6.74996:1:1:1:1	0.652987(0.572027:0.551089:0.835846)	NA	NA	NA	NA
Bta12596_MEAM1B-BTA025363.1_MEDQ	YN	0.012413	0.0505191	0.245709	0.0118786	519	182.156	336.844	NA	13	8.8545	4.1455	NA	NA	0.0257873	2.87965:2.87965:1:1:1:1	0.654143(0.621387:0.708092:0.632948)	NA	NA	NA	NA
Bta01041_MEAM1B-BTA026041.4_MEDQ	YN	0.000673546	0.0113556	0.059314	0.00292929	1929	443.653	1485.35	NA	6	5	1	NA	NA	0.00313032	2:2:1:1:1:1	0.403836(0.451011:0.366252:0.394246)	NA	NA	NA	NA
Bta04329_MEAM1B-BTA007469.3_MEDQ	YN	0.00916592	0.0217266	0.421876	0.103583	909	221.606	687.394	NA	11	4.73809	6.26191	NA	NA	0.0122281	1.94439:1.94439:1:1:1:1	0.430693(0.519802:0.384488:0.387789)	NA	NA	NA	NA
Bta04332_MEAM1B-BTA007470.1_MEDQ	YN	0.000385307	0.00124172	0.3103	0.361683	3402	805.998	2596	NA	2	1	1	NA	NA	0.000588208	2:2:1:1:1:1	0.386537(0.482804:0.324956:0.351852)	NA	NA	NA	NA
Bta05079_MEAM1B-BTA009125.2_MEDQ	YN	0.0564358	0.181669	0.310652	3.72E-06	840	202.275	637.725	NA	67	32.3369	34.6631	NA	NA	0.0865925	1.7111:1.7111:1:1:1:1	0.44881(0.492857:0.439286:0.414286)	NA	NA	NA	NA
Bta05076_MEAM1B-BTA025534.1_MEDQ	YN	0.0122926	0.0120005	1.02433	0.323833	165	33.2579	131.742	NA	2	0.395493	1.60451	NA	NA	0.0122337	2:2:1:1:1:1	0.439394(0.654545:0.390909:0.272727)	NA	NA	NA	NA
Bta05085_MEAM1B-BTA014584.1_MEDQ	YN	0.00918271	0.0818734	0.112157	0.000489492	447	101.243	345.757	NA	11	7.84638	3.15362	NA	NA	0.0256468	1.09067:1.09067:1:1:1:1	0.444072(0.560403:0.402685:0.369128)	NA	NA	NA	NA
Bta05129_MEAM1B-BTA003121.1_MEDQ	YN	0.00419124	0.055949	0.0749118	9.76E-17	2943	789.278	2153.72	NA	51	42	9	NA	NA	0.0180721	4.3232:4.3232:1:1:1:1	0.43612(0.485729:0.45107:0.37156)	NA	NA	NA	NA
Bta05145_MEAM1B-BTA026720.1_MEDQ	YN	0.0464817	0.0674193	0.689443	0.251269	807	188.526	618.474	NA	40	12.1348	27.8652	NA	NA	0.051373	1.72638:1.72638:1:1:1:1	0.41202(0.507435:0.330855:0.39777)	NA	NA	NA	NA
Bta05126_MEAM1B-BTA025924.1_MEDQ	YN	0.0165547	0.0419067	0.395037	0.0965897	516	148.392	367.608	NA	12	6	6	NA	NA	0.0238455	4.05394:4.05394:1:1:1:1	0.396318(0.497093:0.30814:0.383721)	NA	NA	NA	NA
Bta05148_MEAM1B-BTA026717.1_MEDQ	YN	0.00653436	0.0914419	0.0714592	0.000380243	390	82.5313	307.469	NA	9	7	2	NA	NA	0.0245024	2.24733:2.24733:1:1:1:1	0.348718(0.457692:0.342308:0.246154)	NA	NA	NA	NA
Bta05140_MEAM1B-BTA009545.1_MEDQ	YN	0.245326	0.586775	0.418093	0.00989185	225	43.7377	181.262	NA	55	17.3438	37.6562	NA	NA	0.3117	0.512324:0.512324:1:1:1:1	0.495556(0.586667:0.346667:0.553333)	NA	NA	NA	NA
Bta05153_MEAM1B-BTA026715.1_MEDQ	YN	0.000614826	0.031286	0.0196518	3.36E-09	2121	493.856	1627.14	NA	16	15	1	NA	NA	0.00775633	2:2:1:1:1:1	0.419142(0.521216:0.342291:0.393918)	NA	NA	NA	NA
Bta06976_MEAM1B-BTA002476.1_MEDQ	YN	0.00213924	0.0100922	0.21197	0.0943675	1236	299.536	936.464	NA	5	3	2	NA	NA	0.00406658	1.99326:1.99326:1:1:1:1	0.40979(0.533981:0.313107:0.382282)	NA	NA	NA	NA
Bta05128_MEAM1B-BTA025926.1_MEDQ	YN	0.00285334	0.0639897	0.0445906	1.72E-07	933	230.683	702.317	NA	16	14	2	NA	NA	0.0179692	2.18501:2.18501:1:1:1:1	0.406217(0.454984:0.344051:0.419614)	NA	NA	NA	NA
Bta05130_MEAM1B-BTA003123.1_MEDQ	YN	0.00180826	0.051345	0.0352178	4.41E-05	717	163.12	553.88	NA	9	8	1	NA	NA	0.0130781	2:2:1:1:1:1	0.407252(0.5:0.311715:0.410042)	NA	NA	NA	NA
Bta05138_MEAM1B-BTA009547.2_MEDQ	YN	0.00660282	0.0412801	0.159952	0.00880057	606	149.385	456.615	NA	9	6	3	NA	NA	0.0151511	2:2:1:1:1:1	0.45297(0.455446:0.5:0.403465)	NA	NA	NA	NA
Bta05159_MEAM1B-BTA012455.1_MEDQ	YN	0.00770276	0.171285	0.0449703	4.67E-13	939	123.684	815.316	NA	25	18.7529	6.24709	NA	NA	0.0292498	3.24503:3.24503:1:1:1:1	0.612354(0.533546:0.445687:0.857827)	NA	NA	NA	NA
Bta05179_MEAM1B-BTA002250.1_MEDQ	YN	0.311981	0.3838	0.812876	0.275301	813	208.852	604.148	NA	214	60.9279	153.072	NA	NA	0.330431	2.40915:2.40915:1:1:1:1	0.45326(0.487085:0.387454:0.48524)	NA	NA	NA	NA
Bta05211_MEAM1B-BTA001870.1_MEDQ	YN	0.0010184	0.00945272	0.107736	0.00374369	2604	638.746	1965.25	NA	8	6	2	NA	NA	0.00308729	1.96827:1.96827:1:1:1:1	0.447005(0.456797:0.451037:0.43318)	NA	NA	NA	NA
Bta05201_MEAM1B-BTA007757.1_MEDQ	YN	0.0171397	0.0423334	0.404875	0.0128701	1338	305.565	1032.44	NA	30	12.5137	17.4863	NA	NA	0.0228933	2.33685:2.33685:1:1:1:1	0.40583(0.494395:0.381166:0.341928)	NA	NA	NA	NA
Bta05200_MEAM1B-BTA007758.1_MEDQ	YN	0.00190664	0.00645211	0.295506	0.353334	681	155.759	525.241	NA	2	1	1	NA	NA	0.00294628	2:2:1:1:1:1	0.624816(0.585903:0.57489:0.713656)	NA	NA	NA	NA
Bta05205_MEAM1B-BTA013412.1_MEDQ	YN	0.00368153	0.0291088	0.126474	0.000635923	1170	352.742	817.258	NA	13	10	3	NA	NA	0.0113476	13.7512:13.7512:1:1:1:1	0.455983(0.565385:0.44359:0.358974)	NA	NA	NA	NA
Bta11526_MEAM1B-BTA004912.1_MEDQ	YN	0.00209412	0.0267574	0.0782632	1.93E-12	4530	1060.06	3469.94	NA	35	27.7442	7.25579	NA	NA	0.00786556	1.26682:1.26682:1:1:1:1	0.481457(0.552318:0.400331:0.491722)	NA	NA	NA	NA
Bta11521_MEAM1B-BTA001824.1_MEDQ	YN	0.0196158	0.0603993	0.324768	0.000944603	1161	298.36	862.64	NA	34	17.3023	16.6977	NA	NA	0.0300965	2.19895:2.19895:1:1:1:1	0.47079(0.505155:0.466495:0.440722)	NA	NA	NA	NA
Bta05973_MEAM1B-BTA006711.1_MEDQ	YN	0.00119836	0.093155	0.0128641	1.57E-15	1170	334.857	835.143	NA	30	29	1	NA	NA	0.0275166	6.08831:6.08831:1:1:1:1	0.398718(0.5:0.366667:0.329487)	NA	NA	NA	NA
Bta00740_MEAM1B-BTA001384.2_MEDQ	YN	0.000842969	0.0261238	0.0322682	2.26E-06	1656	469.049	1186.95	NA	13	12	1	NA	NA	0.00800358	5.41447:5.41447:1:1:1:1	0.422705(0.539855:0.355072:0.373188)	NA	NA	NA	NA
Bta00724_MEAM1B-BTA025551.1_MEDQ	YN	0.00798524	0.0811093	0.0984504	3.54E-12	1584	448.811	1135.19	NA	43	34	9	NA	NA	0.0287042	5.70665:5.70665:1:1:1:1	0.531881(0.500947:0.466856:0.627841)	NA	NA	NA	NA
Bta00729_MEAM1B-BTA006699.1_MEDQ	YN	0.00148628	0.0427266	0.0347858	2.07E-05	891	217.511	673.489	NA	10	9	1	NA	NA	0.0115538	2.22362:2.22362:1:1:1:1	0.413019(0.469697:0.350168:0.419192)	NA	NA	NA	NA
Bta00730_MEAM1B-BTA006700.1_MEDQ	YN	0.00853664	0.020772	0.410969	0.216935	618	146.72	471.28	NA	7	3	4	NA	NA	0.0114414	2.00888:2.00888:1:1:1:1	0.419903(0.512136:0.36165:0.385922)	NA	NA	NA	NA
Bta09800_MEAM1B-BTA014164.1_MEDQ	YN	0.00191596	0.0945202	0.0202704	1.64E-13	1215	169.628	1045.37	NA	17	15	2	NA	NA	0.0148446	0.799409:0.799409:1:1:1:1	0.62428(0.580247:0.444444:0.848148)	NA	NA	NA	NA
Bta00744_MEAM1B-BTA001381.1_MEDQ	YN	0.057921	0.0784188	0.738612	0.377163	282	70.2332	211.767	NA	17	5.20797	11.792	NA	NA	0.0630261	2.41466:2.41466:1:1:1:1	0.39539(0.515957:0.319149:0.351064)	NA	NA	NA	NA
Bta00725_MEAM1B-BTA025550.1_MEDQ	YN	0.0013505	0.01825	0.0740004	4.33E-09	4761	1055.25	3705.75	NA	24	19	5	NA	NA	0.00509619	1.02298:1.02298:1:1:1:1	0.442449(0.523629:0.3954:0.408318)	NA	NA	NA	NA
Bta11772_MEAM1B-BTA000030.1_MEDQ	YN	0.000676962	0.0207141	0.0326812	5.22E-05	1821	343.053	1477.95	NA	8	7	1	NA	NA	0.0044517	0.700372:0.700372:1:1:1:1	0.426689(0.514003:0.388797:0.377265)	NA	NA	NA	NA
Bta00741_MEAM1B-BTA001383.1_MEDQ	YN	0.00673874	0.0197333	0.341491	0.0706047	846	182.26	663.74	NA	8	3.54771	4.45229	NA	NA	0.00953826	0.646357:0.646357:1:1:1:1	0.461584(0.43617:0.485816:0.462766)	NA	NA	NA	NA
Bta10194_MEAM1B-BTA024455.1_MEDQ	YN	0.00222051	0.0343603	0.0646242	6.79E-07	1260	357.97	902.03	NA	14	12	2	NA	NA	0.0113515	2.98387:2.98387:1:1:1:1	0.478968(0.538095:0.42619:0.472619)	NA	NA	NA	NA
Bta10216_MEAM1B-BTA028599.1_MEDQ	YN	0.0059514	0.0336807	0.176701	0.0445548	459	121.559	337.441	NA	6	4	2	NA	NA	0.0132951	2.09233:2.09233:1:1:1:1	0.409586(0.444444:0.366013:0.418301)	NA	NA	NA	NA
Bta10199_MEAM1B-BTA013756.1_MEDQ	YN	0.00238146	0.0595545	0.0399879	3.33E-05	597	176.422	420.578	NA	11	10	1	NA	NA	0.0192769	5.43365:5.43365:1:1:1:1	0.478224(0.494975:0.364322:0.575377)	NA	NA	NA	NA
Bta08207_MEAM1B-BTA010816.2_MEDQ	YN	0.000549203	0.0368164	0.0149174	1.00E-13	2550	728.421	1821.58	NA	27	26	1	NA	NA	0.0109091	6.55572:6.55572:1:1:1:1	0.406275(0.487059:0.38:0.351765)	NA	NA	NA	NA
Bta08198_MEAM1B-BTA026511.1_MEDQ	YN	0.000535745	0.0418608	0.0127983	6.20E-16	2610	742.775	1867.22	NA	31	30	1	NA	NA	0.0122964	4.85822:4.85822:1:1:1:1	0.397318(0.48908:0.308621:0.394253)	NA	NA	NA	NA
Bta08205_MEAM1B-BTA010818.1_MEDQ	YN	0.00298926	0.0414413	0.0721323	0.0102796	435	99.8018	335.198	NA	5	4	1	NA	NA	0.0118113	2.28788:2.28788:1:1:1:1	0.414943(0.541379:0.358621:0.344828)	NA	NA	NA	NA
Bta14796_MEAM1B-BTA001691.1_MEDQ	YN	0.0298104	0.101109	0.294835	0.000250643	717	171.748	545.252	NA	32	16.0677	15.9323	NA	NA	0.0468889	2.30844:2.30844:1:1:1:1	0.404463(0.525105:0.330544:0.357741)	NA	NA	NA	NA
Bta08208_MEAM1B-BTA010815.1_MEDQ	YN	0.124364	0.277185	0.448666	0.0644271	210	51.6422	158.358	NA	30	11.8703	18.1297	NA	NA	0.161945	1.64985:1.64985:1:1:1:1	0.42619(0.5:0.307143:0.471429)	NA	NA	NA	NA
Bta08197_MEAM1B-BTA026510.1_MEDQ	YN	0.00536477	0.0800934	0.0669814	1.61E-09	1350	227.314	1122.69	NA	23	17	6	NA	NA	0.0179476	0.926297:0.926297:1:1:1:1	0.427037(0.585556:0.325556:0.37)	NA	NA	NA	NA
Bta15353_MEAM1B-BTA015160.1_MEDQ	YN	0.00586273	0.0163225	0.359181	0.0427915	1695	496.009	1198.99	NA	15	8	7	NA	NA	0.00892358	3.38635:3.38635:1:1:1:1	0.409735(0.467257:0.338938:0.423009)	NA	NA	NA	NA
Bta15342_MEAM1B-BTA008250.1_MEDQ	YN	0.088046	0.0690026	1.27598	0.693631	402	136.74	265.26	NA	31	9	22	NA	NA	0.0815684	1.68039:1.68039:1:1:1:1	0.587065(0.61194:0.641791:0.507463)	NA	NA	NA	NA
Bta00387_MEAM1B-BTA017163.1_MEDQ	YN	0.000323153	0.00202752	0.159384	0.133078	4083	987.824	3095.18	NA	3	2	1	NA	NA	0.000735499	2.38296:2.38296:1:1:1:1	0.388317(0.476488:0.365173:0.323292)	NA	NA	NA	NA
Bta06808_MEAM1B-BTA022921.1_MEDQ	YN	0.000660294	0.00293605	0.224892	0.0392666	6252	1706.31	4545.69	NA	8	5	3	NA	NA	0.0012814	3.99358:3.99358:1:1:1:1	0.43818(0.46977:0.481766:0.363004)	NA	NA	NA	NA
Bta06805_MEAM1B-BTA022924.1_MEDQ	YN	0.00116364	0.00918213	0.126729	0.0108777	2268	547.876	1720.12	NA	7	5	2	NA	NA	0.00310065	2:2:1:1:1:1	0.430776(0.480159:0.410053:0.402116)	NA	NA	NA	NA
Bta06810_MEAM1B-BTA022919.3_MEDQ	YN	0.00729196	0.0204195	0.357108	0.00631497	2100	447.571	1652.43	NA	21	9.00994	11.9901	NA	NA	0.0100898	0.872767:0.872767:1:1:1:1	0.417619(0.433571:0.457143:0.362143)	NA	NA	NA	NA
Bta01060_MEAM1B-BTA004583.3_MEDQ	YN	0.00054613	0.0235938	0.0231472	1.10E-08	2523	691.102	1831.9	NA	17	16	1	NA	NA	0.00685935	5.28177:5.28177:1:1:1:1	0.466508(0.541023:0.501784:0.356718)	NA	NA	NA	NA
Bta15821_MEAM1B-BTA002816.1_MEDQ	YN	0.00681589	0.00528397	1.28992	0.752412	780	189.919	590.081	NA	5	1	4	NA	NA	0.00644289	2:2:1:1:1:1	0.448718(0.459615:0.415385:0.471154)	NA	NA	NA	NA
Bta14713_MEAM1B-BTA002872.1_MEDQ	YN	0.00220214	0.00996298	0.221032	0.0873431	1248	293.44	954.56	NA	5	2.90138	2.09862	NA	NA	0.00402693	2:2:1:1:1:1	0.433494(0.52524:0.399038:0.376202)	NA	NA	NA	NA
Bta01025_MEAM1B-BTA018491.1_MEDQ	YN	0.0233319	0.0321889	0.724845	0.400827	762	175.584	586.416	NA	19	5.52906	13.4709	NA	NA	0.0253728	1.43512:1.43512:1:1:1:1	0.459974(0.568898:0.470472:0.340551)	NA	NA	NA	NA
Bta01007_MEAM1B-BTA016614.1_MEDQ	YN	0.014757	0.0220725	0.668572	0.253811	426	108.833	317.167	NA	7	2.36607	4.63393	NA	NA	0.016626	3.76438:3.76438:1:1:1:1	0.414319(0.478873:0.40493:0.359155)	NA	NA	NA	NA
Bta01016_MEAM1B-BTA018498.1_MEDQ	YN	0.0280893	0.0850617	0.330223	0.0114517	555	109.244	445.756	NA	21	8.72805	12.272	NA	NA	0.0393036	0.186422:0.186422:1:1:1:1	0.459459(0.527027:0.42973:0.421622)	NA	NA	NA	NA
Bta01031_MEAM1B-BTA018488.1_MEDQ	YN	0.0015286	0.00418642	0.365132	0.124405	4233	958.691	3274.31	NA	9	4	5	NA	NA	0.00213054	2:2:1:1:1:1	0.39133(0.497874:0.318214:0.357902)	NA	NA	NA	NA
Bta01003_MEAM1B-BTA005472.1_MEDQ	YN	0.00788744	0.0398824	0.197767	9.60E-08	2820	780.076	2039.92	NA	46	30	16	NA	NA	0.016738	3.76662:3.76662:1:1:1:1	0.391667(0.482447:0.310638:0.381915)	NA	NA	NA	NA
Bta09049_MEAM1B-BTA003669.1_MEDQ	YN	0.000555326	0.0302347	0.0183671	4.06E-11	2514	712.458	1801.54	NA	22	21	1	NA	NA	0.00896636	6.57523:6.57523:1:1:1:1	0.411297(0.492243:0.372315:0.369332)	NA	NA	NA	NA
Bta01011_MEAM1B-BTA011776.1_MEDQ	YN	0.00119649	0.0303507	0.0394221	6.21E-10	2424	706.726	1717.27	NA	23	20.9477	2.0523	NA	NA	0.00969651	4.50997:4.50997:1:1:1:1	0.452558(0.545173:0.39047:0.42203)	NA	NA	NA	NA
Bta01015_MEAM1B-BTA018499.1_MEDQ	YN	0.00240773	0.00926682	0.259823	0.0346416	2316	651.479	1664.52	NA	10	6	4	NA	NA	0.00433716	5.65916:5.65916:1:1:1:1	0.433938(0.51943:0.399611:0.382772)	NA	NA	NA	NA
Bta01005_MEAM1B-BTA020107.1_MEDQ	YN	0.00154365	0.0252077	0.0612374	1.29E-05	1743	445.84	1297.16	NA	13	11	2	NA	NA	0.00759665	2.12539:2.12539:1:1:1:1	0.419392(0.487091:0.350258:0.420826)	NA	NA	NA	NA
Bta01001_MEAM1B-BTA006403.1_MEDQ	YN	0.0016791	0.0239583	0.0700842	0.00345433	852	255.64	596.36	NA	7	6	1	NA	NA	0.00836391	9.00424:9.00424:1:1:1:1	0.392606(0.457746:0.34507:0.375)	NA	NA	NA	NA
Bta09271_MEAM1B-BTA010590.1_MEDQ	YN	0.000913954	0.135574	0.00674136	4.46E-16	1233	138.099	1094.9	NA	18	17	1	NA	NA	0.0159963	4.81487:4.81487:1:1:1:1	0.614355(0.546229:0.408759:0.888078)	NA	NA	NA	NA
Bta01033_MEAM1B-BTA018486.1_MEDQ	YN	0.0241697	0.0488409	0.494865	0.185203	324	55.2792	268.721	NA	9	2.6125	6.3875	NA	NA	0.028379	0.837742:0.837742:1:1:1:1	0.419753(0.476852:0.337963:0.444444)	NA	NA	NA	NA
Bta01056_MEAM1B-BTA012425.1_MEDQ	YN	0.00835791	0.0335643	0.249012	0.071354	483	121.947	361.053	NA	7	4	3	NA	NA	0.014722	1.95266:1.95266:1:1:1:1	0.421325(0.571429:0.298137:0.39441)	NA	NA	NA	NA
Bta01044_MEAM1B-BTA019881.1_MEDQ	YN	0.0499841	0.0956639	0.522497	0.142587	246	51.3006	194.699	NA	14	4.59707	9.40293	NA	NA	0.0595101	0.675244:0.675244:1:1:1:1	0.404472(0.487805:0.286585:0.439024)	NA	NA	NA	NA
Bta09056_MEAM1B-BTA003674.1_MEDQ	YN	0.0417012	0.100562	0.414682	0.00227477	987	264.52	722.48	NA	54	24.7009	29.2991	NA	NA	0.0574761	2.9292:2.9292:1:1:1:1	0.449848(0.527356:0.425532:0.396657)	NA	NA	NA	NA
Bta06454_MEAM1B-BTA005479.1_MEDQ	YN	0.0105348	0.0762352	0.138188	1.45E-07	1170	305.149	864.851	NA	31	21.9536	9.04638	NA	NA	0.0276702	2.02745:2.02745:1:1:1:1	0.493606(0.537084:0.468031:0.475703)	NA	NA	NA	NA
Bta08168_MEAM1B-BTA017698.1_MEDQ	YN	0.00133352	0.00979954	0.13608	0.000753973	3324	782.357	2541.64	NA	11	7.6142	3.3858	NA	NA	0.00332614	2:2:1:1:1:1	0.462846(0.578069:0.439982:0.370487)	NA	NA	NA	NA
Bta04125_MEAM1B-BTA000122.1_MEDQ	YN	0.000911989	0.165329	0.0055162	2.18E-31	1443	345.828	1097.17	NA	51	50	1	NA	NA	0.0403161	4.6639:4.6639:1:1:1:1	0.59113(0.56341:0.495842:0.714137)	NA	NA	NA	NA
Bta04119_MEAM1B-BTA012210.1_MEDQ	YN	0.000849472	0.0285435	0.0297606	1.53E-12	3252	896.262	2355.74	NA	27	25	2	NA	NA	0.00848205	3.31324:3.31324:1:1:1:1	0.421433(0.511531:0.34548:0.407288)	NA	NA	NA	NA
Bta04109_MEAM1B-BTA002162.1_MEDQ	YN	0.0016439	0.0438309	0.0375056	4.23E-27	5079	1424.6	3654.4	NA	66	60	6	NA	NA	0.0134769	9.48431:9.48431:1:1:1:1	0.416519(0.473715:0.433255:0.342587)	NA	NA	NA	NA
Bta04132_MEAM1B-BTA005401.1_MEDQ	YN	0.00269777	0.0162284	0.166238	0.000100934	3411	811.255	2599.74	NA	20	13	7	NA	NA	0.00591582	3.30606:3.30606:1:1:1:1	0.387276(0.443712:0.419085:0.299033)	NA	NA	NA	NA
Bta04138_MEAM1B-BTA003934.2_MEDQ	YN	0.00332123	0.0285408	0.116368	1.37E-07	2832	719.282	2112.72	NA	27	20	7	NA	NA	0.00972659	4.04376:4.04376:1:1:1:1	0.399541(0.478284:0.381886:0.338453)	NA	NA	NA	NA
Bta04124_MEAM1B-BTA012207.1_MEDQ	YN	0.0764037	0.177887	0.429508	1.16E-06	1734	407.945	1326.06	NA	160	63.7413	96.2587	NA	NA	0.100279	2.02837:2.02837:1:1:1:1	0.417532(0.518166:0.383218:0.351211)	NA	NA	NA	NA
Bta04171_MEAM1B-BTA015795.1_MEDQ	YN	0.000990489	0.0186537	0.0530988	0.000408076	1446	435.345	1010.65	NA	9	8	1	NA	NA	0.00630833	12.7113:12.7113:1:1:1:1	0.396611(0.478216:0.365145:0.346473)	NA	NA	NA	NA
Bta04150_MEAM1B-BTA007006.1_MEDQ	YN	0.00250923	0.00403427	0.621979	0.543622	1047	248.544	798.456	NA	3	1	2	NA	NA	0.00287125	1.92934:1.92934:1:1:1:1	0.444126(0.511461:0.346705:0.474212)	NA	NA	NA	NA
Bta10025_MEAM1B-BTA012177.1_MEDQ	YN	0.00292891	0.0672206	0.0435717	2.09E-33	4287	1207.84	3079.16	NA	86	77	9	NA	NA	0.0210427	2.80291:2.80291:1:1:1:1	0.479356(0.513996:0.404129:0.519944)	NA	NA	NA	NA
Bta04161_MEAM1B-BTA026337.1_MEDQ	YN	0.00323634	0.1666	0.0194258	1.58E-29	1566	327.366	1238.63	NA	52	48	4	NA	NA	0.0373868	2.89143:2.89143:1:1:1:1	0.569604(0.555556:0.431034:0.722222)	NA	NA	NA	NA
Bta04147_MEAM1B-BTA016749.1_MEDQ	YN	0.00109188	0.0277258	0.0393813	0.000285338	1137	220.479	916.521	NA	7	6	1	NA	NA	0.00625653	0.530321:0.530321:1:1:1:1	0.521988(0.468338:0.456464:0.641161)	NA	NA	NA	NA
Bta04162_MEAM1B-BTA024035.1_MEDQ	YN	0.192806	0.345688	0.557745	0.0309485	375	87.8331	287.167	NA	73	24.2257	48.7743	NA	NA	0.228614	1.35256:1.35256:1:1:1:1	0.636(0.664:0.504:0.74)	NA	NA	NA	NA
Bta04156_MEAM1B-BTA026334.1_MEDQ	YN	0.0119546	0.0911731	0.13112	0.00011439	489	151.637	337.363	NA	17	13	4	NA	NA	0.03652	3.50752:3.50752:1:1:1:1	0.486708(0.515337:0.45092:0.493865)	NA	NA	NA	NA
Bta04163_MEAM1B-BTA024034.1_MEDQ	YN	0.0197748	0.103184	0.191647	0.00894245	279	73.5091	205.491	NA	11	7	4	NA	NA	0.0417509	6.40009:6.40009:1:1:1:1	0.589606(0.629032:0.462366:0.677419)	NA	NA	NA	NA
Bta04202_MEAM1B-BTA011798.1_MEDQ	YN	0.0126038	0.0324255	0.3887	0.0215603	1422	381.384	1040.62	NA	25	12	13	NA	NA	0.01792	4.38598:4.38598:1:1:1:1	0.41737(0.484177:0.385021:0.382911)	NA	NA	NA	NA
Bta04189_MEAM1B-BTA015823.1_MEDQ	YN	0.0515372	0.134843	0.382202	0.00469856	567	134.608	432.392	NA	38	16.4688	21.5312	NA	NA	0.0713143	1.17457:1.17457:1:1:1:1	0.465608(0.531746:0.365079:0.5)	NA	NA	NA	NA
Bta07012_MEAM1B-BTA014694.1_MEDQ	YN	0.000604138	0.0187829	0.0321642	0	2304	647.988	1656.01	NA	13	12	1	NA	NA	0.00571682	3.40868:3.40868:1:1:1:1	0.454427(0.472656:0.377604:0.513021)	NA	NA	NA	NA
Bta04208_MEAM1B-BTA029427.1_MEDQ	YN	0.0204599	0.0774715	0.264095	0.00353406	495	113.778	381.222	NA	16	8.3232	7.6768	NA	NA	0.0335643	2.51004:2.51004:1:1:1:1	0.374747(0.472727:0.3:0.351515)	NA	NA	NA	NA
Bta04199_MEAM1B-BTA011801.1_MEDQ	YN	0.00907474	0.0412632	0.219923	2.34E-06	2319	654.682	1664.32	NA	41	26	15	NA	NA	0.0181619	8.89458:8.89458:1:1:1:1	0.407288(0.484476:0.408797:0.32859)	NA	NA	NA	NA
Bta09926_MEAM1B-BTA019096.1_MEDQ	YN	0.00226802	0.0386437	0.0586904	5.36E-07	1665	319.078	1345.92	NA	15	11.9521	3.04787	NA	NA	0.009239	0.960466:0.960466:1:1:1:1	0.416517(0.461261:0.348649:0.43964)	NA	NA	NA	NA
Bta04204_MEAM1B-BTA009294.1_MEDQ	YN	0.00490713	0.0209139	0.234634	0.00251195	1968	535.375	1432.63	NA	18	11	7	NA	NA	0.00926161	5.44083:5.44083:1:1:1:1	0.412856(0.52439:0.348323:0.365854)	NA	NA	NA	NA
Bta04219_MEAM1B-BTA023896.1_MEDQ	YN	0.0347269	0.0597223	0.581473	0.000757651	4314	1218.49	3095.51	NA	174	69.2187	104.781	NA	NA	0.0417868	4.17531:4.17531:1:1:1:1	0.443672(0.489917:0.417246:0.423853)	NA	NA	NA	NA
Bta04234_MEAM1B-BTA011644.1_MEDQ	YN	0.000972801	0.040114	0.0242509	8.13E-16	2883	825.747	2057.25	NA	34	32	2	NA	NA	0.0121836	4.09268:4.09268:1:1:1:1	0.463753(0.426119:0.4282:0.536941)	NA	NA	NA	NA
Bta04227_MEAM1B-BTA023889.4_MEDQ	YN	0.0288888	0.0806501	0.3582	1.46E-05	1890	497.214	1392.79	NA	77	37.5592	39.4408	NA	NA	0.042506	3.22718:3.22718:1:1:1:1	0.416667(0.430159:0.422222:0.397619)	NA	NA	NA	NA
Bta09939_MEAM1B-BTA000139.1_MEDQ	YN	0.207486	99	0.00209582	0	222	51.321	170.679	NA	84	53.1095	30.8905	NA	NA	23.0459	2.30274:2.30274:1:1:1:1	0.540541(0.486486:0.493243:0.641892)	NA	NA	NA	NA
Bta04215_MEAM1B-BTA027117.3_MEDQ	YN	0.0257767	0.100427	0.25667	3.00E-05	936	209.285	726.715	NA	38	19.6259	18.3741	NA	NA	0.0424681	4.24085:4.24085:1:1:1:1	0.561966(0.532051:0.410256:0.74359)	NA	NA	NA	NA
Bta03332_MEAM1B-BTA029801.1_MEDQ	YN	0.00548866	0.0555866	0.0987407	3.24E-10	1953	490.083	1462.92	NA	34	26	8	NA	NA	0.0180602	1.94235:1.94235:1:1:1:1	0.471326(0.469278:0.357143:0.587558)	NA	NA	NA	NA
Bta01707_MEAM1B-BTA009166.2_MEDQ	YN	0.0022476	0.0302067	0.0744074	3.03E-05	1641	304.242	1336.76	NA	12	9	3	NA	NA	0.00743124	1.86803:1.86803:1:1:1:1	0.547837(0.468007:0.436929:0.738574)	NA	NA	NA	NA
Bta04256_MEAM1B-BTA029004.1_MEDQ	YN	0.00238043	0.0345443	0.0689094	0.039627	480	59.2402	420.76	NA	3	2	1	NA	NA	0.00635	2:2:1:1:1:1	0.688542(0.571875:0.56875:0.925)	NA	NA	NA	NA
Bta04216_MEAM1B-BTA027118.1_MEDQ	YN	0.00395889	0.0229691	0.172357	0.00842431	1071	310.95	760.05	NA	10	7	3	NA	NA	0.00947824	4.88583:4.88583:1:1:1:1	0.389823(0.445378:0.376751:0.347339)	NA	NA	NA	NA
Bta04247_MEAM1B-BTA021412.3_MEDQ	YN	0.00941603	0.0502772	0.187282	0.00781045	567	119.542	447.458	NA	10	5.81323	4.18677	NA	NA	0.0180309	0.976831:0.976831:1:1:1:1	0.465608(0.439153:0.428571:0.529101)	NA	NA	NA	NA
Bta05492_MEAM1B-BTA012499.1_MEDQ	YN	0.00156077	0.0371551	0.0420069	0.000387947	807	165.518	641.482	NA	7	6	1	NA	NA	0.00886128	2:2:1:1:1:1	0.3829(0.449814:0.360595:0.33829)	NA	NA	NA	NA
Bta04313_MEAM1B-BTA012219.1_MEDQ	YN	0.00265019	0.0891173	0.0297382	7.98E-24	2133	603.436	1529.56	NA	54	49.957	4.04299	NA	NA	0.0271122	5.43107:5.43107:1:1:1:1	0.513127(0.518284:0.42827:0.592827)	NA	NA	NA	NA
Bta04261_MEAM1B-BTA015598.1_MEDQ	YN	0.000535519	0.0407143	0.0131531	1.70E-14	2502	633.986	1868.01	NA	26	25	1	NA	NA	0.0107165	2.59949:2.59949:1:1:1:1	0.404277(0.484412:0.357314:0.371103)	NA	NA	NA	NA
Bta04287_MEAM1B-BTA019531.1_MEDQ	YN	0.000627861	0.0128667	0.0487973	0.000165079	2301	707.623	1593.38	NA	10	9	1	NA	NA	0.00439165	8.9521:8.9521:1:1:1:1	0.404389(0.440678:0.397001:0.375489)	NA	NA	NA	NA
Bta11275_MEAM1B-BTA001595.1_MEDQ	YN	0.00112933	0.129579	0.00871544	2.09E-57	3462	803.312	2658.69	NA	97	94	3	NA	NA	0.0309343	5.21774:5.21774:1:1:1:1	0.579145(0.516464:0.480069:0.740901)	NA	NA	NA	NA
Bta04294_MEAM1B-BTA019528.1_MEDQ	YN	0.000335362	0.0193834	0.0173014	1.55E-11	4083	1100.48	2982.52	NA	22	21	1	NA	NA	0.00546933	3.01679:3.01679:1:1:1:1	0.426647(0.503306:0.347171:0.429464)	NA	NA	NA	NA
Bta10113_MEAM1B-BTA024249.1_MEDQ	YN	0.0012123	0.267924	0.0045248	7.07E-50	1917	265.915	1651.09	NA	60	58	2	NA	NA	0.0382089	5.42416:5.42416:1:1:1:1	0.580073(0.474178:0.407668:0.858372)	NA	NA	NA	NA
Bta04305_MEAM1B-BTA010662.1_MEDQ	YN	0.00219344	0.0325425	0.0674022	1.73E-07	1908	537.912	1370.09	NA	20	17	3	NA	NA	0.0107496	7.50488:7.50488:1:1:1:1	0.416143(0.47956:0.40173:0.367138)	NA	NA	NA	NA
Bta03380_MEAM1B-BTA004904.1_MEDQ	YN	0.00137836	0.0158708	0.0868492	0.000875832	1899	446.618	1452.38	NA	9	7	2	NA	NA	0.00478677	1.99527:1.99527:1:1:1:1	0.412322(0.49684:0.36019:0.379937)	NA	NA	NA	NA
Bta04315_MEAM1B-BTA029503.1_MEDQ	YN	0.409008	3.87569	0.105532	3.09E-34	678	175.491	502.509	NA	305	146.702	158.298	NA	NA	1.30631	1.41358:1.41358:1:1:1:1	0.457227(0.497788:0.402655:0.471239)	NA	NA	NA	NA
Bta14625_MEAM1B-BTA013527.1_MEDQ	YN	0.000843816	0.0128858	0.0654844	0.00421007	1578	392.241	1185.76	NA	6	5	1	NA	NA	0.00383706	2.13329:2.13329:1:1:1:1	0.42744(0.458175:0.430608:0.393536)	NA	NA	NA	NA
Bta04260_MEAM1B-BTA015601.1_MEDQ	YN	0.0052789	0.0283511	0.186198	0.001727	1299	317.87	981.13	NA	14	8.84079	5.15921	NA	NA	0.0109248	2.58466:2.58466:1:1:1:1	0.428022(0.43649:0.466513:0.381062)	NA	NA	NA	NA
Bta04400_MEAM1B-BTA001845.1_MEDQ	YN	0.00862348	0.0466758	0.184753	8.12E-05	1179	327.749	851.251	NA	22	14.7079	7.29208	NA	NA	0.0192016	4.44329:4.44329:1:1:1:1	0.396098(0.459288:0.333333:0.395674)	NA	NA	NA	NA
Bta04311_MEAM1B-BTA004650.1_MEDQ	YN	0.00106297	0.0477408	0.0222654	3.98E-07	1158	216.57	941.43	NA	11	10	1	NA	NA	0.00979269	0.75729:0.75729:1:1:1:1	0.401123(0.510363:0.319948:0.373057)	NA	NA	NA	NA
Bta04276_MEAM1B-BTA021682.1_MEDQ	YN	0.0778264	0.27175	0.286389	0.00335802	264	42.8738	221.126	NA	26	9.67639	16.3236	NA	NA	0.10932	0.759048:0.759048:1:1:1:1	0.36553(0.465909:0.289773:0.340909)	NA	NA	NA	NA
Bta03052_MEAM1B-BTA028545.1_MEDQ	YN	0.0126459	0.00795095	1.59049	0.574308	1428	408.98	1019.02	NA	16	3.23286	12.7671	NA	NA	0.0113013	4.95768:4.95768:1:1:1:1	0.412465(0.404412:0.452731:0.380252)	NA	NA	NA	NA
Bta03068_MEAM1B-BTA004214.1_MEDQ	YN	0.0173724	0.0128131	1.35583	0.759787	882	255.828	626.172	NA	14	3.24745	10.7526	NA	NA	0.0160499	4.23017:4.23017:1:1:1:1	0.455782(0.520408:0.494898:0.352041)	NA	NA	NA	NA
Bta03056_MEAM1B-BTA028548.1_MEDQ	YN	0.00290183	0.0100582	0.288503	0.0997856	1437	400.906	1036.09	NA	7	4	3	NA	NA	0.00489838	3.92253:3.92253:1:1:1:1	0.443981(0.514614:0.39666:0.420668)	NA	NA	NA	NA
Bta03054_MEAM1B-BTA028547.1_MEDQ	YN	0.00224722	0.0062665	0.358608	0.389803	606	160.339	445.661	NA	2	1	1	NA	NA	0.00331066	2:2:1:1:1:1	0.468647(0.522277:0.440594:0.443069)	NA	NA	NA	NA
Bta14754_MEAM1B-BTA023921.1_MEDQ	YN	0.296503	0.70503	0.420554	0.000450367	396	87.679	308.321	NA	114	38.5529	75.4471	NA	NA	0.386956	1.81112:1.81112:1:1:1:1	0.569444(0.537879:0.458333:0.712121)	NA	NA	NA	NA
Bta14759_MEAM1B-BTA026615.1_MEDQ	YN	0.0014879	0.0303829	0.0489717	0.000267845	942	269.245	672.755	NA	9	8	1	NA	NA	0.00974674	1.02948:1.02948:1:1:1:1	0.573248(0.536624:0.592357:0.590764)	NA	NA	NA	NA
Bta14765_MEAM1B-BTA027146.1_MEDQ	YN	0.00174963	0.0459138	0.0381068	1.27E-07	1416	271.565	1144.43	NA	14	12	2	NA	NA	0.0102196	2.17623:2.17623:1:1:1:1	0.575565(0.529661:0.423729:0.773305)	NA	NA	NA	NA
Bta14763_MEAM1B-BTA027148.1_MEDQ	YN	0.00219838	0.0602581	0.0364828	0	612	156.453	455.547	NA	10	9	1	NA	NA	0.0170409	1.4582:1.4582:1:1:1:1	0.451797(0.497549:0.404412:0.453431)	NA	NA	NA	NA
Bta14801_MEAM1B-BTA007712.1_MEDQ	YN	0.0006513	0.00425888	0.152927	0.0298027	4014	941.883	3072.12	NA	6	4	2	NA	NA	0.00149782	2:2:1:1:1:1	0.388889(0.548206:0.251495:0.366966)	NA	NA	NA	NA
Bta14789_MEAM1B-BTA001697.1_MEDQ	YN	0.000707129	0.0431065	0.0164042	2.02E-10	1800	385.028	1414.97	NA	17	16	1	NA	NA	0.00977654	1.41094:1.41094:1:1:1:1	0.390833(0.520833:0.268333:0.383333)	NA	NA	NA	NA
Bta14812_MEAM1B-BTA005645.1_MEDQ	YN	0.0025812	0.0339597	0.0760078	2.71E-07	2007	454.563	1552.44	NA	19	15	4	NA	NA	0.00968806	4.43204:4.43204:1:1:1:1	0.366218(0.462631:0.360987:0.275037)	NA	NA	NA	NA
Bta14775_MEAM1B-BTA021588.1_MEDQ	YN	0.0020152	0.0670049	0.0300754	3.72E-12	1371	377.164	993.836	NA	26	24	2	NA	NA	0.019894	3.14672:3.14672:1:1:1:1	0.480671(0.483589:0.388403:0.570022)	NA	NA	NA	NA
Bta05762_MEAM1B-BTA003097.1_MEDQ	YN	0.00134836	0.0150472	0.0896087	0.00102764	1956	471.386	1484.61	NA	9	7	2	NA	NA	0.00464972	2.0607:2.0607:1:1:1:1	0.406186(0.449387:0.378067:0.391104)	NA	NA	NA	NA
Bta06659_MEAM1B-BTA013026.1_MEDQ	YN	0.00462239	0.045031	0.102649	4.51E-12	2760	806.154	1953.85	NA	44	35	9	NA	NA	0.0164252	5.66699:5.66699:1:1:1:1	0.439674(0.491304:0.404348:0.42337)	NA	NA	NA	NA
Bta14783_MEAM1B-BTA000199.1_MEDQ	YN	0.00255184	0.0351895	0.0725171	2.40E-06	1557	379.115	1177.89	NA	16	13	3	NA	NA	0.0104988	1.90678:1.90678:1:1:1:1	0.434811(0.511561:0.436416:0.356455)	NA	NA	NA	NA
Bta14802_MEAM1B-BTA007711.2_MEDQ	YN	0.00567593	0.0185598	0.305819	0.0483199	1212	327.451	884.549	NA	11	6	5	NA	NA	0.00915681	4.4794:4.4794:1:1:1:1	0.462459(0.57797:0.430693:0.378713)	NA	NA	NA	NA
Bta14797_MEAM1B-BTA001689.1_MEDQ	YN	0.0043447	0.0798773	0.0543922	8.16E-09	939	240.07	698.93	NA	21	17.9722	3.02777	NA	NA	0.0236558	2.40879:2.40879:1:1:1:1	0.466454(0.509585:0.378594:0.511182)	NA	NA	NA	NA
Bta14793_MEAM1B-BTA001693.1_MEDQ	YN	0.0116014	0.0654583	0.177234	0.0137562	357	96.4061	260.594	NA	9	6	3	NA	NA	0.0261452	4.54395:4.54395:1:1:1:1	0.42577(0.403361:0.563025:0.310924)	NA	NA	NA	NA
Bta14862_MEAM1B-BTA002400.1_MEDQ	YN	0.0130945	0.0911237	0.143701	1.31E-06	1194	176.572	1017.43	NA	28	14.7978	13.2022	NA	NA	0.0246337	0.219304:0.219304:1:1:1:1	0.497487(0.537688:0.379397:0.575377)	NA	NA	NA	NA
Bta14868_MEAM1B-BTA002405.1_MEDQ	YN	0.03428	0.0351175	0.976152	0.861258	1188	360.643	827.357	NA	40	12.3393	27.6607	NA	NA	0.0345342	3.88086:3.88086:1:1:1:1	0.517677(0.592172:0.498737:0.462121)	NA	NA	NA	NA
Bta03636_MEAM1B-BTA025170.1_MEDQ	YN	0.0458255	1.20962	0.0378842	4.70E-13	354	33.4323	320.568	NA	32	17.7847	14.2153	NA	NA	0.155736	0.11721:0.11721:1:1:1:1	0.542373(0.474576:0.402542:0.75)	NA	NA	NA	NA
Bta05008_MEAM1B-BTA018071.1_MEDQ	YN	0.000716453	0.00963401	0.074367	0.0107758	1815	418.471	1396.53	NA	5	4	1	NA	NA	0.00277251	2:2:1:1:1:1	0.415702(0.503306:0.386777:0.357025)	NA	NA	NA	NA
Bta14873_MEAM1B-BTA018943.1_MEDQ	YN	0.0595045	0.305116	0.195022	6.66E-12	930	166.703	763.297	NA	84	40.3612	43.6388	NA	NA	0.10353	1.49976:1.49976:1:1:1:1	0.667742(0.612903:0.567742:0.822581)	NA	NA	NA	NA
Bta14844_MEAM1B-BTA000163.1_MEDQ	YN	0.106877	0.172445	0.619776	0.142489	342	74.2022	267.798	NA	38	11.3438	26.6562	NA	NA	0.121103	1.59905:1.59905:1:1:1:1	0.390351(0.54386:0.355263:0.27193)	NA	NA	NA	NA
Bta14874_MEAM1B-BTA014184.1_MEDQ	YN	0.00722184	0.0638858	0.113043	0.00238058	411	132.518	278.482	NA	10	8	2	NA	NA	0.0254919	6.69898:6.69898:1:1:1:1	0.521898(0.620438:0.379562:0.565693)	NA	NA	NA	NA
Bta14879_MEAM1B-BTA014178.1_MEDQ	YN	0.00268622	0.0164481	0.163315	0.00071798	2232	739.907	1492.09	NA	16	12	4	NA	NA	0.00724827	7.94942:7.94942:1:1:1:1	0.387097(0.456317:0.332661:0.372312)	NA	NA	NA	NA
Bta03638_MEAM1B-BTA025168.1_MEDQ	YN	0.00713404	0.0379651	0.187911	0.0345553	531	108.219	422.781	NA	7	4	3	NA	NA	0.0134175	3.62385:3.62385:1:1:1:1	0.554614(0.457627:0.443503:0.762712)	NA	NA	NA	NA
Bta14866_MEAM1B-BTA002403.1_MEDQ	YN	0.00809016	0.0303029	0.266976	5.03E-05	2634	733.949	1900.05	NA	37	21.715	15.285	NA	NA	0.0142796	3.4467:3.4467:1:1:1:1	0.41268(0.493166:0.329157:0.415718)	NA	NA	NA	NA
Bta14830_MEAM1B-BTA016598.2_MEDQ	YN	0.018339	0.0536242	0.341992	1.99E-05	2502	592.372	1909.63	NA	65	30.4209	34.5791	NA	NA	0.0266931	2.26743:2.26743:1:1:1:1	0.365707(0.466427:0.275779:0.354916)	NA	NA	NA	NA
Bta14845_MEAM1B-BTA000162.1_MEDQ	YN	0.00307173	0.038999	0.0787643	1.79E-08	1890	584.602	1305.4	NA	26	22	4	NA	NA	0.0141845	6.03296:6.03296:1:1:1:1	0.506878(0.593651:0.473016:0.453968)	NA	NA	NA	NA
Bta14876_MEAM1B-BTA014182.1_MEDQ	YN	0.0113945	0.0378905	0.300722	0.0207561	777	245.779	531.221	NA	15	9	6	NA	NA	0.0197756	6.47228:6.47228:1:1:1:1	0.365508(0.492278:0.250965:0.353282)	NA	NA	NA	NA
Bta03630_MEAM1B-BTA029025.2_MEDQ	YN	0.10081	0.14756	0.683181	0.201959	444	107.628	336.372	NA	46	14.2794	31.7206	NA	NA	0.112142	1.87828:1.87828:1:1:1:1	0.528153(0.574324:0.402027:0.608108)	NA	NA	NA	NA
Bta07722_MEAM1B-BTA005078.1_MEDQ	YN	0.0537623	0.182448	0.294672	0.000832873	429	99.7685	329.231	NA	33	15.9323	17.0677	NA	NA	0.0836894	2.07639:2.07639:1:1:1:1	0.513986(0.555944:0.353147:0.632867)	NA	NA	NA	NA
Bta14871_MEAM1B-BTA002409.1_MEDQ	YN	0.0102881	0.0328397	0.313284	0.154145	387	93.3801	293.62	NA	6	3	3	NA	NA	0.0157297	1.99381:1.99381:1:1:1:1	0.428941(0.46124:0.426357:0.399225)	NA	NA	NA	NA
Bta12071_MEAM1B-BTA021572.2_MEDQ	YN	0.000666339	0.0252464	0.0263934	7.40E-15	4257	1254.19	3002.81	NA	33	31	2	NA	NA	0.00790808	6.77654:6.77654:1:1:1:1	0.479446(0.562368:0.487667:0.388302)	NA	NA	NA	NA
Bta12094_MEAM1B-BTA020147.1_MEDQ	YN	0.00174912	0.0973595	0.0179656	3.60E-16	1410	265.169	1144.83	NA	26	24	2	NA	NA	0.0197299	0.960832:0.960832:1:1:1:1	0.41383(0.43617:0.342553:0.462766)	NA	NA	NA	NA
Bta12069_MEAM1B-BTA025715.1_MEDQ	YN	0.0131847	0.0400122	0.329517	0.00148559	1707	376.792	1330.21	NA	32	14.6179	17.3821	NA	NA	0.0191065	1.76714:1.76714:1:1:1:1	0.40041(0.420035:0.425308:0.355888)	NA	NA	NA	NA
Bta12085_MEAM1B-BTA002227.1_MEDQ	YN	0.0174505	0.0723778	0.241103	0.0131002	408	117.955	290.045	NA	13	8	5	NA	NA	0.0333303	4.12107:4.12107:1:1:1:1	0.363971(0.4375:0.238971:0.415441)	NA	NA	NA	NA
Bta12116_MEAM1B-BTA011545.1_MEDQ	YN	0.0121628	0.0762491	0.159514	0.00366237	429	96.9165	332.084	NA	11	7	4	NA	NA	0.0266407	5.33168:5.33168:1:1:1:1	0.60373(0.615385:0.440559:0.755245)	NA	NA	NA	NA
Bta12091_MEAM1B-BTA002231.1_MEDQ	YN	0.00528426	0.00776457	0.68056	0.274737	5805	1813.97	3991.03	NA	35	14	21	NA	NA	0.00605932	27.5095:27.5095:1:1:1:1	0.40913(0.434625:0.443669:0.349096)	NA	NA	NA	NA
Bta12086_MEAM1B-BTA002228.3_MEDQ	YN	0.00245818	0.0375302	0.0654989	1.20E-07	1689	466.32	1222.68	NA	20	17	3	NA	NA	0.0121413	3.612:3.612:1:1:1:1	0.465364(0.510657:0.435169:0.450266)	NA	NA	NA	NA
Bta12084_MEAM1B-BTA002226.1_MEDQ	YN	0.00578397	0.0445964	0.129696	0.000105679	1125	257.004	867.996	NA	16	11	5	NA	NA	0.0146506	1.82036:1.82036:1:1:1:1	0.404(0.510667:0.318667:0.382667)	NA	NA	NA	NA
Bta12114_MEAM1B-BTA029344.1_MEDQ	YN	0.00299141	0.034404	0.0869496	0.000245192	969	299.086	669.914	NA	12	10	2	NA	NA	0.012687	9.10899:9.10899:1:1:1:1	0.486068(0.431889:0.430341:0.595975)	NA	NA	NA	NA
Bta12112_MEAM1B-BTA027659.3_MEDQ	YN	0.00332337	0.0946832	0.0350999	1.37E-09	810	206.867	603.133	NA	20	18	2	NA	NA	0.0266559	3.99665:3.99665:1:1:1:1	0.508642(0.494444:0.4:0.631481)	NA	NA	NA	NA
Bta12088_MEAM1B-BTA002229.1_MEDQ	YN	0.00213572	0.0209653	0.101869	0.0255259	663	194.018	468.982	NA	5	4	1	NA	NA	0.00764595	3.87038:3.87038:1:1:1:1	0.496229(0.506787:0.436652:0.545249)	NA	NA	NA	NA
Bta12076_MEAM1B-BTA025745.1_MEDQ	YN	0.689304	2.48875	0.276968	2.46E-06	402	90.5918	311.408	NA	205	65.4834	139.517	NA	NA	1.09481	1.56346:1.56346:1:1:1:1	0.473881(0.496269:0.384328:0.541045)	NA	NA	NA	NA
Bta04980_MEAM1B-BTA000353.1_MEDQ	YN	0.00284207	0.0839309	0.033862	1.51E-40	4242	1035.62	3206.38	NA	90	80.9068	9.09315	NA	NA	0.0226386	5.68445:5.68445:1:1:1:1	0.54538(0.509194:0.43918:0.687765)	NA	NA	NA	NA
Bta04976_MEAM1B-BTA009176.1_MEDQ	YN	0.000382266	0.0252107	0.0151628	6.45E-13	3549	932.256	2616.74	NA	24	23	1	NA	NA	0.00690424	3.99629:3.99629:1:1:1:1	0.405325(0.468724:0.397295:0.349958)	NA	NA	NA	NA
Bta03668_MEAM1B-BTA003620.1_MEDQ	YN	0.12424	0.233386	0.532338	0.00538782	831	174.979	656.021	NA	110	34.9103	75.0897	NA	NA	0.147222	1.4796:1.4796:1:1:1:1	0.503008(0.48917:0.400722:0.619134)	NA	NA	NA	NA
Bta04972_MEAM1B-BTA009180.1_MEDQ	YN	0.000786448	0.0195499	0.0402278	5.10E-05	1740	467.794	1272.21	NA	10	9	1	NA	NA	0.00583093	3.22774:3.22774:1:1:1:1	0.388218(0.463793:0.288793:0.412069)	NA	NA	NA	NA
Bta04963_MEAM1B-BTA007668.1_MEDQ	YN	0.00764003	0.0317876	0.240347	0.0363975	687	160.651	526.349	NA	9	5	4	NA	NA	0.0132868	2.06968:2.06968:1:1:1:1	0.391557(0.456332:0.366812:0.351528)	NA	NA	NA	NA
Bta04969_MEAM1B-BTA007680.1_MEDQ	YN	0.00752458	0.0532422	0.141327	0.0249073	345	77.8265	267.173	NA	6	4	2	NA	NA	0.0178378	2:2:1:1:1:1	0.536232(0.565217:0.395652:0.647826)	NA	NA	NA	NA
Bta04971_MEAM1B-BTA009181.1_MEDQ	YN	0.00538349	0.026768	0.201116	4.97E-08	4206	1128.84	3077.16	NA	46	29.4976	16.5024	NA	NA	0.0111229	4.66713:4.66713:1:1:1:1	0.400262(0.471469:0.370185:0.35913)	NA	NA	NA	NA
Bta03651_MEAM1B-BTA025159.1_MEDQ	YN	0.0179331	0.134461	0.133371	0.0013772	393	48.6167	344.383	NA	12	5.89766	6.10234	NA	NA	0.0323483	0.900998:0.900998:1:1:1:1	0.628499(0.60687:0.416031:0.862595)	NA	NA	NA	NA
Bta04965_MEAM1B-BTA007670.1_MEDQ	YN	0.000748886	0.0307578	0.0243479	3.74E-07	1701	365.017	1335.98	NA	12	11	1	NA	NA	0.00718848	2:2:1:1:1:1	0.399177(0.5194:0.329806:0.348325)	NA	NA	NA	NA
Bta04973_MEAM1B-BTA009179.1_MEDQ	YN	0.00662678	0.0285173	0.232378	0.033168	786	179.554	606.446	NA	9	5	4	NA	NA	0.0116274	3.70592:3.70592:1:1:1:1	0.409669(0.507634:0.383588:0.337786)	NA	NA	NA	NA
Bta04999_MEAM1B-BTA025866.1_MEDQ	YN	0.00150169	0.0376558	0.0398795	8.54E-05	885	218.418	666.582	NA	9	8	1	NA	NA	0.0104245	2.1488:2.1488:1:1:1:1	0.392655(0.479661:0.345763:0.352542)	NA	NA	NA	NA
Bta04981_MEAM1B-BTA027598.1_MEDQ	YN	0.0347283	0.084386	0.411541	0.124663	324	88.2119	235.788	NA	15	7	8	NA	NA	0.0482481	4.08867:4.08867:1:1:1:1	0.407407(0.50463:0.37037:0.347222)	NA	NA	NA	NA
Bta06695_MEAM1B-BTA030198.1_MEDQ	YN	0.0340386	0.103302	0.329506	4.34E-11	2892	893.846	1998.15	NA	151	84.7003	66.2997	NA	NA	0.0554462	5.21798:5.21798:1:1:1:1	0.50121(0.562241:0.494813:0.446577)	NA	NA	NA	NA
Bta06668_MEAM1B-BTA026680.1_MEDQ	YN	0.01466	0.0458771	0.31955	0.0218829	435	90.5196	344.48	NA	9	4	5	NA	NA	0.021156	1.42699:1.42699:1:1:1:1	0.425287(0.465517:0.417241:0.393103)	NA	NA	NA	NA
Bta06725_MEAM1B-BTA026317.1_MEDQ	YN	0.00237668	0.00249091	0.954139	0.890493	3333	804.253	2528.75	NA	8	2	6	NA	NA	0.00240424	2.74339:2.74339:1:1:1:1	0.412391(0.494149:0.393789:0.349235)	NA	NA	NA	NA
Bta06717_MEAM1B-BTA002561.1_MEDQ	YN	0.00429742	0.0199543	0.215363	0.00023901	3048	714.098	2333.9	NA	24	14	10	NA	NA	0.00796558	2.11011:2.11011:1:1:1:1	0.389764(0.452756:0.346457:0.370079)	NA	NA	NA	NA
Bta06704_MEAM1B-BTA023544.1_MEDQ	YN	0.00125106	0.0819681	0.0152628	4.22E-14	1176	375.896	800.104	NA	30	29	1	NA	NA	0.0270514	2.34161:2.34161:1:1:1:1	0.647109(0.733418:0.594388:0.61352)	NA	NA	NA	NA
Bta04658_MEAM1B-BTA006462.1_MEDQ	YN	0.00371978	0.0269694	0.137926	0.111713	345	75.4994	269.501	NA	3	2	1	NA	NA	0.0088077	2:2:1:1:1:1	0.447826(0.552174:0.434783:0.356522)	NA	NA	NA	NA
Bta07047_MEAM1B-BTA003420.1_MEDQ	YN	0.0180949	0.170547	0.106099	4.81E-09	609	161.001	447.999	NA	32	24	8	NA	NA	0.0583983	4.58891:4.58891:1:1:1:1	0.533662(0.534483:0.399015:0.667488)	NA	NA	NA	NA
Bta06775_MEAM1B-BTA024495.1_MEDQ	YN	0.00274276	0.0761184	0.0360328	2.01E-08	927	196.472	730.528	NA	16	14	2	NA	NA	0.0182943	6.36963:6.36963:1:1:1:1	0.547465(0.52589:0.37055:0.745955)	NA	NA	NA	NA
Bta06777_MEAM1B-BTA024492.1_MEDQ	YN	0.00381798	0.0231851	0.164674	6.13E-09	4815	1356.21	3458.79	NA	44	30.8333	13.1667	NA	NA	0.00927299	4.37094:4.37094:1:1:1:1	0.355659(0.468847:0.265421:0.33271)	NA	NA	NA	NA
Bta06727_MEAM1B-BTA026315.1_MEDQ	YN	0.000373575	0.00603103	0.0619422	0.00340648	3510	832.384	2677.62	NA	6	5	1	NA	NA	0.00171522	2:2:1:1:1:1	0.44943(0.52906:0.403419:0.415812)	NA	NA	NA	NA
Bta06713_MEAM1B-BTA002557.1_MEDQ	YN	0.000698077	0.0426222	0.0163782	4.63E-11	1869	435.732	1433.27	NA	19	18	1	NA	NA	0.0104721	1.07786:1.07786:1:1:1:1	0.427234(0.53451:0.361958:0.385233)	NA	NA	NA	NA
Bta12484_MEAM1B-BTA008155.2_MEDQ	YN	0.0381563	0.138875	0.274753	2.18E-06	1113	222.635	890.365	NA	61	27.8896	33.1104	NA	NA	0.0583032	0.820404:0.820404:1:1:1:1	0.428122(0.526954:0.315364:0.442049)	NA	NA	NA	NA
Bta07834_MEAM1B-BTA005885.1_MEDQ	YN	0.00132921	0.0872007	0.0152431	9.35E-11	954	197.327	756.673	NA	17	15.9952	1.00477	NA	NA	0.019091	9.57375:9.57375:1:1:1:1	0.559224(0.548742:0.352201:0.77673)	NA	NA	NA	NA
Bta06710_MEAM1B-BTA023539.1_MEDQ	YN	0.00916789	0.12022	0.0762595	3.75E-14	1200	321.515	878.485	NA	43	35	8	NA	NA	0.0389219	4.01462:4.01462:1:1:1:1	0.5775(0.595:0.50625:0.63125)	NA	NA	NA	NA
Bta11927_MEAM1B-BTA018604.1_MEDQ	YN	0.0029809	0.0581916	0.0512256	0.000581421	462	125.863	336.137	NA	8	7	1	NA	NA	0.018022	4.99599:4.99599:1:1:1:1	0.581169(0.626623:0.422078:0.694805)	NA	NA	NA	NA
Bta07053_MEAM1B-BTA016189.1_MEDQ	YN	0.141589	0.470737	0.300781	2.73E-07	603	120.74	482.26	NA	103	40.8465	62.1535	NA	NA	0.207495	0.69663:0.69663:1:1:1:1	0.500829(0.492537:0.420398:0.589552)	NA	NA	NA	NA
Bta06779_MEAM1B-BTA024491.1_MEDQ	YN	0.00566286	0.0461068	0.12282	0.00297505	666	134.174	531.826	NA	9	6	3	NA	NA	0.0138108	1.79076:1.79076:1:1:1:1	0.38964(0.47973:0.371622:0.317568)	NA	NA	NA	NA
Bta06729_MEAM1B-BTA021317.1_MEDQ	YN	0.0243645	0.164821	0.147824	1.81E-05	474	88.7368	385.263	NA	22	12.7722	9.22775	NA	NA	0.0506592	1.33525:1.33525:1:1:1:1	0.587553(0.525316:0.446203:0.791139)	NA	NA	NA	NA
Bta06757_MEAM1B-BTA027156.1_MEDQ	YN	0.00218448	0.0214676	0.101757	0.0254821	648	189.558	458.442	NA	5	4	1	NA	NA	0.00782535	4.0945:4.0945:1:1:1:1	0.496142(0.513889:0.418981:0.555556)	NA	NA	NA	NA
Bta06739_MEAM1B-BTA021327.1_MEDQ	YN	0.0887045	0.911746	0.0972908	3.46E-08	219	33.7567	185.243	NA	32	16.5319	15.4681	NA	NA	0.215568	0.683619:0.683619:1:1:1:1	0.593607(0.541096:0.472603:0.767123)	NA	NA	NA	NA
Bta10568_MEAM1B-BTA015702.1_MEDQ	YN	0.000708512	0.00782391	0.0905573	0.0184637	1926	513.925	1412.08	NA	5	4	1	NA	NA	0.00260715	2:2:1:1:1:1	0.497664(0.553738:0.439252:0.5)	NA	NA	NA	NA
Bta10577_MEAM1B-BTA020405.1_MEDQ	YN	0.000675572	0.0173868	0.0388555	7.08E-05	1947	466.107	1480.89	NA	9	8	1	NA	NA	0.00467619	2.25392:2.25392:1:1:1:1	0.404468(0.460709:0.379815:0.372881)	NA	NA	NA	NA
Bta10601_MEAM1B-BTA003584.3_MEDQ	YN	0.00227589	0.0231433	0.098339	4.13E-13	5943	1540	4403	NA	45	35	10	NA	NA	0.00768325	2.94822:2.94822:1:1:1:1	0.436648(0.502524:0.422009:0.385411)	NA	NA	NA	NA
Bta10615_MEAM1B-BTA008059.1_MEDQ	YN	0.00101627	0.0139524	0.0728384	3.80E-07	4188	1233.74	2954.26	NA	20	17	3	NA	NA	0.0048271	9.35379:9.35379:1:1:1:1	0.405325(0.502865:0.359241:0.353868)	NA	NA	NA	NA
Bta10612_MEAM1B-BTA017079.1_MEDQ	YN	0.00559979	0.0114637	0.48848	0.283616	981	263.968	717.032	NA	7	3	4	NA	NA	0.00717765	2.07833:2.07833:1:1:1:1	0.450051(0.420489:0.466361:0.463303)	NA	NA	NA	NA
Bta10610_MEAM1B-BTA017078.1_MEDQ	YN	0.000553022	0.0188256	0.0293762	5.96E-07	2511	701.969	1809.03	NA	14	13	1	NA	NA	0.00566124	8.3851:8.3851:1:1:1:1	0.445241(0.590203:0.424134:0.321386)	NA	NA	NA	NA
Bta10586_MEAM1B-BTA002065.1_MEDQ	YN	0.000827787	0.00797258	0.103829	0.0410913	1587	378.293	1208.71	NA	4	3	1	NA	NA	0.00253089	2:2:1:1:1:1	0.410208(0.492439:0.340265:0.397921)	NA	NA	NA	NA
Bta10569_MEAM1B-BTA015701.1_MEDQ	YN	0.00390273	0.0118521	0.329285	0.0761775	1710	425.509	1284.49	NA	10	5	5	NA	NA	0.00588083	2.07397:2.07397:1:1:1:1	0.453801(0.518421:0.431579:0.411404)	NA	NA	NA	NA
Bta10598_MEAM1B-BTA022817.1_MEDQ	YN	0.0109779	0.0246322	0.445671	0.118881	1200	373.471	826.529	NA	18	9	9	NA	NA	0.0152274	1.45665:1.45665:1:1:1:1	0.55625(0.75875:0.62:0.29)	NA	NA	NA	NA
Bta05610_MEAM1B-BTA022494.3_MEDQ	YN	0.0223675	0.0791713	0.282521	2.36E-06	1614	426.042	1187.96	NA	58	31.8477	26.1523	NA	NA	0.0373618	2.42855:2.42855:1:1:1:1	0.491326(0.637546:0.520446:0.315985)	NA	NA	NA	NA
Bta10576_MEAM1B-BTA020406.1_MEDQ	YN	0.00683081	0.00532009	1.28397	0.751259	777	188.634	588.366	NA	5	1	4	NA	NA	0.00646405	1.9626:1.9626:1:1:1:1	0.398327(0.444015:0.370656:0.380309)	NA	NA	NA	NA
Bta10600_MEAM1B-BTA003583.1_MEDQ	YN	0.00589973	0.0451243	0.130744	0.00605604	501	160.667	340.333	NA	9	7	2	NA	NA	0.0184787	5.261:5.261:1:1:1:1	0.56986(0.622754:0.473054:0.613772)	NA	NA	NA	NA
Bta09747_MEAM1B-BTA011383.1_MEDQ	YN	0.00487725	0.0138118	0.353122	0.0171351	2994	730.811	2263.19	NA	21	10	11	NA	NA	0.0070581	2.79871:2.79871:1:1:1:1	0.399633(0.460922:0.371242:0.366733)	NA	NA	NA	NA
Bta09749_MEAM1B-BTA011381.1_MEDQ	YN	0.0030075	0.0147709	0.203609	0.00106846	2493	647.964	1845.04	NA	15	9.46625	5.53375	NA	NA	0.00606497	2.19585:2.19585:1:1:1:1	0.423185(0.480746:0.409747:0.379061)	NA	NA	NA	NA
Bta09745_MEAM1B-BTA011384.1_MEDQ	YN	0.000722453	0.0120621	0.0598943	0.0030443	1803	418.161	1384.84	NA	6	5	1	NA	NA	0.00335241	2:2:1:1:1:1	0.401553(0.505824:0.333611:0.365225)	NA	NA	NA	NA
Bta12542_MEAM1B-BTA003560.1_MEDQ	YN	0.0219864	0.0717831	0.306289	4.33E-06	1845	476.75	1368.25	NA	62	32.3807	29.6193	NA	NA	0.0348539	2.7021:2.7021:1:1:1:1	0.450678(0.517886:0.44065:0.393496)	NA	NA	NA	NA
Bta12541_MEAM1B-BTA003557.1_MEDQ	YN	0.0214452	0.0330182	0.649496	0.201543	1518	453.17	1064.83	NA	37	14.509	22.491	NA	NA	0.0249001	5.63641:5.63641:1:1:1:1	0.417655(0.47332:0.364625:0.41502)	NA	NA	NA	NA
Bta05652_MEAM1B-BTA025206.1_MEDQ	YN	0.209506	0.653758	0.320464	7.72E-05	339	61.9308	277.069	NA	77	26.6091	50.3909	NA	NA	0.290665	0.61369:0.61369:1:1:1:1	0.466077(0.597345:0.345133:0.455752)	NA	NA	NA	NA
Bta00838_MEAM1B-BTA023649.1_MEDQ	YN	0.0280125	0.0903446	0.310063	0.000426757	897	233.48	663.52	NA	38	19.7623	18.2377	NA	NA	0.0442369	2.08245:2.08245:1:1:1:1	0.417503(0.468227:0.384615:0.399666)	NA	NA	NA	NA
Bta00859_MEAM1B-BTA019199.1_MEDQ	YN	0.0033738	0.00375786	0.897798	0.646933	1158	266.776	891.224	NA	4	1	3	NA	NA	0.00346228	2:2:1:1:1:1	0.388601(0.457254:0.34715:0.361399)	NA	NA	NA	NA
Bta00837_MEAM1B-BTA009982.1_MEDQ	YN	0.00358202	0.00627168	0.571142	0.519505	720	160.115	559.885	NA	3	1	2	NA	NA	0.00418015	2:2:1:1:1:1	0.404167(0.45625:0.416667:0.339583)	NA	NA	NA	NA
Bta11247_MEAM1B-BTA028617.2_MEDQ	YN	0.0019297	0.0263645	0.073193	9.62E-16	5340	1706.37	3633.63	NA	51	44	7	NA	NA	0.0097377	11.1202:11.1202:1:1:1:1	0.434457(0.482584:0.394663:0.426124)	NA	NA	NA	NA
Bta07401_MEAM1B-BTA009796.1_MEDQ	YN	0.00178879	0.0128755	0.13893	0.0149573	1512	392.549	1119.45	NA	7	5	2	NA	NA	0.00466715	2.00131:2.00131:1:1:1:1	0.430225(0.505952:0.355159:0.429563)	NA	NA	NA	NA
Bta07409_MEAM1B-BTA027859.1_MEDQ	YN	0.0413713	0.375361	0.110218	6.50E-10	579	64.0733	514.927	NA	39	18.278	20.722	NA	NA	0.0783312	1.95378:1.95378:1:1:1:1	0.61658(0.541451:0.419689:0.888601)	NA	NA	NA	NA
Bta07384_MEAM1B-BTA021027.1_MEDQ	YN	0.00166454	0.0525858	0.0316537	0.000105124	720	118.478	601.522	NA	7	6	1	NA	NA	0.0100438	0.92128:0.92128:1:1:1:1	0.552778(0.5125:0.404167:0.741667)	NA	NA	NA	NA
Bta07364_MEAM1B-BTA016778.1_MEDQ	YN	0.100606	0.15809	0.636382	0.12301	525	117.227	407.773	NA	55	16.6335	38.3665	NA	NA	0.113441	0.803876:0.803876:1:1:1:1	0.513333(0.542857:0.425714:0.571429)	NA	NA	NA	NA
Bta07398_MEAM1B-BTA009798.1_MEDQ	YN	0.0687532	0.234246	0.293509	0.000418492	396	90.872	305.128	NA	38	17.9574	20.0426	NA	NA	0.106729	1.44609:1.44609:1:1:1:1	0.465909(0.462121:0.382576:0.55303)	NA	NA	NA	NA
Bta07758_MEAM1B-BTA018907.1_MEDQ	YN	0.00544002	0.0162267	0.335251	0.000997512	4017	1064.04	2952.96	NA	33	17	16	NA	NA	0.00829725	4.28674:4.28674:1:1:1:1	0.404904(0.481329:0.35997:0.373413)	NA	NA	NA	NA
Bta07400_MEAM1B-BTA009797.1_MEDQ	YN	0.00352254	0.0291598	0.120801	5.53E-05	1596	457.247	1138.75	NA	17	13	4	NA	NA	0.0108675	6.0126:6.0126:1:1:1:1	0.375313(0.457707:0.300752:0.367481)	NA	NA	NA	NA
Bta02278_MEAM1B-BTA015627.1_MEDQ	YN	0.00228585	0.0434685	0.0525864	1.30E-06	1185	308.719	876.281	NA	15	13	2	NA	NA	0.0130148	2.01014:2.01014:1:1:1:1	0.470464(0.565823:0.33038:0.51519)	NA	NA	NA	NA
Bta15643_MEAM1B-BTA002366.1_MEDQ	YN	0.228535	0.514576	0.444123	5.42E-07	984	230.92	753.08	NA	232	83.7188	148.281	NA	NA	0.295662	1.20767:1.20767:1:1:1:1	0.508638(0.471037:0.460366:0.594512)	NA	NA	NA	NA
Bta02277_MEAM1B-BTA015626.1_MEDQ	YN	0.00411034	0.0555558	0.0739857	2.13E-14	2289	789.366	1499.63	NA	48	41.8574	6.14263	NA	NA	0.0218514	9.14796:9.14796:1:1:1:1	0.426169(0.505898:0.296855:0.475754)	NA	NA	NA	NA
Bta02258_MEAM1B-BTA023719.1_MEDQ	YN	0.020984	0.0822587	0.255098	0.000159997	915	233.405	681.595	NA	32	17.9012	14.0988	NA	NA	0.0366144	2.08731:2.08731:1:1:1:1	0.476503(0.527869:0.414754:0.486885)	NA	NA	NA	NA
Bta02307_MEAM1B-BTA006438.1_MEDQ	YN	0.00370633	0.0740211	0.0500712	5.34E-16	1887	484.976	1402.02	NA	39	33.8175	5.1825	NA	NA	0.0217779	5.00498:5.00498:1:1:1:1	0.54955(0.59221:0.376789:0.67965)	NA	NA	NA	NA
Bta02300_MEAM1B-BTA011760.1_MEDQ	YN	0.0230688	0.096285	0.239589	2.92E-07	1329	344.068	984.932	NA	53	30.6971	22.3029	NA	NA	0.0420239	7.47524:7.47524:1:1:1:1	0.53988(0.531603:0.408578:0.679458)	NA	NA	NA	NA
Bta02332_MEAM1B-BTA006433.1_MEDQ	YN	0.00514355	0.0688997	0.0746527	1.26E-05	918	137.605	780.395	NA	13	9	4	NA	NA	0.0147004	0.923589:0.923589:1:1:1:1	0.571351(0.558824:0.369281:0.785948)	NA	NA	NA	NA
Bta02309_MEAM1B-BTA006440.1_MEDQ	YN	0.0119322	0.0293753	0.406199	0.0610497	1242	312.589	929.411	NA	20	9	11	NA	NA	0.0163223	3.3936:3.3936:1:1:1:1	0.379227(0.425121:0.351449:0.361111)	NA	NA	NA	NA
Bta02311_MEAM1B-BTA008496.1_MEDQ	YN	0.0261222	0.054686	0.477676	0.171739	504	150.261	353.739	NA	17	7.92145	9.07855	NA	NA	0.0346381	3.33566:3.33566:1:1:1:1	0.493056(0.488095:0.488095:0.502976)	NA	NA	NA	NA
Bta01004_MEAM1B-BTA020106.1_MEDQ	YN	0.00666624	0.0725778	0.0918496	4.88E-10	1554	319.706	1234.29	NA	30	21.809	8.19102	NA	NA	0.0202263	1.46858:1.46858:1:1:1:1	0.402188(0.453668:0.416988:0.335907)	NA	NA	NA	NA
Bta08650_MEAM1B-BTA026301.1_MEDQ	YN	0.00712486	0.0234075	0.304384	0.233903	369	86.8948	282.105	NA	4	2	2	NA	NA	0.0109592	2:2:1:1:1:1	0.407859(0.406504:0.418699:0.398374)	NA	NA	NA	NA
Bta02315_MEAM1B-BTA015981.1_MEDQ	YN	0.00387391	0.0710226	0.0545448	0.000521586	378	119.196	258.804	NA	9	8	1	NA	NA	0.0250481	4.40124:4.40124:1:1:1:1	0.451058(0.511905:0.313492:0.527778)	NA	NA	NA	NA
Bta02303_MEAM1B-BTA024448.1_MEDQ	YN	0.00109934	0.0362318	0.0303419	1.35E-12	2559	738.396	1820.6	NA	28	26	2	NA	NA	0.0112368	5.47975:5.47975:1:1:1:1	0.416178(0.503517:0.357562:0.387456)	NA	NA	NA	NA
Bta02320_MEAM1B-BTA008471.3_MEDQ	YN	0.00382036	0.0260395	0.146714	8.35E-05	1863	550.844	1312.16	NA	19	14	5	NA	NA	0.01039	4.3141:4.3141:1:1:1:1	0.441492(0.476651:0.384058:0.463768)	NA	NA	NA	NA
Bta02308_MEAM1B-BTA006439.1_MEDQ	YN	0.00881156	0.0259993	0.338915	0.00711309	1920	547.863	1372.14	NA	26	14	12	NA	NA	0.013716	20.0423:20.0423:1:1:1:1	0.411198(0.489844:0.429688:0.314063)	NA	NA	NA	NA
Bta02322_MEAM1B-BTA008470.1_MEDQ	YN	0.00513509	0.0407565	0.125994	0.000650851	984	202.34	781.66	NA	12	8	4	NA	NA	0.0124599	0.951768:0.951768:1:1:1:1	0.401931(0.439024:0.368902:0.397866)	NA	NA	NA	NA
Bta05351_MEAM1B-BTA000086.1_MEDQ	YN	0.0381663	0.142487	0.267858	2.15E-06	966	187.427	778.573	NA	53	24.0444	28.9556	NA	NA	0.0584071	0.843417:0.843417:1:1:1:1	0.390787(0.447205:0.402174:0.322981)	NA	NA	NA	NA
Bta09656_MEAM1B-BTA019430.2_MEDQ	YN	0.00122959	0.049284	0.024949	1.75E-08	1173	358.92	814.08	NA	18	17	1	NA	NA	0.0159335	6.89116:6.89116:1:1:1:1	0.473572(0.59335:0.42711:0.400256)	NA	NA	NA	NA
Bta02341_MEAM1B-BTA014118.1_MEDQ	YN	0.00173116	0.0309157	0.0559962	3.18E-08	2265	530.06	1734.94	NA	19	16	3	NA	NA	0.00856099	1.63588:1.63588:1:1:1:1	0.428477(0.503311:0.371523:0.410596)	NA	NA	NA	NA
Bta02382_MEAM1B-BTA021479.1_MEDQ	YN	0.00114603	0.0245766	0.0466309	0.000207212	1206	332.754	873.246	NA	9	8	1	NA	NA	0.00761089	4.56282:4.56282:1:1:1:1	0.458541(0.549751:0.421642:0.404229)	NA	NA	NA	NA
Bta02337_MEAM1B-BTA013134.1_MEDQ	YN	0.015715	0.0487027	0.322672	0.0133757	834	254.48	579.52	NA	21	12	9	NA	NA	0.0257806	6.19758:6.19758:1:1:1:1	0.388489(0.435252:0.352518:0.377698)	NA	NA	NA	NA
Bta02380_MEAM1B-BTA016086.1_MEDQ	YN	0.00256696	0.0903098	0.028424	3.55E-07	558	167.651	390.349	NA	15	14	1	NA	NA	0.0289292	12.9281:12.9281:1:1:1:1	0.484767(0.454301:0.392473:0.607527)	NA	NA	NA	NA
Bta02358_MEAM1B-BTA022224.1_MEDQ	YN	0.494518	3.14684	0.157147	1.69E-17	363	66.4062	296.594	NA	167	60.1736	106.826	NA	NA	0.979728	1.00002:1.00002:1:1:1:1	0.399449(0.5:0.359504:0.338843)	NA	NA	NA	NA
Bta12047_MEAM1B-BTA008994.1_MEDQ	YN	0.00175972	0.0152558	0.115347	0.00323239	1620	387.528	1232.47	NA	8	5.83381	2.16619	NA	NA	0.00498819	1.94823:1.94823:1:1:1:1	0.443519(0.494444:0.368519:0.467593)	NA	NA	NA	NA
Bta02356_MEAM1B-BTA004067.3_MEDQ	YN	0.00542071	0.0110632	0.489975	0.210412	2214	546.882	1667.12	NA	15	6	9	NA	NA	0.00681448	3.18042:3.18042:1:1:1:1	0.392728(0.445799:0.384146:0.348238)	NA	NA	NA	NA
Bta10862_MEAM1B-BTA001636.1_MEDQ	YN	0.0866847	0.160921	0.538678	0.0013263	1323	338.318	984.682	NA	129	48.4565	80.5435	NA	NA	0.105669	1.57521:1.57521:1:1:1:1	0.503779(0.497732:0.482993:0.530612)	NA	NA	NA	NA
Bta02376_MEAM1B-BTA012909.3_MEDQ	YN	0.0194225	0.186791	0.10398	8.03E-05	237	80.2141	156.786	NA	16	13	3	NA	NA	0.0760695	3.51536:3.51536:1:1:1:1	0.379747(0.474684:0.278481:0.386076)	NA	NA	NA	NA
Bta02399_MEAM1B-BTA003200.1_MEDQ	YN	0.0329094	0.12359	0.26628	5.64E-29	5940	1526.24	4413.76	NA	313	170.987	142.013	NA	NA	0.0562091	2.29756:2.29756:1:1:1:1	0.453283(0.532828:0.37096:0.456061)	NA	NA	NA	NA
Bta02422_MEAM1B-BTA004044.2_MEDQ	YN	0.102937	0.238491	0.431619	1.75E-10	2454	528.596	1925.4	NA	292	107.062	184.938	NA	NA	0.132136	1.06926:1.06926:1:1:1:1	0.438875(0.550122:0.312347:0.454156)	NA	NA	NA	NA
Bta02410_MEAM1B-BTA000360.2_MEDQ	YN	0.000894602	0.0177782	0.0503201	0.000305868	1575	456.431	1118.57	NA	9	8	1	NA	NA	0.00578743	4.16372:4.16372:1:1:1:1	0.413016(0.475238:0.357143:0.406667)	NA	NA	NA	NA
Bta05928_MEAM1B-BTA026257.1_MEDQ	YN	0.00768404	0.035628	0.215674	2.68E-05	1905	535.836	1369.16	NA	29	18.5346	10.4654	NA	NA	0.0155441	3.38539:3.38539:1:1:1:1	0.462992(0.577953:0.354331:0.456693)	NA	NA	NA	NA
Bta02429_MEAM1B-BTA028903.1_MEDQ	YN	0.00134894	0.0303399	0.044461	6.27E-05	1080	338.011	741.989	NA	11	10	1	NA	NA	0.0104223	10.8668:10.8668:1:1:1:1	0.424074(0.468056:0.405556:0.398611)	NA	NA	NA	NA
Bta02420_MEAM1B-BTA009752.1_MEDQ	YN	0.0681754	0.128763	0.529463	0.0273169	651	163.265	487.735	NA	51	19.2389	31.7611	NA	NA	0.0833704	2.20016:2.20016:1:1:1:1	0.43318(0.493088:0.428571:0.37788)	NA	NA	NA	NA
Bta02411_MEAM1B-BTA000361.1_MEDQ	YN	0.00259497	0.022937	0.113135	2.08E-05	2166	621.345	1544.66	NA	18	14	4	NA	NA	0.00843034	4.73331:4.73331:1:1:1:1	0.438596(0.488227:0.4259:0.401662)	NA	NA	NA	NA
Bta02449_MEAM1B-BTA008194.1_MEDQ	YN	0.0120305	0.0285109	0.421962	0.0810495	1065	268.855	796.145	NA	17	7.50154	9.49846	NA	NA	0.0161909	3.05519:3.05519:1:1:1:1	0.403756(0.488732:0.339437:0.383099)	NA	NA	NA	NA
Bta05376_MEAM1B-BTA000108.1_MEDQ	YN	0.00160179	0.00159211	1.00608	0.520011	1878	418.704	1459.3	NA	3	0.665801	2.3342	NA	NA	0.00159963	2:2:1:1:1:1	0.419862(0.476038:0.41853:0.365016)	NA	NA	NA	NA
Bta02434_MEAM1B-BTA028897.1_MEDQ	YN	0.0134322	0.0557462	0.240952	0.0160838	507	131.117	375.883	NA	12	7	5	NA	NA	0.0243751	2.94461:2.94461:1:1:1:1	0.472387(0.508876:0.393491:0.514793)	NA	NA	NA	NA
Bta10868_MEAM1B-BTA027175.1_MEDQ	YN	0.013399	0.0989873	0.13536	3.75E-15	2046	539.607	1506.39	NA	69	49	20	NA	NA	0.0359718	3.60663:3.60663:1:1:1:1	0.41129(0.475073:0.379765:0.379032)	NA	NA	NA	NA
Bta11800_MEAM1B-BTA002842.1_MEDQ	YN	0.0205028	0.0110778	1.85081	0.509657	339	90.9393	248.061	NA	6	1	5	NA	NA	0.0179745	7.76456:7.76456:1:1:1:1	0.384956(0.455752:0.376106:0.323009)	NA	NA	NA	NA
Bta12419_MEAM1B-BTA000735.1_MEDQ	YN	0.00184625	0.0133961	0.13782	0.110751	693	150.694	542.306	NA	3	2	1	NA	NA	0.00435778	2:2:1:1:1:1	0.541847(0.491342:0.441558:0.692641)	NA	NA	NA	NA
Bta13402_MEAM1B-BTA007993.1_MEDQ	YN	0.0194107	0.083488	0.232497	1.16E-15	3534	1010.36	2523.64	NA	127	78.6739	48.3261	NA	NA	0.0377303	3.33508:3.33508:1:1:1:1	0.483588(0.478778:0.448642:0.523345)	NA	NA	NA	NA
Bta13390_MEAM1B-BTA005151.1_MEDQ	YN	0.0010313	0.00634338	0.162579	0.136832	1287	316.683	970.317	NA	3	2	1	NA	NA	0.0023384	2.11348:2.11348:1:1:1:1	0.426573(0.52331:0.370629:0.385781)	NA	NA	NA	NA
Bta01326_MEAM1B-BTA011958.1_MEDQ	YN	0.00218944	0.0422484	0.0518229	0.0037699	555	97.5945	457.405	NA	5	4	1	NA	NA	0.00923364	2:2:1:1:1:1	0.634234(0.605405:0.483784:0.813514)	NA	NA	NA	NA
Bta00354_MEAM1B-BTA016716.1_MEDQ	YN	0.00392871	0.0309091	0.127105	3.43E-05	1707	430.681	1276.32	NA	18	13	5	NA	NA	0.0107359	2.60831:2.60831:1:1:1:1	0.396895(0.498243:0.351494:0.340949)	NA	NA	NA	NA
Bta06423_MEAM1B-BTA003240.1_MEDQ	YN	0.00281223	0.0212812	0.132146	0.00858811	999	286.486	712.514	NA	8	6	2	NA	NA	0.00810862	4.68529:4.68529:1:1:1:1	0.426426(0.509009:0.358859:0.411411)	NA	NA	NA	NA
Bta03282_MEAM1B-BTA003704.1_MEDQ	YN	0.0480685	0.13856	0.346915	1.65E-05	1248	238.429	1009.57	NA	77	30.0119	46.9881	NA	NA	0.0653568	1.08871:1.08871:1:1:1:1	0.395433(0.456731:0.390625:0.338942)	NA	NA	NA	NA
Bta15252_MEAM1B-BTA023769.1_MEDQ	YN	0.257961	4.97557	0.0518455	2.52E-270	3051	760.59	2290.41	NA	1194	694.262	499.738	NA	NA	1.43402	1.36223:1.36223:1:1:1:1	0.498853(0.537365:0.415438:0.543756)	NA	NA	NA	NA
Bta08643_MEAM1B-BTA026307.1_MEDQ	YN	0.0072091	0.0556891	0.129453	4.87E-08	1578	360.99	1217.01	NA	28	19.27	8.73002	NA	NA	0.0182996	1.7338:1.7338:1:1:1:1	0.40621(0.519962:0.286122:0.412548)	NA	NA	NA	NA
Bta10310_MEAM1B-BTA015292.1_MEDQ	YN	0.0298547	0.178924	0.166857	9.72E-13	1071	294.105	776.895	NA	68	45.282	22.718	NA	NA	0.0707902	4.18436:4.18436:1:1:1:1	0.535481(0.532213:0.411765:0.662465)	NA	NA	NA	NA
Bta11517_MEAM1B-BTA011894.1_MEDQ	YN	0.027837	0.135179	0.205928	2.80E-07	942	181.658	760.342	NA	43	22.2232	20.7768	NA	NA	0.048537	1.6773:1.6773:1:1:1:1	0.585987(0.542994:0.466561:0.748408)	NA	NA	NA	NA
Bta06122_MEAM1B-BTA005095.1_MEDQ	YN	0.00220468	0.0209267	0.105353	0	600	145.664	454.336	NA	4	3	1	NA	NA	0.00674987	2.11718:2.11718:1:1:1:1	0.416667(0.5025:0.405:0.3425)	NA	NA	NA	NA
Bta10636_MEAM1B-BTA004898.1_MEDQ	YN	0.209689	0.257156	0.815418	0.52738	375	83.7142	291.286	NA	71	17.7958	53.2042	NA	NA	0.220286	1.86769:1.86769:1:1:1:1	0.397333(0.404:0.364:0.424)	NA	NA	NA	NA
Bta05989_MEAM1B-BTA002658.1_MEDQ	YN	0.00135958	0.00875368	0.155315	0.129234	966	229.811	736.189	NA	3	2	1	NA	NA	0.00311863	2:2:1:1:1:1	0.429089(0.464286:0.425466:0.397516)	NA	NA	NA	NA
Bta07247_MEAM1B-BTA002609.1_MEDQ	YN	0.0052086	0.0468277	0.111229	1.30E-05	1101	306.446	794.554	NA	18	13.8763	4.12375	NA	NA	0.0167926	3.6436:3.6436:1:1:1:1	0.422343(0.426431:0.40327:0.43733)	NA	NA	NA	NA
Bta07954_MEAM1B-BTA023918.1_MEDQ	YN	0.0262034	0.0503853	0.520062	0.118066	540	91.8446	448.155	NA	16	4.46806	11.5319	NA	NA	0.0303164	0.668461:0.668461:1:1:1:1	0.388889(0.441667:0.363889:0.361111)	NA	NA	NA	NA
Bta08052_MEAM1B-BTA019338.1_MEDQ	YN	0.127152	0.306671	0.414619	0.00125489	414	102.471	311.529	NA	62	25.5725	36.4275	NA	NA	0.171585	1.33062:1.33062:1:1:1:1	0.516908(0.521739:0.452899:0.576087)	NA	NA	NA	NA
Bta07449_MEAM1B-BTA006725.1_MEDQ	YN	0.466639	0.509101	0.916596	0.645508	627	185.752	441.248	NA	216	66.7016	149.298	NA	NA	0.479219	5.29012:5.29012:1:1:1:1	0.497608(0.519139:0.480861:0.492823)	NA	NA	NA	NA
Bta03503_MEAM1B-BTA007422.1_MEDQ	YN	0.002711	0.0137348	0.197382	0.0823367	960	220.731	739.269	NA	5	3	2	NA	NA	0.00524568	2.28143:2.28143:1:1:1:1	0.383333(0.421875:0.370312:0.357812)	NA	NA	NA	NA
Bta11012_MEAM1B-BTA022727.1_MEDQ	YN	0.00786799	0.0172487	0.45615	0.333209	501	117.361	383.639	NA	5	2	3	NA	NA	0.0100655	2:2:1:1:1:1	0.4002(0.491018:0.317365:0.392216)	NA	NA	NA	NA
Bta04686_MEAM1B-BTA021355.1_MEDQ	YN	0.175627	0.443382	0.396108	1.45E-11	1515	343.691	1171.31	NA	296	112.946	183.054	NA	NA	0.23637	1.23319:1.23319:1:1:1:1	0.446535(0.507921:0.311881:0.519802)	NA	NA	NA	NA
Bta13482_MEAM1B-BTA013667.1_MEDQ	YN	0.00455733	0.00740267	0.615632	0.541351	576	135.754	440.246	NA	3	1	2	NA	NA	0.00522793	1.93704:1.93704:1:1:1:1	0.40625(0.447917:0.361979:0.408854)	NA	NA	NA	NA
Bta02867_MEAM1B-BTA013775.1_MEDQ	YN	0.115629	0.409285	0.282516	1.93E-07	603	114.479	488.521	NA	88	35.6901	52.3099	NA	NA	0.17138	1.91027:1.91027:1:1:1:1	0.576285(0.554726:0.373134:0.800995)	NA	NA	NA	NA
Bta02484_MEAM1B-BTA010881.1_MEDQ	YN	0.0457609	0.108462	0.421908	9.74E-06	1944	544.494	1399.51	NA	116	54.0263	61.9737	NA	NA	0.0633228	3.09907:3.09907:1:1:1:1	0.471193(0.524691:0.386574:0.502315)	NA	NA	NA	NA
Bta13275_MEAM1B-BTA017126.1_MEDQ	YN	0.0169341	0.0485757	0.348613	0.00885535	924	149.99	774.01	NA	20	7.04836	12.9516	NA	NA	0.0220704	0.559308:0.559308:1:1:1:1	0.411255(0.548701:0.345779:0.339286)	NA	NA	NA	NA
Bta01698_MEAM1B-BTA027185.1_MEDQ	YN	0.00981216	0.0205543	0.477377	0.0664386	2235	694.396	1540.6	NA	29	14	15	NA	NA	0.0131497	8.5819:8.5819:1:1:1:1	0.386577(0.37047:0.397987:0.391275)	NA	NA	NA	NA
Bta01700_MEAM1B-BTA027182.1_MEDQ	YN	0.00182801	0.0709476	0.0257657	4.06E-15	1575	479.364	1095.64	NA	34	32	2	NA	NA	0.0228651	5.88357:5.88357:1:1:1:1	0.452381(0.51619:0.36381:0.477143)	NA	NA	NA	NA
Bta00754_MEAM1B-BTA019963.2_MEDQ	YN	0.123725	0.239046	0.517578	2.60E-09	2931	750.961	2180.04	NA	401	152.371	248.629	NA	NA	0.153272	1.28942:1.28942:1:1:1:1	0.494712(0.561412:0.434493:0.488229)	NA	NA	NA	NA
Bta11540_MEAM1B-BTA014347.1_MEDQ	YN	0.00807327	0.0947765	0.0851822	1.77E-06	657	158.84	498.16	NA	18	14	4	NA	NA	0.0290352	1.37645:1.37645:1:1:1:1	0.607306(0.621005:0.506849:0.694064)	NA	NA	NA	NA
Bta07381_MEAM1B-BTA021024.1_MEDQ	YN	0.0237825	0.0737334	0.322547	0.0210293	501	113.507	387.493	NA	17	7.94606	9.05394	NA	NA	0.0350994	2:2:1:1:1:1	0.434132(0.42515:0.347305:0.52994)	NA	NA	NA	NA
Bta09698_MEAM1B-BTA007699.1_MEDQ	YN	0.000721488	0.0340065	0.0212162	6.48E-28	5976	1815.93	4160.07	NA	63	60	3	NA	NA	0.0108358	5.66792:5.66792:1:1:1:1	0.43658(0.52259:0.384036:0.403112)	NA	NA	NA	NA
Bta09671_MEAM1B-BTA019416.1_MEDQ	YN	0.00544571	0.0880649	0.0618375	1.55E-38	4182	1232.84	2949.16	NA	117	101	16	NA	NA	0.0298016	2.68026:2.68026:1:1:1:1	0.50263(0.50825:0.477044:0.522597)	NA	NA	NA	NA
Bta09703_MEAM1B-BTA009316.1_MEDQ	YN	0.0286002	0.0723157	0.39549	0.0012045	1275	326.914	948.086	NA	49	22.4111	26.5889	NA	NA	0.039809	2.13011:2.13011:1:1:1:1	0.610588(0.684706:0.457647:0.689412)	NA	NA	NA	NA
Bta09702_MEAM1B-BTA009317.1_MEDQ	YN	0.0248023	0.0449039	0.552341	0.0917477	1128	346.714	781.286	NA	34	15	19	NA	NA	0.030981	10.9184:10.9184:1:1:1:1	0.53945(0.526596:0.496011:0.595745)	NA	NA	NA	NA
Bta09680_MEAM1B-BTA019407.1_MEDQ	YN	0.00381621	0.0325594	0.117208	0.000331847	1113	312.455	800.545	NA	13	9.95366	3.04634	NA	NA	0.0118854	3.86154:3.86154:1:1:1:1	0.449686(0.555256:0.390836:0.402965)	NA	NA	NA	NA
Bta09678_MEAM1B-BTA019409.1_MEDQ	YN	0.0174604	0.0398732	0.437899	0.0736224	813	232.303	580.697	NA	19	8.98729	10.0127	NA	NA	0.0238645	3.04622:3.04622:1:1:1:1	0.410209(0.46679:0.369004:0.394834)	NA	NA	NA	NA
Bta09665_MEAM1B-BTA019423.1_MEDQ	YN	0.0113465	0.0105101	1.07958	0.919722	636	191.675	444.325	NA	7	2	5	NA	NA	0.0110944	4.93691:4.93691:1:1:1:1	0.426887(0.533019:0.318396:0.429245)	NA	NA	NA	NA
Bta09712_MEAM1B-BTA009309.1_MEDQ	YN	0.00749162	0.0188306	0.397843	0.284434	510	107.549	402.451	NA	5	2	3	NA	NA	0.00988279	2:2:1:1:1:1	0.365686(0.497059:0.294118:0.305882)	NA	NA	NA	NA
Bta09662_MEAM1B-BTA019425.1_MEDQ	YN	0.00280924	0.0426466	0.0658725	0.0155206	429	72.3645	356.635	NA	4	3	1	NA	NA	0.00952908	2:2:1:1:1:1	0.659674(0.618881:0.503497:0.856643)	NA	NA	NA	NA
Bta09683_MEAM1B-BTA019404.1_MEDQ	YN	0.00492738	0.0336856	0.146276	4.23E-12	4347	1275.26	3071.74	NA	57	41.9182	15.0818	NA	NA	0.013364	4.11367:4.11367:1:1:1:1	0.491603(0.491718:0.440649:0.542443)	NA	NA	NA	NA
Bta09659_MEAM1B-BTA019427.1_MEDQ	YN	0.00151352	0.0137231	0.11029	8.48E-05	2943	958.61	1984.39	NA	16	13	3	NA	NA	0.00549048	8.21032:8.21032:1:1:1:1	0.456847(0.513761:0.362385:0.494393)	NA	NA	NA	NA
Bta01278_MEAM1B-BTA015681.2_MEDQ	YN	0.00406137	0.0619168	0.0655941	4.97E-14	2058	576.529	1481.47	NA	40	34	6	NA	NA	0.020269	3.14815:3.14815:1:1:1:1	0.50243(0.533528:0.37172:0.602041)	NA	NA	NA	NA
Bta09713_MEAM1B-BTA009308.1_MEDQ	YN	0.000641839	0.015811	0.0405944	0.00016678	2007	448.31	1558.69	NA	8	7	1	NA	NA	0.00403023	1.10479:1.10479:1:1:1:1	0.401345(0.480568:0.345291:0.378176)	NA	NA	NA	NA
Bta09643_MEAM1B-BTA005360.1_MEDQ	YN	0.000743591	0.00968607	0.0767691	0.00721882	1866	520.415	1345.59	NA	6	5	1	NA	NA	0.00323759	4.09086:4.09086:1:1:1:1	0.415595(0.467846:0.358521:0.420418)	NA	NA	NA	NA
Bta09714_MEAM1B-BTA009306.1_MEDQ	YN	0.00240987	0.0114467	0.21053	0.0458906	1599	352.12	1246.88	NA	7	4	3	NA	NA	0.00439989	2:2:1:1:1:1	0.394934(0.474672:0.370544:0.339587)	NA	NA	NA	NA
Bta09708_MEAM1B-BTA009313.1_MEDQ	YN	0.00674867	0.0541755	0.12457	7.84E-05	957	212.669	744.331	NA	16	11	5	NA	NA	0.0172881	1.81044:1.81044:1:1:1:1	0.4279(0.550157:0.315047:0.418495)	NA	NA	NA	NA
Bta03978_MEAM1B-BTA004978.5_MEDQ	YN	0.00135068	0.0591368	0.0228399	2.44E-07	936	194.881	741.119	NA	12	11	1	NA	NA	0.0133821	5.8187:5.8187:1:1:1:1	0.560363(0.509615:0.429487:0.741987)	NA	NA	NA	NA
Bta09695_MEAM1B-BTA007694.1_MEDQ	YN	0.0154132	0.0813834	0.18939	5.11E-06	996	258.769	737.231	NA	31	19.7615	11.2385	NA	NA	0.0325528	2.77696:2.77696:1:1:1:1	0.649096(0.564759:0.676205:0.706325)	NA	NA	NA	NA
Bta09692_MEAM1B-BTA007693.1_MEDQ	YN	0.0160834	0.0854489	0.188222	0.00034209	654	150.93	503.07	NA	20	12	8	NA	NA	0.0320916	5.54216:5.54216:1:1:1:1	0.662844(0.62156:0.571101:0.795872)	NA	NA	NA	NA
Bta09660_MEAM1B-BTA019426.1_MEDQ	YN	0.00569531	0.0162705	0.35004	0.274726	477	124.26	352.74	NA	4	2	2	NA	NA	0.00845018	2:2:1:1:1:1	0.424528(0.591195:0.311321:0.371069)	NA	NA	NA	NA
Bta09075_MEAM1B-BTA007462.4_MEDQ	YN	0.000474689	0.00777683	0.061039	0.00324255	2754	646.587	2107.41	NA	6	5	1	NA	NA	0.00218909	2:2:1:1:1:1	0.380356(0.435185:0.332244:0.373638)	NA	NA	NA	NA
Bta09031_MEAM1B-BTA024947.1_MEDQ	YN	0.0046976	0.0279999	0.167772	5.32E-06	2619	696.874	1922.13	NA	28	19	9	NA	NA	0.010898	4.76735:4.76735:1:1:1:1	0.393853(0.47709:0.340206:0.364261)	NA	NA	NA	NA
Bta09076_MEAM1B-BTA007463.1_MEDQ	YN	0.00954344	0.0528295	0.180646	4.49E-07	2112	411.775	1700.22	NA	37	20.8817	16.1183	NA	NA	0.0179829	1.09436:1.09436:1:1:1:1	0.402936(0.433239:0.452415:0.323153)	NA	NA	NA	NA
Bta09017_MEAM1B-BTA027607.1_MEDQ	YN	0.0058734	0.034042	0.172534	0.0356519	474	117.807	356.193	NA	6	3.91637	2.08363	NA	NA	0.0128744	2.05679:2.05679:1:1:1:1	0.406118(0.531646:0.351266:0.335443)	NA	NA	NA	NA
Bta03122_MEAM1B-BTA029302.1_MEDQ	YN	0.0142358	0.0570688	0.249449	1.48E-05	1614	373.689	1240.31	NA	38	20.5106	17.4894	NA	NA	0.0241529	1.34191:1.34191:1:1:1:1	0.450124(0.539963:0.429368:0.381041)	NA	NA	NA	NA
Bta09048_MEAM1B-BTA003668.1_MEDQ	YN	0.00612631	0.0884569	0.0692576	6.80E-14	1662	350.298	1311.7	NA	37	29	8	NA	NA	0.023479	5.05884:5.05884:1:1:1:1	0.586943(0.479242:0.523466:0.758123)	NA	NA	NA	NA
Bta13492_MEAM1B-BTA006255.2_MEDQ	YN	0.0124379	0.0506876	0.245383	0.000107948	1269	311.695	957.305	NA	27	15.1933	11.8067	NA	NA	0.0218329	2.18056:2.18056:1:1:1:1	0.445232(0.502364:0.407801:0.425532)	NA	NA	NA	NA
Bta09035_MEAM1B-BTA024942.1_MEDQ	YN	0.000859414	0.0516672	0.0166336	5.08E-10	1467	302.749	1164.25	NA	16	15	1	NA	NA	0.0113448	5.69003:5.69003:1:1:1:1	0.653374(0.57362:0.591002:0.795501)	NA	NA	NA	NA
Bta09054_MEAM1B-BTA003673.1_MEDQ	YN	0.0011696	0.0227219	0.0514747	0.000965881	1125	269.342	855.658	NA	7	6	1	NA	NA	0.00632954	2:2:1:1:1:1	0.409333(0.488:0.370667:0.369333)	NA	NA	NA	NA
Bta09107_MEAM1B-BTA020347.1_MEDQ	YN	0.0175516	0.0337723	0.519704	0.00269093	4407	1135.59	3271.41	NA	94	37.31	56.69	NA	NA	0.0217313	4.21068:4.21068:1:1:1:1	0.40118(0.406399:0.455412:0.341729)	NA	NA	NA	NA
Bta09173_MEAM1B-BTA014626.1_MEDQ	YN	0.000388104	0.018375	0.0211213	1.90E-10	3795	1217.71	2577.29	NA	23	22	1	NA	NA	0.00615959	9.53624:9.53624:1:1:1:1	0.443874(0.542688:0.352964:0.435968)	NA	NA	NA	NA
Bta14220_MEAM1B-BTA020769.1_MEDQ	YN	0.228832	0.428953	0.533466	0.000108652	981	233.087	747.913	NA	222	74.7874	147.213	NA	NA	0.276381	1.02056:1.02056:1:1:1:1	0.466361(0.460245:0.503058:0.43578)	NA	NA	NA	NA
Bta09128_MEAM1B-BTA016194.1_MEDQ	YN	0.00164386	0.0163897	0.100298	3.94E-05	2631	803.767	1827.23	NA	16	13	3	NA	NA	0.00614869	4.08088:4.08088:1:1:1:1	0.515964(0.557583:0.502851:0.487457)	NA	NA	NA	NA
Bta09161_MEAM1B-BTA012316.2_MEDQ	YN	0.00764333	0.0699948	0.109198	5.73E-11	1902	347.843	1554.16	NA	35	23.1847	11.8153	NA	NA	0.0190463	0.829898:0.829898:1:1:1:1	0.42613(0.555994:0.329653:0.392744)	NA	NA	NA	NA
Bta09101_MEAM1B-BTA020342.1_MEDQ	YN	0.0252454	0.0464033	0.544044	0.0319728	1689	512.958	1176.04	NA	52	22.8805	29.1195	NA	NA	0.0316712	3.74895:3.74895:1:1:1:1	0.468028(0.59325:0.245115:0.565719)	NA	NA	NA	NA
Bta09088_MEAM1B-BTA020008.2_MEDQ	YN	0.0131392	0.0546362	0.240485	0.00148891	1050	187.321	862.679	NA	21	9.76869	11.2313	NA	NA	0.0205423	0.583882:0.583882:1:1:1:1	0.432857(0.57:0.324286:0.404286)	NA	NA	NA	NA
Bta09182_MEAM1B-BTA019111.1_MEDQ	YN	0.00897245	0.132172	0.0678847	1.25E-11	1179	167.404	1011.6	NA	29	19.9808	9.0192	NA	NA	0.0264653	0.858909:0.858909:1:1:1:1	0.649279(0.589059:0.496183:0.862595)	NA	NA	NA	NA
Bta09168_MEAM1B-BTA014620.1_MEDQ	YN	0.00600796	0.0641291	0.0936855	1.34E-05	864	177.639	686.361	NA	15	10.896	4.10398	NA	NA	0.0179577	0.997802:0.997802:1:1:1:1	0.406829(0.418403:0.399306:0.402778)	NA	NA	NA	NA
Bta09105_MEAM1B-BTA020346.1_MEDQ	YN	0.0011843	0.0232126	0.0510199	0.000336781	1197	351.837	845.163	NA	9	8	1	NA	NA	0.00765912	10.1677:10.1677:1:1:1:1	0.411863(0.515038:0.348371:0.37218)	NA	NA	NA	NA
Bta09150_MEAM1B-BTA015530.1_MEDQ	YN	0.00317314	0.0724214	0.043815	2.66E-07	822	190.376	631.624	NA	15	13	2	NA	NA	0.0192111	2.24177:2.24177:1:1:1:1	0.38747(0.498175:0.312044:0.35219)	NA	NA	NA	NA
Bta09147_MEAM1B-BTA015532.1_MEDQ	YN	0.00249306	0.0211065	0.118118	0.00861621	1044	240.243	803.757	NA	7	5	2	NA	NA	0.00677634	2:2:1:1:1:1	0.41523(0.491379:0.405172:0.349138)	NA	NA	NA	NA
Bta09093_MEAM1B-BTA015351.1_MEDQ	YN	0.00642686	0.0967003	0.0664617	3.14E-09	861	235.407	625.593	NA	25	21	4	NA	NA	0.0311086	6.98245:6.98245:1:1:1:1	0.536585(0.501742:0.447735:0.660279)	NA	NA	NA	NA
Bta09126_MEAM1B-BTA002142.1_MEDQ	YN	0.182901	0.396117	0.461735	0.00219052	420	100.187	319.813	NA	82	30.4254	51.5746	NA	NA	0.233762	1.58045:1.58045:1:1:1:1	0.619048(0.592857:0.539286:0.725)	NA	NA	NA	NA
Bta10603_MEAM1B-BTA003586.1_MEDQ	YN	0.00204215	0.0247347	0.0825621	3.85E-07	2622	660.504	1961.5	NA	20	16	4	NA	NA	0.0077586	3.91002:3.91002:1:1:1:1	0.405988(0.463959:0.392449:0.361556)	NA	NA	NA	NA
Bta09134_MEAM1B-BTA002768.2_MEDQ	YN	0.000227031	0.0209863	0.010818	2.33E-17	5808	1402.64	4405.36	NA	30	29	1	NA	NA	0.00524044	1.94843:1.94843:1:1:1:1	0.428375(0.488636:0.400826:0.395661)	NA	NA	NA	NA
Bta09127_MEAM1B-BTA002143.1_MEDQ	YN	0.0189587	0.103295	0.18354	4.16E-13	2208	493.841	1714.16	NA	79	46.9347	32.0653	NA	NA	0.0378213	5.40309:5.40309:1:1:1:1	0.591486(0.548234:0.472826:0.753397)	NA	NA	NA	NA
Bta09123_MEAM1B-BTA021285.1_MEDQ	YN	0.00186968	0.0121155	0.154322	0.0209697	1488	416.915	1071.08	NA	7	5	2	NA	NA	0.0047404	6.6546:6.6546:1:1:1:1	0.437836(0.445565:0.484879:0.383065)	NA	NA	NA	NA
Bta09172_MEAM1B-BTA014625.1_MEDQ	YN	0.00060429	0.0159349	0.0379225	6.08E-05	2163	507.395	1655.6	NA	9	8	1	NA	NA	0.00420053	2:2:1:1:1:1	0.430883(0.547157:0.37448:0.371012)	NA	NA	NA	NA
Bta14914_MEAM1B-BTA004264.1_MEDQ	YN	0.00459917	0.0262726	0.175056	5.15E-05	2331	584.403	1746.6	NA	23	15	8	NA	NA	0.0100329	3.34854:3.34854:1:1:1:1	0.388245(0.416988:0.387387:0.36036)	NA	NA	NA	NA
Bta09158_MEAM1B-BTA012189.1_MEDQ	YN	0.00260225	0.0379475	0.0685749	1.51E-06	1509	354.135	1154.86	NA	16	13	3	NA	NA	0.0108972	1.97549:1.97549:1:1:1:1	0.436713(0.452286:0.456262:0.40159)	NA	NA	NA	NA
Bta09144_MEAM1B-BTA015536.1_MEDQ	YN	0.272627	1.48817	0.183196	3.94E-18	924	155.786	768.214	NA	267	91.5876	175.412	NA	NA	0.477567	1.05644:1.05644:1:1:1:1	0.612013(0.612013:0.433442:0.790584)	NA	NA	NA	NA
Bta09141_MEAM1B-BTA015538.1_MEDQ	YN	0.00714598	0.0601235	0.118855	2.31E-08	1440	455.441	984.559	NA	33	26	7	NA	NA	0.0239016	7.73201:7.73201:1:1:1:1	0.41875(0.48125:0.367708:0.407292)	NA	NA	NA	NA
Bta09136_MEAM1B-BTA002770.1_MEDQ	YN	0.0850587	0.375009	0.226818	3.15E-08	573	106.208	466.792	NA	68	30.5396	37.4604	NA	NA	0.138802	0.709093:0.709093:1:1:1:1	0.413613(0.447644:0.348168:0.445026)	NA	NA	NA	NA
Bta09132_MEAM1B-BTA002766.1_MEDQ	YN	0.00455452	0.0206616	0.220434	0.102547	588	147.488	440.512	NA	5	3	2	NA	NA	0.00859466	1.93687:1.93687:1:1:1:1	0.433673(0.520408:0.380102:0.40051)	NA	NA	NA	NA
Bta09180_MEAM1B-BTA019112.3_MEDQ	YN	0.0342166	0.0470275	0.727588	0.548393	381	109.781	271.219	NA	14	5	9	NA	NA	0.037908	12.737:12.737:1:1:1:1	0.465879(0.555118:0.405512:0.437008)	NA	NA	NA	NA
Bta09165_MEAM1B-BTA012311.1_MEDQ	YN	0.00912049	0.0403445	0.226065	0.108388	297	76.3775	220.623	NA	5	3	2	NA	NA	0.0171502	2:2:1:1:1:1	0.479798(0.540404:0.469697:0.429293)	NA	NA	NA	NA
Bta09033_MEAM1B-BTA024945.1_MEDQ	YN	0.0167748	0.0605934	0.276842	8.50E-12	4332	1179.25	3152.75	NA	120	67.7685	52.2315	NA	NA	0.0287031	6.25382:6.25382:1:1:1:1	0.40247(0.463643:0.39162:0.352147)	NA	NA	NA	NA
Bta11873_MEAM1B-BTA024607.1_MEDQ	YN	0.0111713	0.0549356	0.203354	0.0893275	237	56.6338	180.366	NA	5	3	2	NA	NA	0.0216293	2:2:1:1:1:1	0.407173(0.462025:0.297468:0.462025)	NA	NA	NA	NA
Bta07861_MEAM1B-BTA020620.1_MEDQ	YN	0.00139966	0.0355295	0.0393944	2.82E-05	1005	289.874	715.126	NA	11	10	1	NA	NA	0.0112438	4.65128:4.65128:1:1:1:1	0.40796(0.485075:0.319403:0.419403)	NA	NA	NA	NA
Bta01585_MEAM1B-BTA026172.1_MEDQ	YN	0.00955231	0.0782621	0.122055	7.52E-05	678	151.039	526.961	NA	16	11	5	NA	NA	0.0248589	1.73766:1.73766:1:1:1:1	0.408555(0.460177:0.365044:0.400442)	NA	NA	NA	NA
Bta14593_MEAM1B-BTA026018.1_MEDQ	YN	0.00649366	0.0506579	0.128187	0.000462369	804	185.251	618.749	NA	13	9	4	NA	NA	0.0166696	2.16807:2.16807:1:1:1:1	0.38495(0.479478:0.313433:0.36194)	NA	NA	NA	NA
Bta14569_MEAM1B-BTA027384.1_MEDQ	YN	0.00337285	0.013795	0.244499	0.0220853	1926	440.171	1485.83	NA	11	6	5	NA	NA	0.00575474	3.26319:3.26319:1:1:1:1	0.392264(0.439252:0.434579:0.30296)	NA	NA	NA	NA
Bta15466_MEAM1B-BTA015792.1_MEDQ	YN	0.00346175	0.231393	0.0149605	7.34E-31	1377	218.819	1158.18	NA	46	42	4	NA	NA	0.0396823	2.94616:2.94616:1:1:1:1	0.646333(0.627451:0.459695:0.851852)	NA	NA	NA	NA
Bta08895_MEAM1B-BTA010356.1_MEDQ	YN	0.00157321	0.00485848	0.323806	0.370339	843	206.493	636.507	NA	2	1	1	NA	NA	0.00237794	2:2:1:1:1:1	0.418149(0.519573:0.302491:0.432384)	NA	NA	NA	NA
Bta08884_MEAM1B-BTA022934.1_MEDQ	YN	0.00367383	0.0119968	0.306234	0.360944	357	84.024	272.976	NA	2	1	1	NA	NA	0.00563273	2:2:1:1:1:1	0.414566(0.42437:0.411765:0.407563)	NA	NA	NA	NA
Bta15713_MEAM1B-BTA015915.1_MEDQ	YN	0.0231441	0.048976	0.472561	0.0435478	1263	297.567	965.433	NA	36	14	22	NA	NA	0.0292302	1.89018:1.89018:1:1:1:1	0.574822(0.555819:0.501188:0.667458)	NA	NA	NA	NA
Bta00427_MEAM1B-BTA000821.1_MEDQ	YN	0.0122481	0.137914	0.0888099	1.07E-08	666	171.602	494.398	NA	27	21	6	NA	NA	0.0446273	9.49821:9.49821:1:1:1:1	0.620871(0.65991:0.448198:0.754505)	NA	NA	NA	NA
Bta11767_MEAM1B-BTA000034.1_MEDQ	YN	0.00518361	0.0260917	0.198669	0.000218788	2253	507.859	1745.14	NA	22	12.9875	9.01247	NA	NA	0.0098966	2.13069:2.13069:1:1:1:1	0.401465(0.509321:0.326232:0.368842)	NA	NA	NA	NA
Bta11774_MEAM1B-BTA000028.1_MEDQ	YN	0.00345103	0.0223421	0.154463	4.56E-10	5430	1640.26	3789.74	NA	49	35.9531	13.0469	NA	NA	0.00915752	5.02066:5.02066:1:1:1:1	0.464641(0.478729:0.453591:0.461602)	NA	NA	NA	NA
Bta11786_MEAM1B-BTA001391.1_MEDQ	YN	0.000490736	0.0558764	0.00878254	8.15E-78	10575	2421.27	8153.73	NA	133	129	4	NA	NA	0.013172	1.65354:1.65354:1:1:1:1	0.454279(0.516738:0.473475:0.372624)	NA	NA	NA	NA
Bta13168_MEAM1B-BTA021831.1_MEDQ	YN	0.00101183	0.0587844	0.0172126	0	1221	232.028	988.972	NA	14	13	1	NA	NA	0.0119904	4.52084:4.52084:1:1:1:1	0.571253(0.513514:0.402948:0.797297)	NA	NA	NA	NA
Bta11828_MEAM1B-BTA029274.1_MEDQ	YN	0.00720964	0.0765329	0.0942032	2.51E-06	1005	168.255	836.745	NA	18	12	6	NA	NA	0.0188156	23.1251:23.1251:1:1:1:1	0.630846(0.534328:0.526866:0.831343)	NA	NA	NA	NA
Bta13750_MEAM1B-BTA026288.1_MEDQ	YN	0.00331387	0.0285219	0.116187	2.34E-08	3210	790.335	2419.66	NA	30	22	8	NA	NA	0.00952036	3.35468:3.35468:1:1:1:1	0.384735(0.430841:0.381776:0.341589)	NA	NA	NA	NA
Bta11755_MEAM1B-BTA000046.1_MEDQ	YN	0.00573548	0.0416688	0.137645	0.0393714	288	68.0604	219.94	NA	4	2.74458	1.25542	NA	NA	0.0142273	2:2:1:1:1:1	0.390625(0.609375:0.213542:0.348958)	NA	NA	NA	NA
Bta07723_MEAM1B-BTA005077.1_MEDQ	YN	0.00261711	0.014075	0.185941	4.03E-06	5409	1580.2	3828.8	NA	32	22	10	NA	NA	0.00596443	4.79004:4.79004:1:1:1:1	0.525883(0.614531:0.653078:0.310039)	NA	NA	NA	NA
Bta02194_MEAM1B-BTA003898.2_MEDQ	YN	0.00106112	0.0421892	0.0251514	2.46E-21	3858	1028.75	2829.25	NA	45	42	3	NA	NA	0.0120281	2.51591:2.51591:1:1:1:1	0.431571(0.545101:0.338258:0.411353)	NA	NA	NA	NA
Bta06114_MEAM1B-BTA001221.1_MEDQ	YN	0.000969511	0.26749	0.00362447	3.82E-32	1203	170.885	1032.11	NA	38	37	1	NA	NA	0.0388286	1.9392:1.9392:1:1:1:1	0.601413(0.55611:0.430175:0.817955)	NA	NA	NA	NA
Bta12426_MEAM1B-BTA000740.3_MEDQ	YN	0.000355402	0.0275934	0.01288	3.85E-14	3666	851.493	2814.51	NA	24	23	1	NA	NA	0.0066819	2.18641:2.18641:1:1:1:1	0.435897(0.527823:0.429214:0.350655)	NA	NA	NA	NA
Bta09051_MEAM1B-BTA003670.1_MEDQ	YN	0.000276326	0.0215749	0.0128078	5.39E-16	5037	1417.24	3619.76	NA	31	30	1	NA	NA	0.00626901	16.0193:16.0193:1:1:1:1	0.42436(0.509529:0.4324:0.331149)	NA	NA	NA	NA
Bta12929_MEAM1B-BTA018534.1_MEDQ	YN	0.00284237	0.0616093	0.0461355	1.05E-14	1974	563.532	1410.47	NA	37	33	4	NA	NA	0.019619	6.04948:6.04948:1:1:1:1	0.447062(0.519757:0.43845:0.382979)	NA	NA	NA	NA
Bta14586_MEAM1B-BTA020120.1_MEDQ	YN	0.00372971	0.043066	0.0866045	0.000880723	705	167.253	537.747	NA	9	7	2	NA	NA	0.0130618	2:2:1:1:1:1	0.559574(0.489362:0.553191:0.63617)	NA	NA	NA	NA
Bta04636_MEAM1B-BTA029020.1_MEDQ	YN	0.00128752	0.073499	0.0175175	4.03E-19	2013	458.287	1554.71	NA	34	32	2	NA	NA	0.0177274	1.82072:1.82072:1:1:1:1	0.561848(0.553651:0.45231:0.679583)	NA	NA	NA	NA
Bta03377_MEAM1B-BTA004901.1_MEDQ	YN	0.00256196	0.0759708	0.0337229	2.19E-15	1617	415.675	1201.32	NA	33	29.9275	3.07245	NA	NA	0.0214329	1.89373:1.89373:1:1:1:1	0.442795(0.471243:0.363636:0.493506)	NA	NA	NA	NA
Bta02957_MEAM1B-BTA027622.1_MEDQ	YN	0.00863514	0.0445298	0.193918	7.23E-07	2001	544.994	1456.01	NA	36	23.5012	12.4988	NA	NA	0.0184114	2.9506:2.9506:1:1:1:1	0.486757(0.502999:0.395052:0.562219)	NA	NA	NA	NA
Bta14587_MEAM1B-BTA026025.1_MEDQ	YN	0.00695716	0.0266183	0.261368	0.000124467	2577	580.259	1996.74	NA	29	15.1729	13.8271	NA	NA	0.0113842	1.01735:1.01735:1:1:1:1	0.48603(0.53085:0.41851:0.508731)	NA	NA	NA	NA
Bta15440_MEAM1B-BTA020599.1_MEDQ	YN	0.0160132	0.0537694	0.297814	2.20E-09	4278	1042.94	3235.06	NA	105	53.7772	51.2228	NA	NA	0.0252179	2.84794:2.84794:1:1:1:1	0.428939(0.546985:0.443899:0.295933)	NA	NA	NA	NA
Bta14437_MEAM1B-BTA005621.1_MEDQ	YN	0.000691811	0.00121829	0.567856	0.516931	3714	821.492	2892.51	NA	3	1	2	NA	NA	0.000808261	2:2:1:1:1:1	0.416801(0.481422:0.43538:0.333603)	NA	NA	NA	NA
Bta09486_MEAM1B-BTA015196.2_MEDQ	YN	0.00125458	0.0108561	0.115564	0.000167196	3510	1116.5	2393.5	NA	15	12	3	NA	NA	0.00430873	7.94487:7.94487:1:1:1:1	0.452137(0.517521:0.392308:0.446581)	NA	NA	NA	NA
Bta09505_MEAM1B-BTA026805.1_MEDQ	YN	0.0547974	0.0950718	0.576379	0.325346	186	34.075	151.925	NA	11	3	8	NA	NA	0.0621756	0.314515:0.314515:1:1:1:1	0.465054(0.451613:0.491935:0.451613)	NA	NA	NA	NA
Bta04688_MEAM1B-BTA000813.1_MEDQ	YN	0.0188978	0.111121	0.170066	3.74E-38	5334	1613.09	3720.91	NA	233	163.638	69.3617	NA	NA	0.0467877	4.78421:4.78421:1:1:1:1	0.484439(0.522216:0.359111:0.571991)	NA	NA	NA	NA
Bta08914_MEAM1B-BTA007234.1_MEDQ	YN	0.132777	1.09668	0.121071	4.65E-38	1098	266.105	831.895	NA	239	137.9	101.1	NA	NA	0.366383	2.23009:2.23009:1:1:1:1	0.436248(0.498634:0.39071:0.419399)	NA	NA	NA	NA
Bta08915_MEAM1B-BTA007235.1_MEDQ	YN	0.000441312	0.0322889	0.0136676	1.74E-28	6027	1493.67	4533.33	NA	49	47	2	NA	NA	0.00833411	2.19982:2.19982:1:1:1:1	0.408495(0.484569:0.345694:0.395222)	NA	NA	NA	NA
Bta08934_MEAM1B-BTA008377.1_MEDQ	YN	0.015164	0.0612156	0.247715	0.00295265	891	129.277	761.723	NA	19	7.56822	11.4318	NA	NA	0.0218457	2.39268:2.39268:1:1:1:1	0.521886(0.356902:0.355219:0.853535)	NA	NA	NA	NA
Bta12145_MEAM1B-BTA016182.1_MEDQ	YN	0.0275004	0.068607	0.40084	0.0510704	471	85.3191	385.681	NA	16	5.58658	10.4134	NA	NA	0.0349466	0.652854:0.652854:1:1:1:1	0.437367(0.5:0.404459:0.407643)	NA	NA	NA	NA
Bta04375_MEAM1B-BTA013393.1_MEDQ	YN	0.0008534	0.0323686	0.026365	2.13E-08	1746	573.549	1172.45	NA	19	18	1	NA	NA	0.0112059	20.3714:20.3714:1:1:1:1	0.410939(0.513746:0.321306:0.397766)	NA	NA	NA	NA
Bta04069_MEAM1B-BTA020263.2_MEDQ	YN	0.00151991	0.0206608	0.0735649	0.0105038	855	196.312	658.688	NA	5	4	1	NA	NA	0.00591476	1.02136:1.02136:1:1:1:1	0.523977(0.557895:0.452632:0.561404)	NA	NA	NA	NA
Bta09913_MEAM1B-BTA016520.1_MEDQ	YN	0.00425732	0.0909511	0.0468089	7.08E-54	5211	1675.16	3535.84	NA	156	141	15	NA	NA	0.0321264	9.0874:9.0874:1:1:1:1	0.477643(0.491652:0.404145:0.537133)	NA	NA	NA	NA
Bta06580_MEAM1B-BTA009718.1_MEDQ	YN	0.00489529	0.0463123	0.105702	6.75E-09	1974	538.592	1435.41	NA	31	24	7	NA	NA	0.0161956	5.05019:5.05019:1:1:1:1	0.419453(0.512918:0.404255:0.341185)	NA	NA	NA	NA
Bta11516_MEAM1B-BTA011893.1_MEDQ	YN	0.000412412	0.0117429	0.0351202	1.63E-10	6657	1806.1	4850.9	NA	23	21	2	NA	NA	0.00348645	2.5725:2.5725:1:1:1:1	0.461244(0.507886:0.431275:0.44457)	NA	NA	NA	NA
Bta05916_MEAM1B-BTA016001.1_MEDQ	YN	0.00196844	0.0585884	0.0335978	3.62E-62	8685	2580.19	6104.81	NA	156	144	12	NA	NA	0.0187894	4.60147:4.60147:1:1:1:1	0.448071(0.524007:0.379447:0.44076)	NA	NA	NA	NA
Bta03152_MEAM1B-BTA024259.1_MEDQ	YN	0.00176563	0.0424777	0.041566	4.49E-31	6219	1682.16	4536.84	NA	77	69	8	NA	NA	0.0127777	4.69729:4.69729:1:1:1:1	0.439219(0.512542:0.435601:0.369513)	NA	NA	NA	NA
Bta10099_MEAM1B-BTA026534.1_MEDQ	YN	0.000253082	0.0569698	0.00444239	3.25E-45	5442	1490.04	3951.96	NA	82	81	1	NA	NA	0.0157824	4.28532:4.28532:1:1:1:1	0.525542(0.568633:0.38699:0.621003)	NA	NA	NA	NA
Bta03234_MEAM1B-BTA012895.1_MEDQ	YN	0.0123775	0.0619675	0.199742	1.59E-07	1578	441.324	1136.68	NA	40	26.0617	13.9383	NA	NA	0.0262465	4.2708:4.2708:1:1:1:1	0.400507(0.491445:0.329848:0.380228)	NA	NA	NA	NA
Bta03236_MEAM1B-BTA012891.1_MEDQ	YN	0.0250654	0.0889937	0.281654	0.000132401	897	222.815	674.185	NA	35	18.3842	16.6158	NA	NA	0.0409452	3.17903:3.17903:1:1:1:1	0.397993(0.471572:0.37291:0.349498)	NA	NA	NA	NA
Bta03384_MEAM1B-BTA001311.1_MEDQ	YN	0.00584107	0.0191106	0.305646	0.234079	450	105.993	344.007	NA	4	2	2	NA	NA	0.00896657	2:2:1:1:1:1	0.394444(0.42:0.363333:0.4)	NA	NA	NA	NA
Bta03387_MEAM1B-BTA001308.1_MEDQ	YN	0.000586961	0.0440371	0.0133288	5.79E-13	2175	469.418	1705.58	NA	21	19.9995	1.00052	NA	NA	0.00996456	1.32491:1.32491:1:1:1:1	0.417931(0.497241:0.366207:0.390345)	NA	NA	NA	NA
Bta03398_MEAM1B-BTA001299.1_MEDQ	YN	0.00312978	0.0139135	0.224945	0.0545437	1251	290.165	960.835	NA	7	4	3	NA	NA	0.00563103	2:2:1:1:1:1	0.432054(0.522782:0.432854:0.340528)	NA	NA	NA	NA
Bta03874_MEAM1B-BTA027327.2_MEDQ	YN	0.00589833	0.0381397	0.154651	9.84E-05	1257	405.964	851.036	NA	20	15	5	NA	NA	0.0163111	18.5065:18.5065:1:1:1:1	0.429992(0.47852:0.400955:0.410501)	NA	NA	NA	NA
Bta03473_MEAM1B-BTA026819.1_MEDQ	YN	0.00437687	0.0617976	0.070826	0.00134591	543	84.7181	458.282	NA	7	5	2	NA	NA	0.0133356	5.84382:5.84382:1:1:1:1	0.649171(0.566298:0.516575:0.864641)	NA	NA	NA	NA
Bta10276_MEAM1B-BTA020225.1_MEDQ	YN	0.00390556	0.030551	0.127837	1.48E-08	2949	789.627	2159.37	NA	32	23.5884	8.41158	NA	NA	0.0110402	1.85263:1.85263:1:1:1:1	0.504747(0.561038:0.472533:0.480671)	NA	NA	NA	NA
Bta06921_MEAM1B-BTA004175.1_MEDQ	YN	0.455904	0.638125	0.714442	0.182332	405	97.3269	307.673	NA	145	40.4013	104.599	NA	NA	0.499694	1.78328:1.78328:1:1:1:1	0.380247(0.444444:0.303704:0.392593)	NA	NA	NA	NA
Bta08985_MEAM1B-BTA016005.1_MEDQ	YN	0.00282786	0.00714508	0.395777	0.407588	495	140.624	354.376	NA	2	1	1	NA	NA	0.00405433	2:2:1:1:1:1	0.471717(0.527273:0.460606:0.427273)	NA	NA	NA	NA
Bta10239_MEAM1B-BTA007848.1_MEDQ	YN	0.00406504	0.0207002	0.196377	1.37E-09	7197	1769.56	5427.44	NA	58	36	22	NA	NA	0.00815519	3.64343:3.64343:1:1:1:1	0.567737(0.526261:0.488745:0.688203)	NA	NA	NA	NA
Bta08639_MEAM1B-BTA010788.1_MEDQ	YN	0.00148745	0.0469384	0.0316894	4.73E-05	828	155.042	672.958	NA	8	7	1	NA	NA	0.00999811	2.02203:2.02203:1:1:1:1	0.629227(0.565217:0.518116:0.804348)	NA	NA	NA	NA
Bta10294_MEAM1B-BTA023708.1_MEDQ	YN	0.00310897	0.0106962	0.290661	0.101297	1344	376.784	967.216	NA	7	4	3	NA	NA	0.00523602	2.14836:2.14836:1:1:1:1	0.404018(0.436384:0.347098:0.428571)	NA	NA	NA	NA
Bta10336_MEAM1B-BTA004536.1_MEDQ	YN	0.00319299	0.0357271	0.0893717	6.35E-05	1230	288.437	941.563	NA	13	10	3	NA	NA	0.0108223	2.3103:2.3103:1:1:1:1	0.597561(0.582927:0.506098:0.703659)	NA	NA	NA	NA
Bta03060_MEAM1B-BTA028555.1_MEDQ	YN	0.00794742	0.00788348	1.00811	0.683525	507	127.515	379.485	NA	4	1	3	NA	NA	0.00793134	2:2:1:1:1:1	0.451677(0.553254:0.372781:0.428994)	NA	NA	NA	NA
Bta12850_MEAM1B-BTA002428.1_MEDQ	YN	0.000828498	0.0404095	0.0205026	3.80E-19	3414	998.659	2415.34	NA	41	39	2	NA	NA	0.0124067	5.58469:5.58469:1:1:1:1	0.418571(0.477592:0.373023:0.405097)	NA	NA	NA	NA
Bta12890_MEAM1B-BTA004203.1_MEDQ	YN	0.00299873	0.0367995	0.0814882	2.54E-14	3741	1066.8	2674.2	NA	46	38	8	NA	NA	0.0126375	12.9441:12.9441:1:1:1:1	0.424619(0.432237:0.48757:0.35405)	NA	NA	NA	NA
Bta12954_MEAM1B-BTA010859.2_MEDQ	YN	0.000639023	0.0387398	0.0164953	4.96E-09	1884	318.443	1565.56	NA	13	12	1	NA	NA	0.007079	1.53287:1.53287:1:1:1:1	0.645701(0.56449:0.52707:0.845541)	NA	NA	NA	NA
Bta00327_MEAM1B-BTA018593.1_MEDQ	YN	0.0014099	0.00914376	0.154193	0.128061	930	220.064	709.936	NA	3	2	1	NA	NA	0.00323995	2:2:1:1:1:1	0.400538(0.506452:0.324194:0.370968)	NA	NA	NA	NA
Bta08705_MEAM1B-BTA005732.1_MEDQ	YN	0.00215265	0.0146523	0.146915	4.76E-10	8004	2421.17	5582.83	NA	47	35	12	NA	NA	0.00593373	6.68521:6.68521:1:1:1:1	0.403986(0.470577:0.344453:0.396927)	NA	NA	NA	NA
Bta08731_MEAM1B-BTA001813.1_MEDQ	YN	0.00255647	0.0302441	0.0845277	1.29E-15	4983	1455.73	3527.27	NA	52	43	9	NA	NA	0.0106451	3.72003:3.72003:1:1:1:1	0.478126(0.540036:0.445816:0.448525)	NA	NA	NA	NA
Bta02821_MEAM1B-BTA030054.1_MEDQ	YN	0.00119888	0.0473354	0.0253273	5.81E-15	2328	658.437	1669.56	NA	32	30	2	NA	NA	0.0142479	3.56179:3.56179:1:1:1:1	0.470146(0.501933:0.450387:0.458119)	NA	NA	NA	NA
Bta08795_MEAM1B-BTA019384.1_MEDQ	YN	0.00260549	0.0418976	0.062187	0.000809736	597	170.196	426.804	NA	8	6.89007	1.10993	NA	NA	0.0138071	2.5071:2.5071:1:1:1:1	0.538526(0.638191:0.560302:0.417085)	NA	NA	NA	NA
Bta08799_MEAM1B-BTA019382.1_MEDQ	YN	0.00426943	0.0991892	0.0430433	0.000275801	312	76.9204	235.08	NA	8	7	1	NA	NA	0.0276709	1.79856:1.79856:1:1:1:1	0.432692(0.394231:0.375:0.528846)	NA	NA	NA	NA
Bta09405_MEAM1B-BTA011835.4_MEDQ	YN	0.000411147	0.0135659	0.0303074	5.33E-18	10056	2757.33	7298.67	NA	40	37	3	NA	NA	0.00401814	2.82904:2.82904:1:1:1:1	0.469322(0.523121:0.416915:0.46793)	NA	NA	NA	NA
Bta06011_MEAM1B-BTA028710.3_MEDQ	YN	0.00207941	0.0372483	0.0558255	2.65E-09	2028	583.28	1444.72	NA	24	21	3	NA	NA	0.0121944	9.85124:9.85124:1:1:1:1	0.413462(0.522929:0.366124:0.351331)	NA	NA	NA	NA
Bta11321_MEAM1B-BTA028475.1_MEDQ	YN	0.0782763	0.242508	0.322778	2.34E-09	1329	268.759	1060.24	NA	134	55.2523	78.7477	NA	NA	0.111488	0.892559:0.892559:1:1:1:1	0.369827(0.424379:0.305869:0.379233)	NA	NA	NA	NA
Bta05052_MEAM1B-BTA027533.1_MEDQ	YN	0.00675548	0.0191526	0.352719	0.131185	807	212.083	594.917	NA	8	4	4	NA	NA	0.0100135	1.9014:1.9014:1:1:1:1	0.447336(0.513011:0.375465:0.453532)	NA	NA	NA	NA
Bta14910_MEAM1B-BTA021517.1_MEDQ	YN	0.00753809	0.0588206	0.128154	1.92E-05	936	268.516	667.484	NA	20	15	5	NA	NA	0.0222498	11.2708:11.2708:1:1:1:1	0.594551(0.584936:0.533654:0.665064)	NA	NA	NA	NA
Bta05482_MEAM1B-BTA013692.1_MEDQ	YN	0.00678628	0.2033	0.0333807	6.64E-18	1038	148.72	889.28	NA	32	26	6	NA	NA	0.0349419	1.78564:1.78564:1:1:1:1	0.57659(0.479769:0.439306:0.810694)	NA	NA	NA	NA
Bta05497_MEAM1B-BTA021860.1_MEDQ	YN	0.00137413	0.0294772	0.0466166	3.61E-36	10380	3095.74	7284.26	NA	99	89	10	NA	NA	0.00975563	5.06443:5.06443:1:1:1:1	0.429046(0.510838:0.374277:0.402023)	NA	NA	NA	NA
Bta20021_MEAM1B-BTA012080.1_MEDQ	YN	0.00163618	0.0307971	0.0531279	8.39E-07	1689	465.091	1223.91	NA	16	14	2	NA	NA	0.00966606	3.56935:3.56935:1:1:1:1	0.473061(0.566607:0.428064:0.424512)	NA	NA	NA	NA
Bta06120_MEAM1B-BTA005097.1_MEDQ	YN	0.104881	0.308942	0.339483	2.87E-27	3480	893.068	2586.93	NA	475	222.239	252.761	NA	NA	0.157249	1.84853:1.84853:1:1:1:1	0.524713(0.587069:0.461207:0.525862)	NA	NA	NA	NA
Bta11991_MEAM1B-BTA014292.1_MEDQ	YN	0.0140024	0.0365364	0.383244	0.128806	477	109.837	367.163	NA	9	3.9075	5.0925	NA	NA	0.0191912	0.982448:0.982448:1:1:1:1	0.463312(0.578616:0.459119:0.352201)	NA	NA	NA	NA
Bta11393_MEAM1B-BTA016948.1_MEDQ	YN	0.00137684	0.0419645	0.0328096	1.47E-11	2046	592.063	1453.94	NA	26	24	2	NA	NA	0.0131219	4.22603:4.22603:1:1:1:1	0.4152(0.461877:0.366569:0.417155)	NA	NA	NA	NA
Bta11408_MEAM1B-BTA007161.1_MEDQ	YN	0.00362729	0.0215263	0.168505	0.0107969	1113	283.935	829.065	NA	9	6	3	NA	NA	0.00819348	2.08974:2.08974:1:1:1:1	0.41195(0.498652:0.316712:0.420485)	NA	NA	NA	NA
Bta09644_MEAM1B-BTA005361.1_MEDQ	YN	0.00289276	0.0179688	0.160988	0.136015	459	112.643	346.357	NA	3	2	1	NA	NA	0.00659256	2:2:1:1:1:1	0.428105(0.473856:0.385621:0.424837)	NA	NA	NA	NA
Bta00911_MEAM1B-BTA008657.1_MEDQ	YN	0.00907087	0.0504073	0.179952	8.31E-05	1182	261.135	920.865	NA	21	12.6986	8.30138	NA	NA	0.0182032	0.65763:0.65763:1:1:1:1	0.534687(0.541878:0.531726:0.530457)	NA	NA	NA	NA
Bta04344_MEAM1B-BTA001366.1_MEDQ	YN	0.0387028	0.029173	1.32666	0.529529	852	229.154	622.846	NA	30	6.54599	23.454	NA	NA	0.0361397	2.39293:2.39293:1:1:1:1	0.494131(0.589789:0.507042:0.385563)	NA	NA	NA	NA
Bta01529_MEAM1B-BTA012007.1_MEDQ	YN	0.00433138	0.0321001	0.134933	5.96E-07	2298	634.674	1663.33	NA	27	19.8179	7.18212	NA	NA	0.0120007	2.5516:2.5516:1:1:1:1	0.511967(0.64752:0.548303:0.340078)	NA	NA	NA	NA
Bta08580_MEAM1B-BTA008634.1_MEDQ	YN	0.000399838	0.0247116	0.0161802	2.55E-13	3618	1116.32	2501.68	NA	28	27	1	NA	NA	0.00790115	7.54457:7.54457:1:1:1:1	0.479132(0.526949:0.414179:0.496269)	NA	NA	NA	NA
Bta08596_MEAM1B-BTA010715.1_MEDQ	YN	0.00677123	0.0369782	0.183114	4.49E-06	2190	557.749	1632.25	NA	31	20	11	NA	NA	0.0144643	3.34909:3.34909:1:1:1:1	0.44726(0.494521:0.480137:0.367123)	NA	NA	NA	NA
Bta08595_MEAM1B-BTA010713.1_MEDQ	YN	0.0201913	0.121085	0.166752	6.26E-21	2748	649.258	2098.74	NA	114	72.1963	41.8037	NA	NA	0.0440291	1.58442:1.58442:1:1:1:1	0.436317(0.521288:0.391376:0.396288)	NA	NA	NA	NA
Bta01231_MEAM1B-BTA008159.1_MEDQ	YN	0.0102921	0.017058	0.603356	0.424391	510	118.585	391.415	NA	6	2	4	NA	NA	0.0118653	1.94084:1.94084:1:1:1:1	0.439216(0.535294:0.397059:0.385294)	NA	NA	NA	NA
Bta05670_MEAM1B-BTA022943.1_MEDQ	YN	0.000890943	0.0194902	0.0457123	2.81E-14	6057	1564.61	4492.39	NA	34	30	4	NA	NA	0.0056954	2.30756:2.30756:1:1:1:1	0.444197(0.442546:0.437841:0.452204)	NA	NA	NA	NA
Bta09089_MEAM1B-BTA017151.1_MEDQ	YN	0.00425499	0.0239842	0.177408	8.23E-10	6114	1399.84	4714.16	NA	53	33	20	NA	NA	0.00877214	2.16201:2.16201:1:1:1:1	0.416012(0.524043:0.375368:0.348626)	NA	NA	NA	NA
Bta00664_MEAM1B-BTA015099.1_MEDQ	YN	0.784576	3.39508	0.231092	2.16E-12	519	92.4594	426.541	NA	283	79.1092	203.891	NA	NA	1.24963	1.02809:1.02809:1:1:1:1	0.336224(0.410405:0.257225:0.34104)	NA	NA	NA	NA
Bta13439_MEAM1B-BTA018528.1_MEDQ	YN	0.00423014	0.0523324	0.0808321	3.40E-10	1902	479.565	1422.44	NA	30	24	6	NA	NA	0.0163585	2.02502:2.02502:1:1:1:1	0.435857(0.4653:0.346215:0.496057)	NA	NA	NA	NA
Bta00042_MEAM1B-BTA016358.1_MEDQ	YN	0.00834702	0.15714	0.0531184	5.63E-19	1236	271.694	964.306	NA	46	38	8	NA	NA	0.0410543	1.98669:1.98669:1:1:1:1	0.507686(0.48665:0.378641:0.657767)	NA	NA	NA	NA
Bta04377_MEAM1B-BTA029412.1_MEDQ	YN	0.00298746	0.0266456	0.112119	0.00448183	900	229.202	670.798	NA	8	6	2	NA	NA	0.00901244	2:2:1:1:1:1	0.452222(0.523333:0.471667:0.361667)	NA	NA	NA	NA
Bta03989_MEAM1B-BTA014714.1_MEDQ	YN	0.00283574	0.0488653	0.0580318	0	459	105.692	353.308	NA	6	5	1	NA	NA	0.0134347	2:2:1:1:1:1	0.413943(0.454248:0.352941:0.434641)	NA	NA	NA	NA
Bta04068_MEAM1B-BTA015554.1_MEDQ	YN	0.008656	0.106204	0.0815037	3.97E-29	2943	850.397	2092.6	NA	100	82	18	NA	NA	0.036843	7.18578:7.18578:1:1:1:1	0.541794(0.505607:0.474516:0.64526)	NA	NA	NA	NA
Bta04049_MEAM1B-BTA020271.1_MEDQ	YN	0.00895753	0.0614548	0.145758	1.76E-07	1341	442.014	898.986	NA	34	26	8	NA	NA	0.0262614	3.13183:3.13183:1:1:1:1	0.609993(0.691275:0.511186:0.627517)	NA	NA	NA	NA
Bta04036_MEAM1B-BTA010484.1_MEDQ	YN	0.31772	0.378598	0.839203	0.418125	576	180.216	395.784	NA	154	52.2153	101.785	NA	NA	0.336767	6.78756:6.78756:1:1:1:1	0.503472(0.559896:0.473958:0.476562)	NA	NA	NA	NA
Bta06424_MEAM1B-BTA003239.3_MEDQ	YN	0.00791858	0.0181358	0.436626	0.141286	1155	392.133	762.867	NA	13	7	6	NA	NA	0.0113874	10.578:10.578:1:1:1:1	0.415152(0.525974:0.307792:0.411688)	NA	NA	NA	NA
Bta09938_MEAM1B-BTA008495.1_MEDQ	YN	0.00201289	0.127145	0.0158314	1.22E-16	1197	201.868	995.132	NA	25	23	2	NA	NA	0.0231158	4.84112:4.84112:1:1:1:1	0.651211(0.561404:0.546366:0.845865)	NA	NA	NA	NA
Bta06604_MEAM1B-BTA029104.1_MEDQ	YN	0.00817224	0.0121918	0.670307	0.439217	1935	580.33	1354.67	NA	18	7	11	NA	NA	0.00937775	13.5906:13.5906:1:1:1:1	0.402067(0.478295:0.364341:0.363566)	NA	NA	NA	NA
Bta03365_MEAM1B-BTA023783.1_MEDQ	YN	0.0126105	0.0902616	0.139711	7.85E-08	960	319.721	640.279	NA	35	27	8	NA	NA	0.0384717	9.6869:9.6869:1:1:1:1	0.417708(0.396875:0.28125:0.575)	NA	NA	NA	NA
Bta00815_MEAM1B-BTA023754.1_MEDQ	YN	0.0303157	0.0401203	0.75562	0.724645	474	102.391	371.609	NA	15	4	11	NA	NA	0.0324336	2.62424:2.62424:1:1:1:1	0.541139(0.781646:0.313291:0.528481)	NA	NA	NA	NA
Bta05594_MEAM1B-BTA025225.1_MEDQ	YN	0.0173534	0.0184592	0.940099	0.967242	573	164.609	408.391	NA	10	3	7	NA	NA	0.0176711	3.67237:3.67237:1:1:1:1	0.417103(0.5:0.308901:0.442408)	NA	NA	NA	NA
Bta07082_MEAM1B-BTA023932.1_MEDQ	YN	0.00356066	0.0369885	0.096264	0.000971992	786	222.776	563.224	NA	10	8	2	NA	NA	0.0130351	3.15457:3.15457:1:1:1:1	0.401399(0.454198:0.339695:0.410305)	NA	NA	NA	NA
Bta07043_MEAM1B-BTA003416.1_MEDQ	YN	0.00439843	0.0314378	0.139909	0.00075239	1206	293.772	912.228	NA	13	9	4	NA	NA	0.010985	3.61699:3.61699:1:1:1:1	0.397181(0.548507:0.347015:0.29602)	NA	NA	NA	NA
Bta06155_MEAM1B-BTA028877.1_MEDQ	YN	0.00134499	0.0103729	0.129664	0.00621341	2718	485.471	2232.53	NA	8	5	3	NA	NA	0.0029575	0.717242:0.717242:1:1:1:1	0.376564(0.446468:0.356512:0.326711)	NA	NA	NA	NA
Bta14445_MEAM1B-BTA004404.1_MEDQ	YN	0.0015201	0.00510976	0.29749	0.354262	855	196.371	658.629	NA	2	1	1	NA	NA	0.00234455	2:2:1:1:1:1	0.397076(0.463158:0.34386:0.384211)	NA	NA	NA	NA
Bta15239_MEAM1B-BTA026135.1_MEDQ	YN	0.00377974	0.0201279	0.187786	0	366	100.764	265.236	NA	3	2	1	NA	NA	0.00828056	2.07817:2.07817:1:1:1:1	0.468579(0.5:0.512295:0.393443)	NA	NA	NA	NA
Bta12358_MEAM1B-BTA024666.1_MEDQ	YN	0.00228945	0.0227588	0.100596	0.000140937	1761	448.642	1312.36	NA	13	10	3	NA	NA	0.00750434	2:2:1:1:1:1	0.374503(0.419932:0.322828:0.38075)	NA	NA	NA	NA
Bta07182_MEAM1B-BTA019763.1_MEDQ	YN	0.100842	0.205736	0.490155	0.0245595	417	93.4788	323.521	NA	47	16.4809	30.5191	NA	NA	0.124356	1.34903:1.34903:1:1:1:1	0.473621(0.478417:0.377698:0.564748)	NA	NA	NA	NA
Bta15677_MEAM1B-BTA026247.1_MEDQ	YN	0.0055337	0.0520114	0.106394	0.0020471	513	138.971	374.029	NA	9	6.93932	2.06068	NA	NA	0.0181244	3.82823:3.82823:1:1:1:1	0.373294(0.450292:0.309942:0.359649)	NA	NA	NA	NA
Bta03089_MEAM1B-BTA023743.1_MEDQ	YN	0.196763	0.269199	0.730919	0.0653141	909	278.213	630.787	NA	171	62.1032	108.897	NA	NA	0.218933	2.1258:2.1258:1:1:1:1	0.559956(0.536304:0.594059:0.549505)	NA	NA	NA	NA
Bta15173_MEAM1B-BTA007840.1_MEDQ	YN	0.243432	2.12666	0.114467	1.41E-59	1377	317.241	1059.76	NA	443	223.968	219.032	NA	NA	0.677302	1.49821:1.49821:1:1:1:1	0.482934(0.53268:0.38671:0.529412)	NA	NA	NA	NA
Bta02620_MEAM1B-BTA000998.1_MEDQ	YN	0.00917069	0.0165142	0.555321	0.206877	2028	490.947	1537.05	NA	22	8	14	NA	NA	0.0109484	3.92584:3.92584:1:1:1:1	0.391519(0.477811:0.35503:0.341716)	NA	NA	NA	NA
Bta12892_MEAM1B-BTA004205.2_MEDQ	YN	0.00715083	0.0351591	0.203385	0.000536798	1476	351.794	1124.21	NA	20	12	8	NA	NA	0.0138264	2.60891:2.60891:1:1:1:1	0.392954(0.472561:0.34248:0.363821)	NA	NA	NA	NA
Bta08706_MEAM1B-BTA005733.1_MEDQ	YN	0.00733401	0.0492942	0.148781	0.00167394	717	168.812	548.188	NA	12	8	4	NA	NA	0.0172132	1.64844:1.64844:1:1:1:1	0.417015(0.497908:0.309623:0.443515)	NA	NA	NA	NA
Bta03860_MEAM1B-BTA003164.1_MEDQ	YN	0.012901	0.0386078	0.334156	0.000580141	2208	643.294	1564.71	NA	44	24	20	NA	NA	0.0203906	5.57378:5.57378:1:1:1:1	0.405344(0.434783:0.39538:0.38587)	NA	NA	NA	NA
Bta05750_MEAM1B-BTA014017.1_MEDQ	YN	0.0111623	0.153867	0.0725447	0.000641054	318	36.231	281.769	NA	8	4.88901	3.11099	NA	NA	0.0274212	2:2:1:1:1:1	0.735849(0.683962:0.556604:0.966981)	NA	NA	NA	NA
Bta05048_MEAM1B-BTA027536.1_MEDQ	YN	0.00217477	0.00662929	0.328054	0.373169	612	151.513	460.487	NA	2	1	1	NA	NA	0.00327758	2:2:1:1:1:1	0.454248(0.428922:0.416667:0.517157)	NA	NA	NA	NA
Bta05479_MEAM1B-BTA004639.1_MEDQ	YN	0.00154242	0.0650693	0.0237043	4.15E-09	957	308.002	648.998	NA	20	19	1	NA	NA	0.021988	13.1134:13.1134:1:1:1:1	0.413271(0.438871:0.357367:0.443574)	NA	NA	NA	NA
Bta06018_MEAM1B-BTA029585.1_MEDQ	YN	0.00183829	0.00573372	0.32061	0.368799	720	175.229	544.771	NA	2	1	1	NA	NA	0.00278634	2:2:1:1:1:1	0.39375(0.4625:0.366667:0.352083)	NA	NA	NA	NA
Bta05666_MEAM1B-BTA020819.3_MEDQ	YN	0.538282	3.35321	0.160527	7.02E-14	366	87.4396	278.56	NA	179	72.2116	106.788	NA	NA	1.21079	1.22143:1.22143:1:1:1:1	0.43306(0.495902:0.32377:0.479508)	NA	NA	NA	NA
Bta00871_MEAM1B-BTA021726.1_MEDQ	YN	0.0263909	0.0904625	0.291733	0.000846418	720	211.651	508.349	NA	31	17.8395	13.1605	NA	NA	0.0452254	5.23003:5.23003:1:1:1:1	0.427083(0.510417:0.36875:0.402083)	NA	NA	NA	NA
Bta13573_MEAM1B-BTA014835.1_MEDQ	YN	0.00974681	0.0275305	0.354037	0.167968	525	111.294	413.706	NA	7	3	4	NA	NA	0.0135168	2:2:1:1:1:1	0.371429(0.525714:0.3:0.288571)	NA	NA	NA	NA
Bta08519_MEAM1B-BTA010201.1_MEDQ	YN	0.00351689	0.013314	0.26415	0.0023384	2394	682.811	1711.19	NA	15	9	6	NA	NA	0.00631119	8.84041:8.84041:1:1:1:1	0.385756(0.414787:0.401003:0.341479)	NA	NA	NA	NA
Bta08557_MEAM1B-BTA001349.1_MEDQ	YN	0.00427027	0.00469963	0.908641	0.650871	918	213.45	704.55	NA	4	1	3	NA	NA	0.00437011	2.00389:2.00389:1:1:1:1	0.406318(0.49183:0.377451:0.349673)	NA	NA	NA	NA
Bta04829_MEAM1B-BTA024400.1_MEDQ	YN	0.0306303	0.0674962	0.453807	0.000233733	2388	670.026	1717.97	NA	94	42.5644	51.4356	NA	NA	0.0409741	5.13234:5.13234:1:1:1:1	0.422948(0.473618:0.390704:0.404523)	NA	NA	NA	NA
Bta00476_MEAM1B-BTA007269.1_MEDQ	YN	0.00164027	0.0039654	0.413646	0.138338	4317	1265.09	3051.91	NA	10	5	5	NA	NA	0.00232165	5.4035:5.4035:1:1:1:1	0.389043(0.437457:0.321404:0.40827)	NA	NA	NA	NA
Bta00472_MEAM1B-BTA007264.1_MEDQ	YN	0.0029955	0.0264646	0.113189	2.58E-05	1866	453.724	1412.28	NA	16	11.7794	4.22056	NA	NA	0.00870207	2.0422:2.0422:1:1:1:1	0.410772(0.458199:0.348071:0.426045)	NA	NA	NA	NA
Bta00474_MEAM1B-BTA007265.1_MEDQ	YN	0.00403257	0.00352775	1.1431	0.994602	3873	1136.54	2736.46	NA	15	4	11	NA	NA	0.00388443	7.7551:7.7551:1:1:1:1	0.397237(0.465143:0.340821:0.385747)	NA	NA	NA	NA
Bta09349_MEAM1B-BTA004078.1_MEDQ	YN	0.0487338	0.086121	0.565876	0.0585356	930	213.942	716.058	NA	51	17.2499	33.7501	NA	NA	0.0573345	1.31654:1.31654:1:1:1:1	0.480645(0.56129:0.316129:0.564516)	NA	NA	NA	NA
Bta07263_MEAM1B-BTA017669.1_MEDQ	YN	0.00272946	0.0114312	0.238773	0.117834	999	264.445	734.555	NA	5	3	2	NA	NA	0.00503289	2:2:1:1:1:1	0.388388(0.521021:0.219219:0.424925)	NA	NA	NA	NA
Bta03701_MEAM1B-BTA005160.1_MEDQ	YN	0.0110591	0.0124099	0.891149	0.883186	618	162.498	455.502	NA	7	2	5	NA	NA	0.0114143	1.94629:1.94629:1:1:1:1	0.45712(0.492718:0.402913:0.475728)	NA	NA	NA	NA
Bta07975_MEAM1B-BTA017522.1_MEDQ	YN	0.00967965	0.0301585	0.320959	0.0485872	828	202.976	625.024	NA	12	6	6	NA	NA	0.0146998	2:2:1:1:1:1	0.463768(0.440217:0.405797:0.54529)	NA	NA	NA	NA
Bta10719_MEAM1B-BTA021579.1_MEDQ	YN	0.00612329	0.113066	0.0541567	6.54E-06	435	107.043	327.957	NA	13	11	2	NA	NA	0.0324393	3.83368:3.83368:1:1:1:1	0.545977(0.496552:0.434483:0.706897)	NA	NA	NA	NA
Bta08870_MEAM1B-BTA001084.1_MEDQ	YN	0.00575375	0.0321832	0.178781	0.00408116	1095	222.548	872.452	NA	12	7	5	NA	NA	0.0111253	1.2533:1.2533:1:1:1:1	0.391324(0.49726:0.308219:0.368493)	NA	NA	NA	NA
Bta05949_MEAM1B-BTA006618.4_MEDQ	YN	0.147246	4.06824	0.0361942	3.58E-97	882	226.856	655.144	NA	288	200.644	87.3559	NA	NA	1.15575	2.50384:2.50384:1:1:1:1	0.431973(0.447279:0.401361:0.447279)	NA	NA	NA	NA
Bta13906_MEAM1B-BTA007282.1_MEDQ	YN	0.00608968	0.0204617	0.297614	0.00234133	2610	795.504	1814.5	NA	27	16	11	NA	NA	0.0104701	6.6358:6.6358:1:1:1:1	0.408429(0.43908:0.36092:0.425287)	NA	NA	NA	NA
Bta13905_MEAM1B-BTA007287.1_MEDQ	YN	0.634289	2.17508	0.291616	1.34E-21	1620	361.385	1258.61	NA	793	256.127	536.873	NA	NA	0.978004	1.37294:1.37294:1:1:1:1	0.395679(0.439815:0.357407:0.389815)	NA	NA	NA	NA
Bta02132_MEAM1B-BTA030025.3_MEDQ	YN	0.0104181	0.037226	0.279861	0.000167873	1923	663.801	1259.2	NA	37	24	13	NA	NA	0.0196719	16.2503:16.2503:1:1:1:1	0.421737(0.530421:0.345554:0.389236)	NA	NA	NA	NA
Bta13173_MEAM1B-BTA021824.1_MEDQ	YN	0.00264347	0.00823899	0.320849	0.369252	501	122.042	378.958	NA	2	1	1	NA	NA	0.00400652	2:2:1:1:1:1	0.467066(0.55988:0.371257:0.47006)	NA	NA	NA	NA
Bta07932_MEAM1B-BTA001953.1_MEDQ	YN	0.309722	1.06478	0.290878	2.51E-07	432	97.5753	334.425	NA	137	52.318	84.682	NA	NA	0.480267	1.11738:1.11738:1:1:1:1	0.418981(0.520833:0.350694:0.385417)	NA	NA	NA	NA
Bta10918_MEAM1B-BTA027046.1_MEDQ	YN	0.00904275	0.0303008	0.298433	0.14152	435	101.238	333.762	NA	6	3	3	NA	NA	0.0139902	2:2:1:1:1:1	0.409195(0.468966:0.286207:0.472414)	NA	NA	NA	NA
Bta12386_MEAM1B-BTA006502.1_MEDQ	YN	0.01494	0.129909	0.115004	1.13E-09	1011	195.072	815.928	NA	35	22.9318	12.0682	NA	NA	0.0371231	2.37231:2.37231:1:1:1:1	0.526212(0.531157:0.302671:0.744807)	NA	NA	NA	NA
Bta02763_MEAM1B-BTA015300.1_MEDQ	YN	0.0244344	0.034896	0.700207	0.312306	1680	472.146	1207.85	NA	45	16	29	NA	NA	0.0273745	3.28537:3.28537:1:1:1:1	0.422619(0.485714:0.322321:0.459821)	NA	NA	NA	NA
Bta11041_MEAM1B-BTA015524.1_MEDQ	YN	0.0611022	0.139607	0.437673	0.00979936	558	122.226	435.774	NA	41	15.4875	25.5125	NA	NA	0.0782981	1.36296:1.36296:1:1:1:1	0.413082(0.52957:0.274194:0.435484)	NA	NA	NA	NA
Bta11152_MEAM1B-BTA024628.1_MEDQ	YN	0.00620233	0.0911937	0.0680127	1.16E-08	873	225.304	647.696	NA	23	19	4	NA	NA	0.0281369	2.60757:2.60757:1:1:1:1	0.410653(0.434708:0.364261:0.43299)	NA	NA	NA	NA
Bta14324_MEAM1B-BTA011886.1_MEDQ	YN	0.00115076	0.0232324	0.0495324	0.000460252	1176	306.341	869.659	NA	8	7	1	NA	NA	0.00690291	1.30254:1.30254:1:1:1:1	0.475765(0.576531:0.390306:0.460459)	NA	NA	NA	NA
Bta04729_MEAM1B-BTA023591.1_MEDQ	YN	1.02202	1.7139	0.596312	0.427594	834	217.405	616.595	NA	462	125.888	336.112	NA	NA	1.20238	3.59168:3.59168:1:1:1:1	0.341727(0.42446:0.185252:0.415468)	NA	NA	NA	NA
Bta05813_MEAM1B-BTA005145.1_MEDQ	YN	0.0372241	0.0658348	0.565417	0.00896974	2049	603.844	1445.16	NA	90	37.6899	52.3101	NA	NA	0.0456557	5.27202:5.27202:1:1:1:1	0.538067(0.598097:0.414348:0.601757)	NA	NA	NA	NA
Bta02946_MEAM1B-BTA026745.1_MEDQ	YN	0.511382	2.88554	0.177223	5.68E-14	276	46.8702	229.13	NA	128	43.6326	84.3674	NA	NA	0.91456	0.841409:0.841409:1:1:1:1	0.487319(0.494565:0.326087:0.641304)	NA	NA	NA	NA
Bta02480_MEAM1B-BTA010885.1_MEDQ	YN	0.0129065	0.0425101	0.303611	0.0215415	741	193.823	547.177	NA	15	8	7	NA	NA	0.0206499	3.5247:3.5247:1:1:1:1	0.390013(0.453441:0.34413:0.37247)	NA	NA	NA	NA
Bta07164_MEAM1B-BTA023980.1_MEDQ	YN	0.0211287	0.102242	0.206655	0.000110293	612	179.897	432.103	NA	26	17	9	NA	NA	0.0449718	3.60303:3.60303:1:1:1:1	0.473856(0.634804:0.375:0.411765)	NA	NA	NA	NA
Bta07167_MEAM1B-BTA023983.1_MEDQ	YN	0.00223442	0.00662136	0.337456	0.378438	600	151.694	448.306	NA	2	1	1	NA	NA	0.00334354	2:2:1:1:1:1	0.45(0.4225:0.475:0.4525)	NA	NA	NA	NA
Bta03707_MEAM1B-BTA027063.1_MEDQ	YN	0.0123419	0.0592805	0.208194	0.00180967	750	178.043	571.957	NA	17	10	7	NA	NA	0.0234846	2.52064:2.52064:1:1:1:1	0.338667(0.432:0.258:0.326)	NA	NA	NA	NA
Bta03797_MEAM1B-BTA000817.1_MEDQ	YN	0.00696631	0.0649902	0.10719	0.0031885	513	80.3162	432.684	NA	8	5	3	NA	NA	0.0160506	0.829891:0.829891:1:1:1:1	0.652047(0.675439:0.418129:0.862573)	NA	NA	NA	NA
Bta04563_MEAM1B-BTA020752.1_MEDQ	YN	0.0294297	0.206645	0.142417	5.02E-07	651	90.2695	560.73	NA	32	15.8195	16.1805	NA	NA	0.0540029	1.937:1.937:1:1:1:1	0.705837(0.68894:0.502304:0.926267)	NA	NA	NA	NA
Bta06915_MEAM1B-BTA003340.1_MEDQ	YN	0.00131282	0.0240679	0.0545466	0.0012399	1017	254.496	762.504	NA	7	6	1	NA	NA	0.00700711	2.15241:2.15241:1:1:1:1	0.450344(0.507375:0.412979:0.430678)	NA	NA	NA	NA
Bta01853_MEAM1B-BTA017614.1_MEDQ	YN	0.00684099	0.0272991	0.250594	9.36E-05	2661	751.193	1909.81	NA	33	20	13	NA	NA	0.0126163	5.5821:5.5821:1:1:1:1	0.441751(0.509019:0.467869:0.348365)	NA	NA	NA	NA
Bta13926_MEAM1B-BTA012286.1_MEDQ	YN	0.0629165	0.110462	0.569578	0.106741	477	124.813	352.187	NA	34	12.7525	21.2475	NA	NA	0.0753573	1.01397:1.01397:1:1:1:1	0.502096(0.537736:0.569182:0.399371)	NA	NA	NA	NA
Bta15103_MEAM1B-BTA020874.1_MEDQ	YN	0.0167925	0.0850985	0.19733	0.000667409	621	138.176	482.824	NA	19	11	8	NA	NA	0.031991	10.1904:10.1904:1:1:1:1	0.590982(0.584541:0.408213:0.780193)	NA	NA	NA	NA
Bta13999_MEAM1B-BTA030182.1_MEDQ	YN	0.00100493	0.0124451	0.0807489	0.0135578	1320	324.086	995.914	NA	5	4	1	NA	NA	0.00381371	2:2:1:1:1:1	0.377273(0.497727:0.238636:0.395455)	NA	NA	NA	NA
Bta05589_MEAM1B-BTA017828.1_MEDQ	YN	0.00224077	0.117551	0.0190621	1.75E-11	1026	132.073	893.927	NA	16	14	2	NA	NA	0.0170842	2.58452:2.58452:1:1:1:1	0.623294(0.602339:0.384503:0.883041)	NA	NA	NA	NA
Bta05572_MEAM1B-BTA002247.1_MEDQ	YN	0.41199	3.86648	0.106554	2.06E-29	684	173.349	510.651	NA	300	138.293	161.707	NA	NA	1.28748	1.26949:1.26949:1:1:1:1	0.467836(0.480263:0.462719:0.460526)	NA	NA	NA	NA
Bta08200_MEAM1B-BTA021760.1_MEDQ	YN	0.0374584	0.106149	0.352885	7.09E-08	2295	618.645	1676.36	NA	121	59.887	61.113	NA	NA	0.0559748	3.33604:3.33604:1:1:1:1	0.433115(0.505229:0.401307:0.39281)	NA	NA	NA	NA
Bta01055_MEAM1B-BTA012421.1_MEDQ	YN	0.0292454	0.074008	0.395165	0.00271756	1095	231.736	863.264	NA	41	16.2521	24.7479	NA	NA	0.0387185	0.902207:0.902207:1:1:1:1	0.421005(0.458904:0.432877:0.371233)	NA	NA	NA	NA
Bta04231_MEAM1B-BTA002519.1_MEDQ	YN	0.00705724	0.131951	0.0534836	1.36E-18	1350	336.978	1013.02	NA	47	39.8849	7.1151	NA	NA	0.0382325	1.92666:1.92666:1:1:1:1	0.482222(0.473333:0.418889:0.554444)	NA	NA	NA	NA
Bta14807_MEAM1B-BTA024800.1_MEDQ	YN	0.0427155	0.104841	0.40743	0.0243022	510	124.463	385.537	NA	28	12	16	NA	NA	0.057877	1.87263:1.87263:1:1:1:1	0.421569(0.467647:0.347059:0.45)	NA	NA	NA	NA
Bta14791_MEAM1B-BTA001695.1_MEDQ	YN	0.00620127	0.0291793	0.212522	0.0962426	429	105.096	323.904	NA	5	3	2	NA	NA	0.0118304	2.02919:2.02919:1:1:1:1	0.404429(0.409091:0.395105:0.409091)	NA	NA	NA	NA
Bta14858_MEAM1B-BTA026010.1_MEDQ	YN	0.0065253	0.034292	0.190287	0.000379967	1344	419.983	924.017	NA	20	14	6	NA	NA	0.015202	6.99056:6.99056:1:1:1:1	0.46317(0.513393:0.429688:0.446429)	NA	NA	NA	NA
Bta04974_MEAM1B-BTA009178.1_MEDQ	YN	0.00700708	0.0337334	0.20772	0.0314327	582	151.579	430.421	NA	8	5	3	NA	NA	0.0139678	3.62312:3.62312:1:1:1:1	0.390034(0.556701:0.296392:0.31701)	NA	NA	NA	NA
Bta10613_MEAM1B-BTA008061.1_MEDQ	YN	0.00692461	0.00752848	0.919788	0.646044	714	133.614	580.386	NA	5	1	4	NA	NA	0.00703761	0.645318:0.645318:1:1:1:1	0.396359(0.508403:0.327731:0.352941)	NA	NA	NA	NA
Bta09744_MEAM1B-BTA011385.1_MEDQ	YN	0.00484725	0.0158347	0.306115	0.00827586	2568	704.901	1863.1	NA	20	11	9	NA	NA	0.00786324	4.58107:4.58107:1:1:1:1	0.366822(0.439836:0.330023:0.330607)	NA	NA	NA	NA
Bta07394_MEAM1B-BTA025147.1_MEDQ	YN	0.0015913	0.00982423	0.161977	0.136432	834	204.915	629.085	NA	3	2	1	NA	NA	0.00361414	2:2:1:1:1:1	0.389089(0.47482:0.343525:0.348921)	NA	NA	NA	NA
Bta07718_MEAM1B-BTA003204.1_MEDQ	YN	0.0307168	0.0537318	0.571668	0.189353	681	214.204	466.796	NA	25	11	14	NA	NA	0.037956	5.51132:5.51132:1:1:1:1	0.424376(0.438326:0.385463:0.449339)	NA	NA	NA	NA
Bta12169_MEAM1B-BTA028740.1_MEDQ	YN	0.0126457	0.113	0.111909	0.000130404	366	126.76	239.24	NA	16	13	3	NA	NA	0.0474023	6.56101:6.56101:1:1:1:1	0.553279(0.622951:0.459016:0.577869)	NA	NA	NA	NA
Bta03099_MEAM1B-BTA006044.2_MEDQ	YN	0.0108949	0.116253	0.0937167	8.04E-07	852	112.363	739.637	NA	20	12	8	NA	NA	0.0247897	6.14176:6.14176:1:1:1:1	0.651995(0.572183:0.507042:0.876761)	NA	NA	NA	NA
Bta03179_MEAM1B-BTA021382.2_MEDQ	YN	0.0334251	0.0805773	0.41482	0.00602102	1026	249.011	776.989	NA	44	18.6289	25.3711	NA	NA	0.0448689	3.99402:3.99402:1:1:1:1	0.382554(0.442982:0.385965:0.318713)	NA	NA	NA	NA
Bta03270_MEAM1B-BTA006477.1_MEDQ	YN	0.0241298	0.0988922	0.244001	8.74E-18	3705	1049.71	2655.29	NA	159	96	63	NA	NA	0.0453118	3.2813:3.2813:1:1:1:1	0.451552(0.50081:0.456275:0.397571)	NA	NA	NA	NA
Bta14449_MEAM1B-BTA010572.1_MEDQ	YN	0.0174003	0.0260338	0.668373	0.629834	408	117.247	290.753	NA	8	3	5	NA	NA	0.0198813	1.32481:1.32481:1:1:1:1	0.46201(0.448529:0.485294:0.452206)	NA	NA	NA	NA
Bta08665_MEAM1B-BTA021521.1_MEDQ	YN	0.322483	5.49565	0.0586797	1.35E-51	1620	266.16	1353.84	NA	550	199.489	350.511	NA	NA	1.17241	1.78788:1.78788:1:1:1:1	0.337346(0.415741:0.292593:0.303704)	NA	NA	NA	NA
Bta12000_MEAM1B-BTA025296.1_MEDQ	YN	0.332086	0.621613	0.534232	0.0133069	390	91.9226	298.077	NA	117	37.315	79.685	NA	NA	0.400327	1.58329:1.58329:1:1:1:1	0.45641(0.565385:0.315385:0.488462)	NA	NA	NA	NA
Bta08827_MEAM1B-BTA029068.1_MEDQ	YN	0.0136201	0.142454	0.09561	4.01E-15	1212	322.629	889.371	NA	53	41	12	NA	NA	0.0479152	2.49524:2.49524:1:1:1:1	0.528465(0.414604:0.559406:0.611386)	NA	NA	NA	NA
Bta05747_MEAM1B-BTA010381.1_MEDQ	YN	0.0266875	0.0202545	1.31761	0.541726	1035	500.724	534.276	NA	24	10	14	NA	NA	0.0235753	1.19125:1.19125:1:1:1:1	0.490821(0.343478:0.698551:0.430435)	NA	NA	NA	NA
Bta05732_MEAM1B-BTA003194.1_MEDQ	YN	0.0515281	0.0585895	0.879477	0.779181	330	88.7897	241.21	NA	17	5	12	NA	NA	0.0534281	1.82277:1.82277:1:1:1:1	0.44697(0.431818:0.440909:0.468182)	NA	NA	NA	NA
Bta13797_MEAM1B-BTA006819.1_MEDQ	YN	0.0100335	0.0231317	0.433756	0.106294	1068	264.593	803.407	NA	14	6	8	NA	NA	0.0132785	4.04015:4.04015:1:1:1:1	0.358614(0.480337:0.26264:0.332865)	NA	NA	NA	NA
Bta04930_MEAM1B-BTA021334.1_MEDQ	YN	0.0335593	0.0693637	0.483817	0.0198747	1053	320.099	732.901	NA	45	21	24	NA	NA	0.0444434	5.65687:5.65687:1:1:1:1	0.528015(0.529915:0.57265:0.481481)	NA	NA	NA	NA
Bta06884_MEAM1B-BTA023228.1_MEDQ	YN	0.0146738	0.0401631	0.365354	3.26E-09	6813	1983.63	4829.37	NA	147	76.8834	70.1166	NA	NA	0.0220951	4.75824:4.75824:1:1:1:1	0.463012(0.544033:0.455306:0.389696)	NA	NA	NA	NA
Bta08044_MEAM1B-BTA019347.1_MEDQ	YN	0.00556123	0.0676909	0.0821563	0.0152584	243	62.3882	180.612	NA	5	4	1	NA	NA	0.0215125	3.01926:3.01926:1:1:1:1	0.44856(0.481481:0.382716:0.481481)	NA	NA	NA	NA
Bta14731_MEAM1B-BTA010784.1_MEDQ	YN	0.0815882	0.0119733	6.81417	0.0224167	408	84.1875	323.812	NA	26	1	25	NA	NA	0.0672238	1.47454:1.47454:1:1:1:1	0.367647(0.430147:0.323529:0.349265)	NA	NA	NA	NA
Bta06144_MEAM1B-BTA009980.1_MEDQ	YN	0.0168844	0.0557811	0.30269	0.0225977	570	150.667	419.333	NA	15	8	7	NA	NA	0.0271658	1.95093:1.95093:1:1:1:1	0.457895(0.497368:0.339474:0.536842)	NA	NA	NA	NA
Bta13050_MEAM1B-BTA024352.1_MEDQ	YN	0.329805	0.774512	0.425823	0.00539227	327	71.4351	255.565	NA	99	31.3181	67.6819	NA	NA	0.426954	2.28926:2.28926:1:1:1:1	0.408257(0.394495:0.43578:0.394495)	NA	NA	NA	NA
Bta11338_MEAM1B-BTA013036.1_MEDQ	YN	0.00864332	0.0256638	0.33679	0.381488	156	39.6358	116.364	NA	2	1	1	NA	NA	0.0129678	2:2:1:1:1:1	0.525641(0.490385:0.5:0.586538)	NA	NA	NA	NA
Bta02244_MEAM1B-BTA011321.1_MEDQ	YN	0.125539	0.0503911	2.4913	0.0826154	303	86.8187	216.181	NA	29	4.20735	24.7926	NA	NA	0.104007	4.48952:4.48952:1:1:1:1	0.468647(0.544554:0.356436:0.50495)	NA	NA	NA	NA
Bta05948_MEAM1B-BTA000279.1_MEDQ	YN	0.0155264	0.0261823	0.59301	0.439298	273	77.7737	195.226	NA	5	2	3	NA	NA	0.0185621	2:2:1:1:1:1	0.59707(0.664835:0.483516:0.642857)	NA	NA	NA	NA
Bta05925_MEAM1B-BTA028802.1_MEDQ	YN	0.382891	0.49414	0.774863	0.234442	597	162.194	434.806	NA	187	56.8538	130.146	NA	NA	0.413115	1.8995:1.8995:1:1:1:1	0.517588(0.590452:0.474874:0.487437)	NA	NA	NA	NA
Bta13155_MEAM1B-BTA022831.1_MEDQ	YN	0.0228476	0.0965562	0.236625	0.00179091	354	88.8246	265.175	NA	14	8.03585	5.96415	NA	NA	0.0413423	2.87048:2.87048:1:1:1:1	0.536723(0.512712:0.415254:0.682203)	NA	NA	NA	NA
Bta00165_MEAM1B-BTA017549.1_MEDQ	YN	0.00753666	0.0689559	0.109297	8.25E-08	1830	229.164	1600.84	NA	27	15	12	NA	NA	0.015228	4.99066:4.99066:1:1:1:1	0.665027(0.567213:0.528689:0.89918)	NA	NA	NA	NA
Bta07841_MEAM1B-BTA009595.1_MEDQ	YN	0.024079	0.118191	0.20373	8.18E-12	1734	466.31	1267.69	NA	80	50	30	NA	NA	0.0493877	3.08812:3.08812:1:1:1:1	0.473472(0.461073:0.378028:0.581315)	NA	NA	NA	NA
Bta00215_MEAM1B-BTA004766.1_MEDQ	YN	0.00725039	0.192654	0.0376343	3.92E-14	828	134.908	693.092	NA	27	22	5	NA	NA	0.0374586	3.14863:3.14863:1:1:1:1	0.589372(0.559783:0.373188:0.835145)	NA	NA	NA	NA
Bta15275_MEAM1B-BTA012579.1_MEDQ	YN	0.0171821	0.048792	0.35215	0.0119272	924	275.64	648.36	NA	24	13	11	NA	NA	0.0266117	5.8963:5.8963:1:1:1:1	0.560065(0.633117:0.396104:0.650974)	NA	NA	NA	NA
Bta02162_MEAM1B-BTA014121.1_MEDQ	YN	0.0211932	0.119186	0.177816	0.0206072	189	45.4352	143.565	NA	8	5	3	NA	NA	0.0447505	0.982294:0.982294:1:1:1:1	0.531746(0.579365:0.396825:0.619048)	NA	NA	NA	NA
Bta02909_MEAM1B-BTA014057.1_MEDQ	YN	0.0169753	0.0795958	0.213269	0.0141177	378	80.0556	297.944	NA	11	6	5	NA	NA	0.0302375	1.84902:1.84902:1:1:1:1	0.40873(0.496032:0.392857:0.337302)	NA	NA	NA	NA
Bta02509_MEAM1B-BTA012806.1_MEDQ	YN	0.00440695	0.0113263	0.389088	0.275926	861	177.968	683.032	NA	5	2	3	NA	NA	0.00583718	1.8574:1.8574:1:1:1:1	0.376887(0.463415:0.336237:0.33101)	NA	NA	NA	NA
Bta02536_MEAM1B-BTA004010.1_MEDQ	YN	0.00277297	0.161983	0.0171189	5.01E-07	417	55.5967	361.403	NA	9	8	1	NA	NA	0.0239997	4.48349:4.48349:1:1:1:1	0.610312(0.564748:0.381295:0.884892)	NA	NA	NA	NA
Bta10131_MEAM1B-BTA028968.1_MEDQ	YN	0.0142112	0.0120158	1.18271	0.731002	297	83.8925	213.108	NA	4	1	3	NA	NA	0.0135911	2:2:1:1:1:1	0.505051(0.59596:0.439394:0.479798)	NA	NA	NA	NA
Bta04610_MEAM1B-BTA021318.1_MEDQ	YN	0.702695	2.91393	0.24115	0.00900103	264	62.93	201.07	NA	132	40.6167	91.3833	NA	NA	1.22979	1.33405:1.33405:1:1:1:1	0.473485(0.414773:0.414773:0.590909)	NA	NA	NA	NA
Bta14394_MEAM1B-BTA016776.1_MEDQ	YN	0.07519	0.0609612	1.23341	0.984272	219	51.2387	167.761	NA	15	3	12	NA	NA	0.0718609	1.0812:1.0812:1:1:1:1	0.554795(0.513699:0.534247:0.616438)	NA	NA	NA	NA
Bta01743_MEAM1B-BTA027586.1_MEDQ	YN	0.0283245	0.0510499	0.554841	0.181153	570	152.377	417.623	NA	19	7.41257	11.5874	NA	NA	0.0343997	2.95513:2.95513:1:1:1:1	0.415789(0.468421:0.355263:0.423684)	NA	NA	NA	NA
Bta01815_MEAM1B-BTA011847.1_MEDQ	YN	0.00788731	0.0250978	0.314263	0.243002	336	81.0291	254.971	NA	4	2	2	NA	NA	0.0120378	1.84408:1.84408:1:1:1:1	0.425595(0.53125:0.308036:0.4375)	NA	NA	NA	NA
Bta13951_MEAM1B-BTA005654.1_MEDQ	YN	0.00976424	0.0294957	0.331039	0.0307169	1170	242.02	927.98	NA	16	7	9	NA	NA	0.0138458	1.73065:1.73065:1:1:1:1	0.377778(0.467949:0.319231:0.346154)	NA	NA	NA	NA
Bta00762_MEAM1B-BTA012251.1_MEDQ	YN	0.033114	0.0397233	0.833617	0.478657	1173	341.916	831.084	NA	40	13.1781	26.8219	NA	NA	0.0350405	4.68937:4.68937:1:1:1:1	0.535379(0.52046:0.524297:0.561381)	NA	NA	NA	NA
Bta00790_MEAM1B-BTA001912.1_MEDQ	YN	0.00396543	0.011698	0.338984	0.26436	678	172.306	505.694	NA	4	2	2	NA	NA	0.00593057	2:2:1:1:1:1	0.566372(0.621681:0.422566:0.654867)	NA	NA	NA	NA
Bta12588_MEAM1B-BTA025375.1_MEDQ	YN	0.0196209	0.065713	0.298585	0.0198775	453	143.158	309.842	NA	15	9	6	NA	NA	0.034187	2.05533:2.05533:1:1:1:1	0.461369(0.450331:0.483444:0.450331)	NA	NA	NA	NA
Bta05143_MEAM1B-BTA001200.1_MEDQ	YN	0.0565848	0.0547936	1.03269	1	969	269.021	699.979	NA	52	14	38	NA	NA	0.0560875	5.13307:5.13307:1:1:1:1	0.433437(0.498452:0.442724:0.359133)	NA	NA	NA	NA
Bta07380_MEAM1B-BTA021022.1_MEDQ	YN	0.00630182	0.0302898	0.208051	0.00383903	681	202.687	478.313	NA	9	6	3	NA	NA	0.0134414	3.61681:3.61681:1:1:1:1	0.578561(0.665198:0.420705:0.64978)	NA	NA	NA	NA
Bta11790_MEAM1B-BTA002827.1_MEDQ	YN	0.0240486	0.074927	0.32096	0.0614545	297	85.4379	211.562	NA	11	6	5	NA	NA	0.0386847	5.8437:5.8437:1:1:1:1	0.422559(0.444444:0.363636:0.459596)	NA	NA	NA	NA
Bta11715_MEAM1B-BTA011688.1_MEDQ	YN	0.0121626	0.0128758	0.944605	0.664431	327	78.3335	248.666	NA	4	1	3	NA	NA	0.0123334	1.00005:1.00005:1:1:1:1	0.470948(0.477064:0.444954:0.490826)	NA	NA	NA	NA
Bta15783_MEAM1B-BTA028507.1_MEDQ	YN	0.0128217	0.0200613	0.639126	0.191969	2622	674.335	1947.67	NA	38	13.2629	24.7371	NA	NA	0.0146836	3.87565:3.87565:1:1:1:1	0.352975(0.431922:0.28833:0.338673)	NA	NA	NA	NA
Bta14194_MEAM1B-BTA028387.1_MEDQ	YN	0.0157375	0.0507901	0.309855	6.39E-05	1881	594.116	1286.88	NA	49	29	20	NA	NA	0.0268089	8.88738:8.88738:1:1:1:1	0.501861(0.49681:0.452951:0.555821)	NA	NA	NA	NA
Bta11097_MEAM1B-BTA008351.1_MEDQ	YN	0.0111489	0.121126	0.0920444	1.01E-06	522	154.848	367.152	NA	21	16.938	4.06199	NA	NA	0.0437728	4.2068:4.2068:1:1:1:1	0.548851(0.623563:0.439655:0.583333)	NA	NA	NA	NA
Bta06658_MEAM1B-BTA013027.1_MEDQ	YN	0.0221204	0.0513275	0.430966	0.0402025	813	192.442	620.558	NA	23	9.48185	13.5182	NA	NA	0.0290339	2.30842:2.30842:1:1:1:1	0.421279(0.487085:0.398524:0.378229)	NA	NA	NA	NA
Bta20008_MEAM1B-BTA029039.1_MEDQ	YN	0.106862	0.125678	0.850281	0.596892	456	116.675	339.325	NA	47	13.2617	33.7383	NA	NA	0.111676	2.69856:2.69856:1:1:1:1	0.433114(0.539474:0.351974:0.407895)	NA	NA	NA	NA
Bta08746_MEAM1B-BTA016012.1_MEDQ	YN	0.008903	0.0558971	0.159275	8.15E-07	1524	369.496	1154.5	NA	30	19.7828	10.2172	NA	NA	0.0202968	1.58148:1.58148:1:1:1:1	0.492126(0.522638:0.378937:0.574803)	NA	NA	NA	NA
Bta05570_MEAM1B-BTA023292.1_MEDQ	YN	0.0562136	0.134234	0.418774	0.00306441	795	171.958	623.042	NA	54	20.4113	33.5887	NA	NA	0.0730893	1.2714:1.2714:1:1:1:1	0.438994(0.541509:0.303774:0.471698)	NA	NA	NA	NA
Bta01865_MEAM1B-BTA002466.2_MEDQ	YN	0.0142046	0.0458471	0.309826	0.0114994	867	226.591	640.409	NA	19	10	9	NA	NA	0.0224744	3.07033:3.07033:1:1:1:1	0.457324(0.480969:0.375433:0.515571)	NA	NA	NA	NA
Bta02178_MEAM1B-BTA007752.1_MEDQ	YN	0.00356315	0.0181901	0.195884	0.0188673	1179	335.046	843.954	NA	9	6	3	NA	NA	0.00771981	4.14654:4.14654:1:1:1:1	0.464801(0.561069:0.403308:0.430025)	NA	NA	NA	NA
Bta11249_MEAM1B-BTA028619.1_MEDQ	YN	0.00433121	0.00751063	0.576677	0.522827	597	133.901	463.099	NA	3	1	2	NA	NA	0.00504432	2:2:1:1:1:1	0.443049(0.520101:0.414573:0.394472)	NA	NA	NA	NA
Bta02250_MEAM1B-BTA018568.2_MEDQ	YN	0.00487228	0.127377	0.0382508	8.79E-18	1866	218.67	1647.33	NA	33	25	8	NA	NA	0.0192282	2.83078:2.83078:1:1:1:1	0.650054(0.622186:0.437299:0.890675)	NA	NA	NA	NA
Bta20014_MEAM1B-BTA005969.2_MEDQ	YN	0.00851439	0.13198	0.0645125	1.43E-25	2229	457.195	1771.8	NA	69	54	15	NA	NA	0.0338388	2.52466:2.52466:1:1:1:1	0.613055(0.592867:0.475101:0.771198)	NA	NA	NA	NA
Bta11479_MEAM1B-BTA017999.1_MEDQ	YN	0.00142323	0.0251205	0.056656	0.00252613	906	202.704	703.296	NA	6	5	1	NA	NA	0.00672515	2:2:1:1:1:1	0.383554(0.423841:0.389073:0.337748)	NA	NA	NA	NA
Bta00961_MEAM1B-BTA015482.1_MEDQ	YN	0.00329688	0.0101943	0.323404	0.0850773	1710	493.812	1216.19	NA	9	5	4	NA	NA	0.0052887	3.26309:3.26309:1:1:1:1	0.39269(0.532456:0.239474:0.40614)	NA	NA	NA	NA
Bta11777_MEAM1B-BTA000023.1_MEDQ	YN	0.00729706	0.0329366	0.221548	8.25E-09	4245	1214.22	3030.78	NA	61	39	22	NA	NA	0.0146309	3.41124:3.41124:1:1:1:1	0.463958(0.497173:0.418375:0.476325)	NA	NA	NA	NA
Bta11775_MEAM1B-BTA000026.1_MEDQ	YN	0.0103071	0.0405519	0.254171	0.0207679	555	113.76	441.24	NA	9	4.48399	4.51601	NA	NA	0.0165065	2.00449:2.00449:1:1:1:1	0.374775(0.443243:0.354054:0.327027)	NA	NA	NA	NA
Bta11771_MEAM1B-BTA000031.1_MEDQ	YN	0.00127264	0.00465333	0.273491	0.338043	1002	215.567	786.433	NA	2	1	1	NA	NA	0.00199995	2:2:1:1:1:1	0.403194(0.462575:0.419162:0.327844)	NA	NA	NA	NA
Bta11766_MEAM1B-BTA000035.1_MEDQ	YN	0.00101922	0.0153877	0.066236	5.51E-07	2820	856.18	1963.82	NA	15	13	2	NA	NA	0.00538163	7.83591:7.83591:1:1:1:1	0.403901(0.485106:0.35266:0.373936)	NA	NA	NA	NA
Bta11763_MEAM1B-BTA000039.1_MEDQ	YN	0.00514895	0.081984	0.0628043	8.17E-13	1521	351.57	1169.43	NA	33	27	6	NA	NA	0.0229089	2.42898:2.42898:1:1:1:1	0.578567(0.568047:0.494083:0.67357)	NA	NA	NA	NA
Bta11762_MEAM1B-BTA000040.1_MEDQ	YN	0.00325918	0.0544164	0.0598933	0.00194341	423	115.507	307.493	NA	7	6	1	NA	NA	0.0172285	2.01573:2.01573:1:1:1:1	0.481087(0.453901:0.457447:0.531915)	NA	NA	NA	NA
Bta11761_MEAM1B-BTA000041.2_MEDQ	YN	0.00209578	0.0545745	0.0384022	2.43E-05	669	191.096	477.904	NA	11	10	1	NA	NA	0.017086	3.09462:3.09462:1:1:1:1	0.588939(0.556054:0.603139:0.607623)	NA	NA	NA	NA
Bta11760_MEAM1B-BTA000042.2_MEDQ	YN	0.002162	0.0109892	0.196739	7.06E-05	5637	1467.41	4169.59	NA	25	16	9	NA	NA	0.00445988	3.45339:3.45339:1:1:1:1	0.427178(0.523683:0.387174:0.370676)	NA	NA	NA	NA
Bta11756_MEAM1B-BTA000045.1_MEDQ	YN	0.00610579	0.0212439	0.287414	0.0812672	849	191.116	657.884	NA	8	4	4	NA	NA	0.00951348	1.75873:1.75873:1:1:1:1	0.402827(0.438163:0.371025:0.399293)	NA	NA	NA	NA
Bta11754_MEAM1B-BTA000047.1_MEDQ	YN	0.00300261	0.0142703	0.21041	0.0325318	1356	354.582	1001.42	NA	8	5	3	NA	NA	0.00594901	3.20327:3.20327:1:1:1:1	0.396386(0.497788:0.314159:0.377212)	NA	NA	NA	NA
Bta11753_MEAM1B-BTA000048.1_MEDQ	YN	0.00410393	0.0137627	0.298192	7.52E-05	6486	1839.87	4646.13	NA	44	25	19	NA	NA	0.00684381	14.3032:14.3032:1:1:1:1	0.404487(0.497919:0.389917:0.325624)	NA	NA	NA	NA
Bta11750_MEAM1B-BTA000051.1_MEDQ	YN	0.00419739	0.0371314	0.113042	0.000883649	936	189.961	746.039	NA	10	6.879	3.121	NA	NA	0.0108813	1.05702:1.05702:1:1:1:1	0.435363(0.586538:0.375:0.344551)	NA	NA	NA	NA
Bta12313_MEAM1B-BTA000061.1_MEDQ	YN	0.0120853	0.0540956	0.223406	0.00658706	591	173.882	417.118	NA	14	9	5	NA	NA	0.0244454	2.87003:2.87003:1:1:1:1	0.484772(0.601523:0.449239:0.403553)	NA	NA	NA	NA
Bta12309_MEAM1B-BTA000065.1_MEDQ	YN	0.000583777	0.0156254	0.0373608	1.14E-05	2427	713.35	1713.65	NA	12	11	1	NA	NA	0.00500484	5.46588:5.46588:1:1:1:1	0.426246(0.486403:0.404821:0.387515)	NA	NA	NA	NA
Bta01673_MEAM1B-BTA009058.1_MEDQ	YN	0.00732505	0.0440887	0.166144	3.63E-06	1707	472.205	1234.79	NA	29	20	9	NA	NA	0.0174949	4.6642:4.6642:1:1:1:1	0.422086(0.493849:0.397188:0.37522)	NA	NA	NA	NA
Bta01668_MEAM1B-BTA009061.1_MEDQ	YN	0.0154515	0.049354	0.313074	0.0323382	606	148.066	457.934	NA	14	7	7	NA	NA	0.023735	1.41469:1.41469:1:1:1:1	0.473597(0.539604:0.378713:0.502475)	NA	NA	NA	NA
Bta01667_MEAM1B-BTA009065.1_MEDQ	YN	0.004232	0.0341161	0.124047	0.0594419	327	89.9503	237.05	NA	4	3	1	NA	NA	0.0124524	2:2:1:1:1:1	0.496942(0.522936:0.422018:0.545872)	NA	NA	NA	NA
Bta03381_MEAM1B-BTA014753.1_MEDQ	YN	0.0542245	0.106801	0.507716	0.00237519	1389	391.939	997.061	NA	91	38.8839	52.1161	NA	NA	0.0690601	2.13333:2.13333:1:1:1:1	0.549316(0.477322:0.62959:0.541037)	NA	NA	NA	NA
Bta12277_MEAM1B-BTA026727.1_MEDQ	YN	0.0019308	0.0277157	0.0696645	1.85E-15	5070	1438.43	3631.57	NA	46	39	7	NA	NA	0.00924635	9.52562:9.52562:1:1:1:1	0.551381(0.547337:0.462722:0.644083)	NA	NA	NA	NA
Bta01169_MEAM1B-BTA014818.2_MEDQ	YN	0.00493093	0.00812847	0.606624	0.411197	1752	438.393	1313.61	NA	10	3.54406	6.45594	NA	NA	0.00573103	1.33183:1.33183:1:1:1:1	0.476027(0.561644:0.429795:0.436644)	NA	NA	NA	NA
Bta06972_MEAM1B-BTA006720.1_MEDQ	YN	0.00201204	0.0242641	0.0829223	2.41E-08	2961	970.295	1990.7	NA	27	23	4	NA	NA	0.00930385	33.4555:33.4555:1:1:1:1	0.415907(0.455927:0.410841:0.380952)	NA	NA	NA	NA
Bta01165_MEAM1B-BTA014822.1_MEDQ	YN	0.0108695	0.0531799	0.204392	7.04E-10	2754	728.133	2025.87	NA	59	37.1481	21.8519	NA	NA	0.022056	2.56592:2.56592:1:1:1:1	0.396333(0.510349:0.265251:0.413399)	NA	NA	NA	NA
Bta01164_MEAM1B-BTA014823.1_MEDQ	YN	0.00457283	0.0226817	0.201609	0.00726846	1236	358.067	877.933	NA	12	8	4	NA	NA	0.00981894	5.8047:5.8047:1:1:1:1	0.434061(0.498786:0.404126:0.399272)	NA	NA	NA	NA
Bta01163_MEAM1B-BTA014824.1_MEDQ	YN	0.00386257	0.00599186	0.644636	0.554257	687	167.654	519.346	NA	3	1	2	NA	NA	0.0043822	2:2:1:1:1:1	0.428675(0.447598:0.462882:0.375546)	NA	NA	NA	NA
Bta14676_MEAM1B-BTA026649.1_MEDQ	YN	0.0380953	0.0480787	0.792354	0.562769	744	270.516	473.484	NA	30	12.4609	17.5391	NA	NA	0.0417253	6.62567:6.62567:1:1:1:1	0.5(0.592742:0.377016:0.530242)	NA	NA	NA	NA
Bta08057_MEAM1B-BTA011735.1_MEDQ	YN	0.00207675	0.167509	0.0123979	4.07E-19	1128	163.579	964.421	NA	26	24	2	NA	NA	0.0260673	2.28808:2.28808:1:1:1:1	0.575798(0.506649:0.405585:0.81516)	NA	NA	NA	NA
Bta09212_MEAM1B-BTA019461.1_MEDQ	YN	0.00112456	0.0333811	0.0336886	1.09E-15	3654	984.037	2669.96	NA	35	32	3	NA	NA	0.00981137	3.78523:3.78523:1:1:1:1	0.441845(0.490148:0.432266:0.40312)	NA	NA	NA	NA
Bta09213_MEAM1B-BTA019462.1_MEDQ	YN	0.00153676	0.0192211	0.0799517	9.32E-06	2589	634.833	1954.17	NA	15	12	3	NA	NA	0.00587304	1.86215:1.86215:1:1:1:1	0.417922(0.448436:0.4073:0.39803)	NA	NA	NA	NA
Bta09214_MEAM1B-BTA019463.1_MEDQ	YN	0.00214054	0.0524497	0.0408113	1.68E-05	708	240.161	467.839	NA	13	12	1	NA	NA	0.0192059	9.35938:9.35938:1:1:1:1	0.355932(0.436441:0.269068:0.362288)	NA	NA	NA	NA
Bta09216_MEAM1B-BTA019464.1_MEDQ	YN	0.0185756	0.0301934	0.61522	0.351836	483	101.373	381.627	NA	10	3	7	NA	NA	0.0210139	0.833118:0.833118:1:1:1:1	0.371636(0.425466:0.332298:0.357143)	NA	NA	NA	NA
Bta09217_MEAM1B-BTA019465.1_MEDQ	YN	0.00316233	0.0186485	0.169575	1.14E-08	5658	1853.06	3804.94	NA	46	34	12	NA	NA	0.00823425	16.5555:16.5555:1:1:1:1	0.426387(0.521474:0.375398:0.382291)	NA	NA	NA	NA
Bta09218_MEAM1B-BTA019466.1_MEDQ	YN	0.000435804	0.00692258	0.062954	0.00361234	3021	725.613	2295.39	NA	6	5	1	NA	NA	0.00199386	2:2:1:1:1:1	0.433631(0.49851:0.42006:0.382324)	NA	NA	NA	NA
Bta09220_MEAM1B-BTA019468.1_MEDQ	YN	0.00411364	0.00734964	0.559706	0.41236	1005	273.458	731.542	NA	5	2	3	NA	NA	0.00499415	4.00045:4.00045:1:1:1:1	0.408955(0.507463:0.361194:0.358209)	NA	NA	NA	NA
Bta09222_MEAM1B-BTA019470.2_MEDQ	YN	0.00135881	0.0483029	0.028131	1.97E-39	6795	1638.56	5156.44	NA	83	76	7	NA	NA	0.012679	2.26853:2.26853:1:1:1:1	0.413907(0.533333:0.34989:0.358499)	NA	NA	NA	NA
Bta09559_MEAM1B-BTA022423.1_MEDQ	YN	0.00283529	0.0529295	0.0535674	0.00117112	471	117.636	353.364	NA	7	6	1	NA	NA	0.0153467	1.25934:1.25934:1:1:1:1	0.514862(0.55414:0.5:0.490446)	NA	NA	NA	NA
Bta09440_MEAM1B-BTA022427.3_MEDQ	YN	0.000326314	0.0241539	0.0135097	2.08E-38	11982	2786.38	9195.62	NA	69	66	3	NA	NA	0.00586736	1.60615:1.60615:1:1:1:1	0.423176(0.497121:0.40348:0.368928)	NA	NA	NA	NA
Bta09444_MEAM1B-BTA022430.1_MEDQ	YN	0.734386	2.98474	0.246047	1.39E-11	852	203.346	648.654	NA	453	149.658	303.342	NA	NA	1.27147	1.74691:1.74691:1:1:1:1	0.45892(0.417254:0.382042:0.577465)	NA	NA	NA	NA
Bta00366_MEAM1B-BTA016731.1_MEDQ	YN	0.0269521	0.0705581	0.381984	0.0401396	381	97.5217	283.478	NA	14	6.49628	7.50372	NA	NA	0.0381136	2.09493:2.09493:1:1:1:1	0.476378(0.417323:0.440945:0.570866)	NA	NA	NA	NA
Bta13759_MEAM1B-BTA022434.1_MEDQ	YN	0.0490782	0.0252819	1.94124	0.21113	696	217.445	478.555	NA	28	5.40052	22.5995	NA	NA	0.0416438	12.8739:12.8739:1:1:1:1	0.497126(0.49569:0.493534:0.502155)	NA	NA	NA	NA
Bta13760_MEAM1B-BTA022435.1_MEDQ	YN	0.00766697	0.115126	0.0665962	4.19E-17	1542	362.037	1179.96	NA	47	38	9	NA	NA	0.0328967	2.7664:2.7664:1:1:1:1	0.576848(0.588521:0.430934:0.711089)	NA	NA	NA	NA
Bta13764_MEAM1B-BTA022437.1_MEDQ	YN	0.67823	1.18746	0.571158	0.000424575	771	203.674	567.326	NA	371	119.158	251.842	NA	NA	0.812754	1.10048:1.10048:1:1:1:1	0.603113(0.632296:0.579767:0.597276)	NA	NA	NA	NA
Bta13763_MEAM1B-BTA022440.1_MEDQ	YN	0.00935472	0.128829	0.0726133	8.70E-09	621	190.195	430.805	NA	26	22	4	NA	NA	0.0459464	7.23745:7.23745:1:1:1:1	0.57971(0.628019:0.495169:0.615942)	NA	NA	NA	NA
Bta13765_MEAM1B-BTA022442.1_MEDQ	YN	0.00674479	0.0599024	0.112596	5.78E-15	2583	1086.67	1496.33	NA	72	61.9656	10.0344	NA	NA	0.0291082	7.43155:7.43155:1:1:1:1	0.614789(0.605691:0.771196:0.46748)	NA	NA	NA	NA
Bta13767_MEAM1B-BTA022445.1_MEDQ	YN	0.00141693	0.0482965	0.0293382	8.53E-09	1245	538.155	706.845	NA	26	25	1	NA	NA	0.0216808	3.62622:3.62622:1:1:1:1	0.621285(0.681928:0.662651:0.519277)	NA	NA	NA	NA
Bta13770_MEAM1B-BTA022448.2_MEDQ	YN	0.0053704	0.0309821	0.173339	0.027754	693	132.38	560.62	NA	7	4	3	NA	NA	0.0102629	4.25284:4.25284:1:1:1:1	0.551948(0.463203:0.417749:0.774892)	NA	NA	NA	NA
Bta13773_MEAM1B-BTA022451.1_MEDQ	YN	0.00440731	0.0662073	0.0665684	3.70E-16	2241	635.033	1605.97	NA	47	39.9441	7.05587	NA	NA	0.0219196	3.79041:3.79041:1:1:1:1	0.434404(0.52008:0.375502:0.407631)	NA	NA	NA	NA
Bta13777_MEAM1B-BTA022456.2_MEDQ	YN	0.00446194	0.0561636	0.0794454	0.00058029	579	129.361	449.639	NA	9	7	2	NA	NA	0.0160132	1.6761:1.6761:1:1:1:1	0.432642(0.569948:0.352332:0.375648)	NA	NA	NA	NA
Bta13778_MEAM1B-BTA022457.1_MEDQ	YN	0.027601	0.106471	0.259235	3.92E-06	954	255.961	698.039	NA	44	25.0901	18.9099	NA	NA	0.0487621	2.16981:2.16981:1:1:1:1	0.519392(0.509434:0.466981:0.581761)	NA	NA	NA	NA
Bta13779_MEAM1B-BTA022458.1_MEDQ	YN	0.00235961	0.00705398	0.334508	0.376864	567	142.432	424.568	NA	2	1	1	NA	NA	0.00353885	2:2:1:1:1:1	0.472663(0.558201:0.37037:0.489418)	NA	NA	NA	NA
Bta00374_MEAM1B-BTA016739.1_MEDQ	YN	0.0236132	0.0478497	0.493487	0.0493049	1167	305.864	861.136	NA	34	14	20	NA	NA	0.0299654	3.56669:3.56669:1:1:1:1	0.497858(0.512853:0.386889:0.59383)	NA	NA	NA	NA
Bta13787_MEAM1B-BTA022466.1_MEDQ	YN	0.00145856	0.0143529	0.101621	8.72E-05	2847	772.597	2074.4	NA	14	10.9777	3.02231	NA	NA	0.00495774	3.46104:3.46104:1:1:1:1	0.408149(0.496312:0.355638:0.372497)	NA	NA	NA	NA
Bta13790_MEAM1B-BTA022469.1_MEDQ	YN	0.00407348	0.0682196	0.0597112	5.37E-13	1881	403.695	1477.3	NA	32	26	6	NA	NA	0.0178404	1.68812:1.68812:1:1:1:1	0.41866(0.535885:0.372408:0.347687)	NA	NA	NA	NA
Bta13791_MEAM1B-BTA022470.1_MEDQ	YN	0.00198497	0.0188834	0.105117	4.36E-07	3546	1023.61	2522.39	NA	24	19	5	NA	NA	0.00686298	12.1538:12.1538:1:1:1:1	0.424704(0.504653:0.414129:0.35533)	NA	NA	NA	NA
Bta06990_MEAM1B-BTA002487.1_MEDQ	YN	0.00153018	0.0331874	0.0461072	1.40E-16	4323	1052.04	3270.96	NA	39	34	5	NA	NA	0.00923428	1.65247:1.65247:1:1:1:1	0.443789(0.505205:0.424011:0.402151)	NA	NA	NA	NA
Bta15164_MEAM1B-BTA022475.1_MEDQ	YN	0.00401988	0.0609922	0.0659081	2.64E-13	2226	463.623	1762.38	NA	34	26.9359	7.06407	NA	NA	0.0158859	1.14737:1.14737:1:1:1:1	0.413971(0.521563:0.318733:0.401617)	NA	NA	NA	NA
Bta15161_MEAM1B-BTA022478.1_MEDQ	YN	0.00272462	0.0142629	0.191029	0.0771918	948	212.618	735.382	NA	5	3	2	NA	NA	0.00531243	2.02845:2.02845:1:1:1:1	0.399789(0.485759:0.357595:0.356013)	NA	NA	NA	NA
Bta15159_MEAM1B-BTA022479.1_MEDQ	YN	0.00196133	0.00400344	0.489911	0.213949	5079	1503.86	3575.14	NA	13	6	7	NA	NA	0.00256599	10.0309:10.0309:1:1:1:1	0.405395(0.432664:0.425576:0.357944)	NA	NA	NA	NA
Bta07077_MEAM1B-BTA023253.1_MEDQ	YN	0.000630756	0.0399661	0.0157823	1.09E-13	2310	723.935	1586.06	NA	29	28	1	NA	NA	0.0129581	6.15275:6.15275:1:1:1:1	0.444589(0.511688:0.349351:0.472727)	NA	NA	NA	NA
Bta11844_MEAM1B-BTA024584.1_MEDQ	YN	0.00274732	0.0249394	0.11016	1.25E-06	2559	645.137	1913.86	NA	21	15.7517	5.24832	NA	NA	0.00834205	2.86321:2.86321:1:1:1:1	0.546893(0.555686:0.450176:0.634818)	NA	NA	NA	NA
Bta11845_MEAM1B-BTA024585.1_MEDQ	YN	0.0213075	0.0935532	0.227758	0.00055175	552	158.848	393.152	NA	22	13.7498	8.25024	NA	NA	0.0420975	1.64126:1.64126:1:1:1:1	0.578804(0.703804:0.491848:0.540761)	NA	NA	NA	NA
Bta11847_MEAM1B-BTA024588.1_MEDQ	YN	0.111858	0.259826	0.430511	0.00214712	522	112.407	409.593	NA	67	24.5233	42.4767	NA	NA	0.143721	1.16253:1.16253:1:1:1:1	0.528736(0.617816:0.353448:0.614943)	NA	NA	NA	NA
Bta11848_MEAM1B-BTA024590.1_MEDQ	YN	0.00199046	0.0275893	0.0721461	5.49E-07	2103	593.555	1509.44	NA	19	16	3	NA	NA	0.00921553	4.0267:4.0267:1:1:1:1	0.456253(0.509272:0.432953:0.426534)	NA	NA	NA	NA
Bta11856_MEAM1B-BTA024599.1_MEDQ	YN	0.0127018	0.0539454	0.235457	0.0109456	756	113.744	642.256	NA	14	5.9153	8.0847	NA	NA	0.0189071	0.317574:0.317574:1:1:1:1	0.388889(0.444444:0.388889:0.333333)	NA	NA	NA	NA
Bta11857_MEAM1B-BTA024600.1_MEDQ	YN	0.00466384	0.0118096	0.394919	0.124205	1503	427.584	1075.42	NA	10	5	5	NA	NA	0.00669672	4.29717:4.29717:1:1:1:1	0.401198(0.472056:0.335329:0.396208)	NA	NA	NA	NA
Bta11870_MEAM1B-BTA024605.1_MEDQ	YN	0.00520283	0.0299757	0.173568	0.0424266	522	136.21	385.79	NA	6	4	2	NA	NA	0.0116671	2:2:1:1:1:1	0.451149(0.468391:0.402299:0.482759)	NA	NA	NA	NA
Bta11874_MEAM1B-BTA024608.1_MEDQ	YN	0.000775557	0.029864	0.0259696	1.11E-07	1770	479.784	1290.22	NA	15	14	1	NA	NA	0.0086604	3.56149:3.56149:1:1:1:1	0.400282(0.438983:0.377966:0.383898)	NA	NA	NA	NA
Bta11876_MEAM1B-BTA024610.1_MEDQ	YN	0.014146	0.0211044	0.670286	0.242014	2085	570.732	1514.27	NA	33	11.8409	21.1591	NA	NA	0.0160507	14.2123:14.2123:1:1:1:1	0.407434(0.471942:0.433094:0.317266)	NA	NA	NA	NA
Bta11877_MEAM1B-BTA024611.1_MEDQ	YN	0.0171746	0.0835139	0.20565	3.90E-05	924	217.193	706.807	NA	29	17	12	NA	NA	0.0327682	1.76569:1.76569:1:1:1:1	0.418831(0.537338:0.37013:0.349026)	NA	NA	NA	NA
Bta11880_MEAM1B-BTA024614.1_MEDQ	YN	0.00418612	0.0687257	0.0609106	4.77E-19	3192	556.508	2635.49	NA	47	36	11	NA	NA	0.0154382	6.41227:6.41227:1:1:1:1	0.62688(0.556861:0.504699:0.819079)	NA	NA	NA	NA
Bta11885_MEAM1B-BTA024616.1_MEDQ	YN	0.049693	0.0328325	1.51353	0.721536	297	74.2962	222.704	NA	13	2.36341	10.6366	NA	NA	0.0454752	2:2:1:1:1:1	0.358586(0.459596:0.222222:0.393939)	NA	NA	NA	NA
Bta11886_MEAM1B-BTA024619.1_MEDQ	YN	0.049811	0.0649347	0.767094	0.476966	465	123.426	341.574	NA	24	7.5474	16.4526	NA	NA	0.0538253	1.96847:1.96847:1:1:1:1	0.451613(0.493548:0.374194:0.487097)	NA	NA	NA	NA
Bta11143_MEAM1B-BTA024635.1_MEDQ	YN	0.00745648	0.0322957	0.230881	0.0591375	531	126.638	404.362	NA	7	4	3	NA	NA	0.0133804	0.917626:0.917626:1:1:1:1	0.45951(0.646893:0.389831:0.341808)	NA	NA	NA	NA
Bta02819_MEAM1B-BTA030055.1_MEDQ	YN	0.002646	0.0226723	0.116707	0.000840227	1494	358.214	1135.79	NA	11	8	3	NA	NA	0.00744767	2:2:1:1:1:1	0.410643(0.46988:0.324297:0.437751)	NA	NA	NA	NA
Bta05934_MEAM1B-BTA026263.1_MEDQ	YN	0.00382054	0.0218134	0.175147	0.000443891	1890	498.096	1391.9	NA	16	10.6985	5.30146	NA	NA	0.00856242	4.40943:4.40943:1:1:1:1	0.446296(0.556349:0.405556:0.376984)	NA	NA	NA	NA
Bta13749_MEAM1B-BTA026287.1_MEDQ	YN	0.00220156	0.0201331	0.10935	0.0460126	606	151.017	454.983	NA	4	3	1	NA	NA	0.00667016	2:2:1:1:1:1	0.401815(0.460396:0.391089:0.35396)	NA	NA	NA	NA
Bta13751_MEAM1B-BTA026289.1_MEDQ	YN	0.0120493	0.0258209	0.466649	0.125488	1278	354.963	923.037	NA	20	9	11	NA	NA	0.0158743	16.8986:16.8986:1:1:1:1	0.379499(0.49061:0.343897:0.303991)	NA	NA	NA	NA
Bta13752_MEAM1B-BTA026290.1_MEDQ	YN	0.00343492	0.0631072	0.0544299	0.000784974	423	98.8119	324.188	NA	7	5.88931	1.11069	NA	NA	0.0173742	2:2:1:1:1:1	0.413712(0.421986:0.489362:0.329787)	NA	NA	NA	NA
Bta13753_MEAM1B-BTA026291.1_MEDQ	YN	0.00101178	0.0540251	0.0187279	6.64E-12	1494	504.972	989.028	NA	27	26	1	NA	NA	0.0189303	10.5213:10.5213:1:1:1:1	0.473226(0.536145:0.374498:0.509036)	NA	NA	NA	NA
Bta13754_MEAM1B-BTA026292.1_MEDQ	YN	0.00202779	0.0295997	0.0685072	3.03E-05	1368	380.371	987.629	NA	13	11	2	NA	NA	0.00969413	4.08798:4.08798:1:1:1:1	0.574196(0.577851:0.487939:0.656798)	NA	NA	NA	NA
Bta15683_MEAM1B-BTA026297.1_MEDQ	YN	0.00953399	0.0307437	0.310112	1.91E-05	3762	992.244	2769.76	NA	56	29.7844	26.2156	NA	NA	0.0151281	5.1413:5.1413:1:1:1:1	0.435673(0.48764:0.471292:0.348086)	NA	NA	NA	NA
Bta02836_MEAM1B-BTA014417.1_MEDQ	YN	0.0331902	0.0553373	0.599779	0.0808744	1191	307.863	883.137	NA	45	16.3561	28.6439	NA	NA	0.038915	2.44747:2.44747:1:1:1:1	0.511335(0.507557:0.460957:0.565491)	NA	NA	NA	NA
Bta15681_MEAM1B-BTA026298.3_MEDQ	YN	0.0281614	0.131103	0.214804	1.66E-05	600	134.731	465.269	NA	29	16.1407	12.8593	NA	NA	0.051277	1.27247:1.27247:1:1:1:1	0.583333(0.4275:0.58:0.7425)	NA	NA	NA	NA
Bta15680_MEAM1B-BTA026299.1_MEDQ	YN	0.00528806	0.0159946	0.330616	3.62E-05	7218	1903.23	5314.77	NA	58	30	28	NA	NA	0.00811112	3.75693:3.75693:1:1:1:1	0.401773(0.471114:0.37074:0.363466)	NA	NA	NA	NA
Bta08647_MEAM1B-BTA026304.1_MEDQ	YN	0.0356476	0.0762105	0.467751	0.110575	279	63.5672	215.433	NA	12	4.50941	7.49059	NA	NA	0.0448894	0.280888:0.280888:1:1:1:1	0.483871(0.580645:0.446237:0.424731)	NA	NA	NA	NA
Bta04063_MEAM1B-BTA023727.1_MEDQ	YN	0.00221379	0.0286084	0.0773825	1.37E-10	3573	858.568	2714.43	NA	30	24	6	NA	NA	0.00855624	3.0145:3.0145:1:1:1:1	0.412259(0.50084:0.396725:0.339211)	NA	NA	NA	NA
Bta08644_MEAM1B-BTA026306.1_MEDQ	YN	0.00165556	0.0280376	0.059048	1.30E-10	3258	838.847	2419.15	NA	27	23	4	NA	NA	0.00844822	2.66479:2.66479:1:1:1:1	0.430939(0.558932:0.364641:0.369245)	NA	NA	NA	NA
Bta08641_MEAM1B-BTA026309.3_MEDQ	YN	0.091661	0.193011	0.474899	0.0341193	342	78.731	263.269	NA	36	13.2937	22.7063	NA	NA	0.114993	2.37983:2.37983:1:1:1:1	0.549708(0.491228:0.495614:0.662281)	NA	NA	NA	NA
Bta05471_MEAM1B-BTA027513.1_MEDQ	YN	0.00122353	0.0765243	0.0159887	7.98E-08	942	123.909	818.091	NA	10	9	1	NA	NA	0.0111284	0.380702:0.380702:1:1:1:1	0.372081(0.436306:0.340764:0.339172)	NA	NA	NA	NA
Bta05065_MEAM1B-BTA027523.1_MEDQ	YN	0.00924043	0.0353415	0.261462	0.000766089	1635	437.041	1197.96	NA	26	15	11	NA	NA	0.0162173	2.48061:2.48061:1:1:1:1	0.49633(0.566972:0.352294:0.569725)	NA	NA	NA	NA
Bta05064_MEAM1B-BTA027524.2_MEDQ	YN	0.00411574	0.00363426	1.13248	0.978704	3021	827.48	2193.52	NA	12	3	9	NA	NA	0.00398386	4.96563:4.96563:1:1:1:1	0.401192(0.456802:0.385799:0.360973)	NA	NA	NA	NA
Bta05062_MEAM1B-BTA027525.1_MEDQ	YN	0.00117743	0.0120609	0.0976237	0	1101	251.024	849.976	NA	4	3	1	NA	NA	0.00365881	2:2:1:1:1:1	0.40554(0.550409:0.29564:0.370572)	NA	NA	NA	NA
Bta05061_MEAM1B-BTA027526.1_MEDQ	YN	0.000541984	0.017901	0.0302767	2.24E-06	2469	623.26	1845.74	NA	12	11	1	NA	NA	0.004924	3.96539:3.96539:1:1:1:1	0.40887(0.490279:0.383961:0.352369)	NA	NA	NA	NA
Bta05060_MEAM1B-BTA027527.1_MEDQ	YN	0.00189038	0.0128204	0.147451	0.121074	687	157.339	529.661	NA	3	2	1	NA	NA	0.0043936	2:2:1:1:1:1	0.398108(0.451965:0.327511:0.414847)	NA	NA	NA	NA
Bta05059_MEAM1B-BTA027528.1_MEDQ	YN	0.000609812	0.017741	0.0343731	3.38E-05	2097	456.288	1640.71	NA	9	8	1	NA	NA	0.0043374	2:2:1:1:1:1	0.448021(0.507868:0.511445:0.32475)	NA	NA	NA	NA
Bta05047_MEAM1B-BTA027535.1_MEDQ	YN	0.000472957	0.0155074	0.0304988	8.20E-07	2964	848.977	2115.02	NA	14	13	1	NA	NA	0.00477927	7.39832:7.39832:1:1:1:1	0.402159(0.50253:0.353239:0.350709)	NA	NA	NA	NA
Bta15329_MEAM1B-BTA002149.1_MEDQ	YN	0.0107135	0.108363	0.0988667	5.13E-26	3069	648.134	2420.87	NA	90	64.2505	25.7495	NA	NA	0.031336	1.7686:1.7686:1:1:1:1	0.375692(0.470186:0.326002:0.33089)	NA	NA	NA	NA
Bta02824_MEAM1B-BTA027299.1_MEDQ	YN	0.583753	1.28627	0.453834	0.0100789	234	50.3222	183.678	NA	105	30.9497	74.0503	NA	NA	0.734831	1.58679:1.58679:1:1:1:1	0.433761(0.461538:0.358974:0.480769)	NA	NA	NA	NA
Bta14921_MEAM1B-BTA029079.1_MEDQ	YN	0.00316084	0.00854768	0.36979	0.0766938	2610	707.108	1902.89	NA	12	6	6	NA	NA	0.00462026	5.94924:5.94924:1:1:1:1	0.435824(0.533333:0.433908:0.34023)	NA	NA	NA	NA
Bta00696_MEAM1B-BTA002056.1_MEDQ	YN	0.0301268	0.402157	0.074913	6.75E-09	441	46.9938	394.006	NA	25	13.366	11.634	NA	NA	0.0697711	3.78282:3.78282:1:1:1:1	0.647392(0.57483:0.452381:0.914966)	NA	NA	NA	NA
Bta08090_MEAM1B-BTA029132.1_MEDQ	YN	0.00221765	0.0353708	0.0626972	2.01E-07	1791	436.216	1354.78	NA	18	15	3	NA	NA	0.0102924	2.33449:2.33449:1:1:1:1	0.402848(0.454774:0.394472:0.359296)	NA	NA	NA	NA
Bta05344_MEAM1B-BTA000075.1_MEDQ	YN	0.152884	0.404126	0.378308	0.000472161	321	84.5508	236.449	NA	59	26.3098	32.6902	NA	NA	0.219061	1.49273:1.49273:1:1:1:1	0.588785(0.616822:0.542056:0.607477)	NA	NA	NA	NA
Bta05346_MEAM1B-BTA000077.3_MEDQ	YN	0.0075189	0.046265	0.162518	1.18E-09	2643	732.122	1910.88	NA	47	32.7064	14.2936	NA	NA	0.0182517	2.30791:2.30791:1:1:1:1	0.472947(0.560159:0.436436:0.422247)	NA	NA	NA	NA
Bta05348_MEAM1B-BTA000084.1_MEDQ	YN	0.00496343	0.0205065	0.242042	2.48E-06	4995	1334.86	3660.14	NA	45	26.9009	18.0991	NA	NA	0.00911717	4.78198:4.78198:1:1:1:1	0.397898(0.437838:0.393994:0.361862)	NA	NA	NA	NA
Bta05352_MEAM1B-BTA000087.1_MEDQ	YN	0.00667097	0.017504	0.381112	0.0120494	3129	869.517	2259.48	NA	30	15	15	NA	NA	0.00968136	4.93126:4.93126:1:1:1:1	0.405241(0.458293:0.369607:0.387824)	NA	NA	NA	NA
Bta05353_MEAM1B-BTA000088.1_MEDQ	YN	0.00401283	0.0155093	0.258738	0.07769	1011	261.14	749.86	NA	7	4	3	NA	NA	0.00698235	3.70271:3.70271:1:1:1:1	0.428783(0.476261:0.440653:0.369436)	NA	NA	NA	NA
Bta05354_MEAM1B-BTA000089.1_MEDQ	YN	0.0022321	0.0687671	0.0324589	2.21E-21	2811	567.203	2243.8	NA	42	37	5	NA	NA	0.0156575	2.23932:2.23932:1:1:1:1	0.567058(0.485592:0.469584:0.745998)	NA	NA	NA	NA
Bta05356_MEAM1B-BTA000091.1_MEDQ	YN	0.00431919	0.00889367	0.485647	0.0394812	5763	1813.32	3949.68	NA	33	16	17	NA	NA	0.00575854	12.6475:12.6475:1:1:1:1	0.436665(0.505206:0.434149:0.37064)	NA	NA	NA	NA
Bta05359_MEAM1B-BTA000095.1_MEDQ	YN	0.0557909	0.0596445	0.93539	0.999926	459	141.475	317.525	NA	25	8	17	NA	NA	0.0569787	4.20155:4.20155:1:1:1:1	0.449134(0.350649:0.555195:0.441558)	NA	NA	NA	NA
Bta05364_MEAM1B-BTA000099.1_MEDQ	YN	0.000819898	0.0606525	0.013518	2.45E-15	1743	522.534	1220.47	NA	31	30	1	NA	NA	0.0187571	14.8324:14.8324:1:1:1:1	0.427998(0.484509:0.42685:0.372633)	NA	NA	NA	NA
Bta02154_MEAM1B-BTA001248.1_MEDQ	YN	0.000815627	0.0117387	0.0694818	0.00512905	1656	429.283	1226.72	NA	6	5	1	NA	NA	0.00364721	2:2:1:1:1:1	0.444444(0.540761:0.35779:0.434783)	NA	NA	NA	NA
Bta02142_MEAM1B-BTA001256.1_MEDQ	YN	0.00293465	0.0597121	0.0491467	1.00E-34	5202	1446.24	3755.76	NA	93	82	11	NA	NA	0.0187197	1.93556:1.93556:1:1:1:1	0.514225(0.559112:0.458478:0.525087)	NA	NA	NA	NA
Bta12456_MEAM1B-BTA001285.1_MEDQ	YN	0.00280498	0.0130159	0.215504	0.000370677	3741	1239.96	2501.04	NA	23	16	7	NA	NA	0.00618941	5.17621:5.17621:1:1:1:1	0.52379(0.474338:0.594226:0.502807)	NA	NA	NA	NA
Bta03414_MEAM1B-BTA001286.1_MEDQ	YN	0.00837905	0.0415966	0.201436	1.13E-05	1845	524.423	1320.58	NA	32	21	11	NA	NA	0.0178208	4.94347:4.94347:1:1:1:1	0.433062(0.48374:0.443902:0.371545)	NA	NA	NA	NA
Bta03413_MEAM1B-BTA001287.2_MEDQ	YN	0.00774112	0.0240297	0.322148	0.0135888	1593	424.006	1168.99	NA	19	10	9	NA	NA	0.0120766	3.15865:3.15865:1:1:1:1	0.403641(0.47081:0.356874:0.383239)	NA	NA	NA	NA
Bta03408_MEAM1B-BTA001291.1_MEDQ	YN	0.00562131	0.036427	0.154317	3.85E-08	3009	608.124	2400.88	NA	35	21.5554	13.4446	NA	NA	0.0118472	1.11224:1.11224:1:1:1:1	0.42107(0.496012:0.407278:0.35992)	NA	NA	NA	NA
Bta03405_MEAM1B-BTA001294.1_MEDQ	YN	0.00154304	0.0162516	0.0949472	0.000877458	1797	499.465	1297.53	NA	10	8	2	NA	NA	0.00563118	4.79696:4.79696:1:1:1:1	0.40345(0.482471:0.33389:0.39399)	NA	NA	NA	NA
Bta03403_MEAM1B-BTA001296.1_MEDQ	YN	0.00400379	0.0641908	0.0623732	9.63E-18	2664	658.182	2005.82	NA	48	39.9916	8.00839	NA	NA	0.0188739	3.09922:3.09922:1:1:1:1	0.435998(0.579955:0.375563:0.352477)	NA	NA	NA	NA
Bta03400_MEAM1B-BTA001298.2_MEDQ	YN	0.00505471	0.0330204	0.153078	4.37E-08	2859	872.869	1986.13	NA	38	28	10	NA	NA	0.0135928	11.7883:11.7883:1:1:1:1	0.426373(0.509969:0.394019:0.375131)	NA	NA	NA	NA
Bta03394_MEAM1B-BTA001303.1_MEDQ	YN	0.00201207	0.0126927	0.158521	0.00838454	1971	477.982	1493.02	NA	9	6	3	NA	NA	0.00460221	2.24294:2.24294:1:1:1:1	0.426941(0.496195:0.418569:0.366058)	NA	NA	NA	NA
Bta03390_MEAM1B-BTA001305.4_MEDQ	YN	0.00284829	0.017309	0.164556	1.42E-06	4455	1288.42	3166.58	NA	31	22	9	NA	NA	0.00703043	10.5739:10.5739:1:1:1:1	0.414254(0.46532:0.43165:0.345791)	NA	NA	NA	NA
Bta03385_MEAM1B-BTA001310.1_MEDQ	YN	0.0131636	0.064619	0.203711	0.000363992	825	190.652	634.348	NA	20	11.723	8.27698	NA	NA	0.0250546	1.56094:1.56094:1:1:1:1	0.414545(0.52:0.352727:0.370909)	NA	NA	NA	NA
Bta03383_MEAM1B-BTA001312.1_MEDQ	YN	0.00325623	0.0558597	0.058293	2.06E-11	1626	394.868	1231.13	NA	25	21	4	NA	NA	0.0160308	1.76392:1.76392:1:1:1:1	0.400369(0.462177:0.349631:0.389299)	NA	NA	NA	NA
Bta08108_MEAM1B-BTA002341.1_MEDQ	YN	0.00292589	0.0637718	0.0458806	1.24E-05	816	131.112	684.888	NA	10	8	2	NA	NA	0.0127024	0.49429:0.49429:1:1:1:1	0.406863(0.501838:0.34375:0.375)	NA	NA	NA	NA
Bta08104_MEAM1B-BTA002345.1_MEDQ	YN	0.0522148	0.16156	0.323191	0.00766354	345	106.03	238.97	NA	27	15	12	NA	NA	0.0858202	6.88284:6.88284:1:1:1:1	0.553623(0.586957:0.43913:0.634783)	NA	NA	NA	NA
Bta08103_MEAM1B-BTA002346.1_MEDQ	YN	0.00474885	0.102875	0.0461614	3.23E-21	2289	377.316	1911.68	NA	45	35.9508	9.04925	NA	NA	0.0209238	2.19202:2.19202:1:1:1:1	0.600481(0.563565:0.421363:0.816514)	NA	NA	NA	NA
Bta06446_MEAM1B-BTA003225.1_MEDQ	YN	0.00829883	0.0269088	0.308406	0.237778	318	75.6664	242.334	NA	4	2	2	NA	NA	0.012727	2:2:1:1:1:1	0.40566(0.556604:0.330189:0.330189)	NA	NA	NA	NA
Bta06435_MEAM1B-BTA003231.2_MEDQ	YN	0.00224871	0.0591838	0.0379953	0.000132184	570	124.633	445.367	NA	8	7	1	NA	NA	0.0146978	5.4872:5.4872:1:1:1:1	0.577193(0.578947:0.365789:0.786842)	NA	NA	NA	NA
Bta06427_MEAM1B-BTA003237.1_MEDQ	YN	0.00112518	0.0139545	0.0806322	6.12E-06	3612	943.754	2668.25	NA	16	13	3	NA	NA	0.00447726	2:2:1:1:1:1	0.444767(0.509551:0.357558:0.467193)	NA	NA	NA	NA
Bta06422_MEAM1B-BTA003241.1_MEDQ	YN	0.00286461	0.0447074	0.0640745	5.45E-06	1026	326.444	699.556	NA	16	14	2	NA	NA	0.0161778	4.24973:4.24973:1:1:1:1	0.438596(0.497076:0.380117:0.438596)	NA	NA	NA	NA
Bta06420_MEAM1B-BTA003243.1_MEDQ	YN	0.00297014	0.0360517	0.0823855	0.0258539	423	85.5613	337.439	NA	4	3	1	NA	NA	0.00966164	7.79812:7.79812:1:1:1:1	0.666667(0.663121:0.503546:0.833333)	NA	NA	NA	NA
Bta06413_MEAM1B-BTA003251.1_MEDQ	YN	0.00991599	0.0262609	0.377595	0.016758	1764	544.731	1219.27	NA	26	14	12	NA	NA	0.0149634	13.2314:13.2314:1:1:1:1	0.424036(0.490646:0.389456:0.392007)	NA	NA	NA	NA
Bta06412_MEAM1B-BTA003252.1_MEDQ	YN	0.00153105	0.00985941	0.155289	0.129289	858	204.188	653.812	NA	3	2	1	NA	NA	0.00351305	2:2:1:1:1:1	0.386364(0.421329:0.339161:0.398601)	NA	NA	NA	NA
Bta06411_MEAM1B-BTA003253.1_MEDQ	YN	0.0020932	0.00929632	0.225164	0.0547156	1869	433.517	1435.48	NA	7	4	3	NA	NA	0.00376397	2.27754:2.27754:1:1:1:1	0.428304(0.495987:0.421348:0.367576)	NA	NA	NA	NA
Bta06376_MEAM1B-BTA003277.1_MEDQ	YN	0.00115416	0.0519695	0.0222084	4.60E-09	1209	341.79	867.21	NA	18	17	1	NA	NA	0.0155199	6.66424:6.66424:1:1:1:1	0.52316(0.411911:0.506203:0.651365)	NA	NA	NA	NA
Bta12888_MEAM1B-BTA004201.1_MEDQ	YN	0.0185144	0.0840615	0.220249	0.0063261	426	85.5547	340.445	NA	13	6.77523	6.22477	NA	NA	0.0316784	1.0815:1.0815:1:1:1:1	0.433099(0.517606:0.443662:0.338028)	NA	NA	NA	NA
Bta12891_MEAM1B-BTA004204.1_MEDQ	YN	0.00526892	0.0362232	0.145457	4.29E-10	3417	940.142	2476.86	NA	46	33	13	NA	NA	0.0137856	4.73027:4.73027:1:1:1:1	0.383524(0.444688:0.341089:0.364794)	NA	NA	NA	NA
Bta01689_MEAM1B-BTA005115.1_MEDQ	YN	0.0489444	0.112917	0.433454	0.000405582	1587	315.833	1271.17	NA	93	32.8104	60.1896	NA	NA	0.0616758	1.37644:1.37644:1:1:1:1	0.377757(0.476371:0.327032:0.329868)	NA	NA	NA	NA
Bta01265_MEAM1B-BTA005136.1_MEDQ	YN	0.00362612	0.0578247	0.0627089	7.56E-22	3501	1002.98	2498.02	NA	64	54.9642	9.03576	NA	NA	0.0191532	4.28864:4.28864:1:1:1:1	0.42645(0.500857:0.361183:0.417309)	NA	NA	NA	NA
Bta01263_MEAM1B-BTA005138.1_MEDQ	YN	0.00230092	0.0536957	0.042851	1.84E-11	1755	449.15	1305.85	NA	26	23	3	NA	NA	0.0154542	1.83561:1.83561:1:1:1:1	0.411966(0.484615:0.304274:0.447009)	NA	NA	NA	NA
Bta01262_MEAM1B-BTA005139.1_MEDQ	YN	0.00115162	0.0477307	0.0241274	1.98E-08	1218	348.991	869.009	NA	17	16	1	NA	NA	0.0144978	4.42294:4.42294:1:1:1:1	0.429803(0.557882:0.341133:0.390394)	NA	NA	NA	NA
Bta13393_MEAM1B-BTA005149.2_MEDQ	YN	0.00540672	0.0205422	0.2632	0.110617	705	148.067	556.933	NA	6	3	3	NA	NA	0.00858554	1.79209:1.79209:1:1:1:1	0.379433(0.534043:0.280851:0.323404)	NA	NA	NA	NA
Bta13388_MEAM1B-BTA005154.1_MEDQ	YN	0.00203836	0.0106937	0.190613	0.00379565	2802	735.135	2066.86	NA	12	7.79287	4.20713	NA	NA	0.00430919	3.91134:3.91134:1:1:1:1	0.41863(0.478051:0.402034:0.375803)	NA	NA	NA	NA
Bta13001_MEAM1B-BTA006037.1_MEDQ	YN	0.00148451	0.0137803	0.107726	0.0444694	894	219.708	674.292	NA	4	3	1	NA	NA	0.0045063	2:2:1:1:1:1	0.428412(0.486577:0.417785:0.380872)	NA	NA	NA	NA
Bta13002_MEAM1B-BTA006038.1_MEDQ	YN	0.00308342	0.00967592	0.318669	0.36821	429	104.017	324.983	NA	2	1	1	NA	NA	0.00468187	2:2:1:1:1:1	0.435897(0.458042:0.405594:0.444056)	NA	NA	NA	NA
Bta01696_MEAM1B-BTA027188.1_MEDQ	YN	0.0325567	0.0534045	0.609624	0.0278522	2442	745.736	1696.26	NA	92	38	54	NA	NA	0.0389232	4.69532:4.69532:1:1:1:1	0.44226(0.515356:0.358108:0.453317)	NA	NA	NA	NA
Bta05446_MEAM1B-BTA006902.1_MEDQ	YN	0.0136325	0.0301281	0.452487	0.0607531	1497	362.835	1134.17	NA	26	10.6865	15.3135	NA	NA	0.0176306	1.91395:1.91395:1:1:1:1	0.438544(0.534068:0.428858:0.352705)	NA	NA	NA	NA
Bta05434_MEAM1B-BTA006915.1_MEDQ	YN	0.0300455	0.0915419	0.328216	0.0130353	372	71.761	300.239	NA	15	6.16161	8.83839	NA	NA	0.0419085	0.678691:0.678691:1:1:1:1	0.443548(0.443548:0.302419:0.584677)	NA	NA	NA	NA
Bta15390_MEAM1B-BTA007653.2_MEDQ	YN	0.00375297	0.068743	0.0545942	0.00119426	363	91.3716	271.628	NA	7	5.98441	1.01559	NA	NA	0.0201118	2:2:1:1:1:1	0.479339(0.442149:0.541322:0.454545)	NA	NA	NA	NA
Bta15383_MEAM1B-BTA007659.1_MEDQ	YN	0.00581075	0.044752	0.129843	2.27E-19	5310	1507.63	3802.37	NA	87	65	22	NA	NA	0.0168671	4.85946:4.85946:1:1:1:1	0.384463(0.440113:0.340395:0.372881)	NA	NA	NA	NA
[truncated: 986 more rows]
