# Supplementary material for: The invasive MED/Q Bemisia tabaci genome: a tale of gene loss and gene gain
Source: BMC Genomics. 2018 Jan 22;19:68. doi: 10.1186/s12864-018-4448-9 (PMC5778671; doi:10.1186/s12864-018-4448-9)
Supplement: Supplementary file 8 — Orthologous with Ka/Ks value larger than 1. (XLS 6 kb) [file 12864_2018_4448_MOESM8_ESM.xls]

MED/Q Gene ID	Gene Name	Ka	Ks	Ka/Ks	P-Value(Fisher)	S-Substitutions	N-Substitutions	Description
BTA010784.1	Unknown	0.0816	0.0120	6.8142	0.0224	1.0000	25.0000	PREDICTED: uncharacterized protein
BTA020835.1	Unknown	0.0731	0.0166	4.4061	0.1685	1.0000	11.0000	PREDICTED: uncharacterized protein
BTA011565.1	GNA1	0.0228	0.0052	4.3606	0.0786	0.7248	9.2752	glucosamine 6-phosphate N-acetyltransferase
BTA012861.1	Unknown	0.0344	0.0100	3.4590	0.2579	1.0000	9.0000	PREDICTED: uncharacterized protein
BTA029781.1	Unknown	0.0209	0.0074	2.8389	0.3836	1.0000	7.0000	PREDICTED: uncharacterized protein
BTA024625.1	CIGA	0.0211	0.0082	2.5596	0.2735	2.0000	19.0000	Cyclic AMP-inducible protein BP74
BTA011321.1	Unknown	0.1255	0.0504	2.4913	0.0826	4.2074	24.7926	PREDICTED: uncharacterized protein
BTA003298.1	TRI37	0.0045	0.0020	2.2659	0.5917	1.0000	9.0000	E3 ubiquitin-protein ligase TRIM37
BTA019757.1	MADF_DNA_bdg	0.0055	0.0026	2.1264	0.5559	1.0000	5.0000	PREDICTED: uncharacterized protein
BTA020858.1	Unknown	0.0207	0.0099	2.0940	0.5605	1.0000	6.0000	PREDICTED: uncharacterized protein
BTA010685.1	Znf	0.0204	0.0104	1.9593	0.5067	2.0000	10.0000	Zinc finger, C2H2-like
BTA022434.1	Unknown	0.0491	0.0253	1.9412	0.2111	5.4005	22.5995	PREDICTED: uncharacterized protein
BTA002842.1	RNH2C	0.0205	0.0111	1.8508	0.5097	1.0000	5.0000	ribonuclease H2 subunit C
BTA004559.1	Unknown	0.0431	0.0233	1.8458	0.0640	9.6644	44.3356	PREDICTED: uncharacterized protein
BTA020880.1	EIF2B5	0.0062	0.0036	1.7457	0.8548	1.0764	5.9237	translation initiation factor eIF-2B subunit epsilon
BTA028545.1	Unknown	0.0126	0.0080	1.5905	0.5743	3.2329	12.7671	PREDICTED: uncharacterized protein
BTA028529.1	Unknown	0.0931	0.0596	1.5612	0.5496	3.2193	10.7807	PREDICTED: uncharacterized protein
BTA024616.1	Unknown	0.0497	0.0328	1.5135	0.7215	2.3634	10.6366	PREDICTED: uncharacterized protein
BTA028480.1	Unknown	0.0233	0.0155	1.5033	0.7974	1.0000	4.0000	PREDICTED: uncharacterized protein
BTA000720.1	Unknown	0.0333	0.0222	1.5011	0.3690	8.0000	32.0000	PREDICTED: uncharacterized protein
BTA005659.1	Unknown	0.0095	0.0064	1.4885	0.7527	3.0000	9.0000	PREDICTED: uncharacterized protein
BTA030020.1	Unknown	0.0184	0.0125	1.4666	0.7758	3.2014	15.7986	PREDICTED: uncharacterized protein
BTA023171.1	PTBP1	0.0977	0.0681	1.4351	0.7586	3.1602	12.8398	Polypyrimidine tract-binding protein 1
BTA011386.1	Unknown	0.0430	0.0300	1.4320	0.7625	3.0000	14.0000	PREDICTED: uncharacterized protein
BTA002293.1	Unknown	0.0043	0.0031	1.3776	0.7701	1.0000	3.0000	PREDICTED: uncharacterized protein
BTA004214.1	CCDCX	0.0174	0.0128	1.3558	0.7598	3.2475	10.7526	Coiled-coil domain-containing protein CG32809
BTA006814.1	Unknown	0.0167	0.0125	1.3434	0.9488	2.0000	6.0000	PREDICTED: uncharacterized protein
BTA026077.1	NDUAD	0.0120	0.0089	1.3420	0.7648	1.0000	4.0000	NADH dehydrogenase
BTA001366.1	CO2A1	0.0387	0.0292	1.3267	0.5295	6.5460	23.4540	Collagen alpha-1(II) chain
BTA026692.1	Unknown	0.1010	0.0766	1.3178	0.6314	1.8477	9.1524	PREDICTED: uncharacterized protein
BTA010381.1	Unknown	0.0267	0.0203	1.3176	0.5417	10.0000	14.0000	PREDICTED: uncharacterized protein
BTA002816.1	ZG28	0.0068	0.0053	1.2899	0.7524	1.0000	4.0000	Gastrula zinc finger protein XlCGF28.1
BTA020406.1	TFAM	0.0068	0.0053	1.2840	0.7513	1.0000	4.0000	Transcription factor A, mitochondrial
BTA008250.1	Unknown	0.0880	0.0690	1.2760	0.6936	9.0000	22.0000	PREDICTED: uncharacterized protein
BTA016776.1	Unknown	0.0752	0.0610	1.2334	0.9843	3.0000	12.0000	PREDICTED: uncharacterized protein
BTA005616.1	Unknown	0.0240	0.0196	1.2233	0.8237	1.2964	5.7036	PREDICTED: uncharacterized protein
BTA025024.1	MSRA	0.0043	0.0036	1.1996	0.3257	1.0000	4.0000	Peptide methionine sulfoxide reductase
BTA028968.1	Unknown	0.0142	0.0120	1.1827	0.7310	1.0000	3.0000	PREDICTED: uncharacterized protein
BTA012605.1	WDR83	0.0133	0.0114	1.1684	0.9391	2.1547	7.8453	WD repeat domain-containing protein 83
BTA026725.1	Unknown	0.0409	0.0352	1.1608	0.9950	4.0000	13.0000	PREDICTED: uncharacterized protein
BTA007265.1	dnapol	0.0040	0.0035	1.1431	0.9946	4.0000	11.0000	DNA-directed DNA polymerase, family B
BTA014163.1	Unknown	0.0119	0.0105	1.1343	0.7143	1.0000	4.0000	PREDICTED: uncharacterized protein
BTA027524.2	AHI1	0.0041	0.0036	1.1325	0.9787	3.0000	9.0000	Jouberin
BTA008462.1	MLRP1_ACRMI	0.0066	0.0058	1.1314	0.7172	1.0000	3.0000	MAM and LDL-receptor class A domain-containing protein 1
BTA028058.1	Unknown	0.0203	0.0187	1.0839	0.7065	1.0000	3.0000	PREDICTED: uncharacterized protein
BTA019423.1	MASU1	0.0113	0.0105	1.0796	0.9197	2.0000	5.0000	Mitochondrial assembly of ribosomal large subunit protein 1
BTA000241.1	DCR1C	0.0037	0.0036	1.0452	0.6936	1.0000	3.0000	Protein artemis
BTA007072.1	Unknown	0.1761	0.1703	1.0344	1.0000	12.0400	35.9600	PREDICTED: uncharacterized protein
BTA001200.1	Unknown	0.0566	0.0548	1.0327	1.0000	14.0000	38.0000	PREDICTED: uncharacterized protein
BTA024874.1	CHRC1	0.0157	0.0154	1.0257	0.6005	2.0743	4.9257	Chromatin accessibility complex protein 1
BTA025534.1	SVIP	0.0123	0.0120	1.0243	0.3238	0.3955	1.6045	Small VCP/p97-interacting protein
BTA014854.1	Unknown	0.0054	0.0053	1.0237	0.2648	1.0000	3.0000	PREDICTED: uncharacterized protein
BTA006297.1	Unknown	0.1014	0.0998	1.0166	0.7293	3.3142	13.6858	PREDICTED: uncharacterized protein
BTA030204.1	PSMF1	0.0082	0.0080	1.0152	0.2623	1.0000	3.0000	Proteasome inhibitor PI31 subunit
BTA028945.1	Unknown	0.0170	0.0169	1.0105	0.9913	4.0000	11.0000	PREDICTED: uncharacterized protein
BTA006780.1	BABA1	0.0096	0.0095	1.0093	0.9028	2.0000	6.0000	BRISC and BRCA1-A complex member 1
BTA028555.1	CCDCX	0.0079	0.0079	1.0081	0.6835	1.0000	3.0000	Coiled-coil domain-containing protein CG32809
BTA000108.1	ZN226	0.0016	0.0016	1.0061	0.5200	0.6658	2.3342	Zinc finger protein 226
BTA012786.1	PRI2	0.0076	0.0075	1.0026	0.9013	2.0000	6.0000	DNA primase large subunit
