# Supplementary material for: The invasive MED/Q Bemisia tabaci genome: a tale of gene loss and gene gain
Source: BMC Genomics. 2018 Jan 22;19:68. doi: 10.1186/s12864-018-4448-9 (PMC5778671; doi:10.1186/s12864-018-4448-9)
Supplement: Supplementary file 9 — GO enriched results of the sequences between MED/Q and MEAM1/B with Ka/Ks values > 1. (XLSX 16 kb) [file 12864_2018_4448_MOESM9_ESM.xlsx]

## Sheet: additional file XX GO
Ontoloty	GO ID	Gene Ontology term	Corrected P-value	Genes annotated to the term
cellular_component	GO:0044424	intracellular part	1	BTA020880.1,BTA023171.1,BTA024625.1
cellular_component	GO:0005622	intracellular	1	BTA024625.1,BTA020880.1,BTA023171.1
cellular_component	GO:0043229	intracellular organelle	1	BTA023171.1,BTA024625.1
cellular_component	GO:0043226	organelle	1	BTA024625.1,BTA023171.1
cellular_component	GO:0005623	cell	1	BTA024625.1,BTA020880.1,BTA023171.1
cellular_component	GO:0044464	cell part	1	BTA020880.1,BTA023171.1,BTA024625.1
molecular_function	GO:0016491	oxidoreductase activity	0.53462	BTA023171.1,BTA025024.1
molecular_function	GO:0003676	nucleic acid binding	0.76254	BTA023171.1,BTA024874.1
molecular_function	GO:0005488	binding	1	BTA024874.1,BTA000108.1,BTA020880.1,BTA023171.1
molecular_function	GO:1901363	heterocyclic compound binding	1	BTA023171.1,BTA024874.1
molecular_function	GO:0097159	organic cyclic compound binding	1	BTA023171.1,BTA024874.1
molecular_function	GO:0003824	catalytic activity	1	BTA023171.1,BTA025024.1,BTA012605.1
biological_process	GO:0043170	macromolecule metabolic process	0.85138	BTA025024.1,BTA023171.1,BTA020880.1
biological_process	GO:0010467	gene expression	0.98566	BTA020880.1,BTA023171.1
biological_process	GO:0008152	metabolic process	1	BTA012605.1,BTA023171.1,BTA025024.1,BTA020880.1
biological_process	GO:0044237	cellular metabolic process	1	BTA023171.1,BTA020880.1,BTA012605.1
biological_process	GO:0044260	cellular macromolecule metabolic process	1	BTA023171.1,BTA020880.1
biological_process	GO:0071704	organic substance metabolic process	1	BTA023171.1,BTA025024.1,BTA020880.1
biological_process	GO:0009987	cellular process	1	BTA023171.1,BTA020880.1,BTA012605.1
biological_process	GO:0044238	primary metabolic process	1	BTA023171.1,BTA020880.1
