# Supplementary material for: The invasive MED/Q Bemisia tabaci genome: a tale of gene loss and gene gain
Source: BMC Genomics. 2018 Jan 22;19:68. doi: 10.1186/s12864-018-4448-9 (PMC5778671; doi:10.1186/s12864-018-4448-9)
Supplement: Supplementary file 10 — KEGG enriched results of the sequences between MED/Q and MEAM1/B with Ka/Ks values > 1. (XLSX 17 kb) [file 12864_2018_4448_MOESM10_ESM.xlsx]

## Sheet: additional file XX Pathway
#Pathway	Pvalue	Qvalue	Pathway ID	Level 1	Level 2	Genes	KOs
DNA replication	0.00385022	0.17326	ko03030	Genetic Information Processing	Replication and repair	BTA002842.1;BTA012786.1	K10745+K02685
Non-homologous end-joining	0.0242903	0.396917	ko03450	Genetic Information Processing	Replication and repair	BTA000241.1	K10887
Proteasome	0.0696711	0.396917	ko03050	Genetic Information Processing	Folding, sorting and degradation	BTA030204.1	K06700
Hematopoietic cell lineage	0.130421	0.396917	ko04640	Organismal Systems	Immune system	BTA001366.1	K06256+K06493
Serotonergic synapse	0.15309	0.396917	ko04726	Organismal Systems	Nervous system	BTA001366.1	K04520
Osteoclast differentiation	0.16283	0.396917	ko04380	Organismal Systems	Development	BTA001366.1	K06493
ECM-receptor interaction	0.194089	0.396917	ko04512	Environmental Information Processing	Signaling molecules and interaction	BTA001366.1	K05719+K06236+K06256+K06257+K06493
Oxidative phosphorylation	0.208644	0.396917	ko00190	Metabolism	Energy metabolism	BTA026077.1	K11353
Protein digestion and absorption	0.215177	0.396917	ko04974	Organismal Systems	Digestive system	BTA001366.1	K06236
Amino sugar and nucleotide sugar metabolism	0.215177	0.396917	ko00520	Metabolism	Carbohydrate metabolism	BTA011565.1	K00621
Leukocyte transendothelial migration	0.253312	0.396917	ko04670	Organismal Systems	Immune system	BTA001366.1	K05719
Ubiquitin mediated proteolysis	0.254553	0.396917	ko04120	Genetic Information Processing	Folding, sorting and degradation	BTA003298.1	K10608
Axon guidance	0.283741	0.411085	ko04360	Organismal Systems	Development	BTA001366.1	K05719
Thyroid hormone signaling pathway	0.299094	0.411085	ko04919	Organismal Systems	Endocrine system	BTA001366.1	K06493
Platelet activation	0.308386	0.411085	ko04611	Organismal Systems	Immune system	BTA001366.1	K05719+K06236+K06493
Cell adhesion molecules (CAMs)	0.314134	0.411085	ko04514	Environmental Information Processing	Signaling molecules and interaction	BTA001366.1	K05719+K06257
Focal adhesion	0.3187	0.411085	ko04510	Cellular Processes	Cellular community	BTA001366.1	K05719+K06236+K06493
Phagosome	0.328868	0.411085	ko04145	Cellular Processes	Transport and catabolism	BTA001366.1	K05719+K06493
PI3K-Akt signaling pathway	0.341099	0.41485	ko04151	Environmental Information Processing	Signal transduction	BTA001366.1	K05719+K06236+K06493
Rap1 signaling pathway	0.376535	0.431793	ko04015	Environmental Information Processing	Signal transduction	BTA001366.1	K05719+K06493
Pyrimidine metabolism	0.383816	0.431793	ko00240	Metabolism	Nucleotide metabolism	BTA012786.1	K02685
Regulation of actin cytoskeleton	0.408168	0.44799	ko04810	Cellular Processes	Cell motility	BTA001366.1	K05719+K06493
Purine metabolism	0.511049	0.522664	ko00230	Metabolism	Nucleotide metabolism	BTA012786.1	K02685
Metabolic pathways	0.924165	0.924165	ko01100	Metabolism	Global and overview maps	BTA026077.1;BTA012786.1	K11353+K02685
