# Supplementary material for: The invasive MED/Q Bemisia tabaci genome: a tale of gene loss and gene gain
Source: BMC Genomics. 2018 Jan 22;19:68. doi: 10.1186/s12864-018-4448-9 (PMC5778671; doi:10.1186/s12864-018-4448-9)
Supplement: Supplementary file 12 — Orthologous gene families specific from MEAM1/B in the MED/Q. (XLS 57 kb) [file 12864_2018_4448_MOESM12_ESM.xls]

#Family_id	Total_gene_num	Gene_num_in_MED/Q	GeneID_of_MED/Q
43	3	1	BTA003387.2,
87	6	1	BTA028587.1,
88	27	2	BTA020957.1,BTA007930.1,
96	3	1	BTA004023.1,
104	3	3	BTA005718.1,BTA019928.1,BTA011692.1,
112	4	4	BTA022670.1,BTA028053.1,BTA008887.1,BTA020011.1,
113	9	9	BTA004417.1,BTA007002.1,BTA001007.1,BTA004524.1,BTA022739.1,BTA006475.1,BTA020265.1,BTA005257.1,BTA026690.1,
134	17	1	BTA011606.1,
165	5	2	BTA003191.1,BTA017841.1,
176	5	1	BTA016425.1,
187	3	1	BTA003618.1,
205	72	6	BTA012055.1,BTA025192.1,BTA026533.1,BTA022984.1,BTA014586.1,BTA012040.1,
206	7	1	BTA017387.1,
213	1	1	BTA012095.1,
228	10	1	BTA024650.1,
249	8	1	BTA007661.2,
264	15	1	BTA019391.1,
281	1	1	BTA000974.1,
282	9	1	BTA024731.1,
283	12	1	BTA019842.1,
292	4	1	BTA009049.1,
296	8	1	BTA022084.1,
317	4	1	BTA013792.1,
331	3	3	BTA002253.1,BTA019482.1,BTA008653.1,
347	24	1	BTA003973.1,
366	3	1	BTA011656.1,
368	4	2	BTA015841.1,BTA013277.1,
386	12	1	BTA006588.1,
389	5	1	BTA025995.1,
442	1	1	BTA006962.1,
447	88	2	BTA004161.1,BTA028807.5,
474	18	1	BTA000315.1,
508	11	4	BTA029956.1,BTA014859.1,BTA022938.1,BTA012597.1,
512	20	1	BTA016852.1,
625	12	1	BTA016737.1,
626	1	1	BTA001563.1,
713	10	2	BTA025695.1,BTA005950.1,
732	1	1	BTA020090.1,
768	6	1	BTA000613.1,
814	3	2	BTA004838.1,BTA024132.1,
817	9	1	BTA010533.1,
823	2	1	BTA026314.1,
831	1	1	BTA017440.1,
876	1	1	BTA023083.1,
883	31	1	BTA005193.1,
889	3	1	BTA020591.1,
906	25	10	BTA024934.1,BTA021811.1,BTA013947.5,BTA023888.1,BTA010563.1,BTA002696.3,BTA017797.1,BTA010589.1,BTA026053.1,BTA027180.3,
929	11	1	BTA024909.1,
987	15	2	BTA006695.1,BTA004510.1,
989	5	5	BTA000399.1,BTA019054.1,BTA021092.1,BTA029747.1,BTA004781.1,
990	1	1	BTA027629.1,
998	15	1	BTA019758.2,
1057	12	1	BTA029120.1,
1106	6	1	BTA029303.1,
1144	13	1	BTA015445.2,
1156	1	1	BTA027641.1,
1182	11	1	BTA020686.1,
1187	9	1	BTA012456.1,
1189	7	1	BTA017934.1,
1211	15	1	BTA013372.1,
1218	15	1	BTA009968.1,
1234	7	1	BTA027603.1,
1241	26	1	BTA024838.1,
1250	77	2	BTA029745.1,BTA014761.1,
1254	20	5	BTA012327.1,BTA015106.1,BTA029696.1,BTA011229.1,BTA022151.1,
1264	9	2	BTA018435.1,BTA024008.1,
1277	55	1	BTA003960.1,
1281	4	1	BTA025403.1,
1297	3	1	BTA019749.1,
1427	2	1	BTA011031.1,
1442	3	1	BTA022449.1,
1452	3	1	BTA027189.1,
1555	4	2	BTA015568.1,BTA015569.1,
1619	4	1	BTA017555.1,
1621	4	2	BTA025984.1,BTA024919.1,
1626	2	1	BTA025306.1,
1631	1	1	BTA010446.1,
1679	3	1	BTA011395.1,
1733	3	1	BTA007523.2,
1832	5	1	BTA006722.1,
1841	5	5	BTA003857.1,BTA017052.1,BTA016811.1,BTA024972.1,BTA003957.2,
1845	4	2	BTA027475.1,BTA022650.1,
1846	3	3	BTA027673.1,BTA016812.1,BTA003953.1,
1906	3	3	BTA006453.1,BTA002244.1,BTA002370.1,
1907	1	1	BTA009374.1,
1967	15	1	BTA018614.1,
1983	1	1	BTA016337.1,
1987	31	2	BTA006483.4,BTA012750.1,
2030	3	3	BTA002119.1,BTA004754.1,BTA016120.1,
2059	249	7	BTA022070.1,BTA004277.1,BTA025591.1,BTA002577.1,BTA006616.1,BTA019325.2,BTA002760.1,
2071	25	1	BTA001123.2,
2117	18	1	BTA029468.1,
2126	16	1	BTA000476.1,
2161	14	2	BTA026477.1,BTA018171.1,
2167	15	2	BTA011635.1,BTA001690.1,
2169	3	2	BTA001687.1,BTA001688.1,
2216	2	2	BTA002089.1,BTA016912.1,
2233	29	3	BTA024256.1,BTA021662.2,BTA000896.1,
2234	63	1	BTA019544.1,
2344	31	1	BTA005694.1,
2357	2	2	BTA006303.1,BTA025176.1,
2360	1	1	BTA011821.1,
2400	20	1	BTA028825.1,
2409	6	1	BTA005125.1,
2432	60	1	BTA013943.2,
2451	2	1	BTA021924.1,
2477	2	1	BTA001010.1,
2481	4	1	BTA017351.1,
2482	9	1	BTA009291.1,
2489	31	1	BTA008215.1,
2610	48	1	BTA026641.1,
2615	13	2	BTA011279.1,BTA016153.1,
2669	6	1	BTA011292.1,
2698	136	1	BTA026648.1,
2715	17	1	BTA006686.1,
2726	1	1	BTA020713.1,
2729	2	2	BTA024831.2,BTA016659.5,
2730	3	3	BTA002758.1,BTA017232.2,BTA028765.1,
2732	1	1	BTA024830.1,
2734	2	2	BTA013870.1,BTA016594.1,
2738	1	1	BTA021686.1,
2739	2	2	BTA009510.1,BTA001741.1,
2740	2	2	BTA026081.1,BTA026083.1,
2741	2	2	BTA018982.1,BTA018983.1,
2742	2	2	BTA028766.1,BTA028767.1,
2749	1	1	BTA023690.1,
2751	1	1	BTA027476.2,
2767	6	1	BTA020327.1,
2882	1	1	BTA022362.1,
2986	20	2	BTA015060.1,BTA005357.2,
2989	3	1	BTA017165.1,
3007	15	2	BTA010010.1,BTA006452.1,
3068	16	2	BTA016239.1,BTA016234.1,
3091	11	1	BTA001983.1,
3100	20	2	BTA007457.1,BTA001709.1,
3102	15	1	BTA009046.1,
3141	2	1	BTA023212.1,
3150	1	1	BTA022437.1,
3163	2	2	BTA004395.1,BTA018125.1,
3174	3	1	BTA008858.1,
3175	1	1	BTA008873.1,
3202	22	2	BTA022160.2,BTA009030.2,
3204	3	1	BTA005502.1,
3216	9	2	BTA029095.1,BTA029007.1,
3237	7	1	BTA011002.1,
3280	1	1	BTA023996.1,
3332	2	1	BTA026052.1,
3402	6	1	BTA018501.1,
3403	5	2	BTA018503.1,BTA018505.1,
3407	3	1	BTA021388.1,
3410	11	11	BTA020647.1,BTA008135.1,BTA026235.1,BTA018949.1,BTA015878.1,BTA003049.1,BTA001315.1,BTA011188.1,BTA000462.1,BTA010259.1,BTA017968.1,
3412	1	1	BTA012955.2,
3413	1	1	BTA023696.1,
3416	4	1	BTA010455.1,
3458	1	1	BTA015922.1,
3468	148	4	BTA012812.2,BTA021095.1,BTA000305.1,BTA018129.1,
3473	12	1	BTA013751.1,
3474	13	2	BTA002586.1,BTA028393.1,
3481	3	1	BTA013614.1,
3488	42	1	BTA024107.1,
3530	10	3	BTA028049.1,BTA011575.1,BTA021812.1,
3532	3	1	BTA000997.1,
3536	5	1	BTA009941.1,
3631	2	2	BTA007317.1,BTA009638.1,
3705	24	1	BTA026675.1,
3712	2	2	BTA008598.1,BTA011930.1,
3759	3	2	BTA025451.1,BTA001748.1,
3760	1	1	BTA025979.1,
3772	10	2	BTA026877.1,BTA015832.1,
3800	12	1	BTA029599.2,
3804	6	1	BTA023606.1,
3823	6	5	BTA008885.1,BTA023490.1,BTA004980.1,BTA024992.1,BTA011857.1,
3896	3	1	BTA010769.1,
3930	6	1	BTA018007.1,
3947	18	2	BTA025457.1,BTA005386.1,
4087	1	1	BTA006122.1,
4089	1	1	BTA003838.1,
4108	5	1	BTA010736.1,
4109	8	1	BTA026887.1,
4111	5	1	BTA012071.1,
4117	2	2	BTA003378.1,BTA003379.1,
4226	1	1	BTA004724.1,
4236	1	1	BTA018169.1,
4283	3	3	BTA018199.1,BTA024656.1,BTA024935.1,
4309	1	1	BTA019335.1,
4310	3	1	BTA019780.1,
4311	3	1	BTA000016.1,
4321	5	2	BTA019719.1,BTA019720.1,
4323	9	2	BTA023775.1,BTA019718.1,
4326	4	1	BTA024444.1,
4332	3	1	BTA013196.1,
4335	6	1	BTA000781.3,
4338	1	1	BTA023480.1,
4350	2	1	BTA023674.1,
4365	2	1	BTA006032.1,
4366	2	1	BTA018719.1,
4444	2	1	BTA018018.1,
4445	4	3	BTA000670.1,BTA021300.1,BTA004832.1,
4465	10	1	BTA010781.1,
4478	7	1	BTA023605.1,
4485	3	1	BTA021332.1,
4491	2	2	BTA028173.1,BTA010397.1,
4512	3	3	BTA012764.1,BTA003150.1,BTA008911.1,
4514	3	1	BTA027030.1,
4529	2	2	BTA001443.1,BTA025181.1,
4540	1	1	BTA012908.1,
4541	6	1	BTA013048.1,
4543	1	1	BTA027019.1,
4548	1	1	BTA027322.2,
4552	1	1	BTA030033.1,
4557	1	1	BTA006633.1,
4567	2	1	BTA023635.1,
4571	2	1	BTA017150.1,
4573	1	1	BTA023373.1,
4575	1	1	BTA023249.1,
4579	2	1	BTA015073.1,
4593	3	3	BTA024347.1,BTA001530.1,BTA011472.1,
4596	1	1	BTA009934.2,
4601	2	1	BTA021311.1,
4603	9	1	BTA000069.1,
4632	5	3	BTA005825.1,BTA005026.1,BTA004967.1,
4633	4	2	BTA004966.1,BTA005027.1,
4673	4	1	BTA021329.1,
4674	4	1	BTA021330.1,
4681	13	1	BTA010860.1,
4724	12	1	BTA019993.1,
4786	2	1	BTA016106.1,
4793	1	1	BTA027959.1,
4800	2	2	BTA003816.1,BTA012995.1,
4813	15	1	BTA026080.1,
4814	25	1	BTA020567.1,
4815	34	13	BTA000678.1,BTA023423.1,BTA027787.1,BTA023596.1,BTA021935.1,BTA018723.1,BTA029931.1,BTA027750.1,BTA023535.1,BTA027774.1,BTA005533.1,BTA027747.1,BTA027986.1,
4816	1	1	BTA025334.1,
4817	5	1	BTA018326.1,
4818	5	1	BTA018748.1,
4820	32	6	BTA015065.1,BTA023529.1,BTA018419.1,BTA018420.1,BTA018335.1,BTA022181.1,
4831	9	1	BTA028970.1,
4851	3	1	BTA000543.1,
4861	1	1	BTA022285.1,
4903	3	1	BTA026265.1,
4906	3	1	BTA005174.1,
4910	8	5	BTA018353.1,BTA024452.1,BTA015071.1,BTA019658.1,BTA022182.1,
4911	1	1	BTA017260.1,
4912	4	3	BTA018396.1,BTA018395.1,BTA023597.1,
4913	2	1	BTA023598.1,
4931	8	3	BTA018740.1,BTA017029.1,BTA023950.1,
4932	5	1	BTA029878.1,
4934	3	1	BTA018699.1,
4938	5	1	BTA003556.1,
4947	16	1	BTA022507.1,
4952	1	1	BTA004649.1,
5003	1	1	BTA017811.1,
5015	1	1	BTA018047.1,
5028	21	1	BTA000478.1,
5035	3	1	BTA024299.1,
5038	11	1	BTA018192.1,
5057	2	1	BTA020589.1,
5109	6	1	BTA028046.1,
5118	2	1	BTA006279.1,
5151	1	1	BTA022476.2,
5177	3	1	BTA002301.1,
5187	3	1	BTA008966.1,
5210	17	2	BTA024348.1,BTA023207.1,
5218	10	1	BTA000036.2,
5230	7	2	BTA023399.1,BTA018666.1,
5231	14	1	BTA028537.1,
5256	22	5	BTA010121.1,BTA029602.1,BTA017116.1,BTA026280.1,BTA029603.1,
5263	17	2	BTA018946.1,BTA004681.1,
5269	1	1	BTA011719.1,
5277	8	2	BTA012016.1,BTA010851.1,
5314	5	3	BTA008488.1,BTA020363.1,BTA017623.1,
5336	3	3	BTA013604.1,BTA013605.1,BTA009169.1,
5432	1	1	BTA019664.1,
5437	1	1	BTA029139.1,
5461	1	1	BTA014356.1,
5476	7	2	BTA030196.1,BTA023546.2,
5481	8	3	BTA012064.1,BTA013285.1,BTA013299.1,
5504	1	1	BTA014344.1,
5513	3	3	BTA012735.1,BTA013148.1,BTA003344.1,
5519	1	1	BTA021499.2,
5520	2	2	BTA003271.1,BTA018478.1,
5523	1	1	BTA019374.1,
5528	9	2	BTA004711.1,BTA000751.1,
5538	6	2	BTA030197.1,BTA008822.1,
5559	3	2	BTA009933.1,BTA017880.2,
5561	1	1	BTA004907.2,
5563	2	2	BTA009241.1,BTA016068.1,
5572	2	2	BTA019547.1,BTA008030.1,
5574	2	2	BTA009739.1,BTA000284.1,
5575	1	1	BTA022198.1,
5576	9	9	BTA011481.1,BTA020564.1,BTA023435.1,BTA020565.1,BTA027808.1,BTA019578.1,BTA020560.1,BTA028298.1,BTA018817.1,
5577	1	1	BTA028299.1,
5578	2	2	BTA022176.1,BTA011498.1,
5580	1	1	BTA008487.1,
5593	3	1	BTA022905.1,
5597	3	2	BTA023354.1,BTA027976.1,
5615	4	1	BTA005227.1,
5686	10	3	BTA028920.2,BTA004079.1,BTA003840.1,
5734	6	1	BTA015099.1,
5751	1	1	BTA012048.1,
5792	12	1	BTA024638.1,
5795	9	1	BTA025048.1,
5803	12	12	BTA013977.1,BTA013975.1,BTA013973.1,BTA013981.1,BTA013978.1,BTA013972.1,BTA013974.1,BTA013970.1,BTA013980.1,BTA013971.1,BTA013979.1,BTA013976.1,
5804	1	1	BTA005195.1,
5805	1	1	BTA015338.1,
5806	4	4	BTA026848.1,BTA015587.1,BTA024300.1,BTA005380.1,
5807	1	1	BTA005379.1,
5808	4	4	BTA028850.1,BTA014460.1,BTA020803.1,BTA002607.1,
5809	2	2	BTA008783.1,BTA011740.1,
5810	1	1	BTA019231.1,
5866	5	1	BTA020535.1,
5889	2	1	BTA006688.1,
5903	15	1	BTA019146.1,
5907	5	1	BTA012193.1,
5918	3	1	BTA011782.1,
5923	8	1	BTA003562.1,
5965	1	1	BTA015231.1,
5985	3	1	BTA004267.1,
5990	15	4	BTA006619.1,BTA004193.1,BTA027478.1,BTA018573.1,
6007	9	1	BTA009636.1,
6014	1	1	BTA026389.1,
6024	1	1	BTA021023.1,
6036	3	2	BTA017902.1,BTA000819.1,
6038	3	1	BTA028523.1,
6051	6	1	BTA014333.1,
6087	1	1	BTA005158.1,
6097	4	2	BTA019341.1,BTA005159.1,
6154	7	1	BTA019591.1,
6163	5	2	BTA007286.1,BTA007285.1,
6184	23	1	BTA028678.1,
6193	1	1	BTA022574.1,
6239	13	1	BTA002297.1,
6255	3	1	BTA001535.1,
6281	3	1	BTA016191.1,
6284	3	1	BTA003939.1,
6331	14	1	BTA016165.1,
6370	1	1	BTA022810.1,
6432	2	1	BTA019009.1,
6450	8	1	BTA018072.2,
6451	3	1	BTA007313.1,
6466	2	1	BTA002657.1,
6478	1	1	BTA005381.1,
6532	17	1	BTA020172.1,
6584	1	1	BTA005140.1,
6658	2	2	BTA030189.1,BTA013933.1,
6676	1	1	BTA021172.1,
6684	3	3	BTA002022.1,BTA004951.1,BTA024973.1,
6687	2	1	BTA028155.1,
6710	2	2	BTA027518.1,BTA009938.1,
6730	2	1	BTA029336.1,
6783	35	2	BTA022918.1,BTA024828.1,
6815	6	2	BTA007312.1,BTA011399.1,
6862	3	3	BTA013072.1,BTA029725.1,BTA008382.2,
6865	2	2	BTA027555.1,BTA027562.1,
6978	1	1	BTA023865.2,
7011	6	4	BTA030201.1,BTA001790.2,BTA008433.3,BTA027583.1,
7050	44	1	BTA020902.1,
7052	16	2	BTA029076.1,BTA029090.1,
7084	7	1	BTA019084.1,
7128	1	1	BTA022025.1,
7157	2	2	BTA010302.1,BTA018991.1,
7158	2	2	BTA012938.1,BTA021104.1,
7210	5	2	BTA010286.1,BTA029013.1,
7268	3	1	BTA023780.1,
7289	1	1	BTA029900.1,
7361	3	1	BTA028659.1,
7375	1	1	BTA029268.1,
7379	2	2	BTA018951.1,BTA000882.1,
7396	14	1	BTA009184.1,
7402	1	1	BTA004872.1,
7441	18	1	BTA029713.1,
7454	3	1	BTA025210.1,
7495	2	2	BTA015289.1,BTA011669.1,
7534	3	1	BTA017435.1,
7645	12	2	BTA006367.1,BTA028736.2,
7656	6	1	BTA007980.1,
7659	21	1	BTA000398.1,
7666	6	2	BTA017521.1,BTA010837.1,
7674	2	2	BTA026226.1,BTA001602.1,
7676	1	1	BTA005727.1,
7689	6	1	BTA002233.1,
7703	37	3	BTA023869.1,BTA022490.1,BTA010828.1,
7780	9	1	BTA015779.1,
7808	3	1	BTA001981.1,
7811	2	2	BTA025688.1,BTA025689.1,
7835	4	1	BTA000188.1,
7870	8	2	BTA010773.1,BTA010774.1,
7922	1	1	BTA010046.1,
7956	12	2	BTA016853.1,BTA015686.1,
7967	13	1	BTA012552.1,
7973	2	1	BTA016943.2,
7998	12	1	BTA029059.1,
8005	2	1	BTA014085.1,
8052	4	1	BTA002498.1,
8059	3	1	BTA027510.1,
8090	8	3	BTA019518.1,BTA019505.1,BTA017974.1,
8115	2	2	BTA005526.1,BTA029871.1,
8156	4	1	BTA005897.1,
8168	2	2	BTA012974.1,BTA022138.1,
8181	21	4	BTA013540.1,BTA020022.1,BTA005649.1,BTA007037.1,
8191	2	2	BTA020672.1,BTA025154.1,
8193	2	2	BTA008839.1,BTA003625.1,
8194	1	1	BTA021088.1,
8211	1	1	BTA024647.1,
8241	3	1	BTA005815.1,
8258	5	1	BTA001276.1,
8280	13	1	BTA027650.1,
8287	2	2	BTA027648.1,BTA001109.2,
8296	4	1	BTA000911.1,
8341	5	1	BTA017550.1,
8381	4	1	BTA016850.1,
8410	1	1	BTA029502.1,
8468	2	2	BTA005202.1,BTA005201.1,
8471	3	2	BTA027077.1,BTA011874.1,
8490	13	2	BTA000987.1,BTA009729.1,
8492	6	1	BTA022472.1,
8543	4	4	BTA022942.1,BTA025614.1,BTA020033.2,BTA017773.2,
8559	3	2	BTA017251.1,BTA023338.1,
8621	1	1	BTA005226.1,
8633	1	1	BTA022334.1,
8635	1	1	BTA018301.1,
8637	11	1	BTA023994.1,
8649	18	2	BTA023156.2,BTA016958.3,
8672	8	1	BTA024658.1,
8736	11	1	BTA012892.1,
8737	2	1	BTA023803.1,
8738	3	1	BTA012894.1,
8775	3	2	BTA027927.1,BTA018015.1,
8792	2	1	BTA001289.1,
8806	1	1	BTA004818.1,
8824	6	1	BTA027060.2,
8830	1	1	BTA003700.1,
8832	8	1	BTA020597.1,
8835	2	1	BTA020596.1,
8843	1	1	BTA002062.1,
8851	15	1	BTA019923.1,
8879	3	1	BTA019483.1,
8919	3	1	BTA027994.1,
8926	1	1	BTA008152.1,
8930	1	1	BTA028374.1,
8944	3	3	BTA025268.1,BTA029912.1,BTA022239.1,
8946	3	3	BTA011969.1,BTA011965.1,BTA011961.1,
9011	4	3	BTA015339.1,BTA009570.1,BTA013812.1,
9023	2	2	BTA011787.1,BTA018175.1,
9032	2	2	BTA011424.1,BTA023489.1,
9074	10	1	BTA015604.1,
9083	1	1	BTA025251.1,
9088	5	5	BTA013606.1,BTA001257.1,BTA009744.1,BTA002677.1,BTA002058.1,
9109	1	1	BTA028474.1,
9113	12	5	BTA022076.1,BTA020590.1,BTA024604.1,BTA022075.1,BTA009988.1,
9114	1	1	BTA022933.1,
9169	4	1	BTA005116.1,
9171	6	1	BTA005119.1,
9174	2	1	BTA005118.1,
9264	1	1	BTA028047.1,
9275	6	1	BTA026028.1,
9286	1	1	BTA026586.1,
9293	48	4	BTA006960.1,BTA016702.1,BTA013725.1,BTA028658.1,
9322	2	2	BTA030104.2,BTA020458.1,
9331	3	1	BTA001867.1,
9333	8	3	BTA012827.1,BTA001866.1,BTA001865.1,
9366	3	3	BTA025777.1,BTA004939.1,BTA011632.1,
9370	1	1	BTA021085.1,
9524	1	1	BTA023687.1,
9526	1	1	BTA004503.1,
9547	1	1	BTA026830.1,
9564	3	3	BTA009991.1,BTA021103.1,BTA022809.1,
9599	8	2	BTA021151.1,BTA020956.1,
9748	2	1	BTA000718.1,
9833	1	1	BTA011673.1,
9869	1	1	BTA000774.1,
9917	1	1	BTA010258.1,
9919	3	3	BTA013946.1,BTA014867.1,BTA013948.1,
9976	6	5	BTA023499.1,BTA029396.1,BTA011106.1,BTA020284.1,BTA001393.1,
9978	1	1	BTA001587.1,
10028	1	1	BTA015865.1,
10029	2	2	BTA011915.1,BTA020818.1,
10056	3	1	BTA006578.1,
10057	2	2	BTA009361.1,BTA006580.1,
10068	6	1	BTA018592.1,
10128	11	1	BTA010840.1,
10161	15	2	BTA013130.1,BTA013132.1,
10188	2	1	BTA018043.1,
10213	4	1	BTA023654.1,
10220	9	1	BTA021902.1,
10222	4	1	BTA021903.1,
10224	2	1	BTA019982.2,
10237	2	1	BTA000101.1,
10243	2	2	BTA024362.1,BTA017803.1,
10248	1	1	BTA014424.1,
10309	9	1	BTA029460.1,
10331	1	1	BTA001608.1,
10332	2	1	BTA001607.1,
10335	1	1	BTA010344.1,
10345	1	1	BTA002303.1,
10363	19	1	BTA004865.1,
10367	1	1	BTA010929.1,
10369	1	1	BTA029632.1,
10376	2	1	BTA003649.1,
10406	1	1	BTA027651.1,
10467	17	1	BTA002739.1,
10474	8	1	BTA013135.1,
10503	6	1	BTA027154.1,
10505	6	1	BTA013952.1,
10519	3	1	BTA023208.1,
10527	11	1	BTA026914.1,
10528	7	2	BTA011511.1,BTA007432.1,
10532	8	1	BTA026024.1,
10607	7	1	BTA014425.1,
10642	1	1	BTA013554.1,
10643	15	1	BTA007913.1,
10653	1	1	BTA009393.1,
10766	1	1	BTA015352.3,
10837	3	1	BTA029874.1,
10843	2	1	BTA018819.1,
10845	2	1	BTA029863.1,
10846	4	3	BTA024449.1,BTA018815.1,BTA027835.1,
10851	1	1	BTA019643.1,
10860	1	1	BTA021921.1,
10877	1	1	BTA028297.1,
10915	16	1	BTA022680.2,
10916	15	1	BTA013523.1,
10943	1	1	BTA020123.1,
11006	1	1	BTA011628.1,
11009	1	1	BTA005029.3,
11012	3	1	BTA019617.1,
11056	2	1	BTA005341.1,
11064	13	1	BTA021569.1,
11074	5	1	BTA001399.1,
11080	1	1	BTA018824.1,
11106	6	6	BTA025973.1,BTA029137.1,BTA013413.1,BTA028694.1,BTA006672.1,BTA029167.1,
11107	1	1	BTA010441.1,
11138	4	4	BTA020817.1,BTA005385.1,BTA015021.1,BTA012054.1,
11185	4	4	BTA003193.1,BTA005824.1,BTA002238.1,BTA006718.1,
11189	1	1	BTA000292.1,
11198	1	1	BTA009737.1,
11199	1	1	BTA019380.1,
11214	3	1	BTA026988.1,
11221	3	1	BTA029507.1,
11227	1	1	BTA010510.1,
11229	2	1	BTA026709.1,
11253	15	1	BTA019890.1,
11282	6	1	BTA002979.1,
11284	8	1	BTA024441.1,
11285	9	1	BTA006954.1,
11290	2	1	BTA006956.1,
11308	3	1	BTA012761.1,
11347	7	2	BTA027048.1,BTA012762.2,
11385	1	1	BTA026159.1,
11451	2	2	BTA016082.1,BTA016083.1,
11531	3	2	BTA011675.1,BTA026576.1,
11615	2	1	BTA001658.1,
11620	1	1	BTA029902.1,
11621	1	1	BTA009345.1,
11694	1	1	BTA000958.1,
11704	3	3	BTA016517.1,BTA015519.1,BTA010532.1,
11779	21	1	BTA009248.2,
11783	12	2	BTA016924.1,BTA016925.1,
11788	3	1	BTA004304.1,
11799	1	1	BTA001518.1,
11827	1	1	BTA011470.1,
11828	3	1	BTA029473.1,
11829	6	1	BTA029472.1,
11836	11	1	BTA018642.1,
11867	1	1	BTA003683.1,
11965	2	2	BTA000967.1,BTA007329.1,
11966	2	1	BTA019397.1,
11981	3	1	BTA029341.1,
12052	1	1	BTA016313.1,
12092	1	1	BTA002676.1,
12238	3	3	BTA016662.1,BTA020445.1,BTA024955.1,
12242	3	1	BTA013811.1,
12261	1	1	BTA000002.1,
12277	1	1	BTA002239.1,
12278	4	4	BTA009256.1,BTA023520.1,BTA007278.1,BTA015914.1,
12279	1	1	BTA026825.1,
12305	1	1	BTA023741.1,
12339	6	1	BTA019597.1,
12347	1	1	BTA009909.1,
12351	1	1	BTA002057.1,
12358	9	1	BTA014209.2,
12360	13	1	BTA014109.1,
12405	1	1	BTA002048.1,
12411	3	1	BTA005542.1,
12428	1	1	BTA009875.1,
12446	1	1	BTA009876.2,
12468	3	2	BTA016751.1,BTA005103.2,
12487	2	1	BTA004592.1,
12565	7	1	BTA010871.1,
12568	3	1	BTA027691.1,
12569	2	1	BTA023153.1,
12579	3	1	BTA025364.1,
12594	1	1	BTA007229.1,
12764	2	1	BTA012999.2,
12785	3	3	BTA007092.1,BTA003220.1,BTA009368.1,
12801	3	1	BTA027846.1,
12810	15	1	BTA012580.1,
12824	1	1	BTA008154.1,
12867	2	1	BTA013745.1,
12900	15	1	BTA025989.1,
12938	1	1	BTA028681.1,
12948	4	2	BTA000553.1,BTA021135.1,
12959	6	1	BTA026569.1,
12986	2	1	BTA000643.1,
13071	2	2	BTA029743.1,BTA008201.3,
13078	3	3	BTA011132.1,BTA027652.1,BTA028521.1,
13079	1	1	BTA009443.1,
13093	1	1	BTA029744.2,
13126	3	1	BTA018853.1,
13138	1	1	BTA027979.1,
13139	2	1	BTA024792.1,
13158	2	1	BTA007748.1,
13165	2	2	BTA019228.1,BTA009006.1,
13173	3	1	BTA016184.1,
13209	5	2	BTA008534.1,BTA013650.1,
13220	13	1	BTA006036.1,
13237	1	1	BTA022180.1,
13239	2	1	BTA022467.1,
13262	1	1	BTA022642.1,
13275	3	3	BTA000716.1,BTA000710.1,BTA026506.1,
13276	1	1	BTA020994.1,
13310	13	1	BTA009044.1,
13426	3	1	BTA012889.1,
13463	5	1	BTA014820.1,
13471	1	1	BTA002473.2,
13546	3	1	BTA002495.1,
13561	9	1	BTA005553.1,
13566	2	2	BTA027816.1,BTA001507.1,
13567	1	1	BTA011479.1,
13568	2	2	BTA023092.1,BTA006174.1,
13634	8	1	BTA020739.1,
13695	1	1	BTA009557.1,
13739	2	1	BTA004054.1,
13747	2	2	BTA006012.3,BTA013513.1,
13753	1	1	BTA002190.1,
13806	1	1	BTA020937.2,
13808	1	1	BTA000105.1,
13977	1	1	BTA006054.1,
13981	1	1	BTA010752.1,
13983	9	1	BTA026839.1,
14029	3	1	BTA001261.1,
14067	1	1	BTA001551.1,
14108	2	1	BTA005362.1,
14121	2	2	BTA018316.1,BTA006124.1,
14128	2	2	BTA024755.1,BTA027178.1,
14129	1	1	BTA016043.1,
14138	2	1	BTA027940.1,
14141	1	1	BTA000007.1,
14147	2	1	BTA022050.1,
14195	1	1	BTA020865.1,
14201	14	1	BTA027172.1,
14203	1	1	BTA019480.1,
14210	2	1	BTA011929.1,
14212	2	1	BTA017060.1,
14222	2	2	BTA020832.1,BTA021212.1,
14233	1	1	BTA012317.1,
14238	1	1	BTA027463.1,
14240	2	1	BTA026909.1,
14261	2	1	BTA009048.1,
14275	3	1	BTA001362.1,
14277	1	1	BTA006055.1,
14308	1	1	BTA009987.1,
14314	4	1	BTA018870.1,
14323	3	3	BTA002946.1,BTA025941.1,BTA028841.1,
14324	2	2	BTA013350.1,BTA015726.1,
14340	1	1	BTA006045.1,
14347	1	1	BTA026463.1,
14363	1	1	BTA002820.2,
14374	2	1	BTA024193.1,
14436	4	1	BTA004567.1,
14454	1	1	BTA023202.1,
14457	7	1	BTA026162.1,
14476	3	1	BTA011674.1,
14477	5	1	BTA010057.1,
14558	3	1	BTA023679.1,
14575	14	1	BTA011345.1,
14585	1	1	BTA016539.1,
14603	1	1	BTA023469.1,
14605	3	1	BTA004857.1,
14613	23	1	BTA024038.1,
14630	15	1	BTA008360.1,
14643	1	1	BTA022995.1,
14644	3	1	BTA022994.1,
14681	14	1	BTA012168.1,
14721	2	2	BTA019656.1,BTA010922.1,
14726	17	1	BTA008139.1,
14759	2	2	BTA021399.1,BTA029061.1,
14796	9	2	BTA018643.1,BTA011035.1,
14811	1	1	BTA024588.1,
14827	3	1	BTA016847.1,
14835	19	2	BTA001506.1,BTA004863.1,
14838	1	1	BTA024216.1,
14876	18	1	BTA012407.1,
14905	1	1	BTA026230.1,
14924	3	1	BTA018475.1,
14961	4	1	BTA002652.1,
15054	3	1	BTA021993.1,
15067	3	2	BTA000649.1,BTA022222.1,
15089	2	2	BTA026737.1,BTA008056.1,
15103	1	1	BTA025419.1,
15119	1	1	BTA010584.2,
15152	1	1	BTA010422.3,
15154	17	1	BTA029134.1,
15162	10	1	BTA027231.1,
15188	17	2	BTA016652.1,BTA009631.1,
15215	1	1	BTA002100.1,
15231	2	1	BTA016642.1,
15233	12	1	BTA013463.1,
15256	15	1	BTA001322.1,
15312	2	1	BTA022345.1,
15360	10	1	BTA011614.1,
15380	3	2	BTA013573.1,BTA013570.1,
15381	2	1	BTA013572.1,
15382	5	1	BTA013571.1,
15410	14	1	BTA009561.1,
15412	6	1	BTA021029.1,
15419	1	1	BTA007149.1,
15430	8	1	BTA014003.1,
15443	3	1	BTA024568.1,
15465	3	1	BTA016685.1,
15466	1	1	BTA019605.1,
15521	5	1	BTA026910.1,
15525	11	1	BTA000530.1,
15530	5	1	BTA027470.1,
15532	3	1	BTA000439.1,
15560	1	1	BTA009381.1,
15561	1	1	BTA021695.1,
15578	3	1	BTA021327.1,
15603	1	1	BTA009599.4,
15615	2	1	BTA004393.1,
15626	13	1	BTA000394.1,
15683	4	4	BTA001977.1,BTA022596.1,BTA019857.1,BTA023622.1,
15713	1	1	BTA023481.1,
15716	4	3	BTA000554.1,BTA021134.1,BTA000556.1,
15752	2	1	BTA001365.1,
15759	13	1	BTA002423.1,
15774	3	1	BTA009319.1,
15790	1	1	BTA027950.1,
15819	4	1	BTA009748.1,
15824	1	1	BTA006881.2,
15861	1	1	BTA001496.1,
15882	1	1	BTA001486.1,
15889	1	1	BTA013224.1,
15921	4	1	BTA012566.1,
15926	3	1	BTA003250.1,
15942	1	1	BTA016222.1,
15987	3	1	BTA001463.1,
15994	5	1	BTA021224.1,
16003	17	2	BTA010076.1,BTA023391.1,
16020	2	1	BTA026033.1,
16021	6	1	BTA010789.1,
16028	10	2	BTA010786.1,BTA010790.1,
16029	5	2	BTA026029.1,BTA026032.1,
16049	1	1	BTA023444.1,
16062	15	1	BTA028495.1,
16085	3	1	BTA006901.1,
16126	2	2	BTA018422.1,BTA010923.1,
16161	1	1	BTA007201.3,
16167	1	1	BTA013779.1,
16169	6	1	BTA019170.1,
16185	14	1	BTA006378.1,
16194	3	1	BTA006787.2,
16197	3	2	BTA019655.1,BTA024346.1,
16220	1	1	BTA019178.1,
16221	1	1	BTA005963.1,
16245	13	2	BTA003590.1,BTA021990.1,
16258	3	1	BTA021703.1,
16276	12	1	BTA003809.1,
16291	8	1	BTA020403.1,
16302	2	1	BTA013274.1,
16306	16	1	BTA006121.1,
16308	10	1	BTA013125.1,
16338	1	1	BTA023621.1,
16355	16	1	BTA027343.1,
16365	1	1	BTA018784.1,
16443	5	1	BTA013157.2,
16508	3	1	BTA006664.1,
16515	1	1	BTA008913.1,
16566	3	2	BTA018771.1,BTA006145.1,
16611	3	1	BTA026716.2,
16626	18	1	BTA015591.1,
16666	1	1	BTA004814.1,
16667	1	1	BTA027882.1,
16673	5	5	BTA015707.1,BTA008485.1,BTA027658.1,BTA025765.1,BTA009321.1,
16762	5	1	BTA023417.1,
16779	2	1	BTA012277.1,
16784	2	1	BTA001115.1,
16794	4	1	BTA005255.1,
16825	3	1	BTA028293.1,
16839	3	1	BTA001811.1,
16887	1	1	BTA017719.1,
16888	1	1	BTA000496.1,
16892	3	1	BTA014989.1,
16900	5	1	BTA025487.1,
16910	3	1	BTA008379.1,
16920	4	1	BTA015867.1,
16962	2	2	BTA027021.2,BTA027026.1,
16987	15	2	BTA015008.1,BTA001499.1,
17051	2	1	BTA003980.1,
17053	3	1	BTA024004.1,
17087	16	1	BTA009874.1,
17108	1	1	BTA007811.1,
17110	1	1	BTA019410.1,
17156	3	1	BTA012807.1,
17165	4	1	BTA005794.1,
17167	8	1	BTA016980.2,
17168	5	1	BTA015635.1,
17173	17	1	BTA011856.1,
17221	1	1	BTA026427.4,
17233	21	2	BTA027003.1,BTA028442.1,
17264	8	1	BTA001006.1,
17266	5	1	BTA010554.1,
17340	4	3	BTA023619.1,BTA018334.1,BTA024114.1,
17345	3	2	BTA023436.1,BTA028294.1,
17346	5	4	BTA021806.1,BTA025076.1,BTA029915.1,BTA018317.1,
17354	40	5	BTA018172.1,BTA009848.1,BTA027876.1,BTA001553.1,BTA026478.2,
17360	1	1	BTA023304.1,
17367	6	1	BTA009841.1,
17374	3	2	BTA018103.1,BTA001515.1,
17388	3	1	BTA019856.1,
17393	14	1	BTA015241.1,
17423	3	3	BTA000979.1,BTA021512.1,BTA029054.1,
17424	1	1	BTA000885.1,
17429	8	1	BTA024235.1,
17433	1	1	BTA012186.1,
17450	4	1	BTA006288.1,
17528	2	1	BTA015943.1,
17539	12	1	BTA009182.1,
17548	12	1	BTA003124.1,
17561	1	1	BTA008373.1,
17576	1	1	BTA012660.1,
17607	2	2	BTA000546.1,BTA000545.1,
17615	1	1	BTA021037.1,
17635	9	1	BTA001370.1,
17641	9	2	BTA011664.1,BTA011663.1,
17660	1	1	BTA002113.1,
17683	3	2	BTA004318.1,BTA004320.1,
17684	6	1	BTA004316.2,
17687	5	1	BTA027754.1,
17690	1	1	BTA006415.1,
17693	5	1	BTA017390.1,
17715	13	1	BTA007769.1,
17741	1	1	BTA007369.1,
17761	1	1	BTA003510.1,
17816	16	1	BTA028194.1,
17827	2	2	BTA022333.1,BTA021301.1,
17830	27	1	BTA004489.1,
17884	16	1	BTA012855.1,
17915	1	1	BTA010936.1,
17937	13	1	BTA008384.1,
17941	12	1	BTA004032.1,
17946	2	1	BTA021266.1,
18012	22	1	BTA011170.1,
18033	1	1	BTA018683.1,
18042	15	1	BTA009239.1,
18095	14	1	BTA003430.1,
18165	2	2	BTA025470.1,BTA010948.1,
18207	3	2	BTA029888.1,BTA021673.1,
18209	15	1	BTA001572.1,
18214	1	1	BTA001905.1,
18240	7	1	BTA010599.1,
18243	1	1	BTA019299.1,
18244	4	2	BTA005543.1,BTA021599.1,
18254	14	1	BTA027966.1,
18267	16	2	BTA013521.1,BTA002372.1,
18331	1	1	BTA003662.1,
18369	2	1	BTA011320.1,
18386	3	1	BTA023136.1,
18393	1	1	BTA018439.1,
18444	3	1	BTA004890.1,
18458	15	2	BTA021542.1,BTA030078.1,
18462	1	1	BTA022230.1,
18480	11	1	BTA020097.1,
18490	15	1	BTA027711.1,
18521	19	1	BTA013102.1,
18553	2	1	BTA029749.1,
18588	16	1	BTA013063.2,
18607	2	1	BTA004398.1,
18631	12	1	BTA007640.1,
18654	3	1	BTA001180.1,
18734	3	1	BTA024563.1,
18782	3	1	BTA001951.1,
18789	6	1	BTA014357.1,
18792	1	1	BTA003269.4,
18798	1	1	BTA027578.1,
18844	2	1	BTA009670.2,
18851	14	1	BTA019769.1,
18878	2	1	BTA009984.1,
18922	2	1	BTA021101.1,
18939	3	2	BTA009818.1,BTA005534.1,
18940	1	1	BTA015067.1,
18978	4	1	BTA001440.1,
19021	1	1	BTA006944.1,
19022	4	1	BTA006943.1,
19029	15	1	BTA026749.1,
19089	2	1	BTA004808.1,
19106	1	1	BTA022287.1,
19118	1	1	BTA029849.1,
19168	5	2	BTA016398.1,BTA027655.1,
19184	1	1	BTA027926.1,
19201	14	1	BTA009531.1,
19232	3	1	BTA018480.2,
19260	14	1	BTA001008.1,
19295	6	5	BTA023580.1,BTA019652.1,BTA018741.1,BTA019644.1,BTA000629.1,
19296	2	1	BTA019646.1,
19307	2	2	BTA011889.1,BTA020677.1,
19371	1	1	BTA021877.1,
19387	14	1	BTA028274.1,
19408	1	1	BTA005852.1,
19522	2	2	BTA027708.1,BTA019278.1,
19527	3	1	BTA025200.1,
19559	17	1	BTA022226.1,
19629	7	1	BTA006757.1,
19649	1	1	BTA017058.1,
19661	4	4	BTA020985.1,BTA008121.1,BTA008122.1,BTA003347.1,
19662	2	2	BTA023051.1,BTA024951.1,
19678	3	1	BTA003454.1,
19684	1	1	BTA023594.1,
19730	2	1	BTA021305.1,
19744	1	1	BTA007232.1,
19755	2	1	BTA027970.1,
19813	3	1	BTA008388.1,
19841	14	1	BTA007366.1,
19881	15	1	BTA022455.2,
19884	1	1	BTA013758.1,
19892	5	1	BTA002978.1,
19932	1	1	BTA007520.1,
19952	1	1	BTA020801.1,
19980	18	2	BTA030019.1,BTA027354.1,
19990	3	1	BTA018407.1,
20025	3	1	BTA014007.1,
20046	6	1	BTA004311.2,
20072	3	1	BTA009559.1,
20107	1	1	BTA011243.1,
20141	14	1	BTA027683.1,
20163	7	1	BTA000079.1,
20181	3	1	BTA010632.1,
20203	1	1	BTA018874.1,
20211	2	1	BTA027249.1,
20237	12	1	BTA024944.1,
20256	2	1	BTA004846.1,
20271	16	4	BTA027790.1,BTA014726.1,BTA014727.1,BTA027991.1,
20282	1	1	BTA024760.1,
20286	2	1	BTA018738.1,
20287	1	1	BTA019306.1,
20289	2	1	BTA023114.1,
20300	14	1	BTA012346.1,
20314	4	1	BTA011126.1,
20412	3	1	BTA007951.1,
20416	1	1	BTA008469.1,
20431	1	1	BTA014241.1,
20458	1	1	BTA027916.1,
20472	14	4	BTA004871.1,BTA023585.1,BTA017247.1,BTA027928.1,
20499	12	1	BTA011397.1,
20516	1	1	BTA014227.1,
20519	11	1	BTA029050.1,
20521	3	1	BTA009993.1,
20542	10	1	BTA008137.1,
20555	1	1	BTA028326.1,
20564	3	1	BTA007428.1,
20600	3	1	BTA001185.1,
20601	1	1	BTA001183.1,
20620	1	1	BTA019701.1,
20694	19	3	BTA022046.1,BTA027056.1,BTA022237.1,
20697	1	1	BTA023382.1,
20739	3	1	BTA026979.1,
20758	4	1	BTA000220.1,
20767	3	3	BTA005092.1,BTA015833.1,BTA026876.1,
20774	1	1	BTA029207.1,
20781	3	3	BTA007333.1,BTA002033.1,BTA000971.1,
20820	12	1	BTA026443.1,
20823	11	2	BTA006238.2,BTA022882.1,
20896	3	1	BTA024077.1,
20924	1	1	BTA009568.1,
20967	13	1	BTA005252.1,
21015	2	1	BTA001550.1,
21020	1	1	BTA002019.1,
21031	5	1	BTA007786.1,
21032	11	1	BTA027558.1,
21066	1	1	BTA004877.1,
21111	1	1	BTA027913.1,
21159	3	1	BTA011523.1,
21181	2	2	BTA022328.1,BTA004810.1,
21188	1	1	BTA000489.1,
21195	3	1	BTA025759.1,
21198	1	1	BTA007320.1,
21226	3	2	BTA003443.1,BTA003444.1,
21276	15	1	BTA000050.1,
21289	1	1	BTA015052.1,
21360	2	2	BTA002351.1,BTA002053.1,
21361	2	2	BTA029688.1,BTA023060.1,
21363	1	1	BTA022661.1,
21478	12	2	BTA016341.1,BTA016320.1,
21497	19	3	BTA012800.1,BTA025015.1,BTA026450.2,
21509	15	1	BTA023493.1,
21510	14	1	BTA019429.1,
21518	2	1	BTA027007.1,
21539	3	1	BTA023016.1,
21590	2	1	BTA024301.1,
21675	14	2	BTA022154.1,BTA009035.1,
21732	1	1	BTA011630.1,
21749	19	3	BTA017358.1,BTA005488.1,BTA014579.1,
21795	14	1	BTA029103.1,
21836	6	1	BTA006835.1,
21873	1	1	BTA010304.1,
21963	12	1	BTA000093.1,
21978	13	2	BTA008376.1,BTA014917.1,
21986	3	1	BTA019345.1,
22031	16	1	BTA019155.1,
22064	13	1	BTA004033.1,
22069	16	1	BTA025918.1,
22090	3	1	BTA018437.1,
22142	15	1	BTA006329.1,
22150	18	1	BTA022244.1,
22160	10	2	BTA029583.1,BTA022563.1,
22170	2	1	BTA018431.1,
22188	16	2	BTA015797.1,BTA015802.1,
22246	1	1	BTA022006.1,
22256	2	1	BTA001757.1,
22265	14	1	BTA017364.1,
22288	12	1	BTA011421.1,
22307	2	2	BTA024659.1,BTA024662.1,
22351	18	2	BTA020960.1,BTA020959.1,
22366	6	1	BTA013113.2,
22422	1	1	BTA007056.1,
22429	14	1	BTA015393.2,
22432	1	1	BTA017149.1,
22459	14	1	BTA006937.1,
22538	7	1	BTA000417.1,
22578	2	2	BTA009817.1,BTA022291.1,
22615	3	1	BTA003401.1,
22619	6	2	BTA008967.1,BTA023842.1,
22670	1	1	BTA027909.1,
22704	2	1	BTA029891.1,
22715	2	1	BTA029903.1,
22776	8	1	BTA021762.1,
22782	9	1	BTA021082.1,
22784	5	1	BTA009630.1,
22793	3	1	BTA007133.1,
22874	1	1	BTA027902.1,
22902	2	1	BTA019631.1,
22909	2	2	BTA026149.1,BTA026148.1,
22910	12	1	BTA008910.1,
22918	9	1	BTA003812.1,
22958	4	1	BTA009532.1,
22959	12	3	BTA011107.1,BTA020988.1,BTA008123.3,
23052	3	2	BTA027564.1,BTA027552.1,
23078	1	1	BTA026046.1,
23088	1	1	BTA027245.1,
23109	2	1	BTA022312.1,
23148	4	4	BTA028595.1,BTA028596.1,BTA014922.1,BTA014937.1,
23153	14	1	BTA029212.1,
23178	14	1	BTA004571.1,
23189	15	1	BTA010279.1,
23312	5	1	BTA029729.1,
23371	10	1	BTA013049.1,
23493	3	1	BTA003449.1,
23502	4	1	BTA017607.1,
23529	5	2	BTA003346.1,BTA011864.1,
23592	12	2	BTA012500.1,BTA021865.1,
23640	3	1	BTA011212.1,
23678	2	1	BTA029250.1,
23697	3	1	BTA029707.1,
23813	4	1	BTA015602.2,
23869	3	1	BTA029512.1,
23894	12	1	BTA025651.1,
23955	1	1	BTA024620.3,
23957	1	1	BTA000873.1,
24108	1	1	BTA028367.1,
24114	13	1	BTA024081.1,
24264	7	1	BTA013165.1,
24292	1	1	BTA023583.1,
24365	3	1	BTA024395.1,
24367	6	1	BTA015124.1,
24386	4	2	BTA013114.2,BTA020587.1,
24437	8	1	BTA019941.1,
24438	11	1	BTA001425.1,
24482	6	2	BTA029408.1,BTA021143.1,
24489	1	1	BTA009487.1,
24496	14	1	BTA013613.1,
24511	5	2	BTA010986.1,BTA002772.1,
24565	1	1	BTA013249.1,
24576	3	2	BTA009816.1,BTA019668.1,
24600	2	2	BTA000623.1,BTA000625.1,
24622	13	1	BTA013718.2,
24628	7	2	BTA006567.1,BTA006258.1,
24644	8	1	BTA017092.1,
24730	5	1	BTA009437.1,
24742	7	1	BTA026740.1,
24792	6	1	BTA004852.1,
24793	2	2	BTA022194.1,BTA022206.1,
24813	3	1	BTA007141.1,
24816	3	1	BTA007036.1,
24930	12	1	BTA016713.1,
24978	5	1	BTA027337.1,
25038	6	1	BTA005176.1,
25080	4	1	BTA009293.1,
25081	1	1	BTA007965.1,
25211	3	1	BTA020158.1,
25231	3	1	BTA018109.1,
25286	8	1	BTA017546.1,
25384	3	1	BTA027952.1,
25509	5	2	BTA007963.1,BTA003842.1,
25520	8	1	BTA019243.1,
25623	8	1	BTA011311.1,
25632	7	1	BTA021829.2,
25662	1	1	BTA008895.1,
25688	2	1	BTA011423.1,
25698	7	1	BTA029704.1,
25710	1	1	BTA006304.1,
25732	2	1	BTA001626.1,
25762	6	1	BTA003086.1,
25764	4	1	BTA028358.1,
25765	8	1	BTA015786.1,
25768	2	1	BTA014200.1,
25792	7	1	BTA025303.1,
25797	4	1	BTA002338.1,
25801	1	1	BTA013388.1,
25838	6	6	BTA026971.1,BTA025594.1,BTA001565.1,BTA026968.1,BTA023009.1,BTA009255.1,
25842	3	1	BTA006669.1,
25968	2	1	BTA015218.1,
25999	4	3	BTA001552.1,BTA000646.1,BTA018794.1,
26068	3	1	BTA021393.1,
26072	4	3	BTA008498.1,BTA022982.1,BTA024447.2,
26078	2	1	BTA027953.1,
26101	5	2	BTA026310.1,BTA022560.1,
26202	4	1	BTA029584.1,
26217	2	1	BTA015064.1,
26232	4	2	BTA005497.1,BTA018672.1,
26233	2	2	BTA029896.1,BTA020785.1,
26235	6	3	BTA010680.1,BTA013218.1,BTA029497.1,
26252	5	3	BTA014301.1,BTA029540.1,BTA014758.1,
26253	2	1	BTA014767.1,
26259	2	1	BTA004208.1,
26266	3	1	BTA018467.1,
26268	3	3	BTA013506.1,BTA006429.1,BTA021016.1,
26278	2	1	BTA027606.1,
26283	2	2	BTA030039.1,BTA020953.1,
26285	4	4	BTA000890.1,BTA001317.1,BTA000884.1,BTA000883.1,
26289	2	2	BTA002647.1,BTA002648.1,
26304	2	1	BTA026193.1,
26310	3	1	BTA027801.1,
26311	15	2	BTA025738.1,BTA024010.1,
26313	11	6	BTA029911.1,BTA024536.1,BTA017264.1,BTA023914.1,BTA023384.1,BTA024344.1,
26314	3	2	BTA019648.1,BTA023951.1,
26315	1	1	BTA022655.1,
26316	1	1	BTA023579.1,
26317	1	1	BTA029858.1,
26319	2	2	BTA015080.1,BTA018341.1,
26321	1	1	BTA023581.1,
26326	2	1	BTA005882.1,
26327	3	2	BTA026467.1,BTA006715.1,
26345	2	2	BTA011681.1,BTA004940.1,
26350	2	2	BTA014393.1,BTA014391.1,
26359	2	2	BTA011238.1,BTA023512.1,
26370	3	3	BTA016244.1,BTA007975.1,BTA016229.1,
26371	4	1	BTA016506.1,
26376	2	2	BTA018387.1,BTA014964.1,
26377	3	2	BTA001539.1,BTA018408.1,
26378	3	1	BTA018689.1,
26379	3	3	BTA006148.1,BTA028306.1,BTA018792.1,
26381	2	1	BTA020355.1,
26389	2	1	BTA022210.1,
26391	2	2	BTA023323.1,BTA000663.1,
26392	4	2	BTA021694.1,BTA023442.1,
26393	1	1	BTA023461.1,
26394	4	1	BTA018295.1,
26395	3	3	BTA023366.1,BTA018296.1,BTA023361.1,
26396	1	1	BTA023460.1,
26399	2	1	BTA023813.1,
26402	3	1	BTA024982.1,
26412	2	2	BTA027760.1,BTA023595.1,
26413	2	2	BTA027837.1,BTA023112.1,
26414	2	2	BTA027956.1,BTA006180.1,
26415	2	1	BTA029331.1,
26419	3	1	BTA029425.1,
26425	2	2	BTA000645.1,BTA017265.1,
26426	2	1	BTA000786.1,
26427	2	1	BTA002316.1,
26431	2	2	BTA004705.1,BTA004704.1,
26432	7	6	BTA029873.1,BTA001484.1,BTA024012.1,BTA019661.1,BTA006162.1,BTA006159.1,
26435	3	2	BTA008556.1,BTA008263.1,
26437	3	1	BTA009554.1,
26440	2	2	BTA013084.1,BTA012485.1,
26442	1	1	BTA017761.1,
26447	2	1	BTA021067.1,
26448	2	1	BTA021370.2,
26449	2	1	BTA022996.1,
26450	2	2	BTA022998.1,BTA022999.1,
26451	2	1	BTA023091.1,
26452	3	2	BTA009815.1,BTA023593.1,
26453	3	2	BTA022303.1,BTA024171.1,
26454	2	2	BTA024215.1,BTA014960.1,
26455	3	2	BTA009836.1,BTA025999.1,
26456	2	1	BTA027736.1,
26471	2	1	BTA018463.3,
26508	2	1	BTA028359.1,
27020	3	1	BTA007894.1,
27134	1	1	BTA011248.1,
27255	2	2	BTA011262.1,BTA017121.1,
27314	3	2	BTA017269.1,BTA022879.1,
27408	6	1	BTA007051.1,
27416	15	1	BTA017996.1,
27570	2	2	BTA018010.1,BTA004844.1,
27612	4	2	BTA012848.1,BTA012849.1,
27636	4	1	BTA028398.1,
27730	3	1	BTA013472.1,
27807	2	1	BTA022452.1,
27891	5	4	BTA000620.1,BTA028253.1,BTA000638.1,BTA000685.1,
27892	15	9	BTA018762.1,BTA027930.1,BTA005536.1,BTA005552.1,BTA018684.1,BTA023830.1,BTA024548.1,BTA000686.1,BTA024364.1,
27893	2	2	BTA028318.1,BTA001526.1,
27894	7	6	BTA026002.1,BTA018279.1,BTA018429.1,BTA028241.1,BTA005494.1,BTA024702.1,
27897	1	1	BTA000550.1,
27898	2	2	BTA021269.1,BTA024680.1,
27900	1	1	BTA028260.1,
27901	1	1	BTA000618.1,
27902	5	1	BTA022263.1,
27920	2	2	BTA019632.1,BTA009126.1,
27992	3	1	BTA008480.1,
27998	8	1	BTA025135.1,
27999	2	2	BTA018747.1,BTA001489.1,
28192	5	1	BTA020032.2,
28255	3	1	BTA021763.1,
28262	6	2	BTA013569.1,BTA013577.1,
28268	2	2	BTA001650.1,BTA017945.1,
28300	4	1	BTA027669.1,
28380	4	1	BTA008995.1,
28409	1	1	BTA024234.1,
28452	7	2	BTA002363.1,BTA013675.1,
28531	9	1	BTA023407.1,
28560	3	1	BTA008499.1,
28639	4	1	BTA028159.1,
28650	3	2	BTA026746.1,BTA027605.1,
28651	1	1	BTA026748.1,
28667	7	1	BTA007371.1,
28671	3	2	BTA029093.1,BTA017917.1,
28761	2	1	BTA000497.1,
28777	3	2	BTA019291.1,BTA027796.1,
28785	4	1	BTA000787.1,
28811	6	1	BTA029047.1,
28827	2	1	BTA010208.1,
28932	3	3	BTA007689.1,BTA018523.1,BTA018515.1,
28978	3	1	BTA021161.1,
28986	3	1	BTA025761.1,
28989	6	4	BTA000513.1,BTA025256.1,BTA017267.1,BTA023276.1,
28990	3	3	BTA025257.1,BTA017268.1,BTA023275.1,
28991	1	1	BTA022320.1,
28992	1	1	BTA022321.1,
29000	4	3	BTA001459.1,BTA001460.1,BTA013891.1,
29035	3	1	BTA017618.1,
29083	4	1	BTA029111.1,
29161	3	2	BTA004589.1,BTA004609.1,
29186	2	2	BTA022327.1,BTA018024.1,
29217	2	1	BTA005495.1,
29219	3	1	BTA000655.1,
29240	6	1	BTA004209.1,
29247	2	2	BTA019297.1,BTA018764.1,
29251	3	1	BTA029730.1,
29279	3	1	BTA009225.1,
29282	1	1	BTA026279.1,
29284	2	1	BTA023326.1,
29285	4	1	BTA018716.1,
29290	2	2	BTA021693.1,BTA027974.1,
29291	2	1	BTA022309.1,
29300	2	1	BTA016600.1,
29311	4	2	BTA000615.1,BTA019662.1,
29313	3	1	BTA025246.1,
29314	3	1	BTA022175.1,
29315	3	2	BTA028281.1,BTA024317.1,
29317	5	1	BTA023759.1,
29318	3	1	BTA021297.1,
29330	9	1	BTA009307.1,
29339	3	2	BTA022603.1,BTA022311.1,
29340	2	1	BTA001467.1,
29347	3	2	BTA025891.1,BTA001469.1,
29348	1	1	BTA027779.1,
29362	3	1	BTA027710.1,
29363	3	2	BTA002042.1,BTA022071.1,
29371	3	3	BTA024450.1,BTA018297.1,BTA025473.1,
29386	3	1	BTA023317.1,
29394	3	1	BTA006942.1,
29401	4	1	BTA024087.1,
29407	2	1	BTA004825.1,
29408	2	1	BTA029913.1,
29409	3	2	BTA023431.1,BTA021600.1,
29414	4	1	BTA027903.1,
29424	4	1	BTA004845.1,
29430	2	1	BTA026000.1,
29436	2	1	BTA004833.1,
29440	2	1	BTA018325.1,
29462	7	5	BTA027807.1,BTA018662.1,BTA029868.1,BTA027786.1,BTA000583.1,
29473	4	1	BTA022257.1,
29474	3	1	BTA018829.1,
29475	1	1	BTA018283.1,
29484	2	1	BTA024324.1,
29491	2	1	BTA010270.1,
29498	4	2	BTA023925.1,BTA023926.1,
29514	6	6	BTA018348.1,BTA028004.1,BTA028319.1,BTA015055.1,BTA011490.1,BTA000661.1,
29515	3	1	BTA023578.1,
29516	2	1	BTA018285.1,
29517	4	1	BTA014242.1,
29524	2	1	BTA021026.1,
29539	4	1	BTA004905.1,
29541	3	1	BTA027759.1,
29542	2	1	BTA006710.1,
29568	2	1	BTA018677.1,
29582	2	1	BTA021889.1,
29588	2	2	BTA022306.1,BTA014944.1,
29589	3	1	BTA021670.1,
29594	2	1	BTA023397.1,
29600	3	2	BTA001540.1,BTA000527.1,
29624	3	2	BTA022386.1,BTA020787.1,
29627	2	1	BTA018357.1,
29634	2	1	BTA027982.1,
29637	2	1	BTA000609.1,
29644	6	4	BTA024341.1,BTA010932.1,BTA015050.1,BTA021691.1,
29649	3	1	BTA029477.1,
29650	3	1	BTA023328.1,
29651	2	1	BTA020790.1,
29658	2	2	BTA023155.1,BTA013835.1,
29705	2	2	BTA018787.1,BTA022269.1,
29797	1	1	BTA028944.1,
29827	14	1	BTA001411.1,
29860	2	1	BTA018009.1,
29911	2	1	BTA001517.1,
29929	2	1	BTA004841.1,
29946	4	2	BTA007924.1,BTA029248.1,
30005	1	1	BTA008537.1,
30021	5	1	BTA010956.1,
30054	3	3	BTA022254.1,BTA010952.1,BTA000582.1,
30060	6	4	BTA018460.1,BTA016955.1,BTA007990.1,BTA016679.1,
30086	8	1	BTA022081.1,
30118	5	1	BTA021568.2,
30147	1	1	BTA003802.1,
30200	3	1	BTA011598.1,
30245	2	2	BTA009301.1,BTA018164.1,
30253	2	1	BTA019068.1,
30303	3	3	BTA003073.1,BTA005587.1,BTA023648.1,
30317	4	1	BTA003025.1,
30319	3	1	BTA013647.1,
30327	3	1	BTA002604.1,
30348	5	2	BTA013112.1,BTA028399.1,
30373	2	2	BTA011270.1,BTA011278.1,
30410	3	1	BTA002367.1,
30426	2	2	BTA018698.1,BTA001481.1,
30437	2	1	BTA014988.1,
30448	4	1	BTA010596.1,
30451	3	2	BTA004237.1,BTA004238.1,
30455	2	1	BTA029252.1,
30463	3	1	BTA025230.1,
30467	2	2	BTA030034.1,BTA025555.1,
30476	2	1	BTA020970.1,
30486	2	1	BTA012931.1,
30507	2	1	BTA014048.1,
30522	4	1	BTA028381.1,
30528	2	1	BTA001238.1,
30530	6	6	BTA023836.1,BTA022174.1,BTA027988.1,BTA022008.1,BTA021140.1,BTA019584.1,
30547	3	1	BTA023725.1,
30555	1	1	BTA030103.1,
30783	2	2	BTA000677.1,BTA005535.1,
30998	2	1	BTA024963.1,
31025	3	2	BTA004878.1,BTA005554.1,
31108	2	2	BTA017018.1,BTA022283.1,
31170	2	1	BTA002973.1,
31333	2	1	BTA002309.1,
31608	1	1	BTA015810.1,
31629	1	1	BTA017177.1,
31937	3	1	BTA027753.1,
31956	1	1	BTA023664.1,
32076	2	2	BTA005538.1,BTA024719.1,
32126	2	1	BTA027780.1,
32216	2	1	BTA018664.1,
32293	4	1	BTA018708.1,
32406	3	1	BTA029910.1,
32543	2	1	BTA027224.1,
32549	10	7	BTA011495.1,BTA001534.1,BTA018755.1,BTA018097.1,BTA028001.1,BTA015077.1,BTA028304.1,
32550	3	3	BTA017021.1,BTA000486.1,BTA029926.1,
32551	10	10	BTA018392.1,BTA017022.1,BTA000487.1,BTA028303.1,BTA015078.1,BTA001533.1,BTA018096.1,BTA018754.1,BTA011494.1,BTA028002.1,
32553	4	4	BTA018413.1,BTA023457.1,BTA029925.1,BTA010940.1,
32554	4	3	BTA023630.1,BTA021941.1,BTA023661.1,
32555	4	4	BTA000637.1,BTA018391.1,BTA000621.1,BTA001512.1,
32556	2	1	BTA023631.1,
32558	2	1	BTA010944.1,
32559	3	1	BTA024359.1,
32587	2	1	BTA018108.1,
32602	3	1	BTA027961.1,
32619	3	3	BTA017608.1,BTA016969.1,BTA028864.1,
32676	2	2	BTA029927.1,BTA001473.1,
32709	2	1	BTA021923.1,
32714	3	1	BTA020298.1,
32718	2	1	BTA023385.1,
32721	4	1	BTA018386.1,
32850	3	3	BTA006156.1,BTA001482.1,BTA018725.1,
32851	12	7	BTA023618.1,BTA025289.1,BTA021603.1,BTA022052.1,BTA024718.1,BTA023530.1,BTA022359.1,
32852	2	1	BTA024499.1,
32853	2	2	BTA021938.1,BTA024537.1,
32858	3	1	BTA020228.1,
32874	3	1	BTA010608.1,
32959	4	1	BTA019634.1,
32998	3	1	BTA001606.1,
33001	3	1	BTA013366.1,
33007	4	1	BTA003170.1,
33048	1	1	BTA001630.1,
33067	2	1	BTA027992.1,
33096	2	2	BTA009153.1,BTA011375.1,
33128	3	1	BTA029182.1,
33203	2	2	BTA018014.1,BTA027825.1,
33209	6	1	BTA020789.1,
33226	3	1	BTA018705.1,
33227	2	2	BTA023420.1,BTA019292.1,
33228	2	1	BTA001501.1,
33229	2	1	BTA027969.1,
33234	4	1	BTA024009.1,
33242	2	1	BTA015509.1,
33252	3	3	BTA005491.1,BTA009829.1,BTA018028.1,
33288	5	3	BTA028003.1,BTA028302.1,BTA018753.1,
33289	1	1	BTA011493.1,
33306	2	1	BTA010934.1,
33311	2	1	BTA018397.1,
33325	2	1	BTA022253.1,
33330	2	1	BTA000531.1,
33341	4	1	BTA023532.1,
33352	2	1	BTA018371.1,
33386	3	1	BTA023302.1,
33396	2	1	BTA022229.1,
33406	5	3	BTA021309.1,BTA023300.1,BTA021666.1,
33408	3	3	BTA018808.1,BTA018814.1,BTA028266.1,
33409	2	2	BTA028250.1,BTA028259.1,
33410	3	2	BTA027783.1,BTA019585.1,
33412	3	1	BTA021937.1,
33413	2	2	BTA027929.1,BTA000533.1,
33431	2	1	BTA018020.1,
33432	3	2	BTA021310.1,BTA018372.1,
33444	3	2	BTA027823.1,BTA022385.1,
33446	2	1	BTA027931.1,
33454	2	1	BTA027761.1,
33462	4	1	BTA023411.1,
33473	2	1	BTA000651.1,
33477	4	1	BTA024302.1,
33491	3	2	BTA004809.1,BTA010926.1,
33510	3	1	BTA011488.1,
33517	2	2	BTA018948.1,BTA001316.1,
33529	2	1	BTA027755.1,
33535	2	1	BTA000612.1,
33561	2	2	BTA023336.1,BTA024754.1,
33574	2	1	BTA028246.1,
33588	2	2	BTA007008.1,BTA007010.1,
33617	2	1	BTA023837.1,
33649	2	1	BTA027560.1,
33652	2	1	BTA009021.1,
33676	4	1	BTA017255.1,
33689	2	1	BTA016014.1,
33703	1	1	BTA011540.1,
33799	2	1	BTA023132.1,
33851	2	1	BTA022069.1,
33868	2	1	BTA011785.1,
33903	2	1	BTA010897.1,
33940	2	1	BTA021782.1,
33972	2	1	BTA028524.1,
33986	4	2	BTA017513.1,BTA015770.1,
33988	3	1	BTA005499.1,
33989	2	1	BTA007275.1,
33997	3	1	BTA018030.1,
33998	3	1	BTA015944.1,
34001	2	1	BTA020779.1,
34008	3	1	BTA024703.1,
34010	3	1	BTA018797.1,
34019	2	1	BTA022195.1,
34021	3	1	BTA024791.1,
34024	2	2	BTA026157.1,BTA025531.2,
34028	7	3	BTA025472.1,BTA021668.1,BTA027948.1,
34032	2	1	BTA025478.1,
34038	2	1	BTA008479.1,
34039	3	1	BTA019205.1,
34046	2	2	BTA023899.1,BTA018742.1,
34047	2	2	BTA021925.1,BTA009824.1,
34050	2	1	BTA023282.1,
34055	2	1	BTA029862.1,
34057	3	1	BTA010999.1,
34062	4	3	BTA028273.1,BTA027814.1,BTA020561.1,
34063	2	2	BTA019698.2,BTA015217.1,
34068	2	2	BTA023466.1,BTA000627.1,
34074	2	1	BTA006142.1,
34075	3	3	BTA027995.1,BTA029928.1,BTA027939.1,
34076	2	1	BTA028252.1,
34085	2	1	BTA008925.1,
34088	2	1	BTA026150.1,
34096	3	3	BTA015904.1,BTA017134.1,BTA026969.1,
34098	2	2	BTA009007.1,BTA019230.1,
34107	2	2	BTA014786.1,BTA014788.1,
34111	4	4	BTA019207.1,BTA001278.1,BTA020200.1,BTA014790.1,
34115	3	3	BTA025978.1,BTA024788.1,BTA019400.1,
34133	2	2	BTA022465.1,BTA024589.1,
34135	2	2	BTA022484.1,BTA011538.1,
34136	3	3	BTA015162.1,BTA028978.1,BTA022485.1,
34137	2	2	BTA024574.1,BTA029277.1,
34159	3	3	BTA017485.1,BTA013170.1,BTA027497.1,
34160	2	2	BTA027505.1,BTA027389.1,
34161	5	5	BTA012649.1,BTA006373.1,BTA009553.1,BTA025386.1,BTA027508.1,
34162	5	5	BTA007268.1,BTA013282.1,BTA017391.1,BTA004447.1,BTA027519.1,
34171	2	2	BTA029114.1,BTA011701.1,
34173	2	1	BTA000083.1,
34185	2	2	BTA002359.1,BTA025384.1,
34189	1	1	BTA011273.1,
34190	2	2	BTA003291.1,BTA012008.1,
34192	2	2	BTA004216.1,BTA023722.1,
34195	2	2	BTA005120.1,BTA005127.1,
34205	2	2	BTA005167.1,BTA005168.1,
34206	2	2	BTA006023.1,BTA011327.3,
34208	1	1	BTA022659.1,
34212	1	1	BTA009978.1,
34215	2	2	BTA006896.1,BTA006412.1,
34217	1	1	BTA009613.1,
34219	2	2	BTA006921.1,BTA009615.1,
34220	2	2	BTA007683.1,BTA024339.1,
34224	3	3	BTA013074.1,BTA002644.1,BTA008383.1,
34233	2	2	BTA009727.1,BTA012835.1,
34234	2	2	BTA009746.2,BTA011072.1,
34236	2	2	BTA010371.1,BTA012778.1,
34237	3	3	BTA021080.1,BTA016435.1,BTA010963.1,
34238	2	2	BTA010969.1,BTA013730.1,
34244	2	2	BTA010997.1,BTA018610.1,
34246	2	2	BTA011641.1,BTA021978.1,
34250	2	2	BTA012183.1,BTA026312.1,
34253	4	4	BTA026572.1,BTA026571.1,BTA026570.1,BTA008760.1,
34254	2	2	BTA018992.1,BTA013144.1,
34255	2	2	BTA013759.1,BTA024458.1,
34258	3	3	BTA021529.1,BTA012789.1,BTA014296.1,
34262	3	3	BTA010437.1,BTA004931.1,BTA014849.1,
34265	2	2	BTA014858.1,BTA000600.1,
34270	3	3	BTA028448.1,BTA026821.1,BTA008595.1,
34273	2	2	BTA015372.1,BTA020047.1,
34278	2	2	BTA015837.1,BTA010902.1,
34282	3	3	BTA025007.1,BTA019908.1,BTA015854.1,
34283	3	3	BTA025005.1,BTA019910.1,BTA015856.1,
34284	2	2	BTA016305.2,BTA029811.1,
34290	2	2	BTA017178.1,BTA027101.1,
34294	2	2	BTA018473.1,BTA023295.1,
34298	2	1	BTA000610.1,
34303	3	2	BTA007150.1,BTA019905.1,
34304	2	2	BTA019914.1,BTA025001.1,
34305	3	3	BTA006687.1,BTA004914.1,BTA019920.1,
34306	2	2	BTA019921.1,BTA006689.1,
34307	2	2	BTA020199.1,BTA006067.1,
34309	2	2	BTA020470.1,BTA021608.1,
34312	3	3	BTA023774.1,BTA025008.1,BTA020480.1,
34315	2	2	BTA020762.1,BTA002847.1,
34317	3	3	BTA000599.1,BTA000597.6,BTA021008.2,
34318	4	4	BTA020644.1,BTA020646.1,BTA000274.1,BTA021013.1,
34319	1	1	BTA008189.1,
34320	2	2	BTA021014.1,BTA000594.1,
34321	3	3	BTA030087.1,BTA019560.1,BTA021018.1,
34331	2	2	BTA021554.1,BTA006363.1,
34336	3	3	BTA011412.1,BTA020645.1,BTA021821.1,
34339	2	2	BTA022068.1,BTA030123.1,
34347	2	2	BTA022712.1,BTA020546.1,
34349	2	2	BTA023117.2,BTA014112.1,
34351	3	3	BTA003309.1,BTA014341.1,BTA025541.1,
34354	2	2	BTA023491.1,BTA023492.1,
34356	1	1	BTA000290.1,
34360	2	2	BTA024045.1,BTA018131.1,
34368	4	4	BTA009990.1,BTA020086.1,BTA023784.1,BTA024436.1,
34369	2	2	BTA024649.1,BTA002815.1,
34370	3	3	BTA027601.1,BTA023968.1,BTA025367.1,
34380	2	2	BTA026027.1,BTA020119.1,
34381	2	1	BTA026030.1,
34383	2	2	BTA026165.1,BTA005819.1,
34386	2	2	BTA026324.1,BTA028553.1,
34392	2	2	BTA026335.2,BTA006997.2,
34406	3	3	BTA016742.1,BTA014434.1,BTA027014.1,
34424	5	5	BTA009265.1,BTA008683.1,BTA012305.1,BTA012306.1,BTA028177.1,
34425	1	1	BTA026760.1,
34430	3	3	BTA017919.1,BTA000440.1,BTA028392.1,
34431	2	2	BTA028397.1,BTA023261.1,
34433	2	2	BTA028604.1,BTA020237.1,
34434	2	2	BTA028614.1,BTA028941.1,
34436	2	2	BTA028626.1,BTA012451.1,
34438	2	2	BTA028720.1,BTA000277.1,
34440	2	1	BTA028875.1,
34442	3	3	BTA008665.1,BTA001849.1,BTA005626.1,
34446	4	4	BTA021416.1,BTA021415.1,BTA010013.1,BTA010014.1,
34451	2	2	BTA029387.1,BTA029388.1,
34452	2	2	BTA029390.1,BTA009656.1,
34455	2	2	BTA029398.1,BTA009666.1,
34465	2	2	BTA000131.1,BTA011308.1,
34469	6	6	BTA005816.1,BTA011094.1,BTA011096.1,BTA000589.1,BTA000295.1,BTA011095.1,
34472	2	2	BTA000424.1,BTA011435.1,
34473	2	2	BTA000593.1,BTA021851.1,
34475	3	3	BTA004028.1,BTA009314.1,BTA000785.1,
34476	2	2	BTA000874.1,BTA002649.1,
34477	2	2	BTA000880.1,BTA005274.1,
34478	2	2	BTA000886.1,BTA021755.1,
34480	2	2	BTA000891.1,BTA001632.1,
34481	2	2	BTA000898.1,BTA000901.1,
34482	2	2	BTA000964.1,BTA017894.1,
34487	3	3	BTA018128.1,BTA001169.1,BTA001168.1,
34489	2	2	BTA001429.1,BTA001430.1,
34491	2	2	BTA001598.1,BTA026223.1,
34498	2	2	BTA001720.1,BTA028426.1,
34506	2	2	BTA002066.1,BTA029206.1,
34507	2	2	BTA002068.1,BTA017800.1,
34524	1	1	BTA002641.1,
34533	2	2	BTA002916.1,BTA002994.1,
34537	2	2	BTA003077.1,BTA026891.1,
34541	4	4	BTA018598.1,BTA011127.1,BTA020619.1,BTA003314.1,
34543	1	1	BTA022959.1,
34546	2	1	BTA003833.1,
34555	2	2	BTA004297.1,BTA020361.1,
34556	5	5	BTA006508.1,BTA012983.1,BTA004887.1,BTA014151.1,BTA004298.1,
34557	3	3	BTA011561.1,BTA012982.1,BTA004299.1,
34559	2	2	BTA004315.1,BTA020664.1,
34560	2	2	BTA004319.1,BTA004321.1,
34562	3	3	BTA006691.1,BTA017986.1,BTA004504.1,
34565	7	7	BTA004511.1,BTA006694.1,BTA006696.1,BTA011093.1,BTA011070.1,BTA004509.1,BTA017993.1,
34567	2	2	BTA004590.1,BTA004608.1,
34568	2	2	BTA004665.1,BTA000146.3,
34570	2	2	BTA004682.1,BTA012984.1,
34571	3	3	BTA020087.1,BTA011936.1,BTA004764.1,
34572	2	2	BTA004778.2,BTA021729.1,
34583	2	2	BTA005797.1,BTA003883.1,
34587	2	2	BTA005872.1,BTA005873.1,
34588	2	1	BTA005877.1,
34592	1	1	BTA006282.1,
34596	2	2	BTA006717.1,BTA012392.1,
34609	2	2	BTA007277.1,BTA023519.1,
34610	2	2	BTA007279.1,BTA023521.1,
34611	2	2	BTA007280.1,BTA023522.1,
34612	2	2	BTA007281.1,BTA023523.1,
34614	2	2	BTA007290.1,BTA008193.1,
34615	2	2	BTA007302.1,BTA000909.1,
34618	2	2	BTA007368.1,BTA012459.1,
34619	2	2	BTA007584.1,BTA017990.1,
34626	2	2	BTA007839.1,BTA015277.1,
34632	4	4	BTA004412.1,BTA009544.1,BTA001937.1,BTA008052.1,
34634	4	4	BTA004522.1,BTA023785.1,BTA016395.1,BTA008190.1,
34638	5	5	BTA002295.1,BTA009366.1,BTA014138.1,BTA027102.1,BTA008796.1,
34647	2	2	BTA029451.1,BTA026502.1,
34651	2	2	BTA009473.1,BTA023989.1,
34659	3	3	BTA009610.1,BTA013893.1,BTA009609.1,
34660	2	2	BTA009664.1,BTA012528.1,
34662	3	3	BTA019743.1,BTA028917.1,BTA009757.1,
34668	8	8	BTA016388.1,BTA024482.1,BTA021492.1,BTA023059.1,BTA015731.1,BTA009800.1,BTA004265.1,BTA014993.1,
34674	2	2	BTA010089.1,BTA020066.1,
34682	3	3	BTA007323.1,BTA013229.1,BTA015459.1,
34683	1	1	BTA002086.1,
34686	2	2	BTA010525.1,BTA021281.1,
34687	2	2	BTA010528.1,BTA021278.3,
34692	2	1	BTA010714.1,
34704	2	1	BTA011222.1,
34705	2	2	BTA011264.1,BTA017906.1,
34709	2	2	BTA011578.1,BTA012250.1,
34711	2	2	BTA011581.1,BTA012246.1,
34714	2	2	BTA011584.1,BTA012242.1,
34716	2	2	BTA011588.1,BTA012240.1,
34723	2	2	BTA011881.1,BTA020771.1,
34731	3	3	BTA028550.1,BTA011530.1,BTA012308.1,
34735	2	2	BTA012797.1,BTA026446.1,
34746	2	2	BTA013150.1,BTA015131.1,
34747	3	3	BTA013348.1,BTA013349.1,BTA013332.1,
34751	2	2	BTA013436.1,BTA010562.1,
34756	2	2	BTA013784.1,BTA017220.1,
34765	1	1	BTA017447.1,
34767	2	2	BTA014050.1,BTA013553.1,
34773	2	2	BTA014105.1,BTA006568.1,
34775	2	2	BTA021187.1,BTA021246.1,
34781	3	3	BTA001956.1,BTA007410.1,BTA014398.1,
34784	2	2	BTA014877.1,BTA014879.1,
34785	2	2	BTA014880.1,BTA026912.1,
34786	2	2	BTA014885.2,BTA021498.2,
34795	5	5	BTA015282.1,BTA015281.1,BTA015279.1,BTA015278.1,BTA015280.1,
34801	2	2	BTA015606.1,BTA026847.1,
34804	3	3	BTA025581.1,BTA024910.1,BTA015869.1,
34809	2	2	BTA015918.1,BTA015919.1,
34811	2	1	BTA015921.1,
34819	2	2	BTA016224.1,BTA016249.1,
34820	2	2	BTA016231.1,BTA016242.1,
34822	2	2	BTA016392.1,BTA004136.1,
34824	2	2	BTA016509.1,BTA024687.1,
34825	2	2	BTA016597.1,BTA006697.2,
34828	2	2	BTA016744.1,BTA016745.1,
34838	2	1	BTA017143.1,
34839	2	2	BTA017192.1,BTA003959.1,
34844	2	2	BTA017642.1,BTA021896.1,
34846	2	2	BTA017825.1,BTA017827.1,
34854	2	2	BTA018080.1,BTA026176.1,
34855	2	2	BTA018119.1,BTA018120.1,
34856	3	2	BTA028342.1,BTA018287.1,
34857	20	20	BTA014949.1,BTA018291.1,BTA001505.1,BTA022276.1,BTA018811.1,BTA000567.1,BTA005523.1,BTA028309.1,BTA028316.1,BTA018822.1,BTA022177.1,BTA014951.1,BTA001519.1,BTA023467.1,BTA018733.1,BTA023329.1,BTA014968.1,BTA029867.1,BTA011497.1,BTA028292.1,
34858	6	6	BTA028288.1,BTA018361.1,BTA010953.1,BTA011480.1,BTA014955.1,BTA018786.1,
34859	7	7	BTA018757.1,BTA018826.1,BTA005518.1,BTA005516.1,BTA014954.1,BTA022204.1,BTA022207.1,
34860	5	5	BTA005520.1,BTA018832.1,BTA006129.1,BTA018788.1,BTA018379.1,
34861	3	3	BTA022336.1,BTA018349.1,BTA019290.1,
34862	1	1	BTA022322.1,
34863	1	1	BTA005521.1,
34864	1	1	BTA029860.1,
34865	2	2	BTA018292.1,BTA028272.1,
34866	6	6	BTA009849.1,BTA018823.1,BTA022295.1,BTA006154.1,BTA014957.1,BTA027919.1,
34867	2	2	BTA010939.1,BTA017023.1,
34868	2	2	BTA018306.1,BTA006138.1,
34869	2	2	BTA006182.1,BTA006140.1,
34870	2	2	BTA018309.1,BTA014986.1,
34871	2	2	BTA018320.1,BTA006177.1,
34872	3	2	BTA023446.1,BTA018706.1,
34873	2	2	BTA018340.1,BTA027771.1,
34874	2	2	BTA018347.1,BTA018682.1,
34875	3	2	BTA009820.1,BTA018350.1,
34876	2	2	BTA018351.1,BTA009839.1,
34878	3	3	BTA014952.1,BTA029866.1,BTA018362.1,
34879	3	3	BTA023441.1,BTA014953.1,BTA014967.1,
34880	2	2	BTA023468.1,BTA014948.1,
34881	1	1	BTA018368.1,
34882	3	3	BTA018712.1,BTA025248.1,BTA018364.1,
34883	2	2	BTA018378.1,BTA000622.1,
34884	4	4	BTA018833.1,BTA028337.1,BTA009859.1,BTA006131.1,
34885	2	2	BTA018389.1,BTA024570.1,
34886	2	1	BTA018415.1,
34887	2	1	BTA004859.1,
34888	2	2	BTA027855.1,BTA023113.1,
34889	2	2	BTA018442.1,BTA001529.1,
34890	2	2	BTA018449.1,BTA001544.1,
34891	2	2	BTA027782.1,BTA001524.1,
34892	6	6	BTA019579.1,BTA023470.1,BTA000630.1,BTA029924.1,BTA000617.1,BTA006143.1,
34893	3	3	BTA000676.1,BTA018722.1,BTA022187.1,
34894	2	1	BTA001503.1,
34895	5	5	BTA018789.1,BTA006130.1,BTA000576.1,BTA015083.1,BTA018454.1,
34898	2	1	BTA024453.1,
34899	2	2	BTA018681.1,BTA018795.1,
34900	2	2	BTA018687.1,BTA027762.1,
34901	4	4	BTA023344.1,BTA029852.1,BTA006135.1,BTA018690.1,
34902	2	2	BTA018693.1,BTA023363.1,
34903	2	1	BTA018720.1,
34904	2	2	BTA018736.1,BTA009813.1,
34905	3	3	BTA006170.1,BTA028328.1,BTA018744.1,
34906	2	2	BTA018746.1,BTA001488.1,
34907	3	3	BTA018827.1,BTA005531.1,BTA018756.1,
34908	1	1	BTA022203.1,
34909	2	2	BTA018775.1,BTA018776.1,
34910	3	3	BTA015081.1,BTA009856.1,BTA018790.1,
34911	2	2	BTA018809.1,BTA028291.1,
34912	3	3	BTA001523.1,BTA010931.1,BTA018810.1,
34913	3	3	BTA001520.1,BTA005524.1,BTA018812.1,
34914	3	3	BTA000500.1,BTA010933.1,BTA018831.1,
34917	3	3	BTA018910.1,BTA018909.1,BTA018908.1,
34923	2	2	BTA019102.1,BTA022686.1,
34930	2	2	BTA019378.1,BTA006617.1,
34933	5	5	BTA027349.1,BTA016810.1,BTA004646.1,BTA021203.1,BTA019561.1,
34936	2	2	BTA019722.1,BTA022677.1,
34943	1	1	BTA021407.1,
34954	2	2	BTA020178.1,BTA020179.1,
34958	2	2	BTA020450.1,BTA005366.1,
34964	2	2	BTA020721.1,BTA014340.1,
34965	2	2	BTA020805.1,BTA020806.1,
34977	3	3	BTA024113.1,BTA029257.1,BTA021204.1,
34978	3	3	BTA004783.1,BTA015876.2,BTA021226.1,
34981	2	2	BTA021357.1,BTA003807.1,
34988	2	2	BTA021530.1,BTA003767.1,
35002	2	2	BTA022185.1,BTA024569.1,
35003	2	2	BTA022189.1,BTA024316.1,
35004	3	3	BTA005551.1,BTA018032.1,BTA022192.1,
35005	2	2	BTA022202.1,BTA027965.1,
35006	2	2	BTA022218.1,BTA022281.1,
35007	2	2	BTA022219.1,BTA001537.1,
35008	2	2	BTA022225.1,BTA023339.1,
35009	2	2	BTA022236.1,BTA017258.1,
35010	2	1	BTA022256.1,
35011	3	3	BTA004874.1,BTA029919.1,BTA022262.1,
35012	2	2	BTA022275.1,BTA017257.1,
35013	2	2	BTA022278.1,BTA015079.1,
35014	2	2	BTA022288.1,BTA021307.1,
35015	2	2	BTA022299.1,BTA024557.1,
35016	3	3	BTA023451.1,BTA025136.1,BTA022310.1,
35017	3	3	BTA028265.1,BTA001480.1,BTA022331.1,
35020	2	2	BTA022554.1,BTA006321.1,
35022	3	3	BTA026603.1,BTA028581.1,BTA022569.1,
35024	2	2	BTA022645.1,BTA016164.1,
35033	2	1	BTA023047.1,
35039	2	2	BTA023347.1,BTA027960.1,
35040	2	2	BTA023356.1,BTA023357.1,
35041	2	2	BTA023359.1,BTA024454.1,
35042	2	2	BTA023371.1,BTA029856.1,
35043	3	3	BTA000616.1,BTA006169.1,BTA023370.1,
35044	4	4	BTA028339.1,BTA019665.1,BTA024011.1,BTA023388.1,
35045	3	3	BTA000647.1,BTA027957.1,BTA023401.1,
35046	2	1	BTA023405.1,
35047	2	2	BTA023427.1,BTA000520.1,
35048	3	3	BTA028334.1,BTA009857.1,BTA015082.1,
35049	3	1	BTA023456.1,
35050	2	2	BTA023458.1,BTA015061.1,
35051	2	2	BTA023462.1,BTA024923.1,
35064	2	2	BTA023823.1,BTA028447.1,
35072	2	2	BTA024349.1,BTA007510.1,
35093	2	1	BTA025194.1,
35099	2	2	BTA025449.1,BTA001747.1,
35103	2	2	BTA025582.2,BTA025585.1,
35104	2	2	BTA025583.1,BTA025586.1,
35115	2	2	BTA025974.1,BTA025096.1,
35116	2	2	BTA025976.1,BTA010035.1,
35118	3	3	BTA007729.1,BTA006423.1,BTA026003.1,
35123	3	3	BTA015634.2,BTA001150.3,BTA026454.3,
35124	2	2	BTA026456.1,BTA013462.1,
35125	2	2	BTA026472.1,BTA014024.1,
35126	3	3	BTA026476.1,BTA026475.1,BTA026474.1,
35127	2	2	BTA026505.1,BTA000715.1,
35135	2	2	BTA026771.1,BTA013085.1,
35136	3	3	BTA026774.1,BTA003482.1,BTA026773.1,
35143	2	2	BTA026889.1,BTA001222.1,
35148	2	2	BTA027050.1,BTA015749.1,
35152	2	2	BTA027100.1,BTA002294.1,
35153	3	3	BTA029355.1,BTA006610.1,BTA008956.1,
35157	2	2	BTA027225.1,BTA029752.1,
35158	2	2	BTA027227.1,BTA029754.1,
35159	2	2	BTA027229.1,BTA029756.1,
35163	3	3	BTA006572.1,BTA021428.1,BTA027326.1,
35170	2	2	BTA024117.1,BTA027767.1,
35171	2	2	BTA027763.1,BTA021267.1,
35172	2	2	BTA027772.1,BTA004876.1,
35173	2	2	BTA027795.1,BTA017017.1,
35174	2	2	BTA027802.1,BTA020780.1,
35175	2	2	BTA027812.1,BTA010951.1,
35176	2	1	BTA027838.1,
35177	2	1	BTA018022.1,
35178	2	1	BTA027989.1,
35179	2	1	BTA027997.1,
35181	2	2	BTA028243.1,BTA028263.1,
35182	4	4	BTA001532.1,BTA028267.1,BTA028264.1,BTA028249.1,
35183	2	2	BTA028254.1,BTA024363.1,
35184	2	2	BTA028324.1,BTA011502.1,
35185	2	2	BTA028332.1,BTA019647.1,
35186	2	2	BTA028340.1,BTA023090.1,
35187	4	3	BTA025359.1,BTA019651.1,BTA028341.1,
35194	2	2	BTA028569.1,BTA009226.1,
35196	2	2	BTA028680.1,BTA013551.1,
35197	2	2	BTA028706.1,BTA024396.1,
35199	2	2	BTA028803.2,BTA010470.1,
35229	2	2	BTA029848.1,BTA000584.1,
35230	2	1	BTA029851.1,
35231	2	2	BTA029872.1,BTA015051.1,
35232	2	2	BTA029880.1,BTA024006.1,
35233	2	1	BTA029882.1,
35234	2	2	BTA029890.1,BTA021936.1,
35235	2	2	BTA029929.1,BTA006155.1,
35236	2	2	BTA029930.1,BTA000571.1,
35251	2	2	BTA000495.1,BTA005548.1,
35252	2	2	BTA000507.1,BTA006173.1,
35253	3	2	BTA023528.1,BTA000525.1,
35254	5	5	BTA023847.1,BTA021139.1,BTA022004.1,BTA022007.1,BTA000558.1,
35255	2	2	BTA000562.1,BTA022010.1,
35256	2	1	BTA021141.1,
35257	3	3	BTA014950.1,BTA009845.1,BTA000581.1,
35258	3	3	BTA004870.1,BTA023534.1,BTA000608.1,
35259	2	2	BTA000626.1,BTA005540.1,
35262	2	2	BTA000722.1,BTA000723.1,
35269	2	2	BTA000816.1,BTA015347.1,
35273	2	2	BTA000957.1,BTA015580.1,
35278	2	2	BTA001504.1,BTA004864.1,
35279	2	2	BTA001508.1,BTA010925.1,
35280	2	2	BTA001522.1,BTA018100.1,
35281	2	2	BTA001528.1,BTA004842.1,
35282	2	2	BTA001548.1,BTA014965.1,
35287	2	2	BTA001756.2,BTA010260.1,
35289	2	2	BTA001873.1,BTA018656.1,
35291	2	2	BTA002017.1,BTA005709.1,
35292	2	2	BTA002035.1,BTA007334.1,
35293	2	2	BTA002092.1,BTA002093.1,
35294	2	2	BTA002199.1,BTA002200.1,
35303	2	2	BTA002315.1,BTA006490.1,
35315	2	2	BTA002931.1,BTA021786.1,
35335	2	2	BTA003457.1,BTA003817.1,
35349	2	2	BTA004278.1,BTA009141.1,
35359	2	1	BTA004824.1,
35360	2	2	BTA004856.1,BTA018099.1,
35362	2	2	BTA004977.1,BTA012461.1,
35368	2	2	BTA005377.1,BTA009983.1,
35372	2	2	BTA005489.1,BTA018029.1,
35373	3	2	BTA018027.1,BTA005492.1,
35385	2	2	BTA006430.1,BTA011935.2,
35387	2	1	BTA006476.1,
35391	6	6	BTA006501.1,BTA006500.1,BTA006498.1,BTA006499.1,BTA006496.1,BTA006497.1,
35402	2	2	BTA007054.1,BTA007055.1,
35407	2	2	BTA007552.1,BTA007553.1,
35413	2	2	BTA007880.1,BTA007881.1,
35420	2	2	BTA008034.1,BTA008561.1,
35428	2	2	BTA008577.1,BTA021097.1,
35434	2	1	BTA008924.1,
35443	2	2	BTA009823.1,BTA023613.1,
35448	2	2	BTA010162.1,BTA013515.1,
35458	2	2	BTA010946.1,BTA010958.1,
35465	2	2	BTA011482.1,BTA011486.1,
35466	2	1	BTA011489.1,
35467	2	2	BTA011505.1,BTA024553.1,
35484	2	2	BTA012463.1,BTA017063.1,
35495	2	1	BTA013453.1,
35496	2	2	BTA013602.1,BTA017062.2,
35504	1	1	BTA014698.1,
35506	2	1	BTA014972.1,
35510	2	2	BTA015177.1,BTA023859.1,
35515	2	2	BTA015671.1,BTA016214.1,
35524	3	3	BTA018461.1,BTA016954.1,BTA016678.1,
35525	2	2	BTA016910.1,BTA016911.1,
35526	2	2	BTA017028.1,BTA024979.1,
35527	2	2	BTA017082.1,BTA017083.1,
35536	2	1	BTA018026.1,
35537	2	1	BTA018098.1,
35542	3	2	BTA023251.1,BTA019307.1,
35543	2	2	BTA019313.1,BTA019314.1,
35545	2	1	BTA019663.1,
35551	2	1	BTA020793.1,
35552	2	1	BTA023663.1,
35554	2	2	BTA020910.1,BTA020911.1,
35556	2	1	BTA021130.1,
35557	2	1	BTA021132.1,
35559	2	2	BTA021304.1,BTA022604.1,
35560	2	2	BTA021808.1,BTA021805.1,
35562	2	2	BTA021696.1,BTA024550.1,
35563	2	2	BTA021697.1,BTA021940.1,
35564	2	1	BTA021702.1,
35565	2	1	BTA021706.1,
35566	3	1	BTA021926.1,
35567	3	3	BTA022014.1,BTA022015.1,BTA022013.1,
35568	2	2	BTA022047.1,BTA024843.1,
35570	2	2	BTA022997.1,BTA023000.1,
35571	3	1	BTA023827.1,
35572	2	1	BTA024088.1,
35573	2	1	BTA024360.1,
35574	2	1	BTA024715.1,
