# Supplementary material for: The invasive MED/Q Bemisia tabaci genome: a tale of gene loss and gene gain
Source: BMC Genomics. 2018 Jan 22;19:68. doi: 10.1186/s12864-018-4448-9 (PMC5778671; doi:10.1186/s12864-018-4448-9)
Supplement: Supplementary file 16 — Candidate PSGs in MED/Q. (XLS 13 kb) [file 12864_2018_4448_MOESM16_ESM.xls]

#Family_ID	Pvalue	FDR	Gene_ID	Number_of_GO_category	GO_Description
20019	0.0148161930041678	0.0221463095430719	BTA004851.1	1	GO:0005515; protein binding; Molecular Function
21266	0.0244589066128378	0.0307359711417962	BTA028915.1	4	GO:0004639; phosphoribosylaminoimidazolesuccinocarboxamide synthase activity; Molecular Function
18337	0.000725854617188548	0.00257678389101935	BTA021200.1	-	-
20832	3.55889018188726e-06	2.52681202913995e-05	BTA016770.1	5	GO:0005085; guanyl-nucleotide exchange factor activity; Molecular Function
19947	0.0405613869014851	0.0417370792754412	BTA003680.1	4	GO:0003677; DNA binding; Molecular Function
15050	0.0199786386441259	0.0265137073594942	BTA028372.1	4	GO:0003824; catalytic activity; Molecular Function
21377	0.0020707507448825	0.00576561972104539	BTA012891.1	-	-
1595	0.00339039077451497	0.00830061189622631	BTA004648.1	3	GO:0006810; transport; Biological Process
20061	0.0085752199389354	0.0152210153916103	BTA015680.1	-	-
20418	0.0157014112497837	0.0229855711079308	BTA000223.1	6	GO:0003824; catalytic activity; Molecular Function
17145	6.99118067681859e-06	3.81826021580092e-05	BTA027590.1	1	GO:0003676; nucleic acid binding; Molecular Function
22143	6.48133162362008e-07	5.11305050307806e-06	BTA013846.1	1	GO:0005515; protein binding; Molecular Function
10920	0.000953071887382362	0.00314735367461152	BTA027533.1	-	-
7980	6.90558721316847e-14	1.40084769181418e-12	BTA000848.3	1	GO:0046872; metal ion binding; Molecular Function
15948	7.99360577730113e-15	2.27018404075352e-13	BTA002475.1	2	GO:0006810; transport; Biological Process
8034	0.0364631971696192	0.0401377829308987	BTA016429.1	6	GO:0004383; guanylate cyclase activity; Molecular Function
2825	8.6631911068169e-06	4.55619680432593e-05	BTA020128.1	3	GO:0016021; integral to membrane; Cellular Component
18010	1.19270798590865e-05	5.84015634479408e-05	BTA009131.1	1	GO:0005515; protein binding; Molecular Function
22015	0.0146709252738678	0.0221624615839279	BTA003442.1	-	-
18392	0.000710805355396138	0.00258806052477568	BTA009697.1	4	GO:0003677; DNA binding; Molecular Function
6659	0.00179316472168689	0.00530477896832372	BTA022571.1	4	GO:0003735; structural constituent of ribosome; Molecular Function
22966	0.00405488059111336	0.00899676631153277	BTA012312.1	-	-
18245	0.0160154775790071	0.0232061001655001	BTA013530.1	3	GO:0003735; structural constituent of ribosome; Molecular Function
6911	2.66675570514963e-13	4.73349137664059e-12	BTA011225.1	5	GO:0004871; signal transducer activity; Molecular Function
18005	0.0195487573689763	0.0266915725614869	BTA014444.1	3	GO:0003824; catalytic activity; Molecular Function
23222	3.35177734900327e-07	3.17301589038976e-06	BTA013459.1	2	GO:0003743; translation initiation factor activity; Molecular Function
2670	5.55452044104232e-06	3.15496761051204e-05	BTA024584.1	5	GO:0004252; serine-type endopeptidase activity; Molecular Function
24266	0.0254799512526758	0.0317381848936839	BTA016057.1	1	GO:0016021; integral to membrane; Cellular Component
9106	0.00326166152544338	0.00827064172523143	BTA002692.1	1	GO:0016787; hydrolase activity; Molecular Function
15643	0.0137140594151528	0.0216377381883522	BTA010448.1	4	GO:0004518; nuclease activity; Molecular Function
17392	0.000144041012192453	0.000619812840343283	BTA004288.1	2	GO:0005515; protein binding; Molecular Function
19871	0.00402653894107363	0.00907569094654691	BTA029467.1	-	-
16645	0.0172545837206937	0.0245015088833851	BTA008850.1	-	-
1300	0	0	BTA020299.1	5	GO:0005506; iron ion binding; Molecular Function
18739	0.0018603720668755	0.00539128231625145	BTA003296.2	2	GO:0005622; intracellular; Cellular Component
15400	0.000342843923249347	0.00131577938111912	BTA018195.1	-	-
21577	0.0375439702384908	0.0400845396531255	BTA000364.1	2	GO:0005622; intracellular; Cellular Component
24128	0.0432945450259049	0.043913038526275	BTA004355.1	-	-
13240	0	0	BTA026736.1	1	GO:0003676; nucleic acid binding; Molecular Function
19229	0.0141951837070351	0.0219099574608585	BTA029378.1	1	GO:0004222; metalloendopeptidase activity; Molecular Function
20344	0.00873073061921215	0.0149369126256401	BTA000028.1	2	GO:0005622; intracellular; Cellular Component
11751	0.0301860381379367	0.0354249373189009	BTA023809.3	8	GO:0004674; protein serine/threonine kinase activity; Molecular Function
16912	0.0180800511901065	0.0251702673430894	BTA025986.2	1	GO:0003993; acid phosphatase activity; Molecular Function
4721	0.0105002832749015	0.0173376770353025	BTA025480.1	6	GO:0004672; protein kinase activity; Molecular Function
19702	0.00328858542239674	0.00819261631544451	BTA024484.1	1	GO:0005515; protein binding; Molecular Function
7815	0.00347808737870769	0.00823147346294153	BTA000189.1	-	-
2095	0.00802809597615428	0.0148050601118689	BTA028976.1	4	GO:0004672; protein kinase activity; Molecular Function
23701	0.0066146721358229	0.0132293442716458	BTA004998.1	-	-
2587	0.0207903678409562	0.0273354836427387	BTA005271.1	4	GO:0004601; peroxidase activity; Molecular Function
21896	0.00267470973960304	0.00730401505814676	BTA014118.1	4	GO:0003676; nucleic acid binding; Molecular Function
19186	0.0288216302405452	0.0341055957846451	BTA023263.1	-	-
20364	0.0366057671934721	0.0399847610882541	BTA012255.1	3	GO:0004842; ubiquitin-protein ligase activity; Molecular Function
1608	8.30567576937113e-08	9.82838299375584e-07	BTA018042.1	4	GO:0003700; sequence-specific DNA binding transcription factor activity; Molecular Function
1298	5.06319929005628e-06	3.26806499630905e-05	BTA020301.1	6	GO:0005506; iron ion binding; Molecular Function
7266	0.0196738876035383	0.0263555852802117	BTA000154.1	-	-
17113	0.0439427560296097	0.0442544067815928	BTA026065.1	1	GO:0005515; protein binding; Molecular Function
22158	0.000996198681629368	0.00321500483616751	BTA026680.1	3	GO:0008137; NADH dehydrogenase (ubiquinone) activity; Molecular Function
22971	0.00842850607420376	0.0151499729435055	BTA028084.1	1	GO:0005515; protein binding; Molecular Function
14464	0.00315208309626525	0.00813810544853937	BTA016723.1	1	GO:0005515; protein binding; Molecular Function
18531	0.0172588727722724	0.0242649498382444	BTA021365.1	-	-
5980	0.00141808579847313	0.00437756920398227	BTA001160.1	8	GO:0004889; acetylcholine-activated cation-selective channel activity; Molecular Function
11562	0.013936115800561	0.0217464664140622	BTA005136.1	-	-
18882	0.032212271552025	0.0363027187332345	BTA012222.1	1	GO:0005515; protein binding; Molecular Function
14653	0.00593200659178428	0.0123874255299025	BTA009313.1	-	-
19344	0.00885571677778207	0.0149703783624411	BTA023255.1	1	GO:0003824; catalytic activity; Molecular Function
15290	0.000948336287913687	0.00320627983056532	BTA005149.2	-	-
18400	0.000164375754207136	0.000666895917068952	BTA019465.1	4	GO:0003676; nucleic acid binding; Molecular Function
11468	0.0098508003464155	0.016456631166953	BTA029360.1	4	GO:0016020; membrane; Cellular Component
20213	0.00148710891587556	0.00449296736285808	BTA000042.2	2	GO:0004135; amylo-alpha-1,6-glucosidase activity; Molecular Function
19231	0.0380886261560577	0.0400635919567422	BTA026040.1	1	GO:0005515; protein binding; Molecular Function
23962	1.84639482925242e-07	2.01683127502957e-06	BTA012169.1	-	-
10989	0.0132029276167553	0.0210653451862837	BTA014808.1	2	GO:0004527; exonuclease activity; Molecular Function
5897	0.0376086642032314	0.0398539575884989	BTA030102.1	4	GO:0004672; protein kinase activity; Molecular Function
13477	0.000582153595552137	0.00217541606758956	BTA010509.1	4	GO:0005515; protein binding; Molecular Function
22738	0.0336391751799868	0.0373184599652979	BTA024476.1	1	GO:0005515; protein binding; Molecular Function
4923	0.037228628923671	0.0403546970012312	BTA005182.5	2	GO:0008152; metabolic process; Biological Process
2449	0.0309867963303616	0.0354848796686399	BTA028693.3	6	GO:0000221; vacuolar proton-transporting V-type ATPase, V1 domain; Cellular Component
20569	0.0274666839663005	0.0333356335317493	BTA028716.1	-	-
22676	0.00496743569129832	0.0105279980323039	BTA022077.1	2	GO:0004357; glutamate-cysteine ligase activity; Molecular Function
13636	4.26136169906499e-07	3.78195850792018e-06	BTA004923.1	1	GO:0005515; protein binding; Molecular Function
18525	7.70706887975869e-07	5.76001989960913e-06	BTA003982.1	-	-
21412	0	0	BTA015659.1	6	GO:0003735; structural constituent of ribosome; Molecular Function
11063	0.00868338026786508	0.0150370731467907	BTA021571.1	-	-
20008	0.0224802094670934	0.0290199067666115	BTA000241.1	1	GO:0016787; hydrolase activity; Molecular Function
16514	0.00426933841312471	0.00918554628278347	BTA008912.1	3	GO:0005515; protein binding; Molecular Function
16694	0.00366173253087498	0.00852403310465979	BTA016929.1	-	-
22202	0.00799866117306136	0.0149448669286146	BTA018488.1	2	GO:0005515; protein binding; Molecular Function
17080	0.0110843734328703	0.0178861480394043	BTA017670.1	5	GO:0005198; structural molecule activity; Molecular Function
2608	7.0663837004048e-08	9.12205895870438e-07	BTA006015.1	2	GO:0004252; serine-type endopeptidase activity; Molecular Function
19539	1.13210517527218e-05	5.74139053173748e-05	BTA027257.2	1	GO:0003723; RNA binding; Molecular Function
17823	0.0267374377608557	0.0327303117417371	BTA000477.1	-	-
9166	0.0315189241130471	0.0358054977924215	BTA000308.1	5	GO:0003676; nucleic acid binding; Molecular Function
23588	0.00014426833204817	0.000602532445612945	BTA027181.2	-	-
15642	0.0171221866653329	0.0245590960250229	BTA004975.1	-	-
15480	0.0331818476881589	0.0371009635568391	BTA024669.1	-	-
2137	0	0	BTA024975.1	4	GO:0004672; protein kinase activity; Molecular Function
18575	0.00346712514153236	0.0083446062728406	BTA025608.1	4	GO:0005198; structural molecule activity; Molecular Function
21169	0.0187978516054597	0.0259154847376241	BTA014156.1	-	-
21160	0.0209572243080038	0.0273020720342802	BTA022776.1	-	-
15766	0.0277585643311232	0.0334043740255889	BTA010873.1	4	GO:0005506; iron ion binding; Molecular Function
21766	0.00787490588649464	0.0149098218117632	BTA003035.1	2	GO:0005634; nucleus; Cellular Component
15726	0.00719168829406236	0.0141836074688452	BTA007136.1	-	-
20565	0.0302881937596493	0.0352534714251656	BTA024448.1	3	GO:0003677; DNA binding; Molecular Function
2560	0.0398913915769616	0.0413472817805003	BTA004718.1	2	GO:0000226; microtubule cytoskeleton organization; Biological Process
20884	4.65736047172705e-07	3.89026580579554e-06	BTA027175.1	1	GO:0005515; protein binding; Molecular Function
2139	0.0108523016869615	0.0177129521787188	BTA025921.1	9	GO:0003824; catalytic activity; Molecular Function
7056	0.00617783892196377	0.0127138134336066	BTA009074.1	11	GO:0000166; nucleotide binding; Molecular Function
19924	0.0469590813707839	0.0469590813707839	BTA003303.1	2	GO:0005515; protein binding; Molecular Function
19963	5.06995570637159e-06	3.13014656654246e-05	BTA006862.1	7	GO:0004672; protein kinase activity; Molecular Function
26147	0.0243955985428744	0.0309301338668586	BTA003506.1	-	-
17794	9.51214351729845e-09	1.35072437945638e-07	BTA017051.1	2	GO:0006810; transport; Biological Process
21081	0.0241770571834738	0.0309292082887683	BTA026077.1	-	-
16429	5.36301728548683e-06	3.17311856057971e-05	BTA029255.1	-	-
23342	0.0012188734037184	0.00384622274062251	BTA016368.1	-	-
5961	0.0374422420722977	0.0402787755626233	BTA028518.1	2	GO:0005515; protein binding; Molecular Function
2881	0.000321366750839269	0.00126761329497712	BTA011216.1	1	GO:0016787; hydrolase activity; Molecular Function
15291	0.00277061911821597	0.00742316820352203	BTA021968.1	-	-
14656	0.0145043889585247	0.0221464863667797	BTA029176.1	7	GO:0000166; nucleotide binding; Molecular Function
4348	6.46799349139915e-05	0.000287017211180837	BTA023675.1	1	GO:0007165; signal transduction; Biological Process
18178	0.0063805842276663	0.0129434708618374	BTA001064.1	1	GO:0008612; peptidyl-lysine modification to hypusine; Biological Process
3038	0.00721523618075204	0.0140351169543396	BTA022167.1	2	GO:0005515; protein binding; Molecular Function
15661	0.0398721666361226	0.0416312328112457	BTA008470.1	-	-
16613	0.0279503379739905	0.0333525041370307	BTA003251.1	1	GO:0005515; protein binding; Molecular Function
12490	0.0195720010157647	0.0264688013737008	BTA013301.1	5	GO:0005216; ion channel activity; Molecular Function
8332	0.00810644636898583	0.0147578895435383	BTA001410.1	-	-
8033	0.0426774252245278	0.0435985207329708	BTA010664.1	7	GO:0004672; protein kinase activity; Molecular Function
17514	0.0076085894824045	0.0146002663040735	BTA006293.1	3	GO:0000276; mitochondrial proton-transporting ATP synthase complex, coupling factor F(o); Cellular Component
15129	2.52887606785324e-05	0.000115838839237148	BTA014370.1	4	GO:0006508; proteolysis; Biological Process
5941	0.00858875549662397	0.0150568306237112	BTA006516.1	4	GO:0003676; nucleic acid binding; Molecular Function
6452	0.00392596932689226	0.00899173620030163	BTA021450.1	1	GO:0005524; ATP binding; Molecular Function
15663	8.84248896326767e-09	1.3951482586489e-07	BTA000086.1	-	-
18909	0.0264808846604947	0.0326981358416543	BTA025028.1	4	GO:0005198; structural molecule activity; Molecular Function
16065	2.75873564881124e-07	2.79814615807997e-06	BTA010281.1	1	GO:0016020; membrane; Cellular Component
21557	0.000775288850384692	0.00268514675011284	BTA011443.1	-	-
23522	3.95902593530728e-06	2.67705563244588e-05	BTA026084.1	-	-
14737	0.0149963725015243	0.0221821343251714	BTA022043.1	1	GO:0005184; neuropeptide hormone activity; Molecular Function
20087	2.42477243475037e-05	0.000114772561911518	BTA019071.1	5	GO:0003824; catalytic activity; Molecular Function
22094	0.00291670313365788	0.00766984898110035	BTA021317.1	-	-
17263	0.00197918144037068	0.00562087529065273	BTA000810.1	-	-
6583	0.00412057093526297	0.00900186265857449	BTA028070.1	-	-
23095	0.0306320481364796	0.0353638279299195	BTA021075.1	2	GO:0005634; nucleus; Cellular Component
17680	2.8643754035329e-14	6.7790217883612e-13	BTA002735.1	1	GO:0016020; membrane; Cellular Component
