# Supplementary material for: The invasive MED/Q Bemisia tabaci genome: a tale of gene loss and gene gain
Source: BMC Genomics. 2018 Jan 22;19:68. doi: 10.1186/s12864-018-4448-9 (PMC5778671; doi:10.1186/s12864-018-4448-9)
Supplement: Supplementary file 17 — Candidate PSGs in MED/Q and MEAM1/B. (XLS 7 kb) [file 12864_2018_4448_MOESM17_ESM.xls]

#Family_ID	Pvalue	FDR	Gene_ID	Number_of_GO_category	GO_Description
22694	0.0359552874739095	0.0405946794060269	BTA000031.1	1	GO:0005515; protein binding; Molecular Function
23368	0.0250080885997579	0.0350113240396611	BTA004498.1	1	GO:0005515; protein binding; Molecular Function
21266	0.0254251487864756	0.0335803851896848	BTA028915.1	4	GO:0004639; phosphoribosylaminoimidazolesuccinocarboxamide synthase activity; Molecular Function
13477	0.0076407670088976	0.0184432307111321	BTA010509.1	4	GO:0005515; protein binding; Molecular Function
5975	0.0489376095130331	0.0496468502306133	BTA000941.1	8	GO:0004889; acetylcholine-activated cation-selective channel activity; Molecular Function
21605	0.0241734320863347	0.0360029839583708	BTA015026.1	3	GO:0005515; protein binding; Molecular Function
4742	0.0156083828201063	0.0287522841423011	BTA019443.1	4	GO:0005737; cytoplasm; Cellular Component
16761	0.0271085226908516	0.035140677562215	BTA001436.1	4	GO:0003922; GMP synthase (glutamine-hydrolyzing) activity; Molecular Function
15050	0.0284976907662979	0.0362697882480155	BTA028372.1	4	GO:0003824; catalytic activity; Molecular Function
21780	0.0116031459387262	0.0238888298738481	BTA009116.1	-	-
21377	0.0476848048467551	0.0490872991069538	BTA012891.1	-	-
21412	3.68166640303258e-05	0.000644291620530702	BTA015659.1	6	GO:0003735; structural constituent of ribosome; Molecular Function
18006	0.00411834196818694	0.0137278065606231	BTA022504.1	1	GO:0005515; protein binding; Molecular Function
19234	0.0186620850204307	0.0303801384053523	BTA017153.1	2	GO:0008478; pyridoxal kinase activity; Molecular Function
21702	0.00261496991088517	0.00963409967168221	BTA015320.1	-	-
23172	0.00213347687973142	0.00878490479889408	BTA012287.2	-	-
1817	0.00108219182151958	0.00505022850042471	BTA027474.1	7	GO:0003924; GTPase activity; Molecular Function
1768	0.0105115617669711	0.022297252232969	BTA017647.1	10	GO:0003924; GTPase activity; Molecular Function
2608	0.00107958585332479	0.00539792926662395	BTA006015.1	2	GO:0004252; serine-type endopeptidase activity; Molecular Function
20061	0.0171880871212129	0.0293455145971928	BTA015680.1	-	-
17145	0.000150851770814864	0.00105596239570405	BTA027590.1	1	GO:0003676; nucleic acid binding; Molecular Function
19539	0.000753462328302867	0.00405710484470775	BTA027257.2	1	GO:0003723; RNA binding; Molecular Function
21666	0.0157590645887218	0.0282855005438596	BTA009449.1	-	-
20995	0.00331970939350668	0.0116189828772734	BTA027528.1	-	-
7980	7.50653692582759e-06	0.000262728792403966	BTA000848.3	1	GO:0046872; metal ion binding; Molecular Function
15948	2.67949898320463e-05	0.000625216429414414	BTA002475.1	2	GO:0006810; transport; Biological Process
2825	7.61284829431386e-05	0.000761284829431386	BTA020128.1	3	GO:0016021; integral to membrane; Cellular Component
2137	4.23959379824979e-08	2.96771565877485e-06	BTA024975.1	4	GO:0004672; protein kinase activity; Molecular Function
5257	0.00897257285131692	0.0196275031122558	BTA007440.1	8	GO:0003677; DNA binding; Molecular Function
20925	0.0292829751337238	0.0366037189171547	BTA001345.1	3	GO:0001104; RNA polymerase II transcription cofactor activity; Molecular Function
14814	0.0407796038174131	0.0439164964187526	BTA027713.1	-	-
6911	7.79212393544615e-05	0.000681810844351538	BTA011225.1	5	GO:0004871; signal transducer activity; Molecular Function
18566	0.020940517325295	0.03257413806157	BTA005276.1	-	-
17676	0.0238794888347765	0.0363383525746599	BTA014840.1	4	GO:0004450; isocitrate dehydrogenase (NADP+) activity; Molecular Function
22881	0.0253747201645389	0.0341582771445716	BTA007923.1	2	GO:0003676; nucleic acid binding; Molecular Function
19196	0.0248737252917067	0.0355338932738667	BTA027434.1	1	GO:0005524; ATP binding; Molecular Function
1300	5.8969591614888e-05	0.00068797856884036	BTA020299.1	5	GO:0005506; iron ion binding; Molecular Function
19088	0.0172582234415082	0.028763705735847	BTA003130.1	2	GO:0005506; iron ion binding; Molecular Function
20176	0.0390459323782841	0.0427064885387482	BTA012659.1	2	GO:0003824; catalytic activity; Molecular Function
19557	0.0460702505573306	0.0481330975972111	BTA010185.1	1	GO:0005515; protein binding; Molecular Function
16583	0.0352213087481483	0.0410915268728397	BTA002479.1	2	GO:0003924; GTPase activity; Molecular Function
14915	0.00237310026588555	0.00922872325622158	BTA007370.1	1	GO:0003677; DNA binding; Molecular Function
13240	4.05277440385099e-05	0.000567388416539139	BTA026736.1	1	GO:0003676; nucleic acid binding; Molecular Function
24128	0.00653371024498517	0.0182943886859585	BTA004355.1	-	-
17794	0.00525932781745553	0.0153397061342453	BTA017051.1	2	GO:0006810; transport; Biological Process
3276	0.0499052934795813	0.0499052934795813	BTA017198.1	3	GO:0004298; threonine-type endopeptidase activity; Molecular Function
18020	0.00694405957763267	0.0180031174234921	BTA025917.2	2	GO:0005515; protein binding; Molecular Function
15694	0.00862350046216265	0.0194724203984318	BTA005099.1	1	GO:0005515; protein binding; Molecular Function
16429	0.0379837879778571	0.0422042088642857	BTA029255.1	-	-
20344	0.0325137444245536	0.0399291598196272	BTA000028.1	2	GO:0005622; intracellular; Cellular Component
5961	0.0252059078467006	0.0345963441033146	BTA028518.1	2	GO:0005515; protein binding; Molecular Function
1123	0.0161329994970614	0.0282327491198575	BTA022587.1	2	GO:0003676; nucleic acid binding; Molecular Function
4348	0.0245186497589838	0.0357563642318514	BTA023675.1	1	GO:0007165; signal transduction; Biological Process
15562	0.0190556426130333	0.0303157950661893	BTA026879.1	8	GO:0003676; nucleic acid binding; Molecular Function
17310	0.0120263930155764	0.0240527860311528	BTA007160.1	-	-
8694	0.0067252749268204	0.0181065094183626	BTA000071.1	6	GO:0005216; ion channel activity; Molecular Function
19186	0.0354353356986929	0.0406634999821066	BTA023263.1	-	-
15129	0.00200504657333922	0.00877207875835909	BTA014370.1	4	GO:0006508; proteolysis; Biological Process
7266	0.00506196173279261	0.0154059704911079	BTA000154.1	-	-
15663	0.00462848796723125	0.0147270071684631	BTA000086.1	-	-
16336	0.0144058107486138	0.0280112986778602	BTA028692.1	1	GO:0016020; membrane; Cellular Component
22971	0.00715428965362452	0.0178857241340613	BTA028084.1	1	GO:0005515; protein binding; Molecular Function
2175	0.0336347704075954	0.0399056598056217	BTA028703.1	4	GO:0004672; protein kinase activity; Molecular Function
18829	0.0150760567338759	0.028522269496522	BTA012172.1	6	GO:0005515; protein binding; Molecular Function
5980	0.000105138409081107	0.000817743181741943	BTA001160.1	8	GO:0004889; acetylcholine-activated cation-selective channel activity; Molecular Function
7060	0.0446993186490143	0.0474083682641061	BTA015725.1	3	GO:0016831; carboxy-lyase activity; Molecular Function
25647	0.000248022097480205	0.0015783224385104	BTA001319.1	2	GO:0003847; 1-alkyl-2-acetylglycerophosphocholine esterase activity; Molecular Function
7824	0.00788468807997134	0.0183976055199331	BTA002252.1	3	GO:0003700; sequence-specific DNA binding transcription factor activity; Molecular Function
23962	0.0327274938221829	0.0394986994405656	BTA012169.1	-	-
17680	0.000496399001813419	0.00289566084391161	BTA002735.1	1	GO:0016020; membrane; Cellular Component
